# Supplementary material for: Chemical proteomics reveals the target landscape of 1,000 kinase inhibitors
Source: Nat Chem Biol. 2023 Oct 30;20(5):577–85. doi: 10.1038/s41589-023-01459-3 (PMC11062922; doi:10.1038/s41589-023-01459-3)
Supplement: Supplementary file 2 — Compound annotation. [file 41589_2023_1459_MOESM2_ESM.xlsx]

## Sheet: Legend
Table S1 | Compound annotation
"Tool compounds"
	Column	Description
	Compound	Name of the compound as used in the manuscript.
	Synonym	Synonyms of the compound.
	SMILES	SMILES code.
	Library	Compound library from which the compound was profiled.
	InChI	InChI code.
	Chemotype	Name of the Chemotype to which the inhibitor was classified.
	Designated Target	Disgnated Target of the indicated inhibitor.
	Roche	x indicate compounds that were present in the Roche library.
	KCGS	x indicate compounds that were present in the KCGS library.
	PKIS	x indicate compounds that were present in the PKIS library.
	PKIS2	x indicate compounds that were present in the PKIS2 library.
"Duplicates of tool compounds"
	Column	Description
	Compound	Name of the compound.
	Name duplicate	Name of the duplicate compound as listed in "Tool compounds"
	SMILES	SMILES code.
	InChI	InChI code.
	Chemotype	Name of the Chemotype to which the inhibitor was classified.
	Library	Compound library from which the compound was profiled.
"Clinical KIs"
	Column	Description
	Drug	Name of the drug.
	Synonyms	Synonyms of the drug.
	SMILES	SMILES code.
	InChI	InChI code.
	Clinical Phase	Clinical phase as of 3/2022.
"Samples" and "Rawfiles"
	Contain a more detailed description of the performed MS experiments including the raw MS file mapping.
"Lestaurtinib"
	Column	Description
	Name	Name of the Lestaurtinib Pulldown. Number indicated the Plate on which the compound was profilied.
	Concentration	Inhibitor concentration.
	Plate	96well plate numbering.
	Rawfile Name	Raw file Name as uploaded on PRIDE.

## Sheet: Tool compounds
Compound	Synonym	SMILES	Library	InChI	Chemotype	Designated Target	Roche	KCGS	PKIS	PKIS2
AH20685XX		C1(N=CC=NN12)=NC=C2C3=CC=CC=C3	PKIS2	InChI=1S/C11H8N4/c1-2-4-9(5-3-1)10-8-13-11-12-6-7-14-15(10)11/h1-8H	imidazotriazine fragment					x
AH2635		NC1=NC=NC2=C1N=CN2C3=CC=C(Cl)C=C3	PKIS2	InChI=1S/C11H8ClN5/c12-7-1-3-8(4-2-7)17-6-16-9-10(13)14-5-15-11(9)17/h1-6H,(H2,13,14,15)	6-aminopurines and related					x
AH5015_KCGS	AH5015X	Nc1ncnc2[nH]c(nc12)-c1ccccc1	KCGS	InChI=1S/C11H9N5/c12-9-8-11(14-6-13-9)16-10(15-8)7-4-2-1-3-5-7/h1-6H,(H3,12,13,14,15,16)	6-aminopurines and related	PIK4		x		x
BI00007366		N1(CCC(CC1)Oc3c(cc2ncnc(c2c3)Nc4cc(ccc4)C#C)OC)C	KCGS	InChI=1S/C23H24N4O2/c1-4-16-6-5-7-17(12-16)26-23-19-13-22(29-18-8-10-27(2)11-9-18)21(28-3)14-20(19)24-15-25-23/h1,5-7,12-15,18H,8-11H2,2-3H3,(H,24,25,26)	4-anilino-quinazoline	EGFR		x
BI00009348		S(=O)(=O)(CCN1CCOCC1)c2cc(ccc2)Nc3nc4c(cn3)N(C(=O)CN4C(C)C)C	KCGS	InChI=1S/C22H30N6O4S/c1-16(2)28-15-20(29)26(3)19-14-23-22(25-21(19)28)24-17-5-4-6-18(13-17)33(30,31)12-9-27-7-10-32-11-8-27/h4-6,13-14,16H,7-12,15H2,1-3H3,(H,23,24,25)	2-amino-dihydropteridinone	PI3K		x
BI00036838		N2c1c(cc(cc1)C(=O)C)C(=C(NN(C)C)CC)C2=O	KCGS	InChI=1S/C15H19N3O2/c1-5-12(17-18(3)4)14-11-8-10(9(2)19)6-7-13(11)16-15(14)20/h6-8,17H,5H2,1-4H3,(H,16,20)	oxindoles	GSK3		x
BI00047804		Clc1c(cccc1)-c2nc-3c(cn2)CCc4nc(sc4-3)NC(=O)N5C[C@@H](CC5)NC(=O)C(C)C	KCGS	InChI=1S/C24H25ClN6O2S/c1-13(2)22(32)27-15-9-10-31(12-15)24(33)30-23-28-18-8-7-14-11-26-21(29-19(14)20(18)34-23)16-5-3-4-6-17(16)25/h3-6,11,13,15H,7-10,12H2,1-2H3,(H,27,32)(H,28,30,33)/t15-/m1/s1	2-amino-thiazole	PI3K		x
BI00113608		Fc1c(cccc1Nc2ncnc3c2cc(c(c3)OC)O[C@@H]5CC[C@@]4(NCCNC4=O)CC5)Cl	KCGS	InChI=1S/C24H25ClFN5O3/c1-33-19-12-18-15(22(29-13-28-18)31-17-4-2-3-16(25)21(17)26)11-20(19)34-14-5-7-24(8-6-14)23(32)27-9-10-30-24/h2-4,11-14,30H,5-10H2,1H3,(H,27,32)(H,28,29,31)/t14-,24-	4-anilino-quinazoline	EGFR		x
BI00133844		Fc1c(cccc1Nc2ncnc3c2cc(c(c3)OC)O[C@@H]4CC[C@H](CC4)[C@@H]5NCCNC5=O)Cl	KCGS	InChI=1S/C25H27ClFN5O3/c1-34-20-12-19-16(24(31-13-30-19)32-18-4-2-3-17(26)22(18)27)11-21(20)35-15-7-5-14(6-8-15)23-25(33)29-10-9-28-23/h2-4,11-15,23,28H,5-10H2,1H3,(H,29,33)(H,30,31,32)/t14-,15-,23-/m0/s1	4-anilino-quinazoline	EGFR		x
BI00601000		Fc1c(ccc(c1)F)Nc2cc3c(cc2)N(C(=O)N3)CC4CCCCC4	KCGS	InChI=1S/C20H21F2N3O/c21-14-6-8-17(16(22)10-14)23-15-7-9-19-18(11-15)24-20(26)25(19)12-13-4-2-1-3-5-13/h6-11,13,23H,1-5,12H2,(H,24,26)	imidazolone	cytokine inhibitors		x
BI00604564		s2c1nc(cc(c1c3ncnc(c32)N)CCC)N4CCN(CCC4)C	KCGS	InChI=1S/C18H24N6S/c1-3-5-12-10-13(24-7-4-6-23(2)8-9-24)22-18-14(12)15-16(25-18)17(19)21-11-20-15/h10-11H,3-9H2,1-2H3,(H2,19,20,21)	fused amino-pyrimidine	IKBKB		x
BI00614644		O=C(C1=CC2=C(C=C1)C=C3N2CC(CN)CNC3=O)NC4=CC=CN=C4	KCGS	InChI=1S/C19H19N5O2/c20-8-12-9-22-19(26)17-6-13-3-4-14(7-16(13)24(17)11-12)18(25)23-15-2-1-5-21-10-15/h1-7,10,12H,8-9,11,20H2,(H,22,26)(H,23,25)	amide hinge binder	MAPKAPK2		x
BI00645435		O=C(C1=CC2=C(C=C1)C=C3N2[C@H](C)CCNC3=O)NC4=NC5=CC=CC=C5N4CCCN(C)C	KCGS	InChI=1S/C26H30N6O2/c1-17-11-12-27-25(34)23-15-18-9-10-19(16-22(18)32(17)23)24(33)29-26-28-20-7-4-5-8-21(20)31(26)14-6-13-30(2)3/h4-5,7-10,15-17H,6,11-14H2,1-3H3,(H,27,34)(H,28,29,33)/t17-/m1/s1	amide hinge binder	RPS6KA3		x
BI00801818		Brc1c(ccc(c1)C(=O)NCCC)Nc2nc(c(cn2)C(F)(F)F)Nc3c(cccc3)C(=O)C	KCGS	InChI=1S/C23H21BrF3N5O2/c1-3-10-28-21(34)14-8-9-19(17(24)11-14)31-22-29-12-16(23(25,26)27)20(32-22)30-18-7-5-4-6-15(18)13(2)33/h4-9,11-12H,3,10H2,1-2H3,(H,28,34)(H2,29,30,31,32)	2,4-dianilino-pyrimidine			x
BI00865461		Fc1c(c(ccc1NS(=O)(=O)CCC)F)-n2nnc(c2)-c3cncc(c3)OC	KCGS	InChI=1S/C17H17F2N5O3S/c1-3-6-28(25,26)22-14-5-4-13(18)17(16(14)19)24-10-15(21-23-24)11-7-12(27-2)9-20-8-11/h4-5,7-10,22H,3,6H2,1-2H3	3-aryl-pyridine	BRAF		x
BI01125081		N1(CCOCC1)c2ncc(cc2)-c4cc3ncccc3c(c4)OCc5ncccc5C(=O)N	KCGS	InChI=1S/C25H23N5O3/c26-25(31)20-4-2-8-28-22(20)16-33-23-14-18(13-21-19(23)3-1-7-27-21)17-5-6-24(29-15-17)30-9-11-32-12-10-30/h1-8,13-15H,9-12,16H2,(H2,26,31)	5,7-disub-quinoline	SYK		x
BI2536		O=C1[C@H](N(C2=C(N1C)C=NC(NC3=CC=C(C(NC4CCN(C)CC4)=O)C=C3OC)=N2)C5CCCC5)CC	KCGS	InChI=1S/C28H39N7O3/c1-5-22-27(37)34(3)23-17-29-28(32-25(23)35(22)20-8-6-7-9-20)31-21-11-10-18(16-24(21)38-4)26(36)30-19-12-14-33(2)15-13-19/h10-11,16-17,19-20,22H,5-9,12-15H2,1-4H3,(H,30,36)(H,29,31,32)/t22-/m1/s1	2-amino-dihydropteridinone	PLK1		x
BIBF0846CL		N4c1c(cc(c(c1)OC)OC)C(=C(Nc2ccccc2)c3cc(ccc3)CN)C4=O	KCGS	InChI=1S/C24H23N3O3/c1-29-20-12-18-19(13-21(20)30-2)27-24(28)22(18)23(26-17-9-4-3-5-10-17)16-8-6-7-15(11-16)14-25/h3-13,26H,14,25H2,1-2H3,(H,27,28)	oxindoles	tyrosine kinases		x
BIBW3133BS		Fc1c(cc(cc1)Nc2ncnc3c2cc(c(c3)OC)O[C@@H]4CC[C@H](CC4)N)Cl	KCGS	InChI=1S/C24H23N3O3/c1-29-20-12-18-19(13-21(20)30-2)27-24(28)22(18)23(26-17-9-4-3-5-10-17)16-8-6-7-15(11-16)14-25/h3-13,26H,14,25H2,1-2H3,(H,27,28)	4-anilino-quinazoline	tyrosine kinases		x
BIRB0876BS		n1(nc(cc1NC(=O)Nc2ccc(cc2)OCCN3CCOCC3)C(C)(C)C)-c4ccc(cc4)C	KCGS	InChI=1S/C27H35N5O3/c1-20-5-9-22(10-6-20)32-25(19-24(30-32)27(2,3)4)29-26(33)28-21-7-11-23(12-8-21)35-18-15-31-13-16-34-17-14-31/h5-12,19H,13-18H2,1-4H3,(H2,28,29,33)	type II urea	MAPK14		x
BIRZ0518XX		FC(F)(F)OC1=CC=CC=C1CNC2=NC=C([N+]([O-])=O)C(NCC3CCC(CN)CC3)=N2	KCGS	InChI=1S/C20H25F3N6O3/c21-20(22,23)32-17-4-2-1-3-15(17)11-26-19-27-12-16(29(30)31)18(28-19)25-10-14-7-5-13(9-24)6-8-14/h1-4,12-14H,5-11,24H2,(H2,25,26,27,28)	2,4-di-alkylamino-pyrimidine	PRKCQ		x
BMX-IN-1		CS(NC1=CC=C(C2=CC=C(N=CC(C=C3)=C4N(C5=CC(NC(C=C)=O)=C(C)C=C5)C3=O)C4=C2)C=C1)(=O)=O	KCGS	InChI=1S/C29H24N4O4S/c1-4-27(34)31-26-16-23(12-5-18(26)2)33-28(35)14-9-21-17-30-25-13-8-20(15-24(25)29(21)33)19-6-10-22(11-7-19)32-38(3,36)37/h4-17,32H,1H2,2-3H3,(H,31,34)	6-sub-quinoline	BMX		x
CA93.0		COC1=C(OC)C(OC)=CC(NC2=C3C(C=CC(Br)=C3)=NC=C2)=C1	KCGS	InChI=1S/C18H17BrN2O3/c1-22-16-9-12(10-17(23-2)18(16)24-3)21-15-6-7-20-14-5-4-11(19)8-13(14)15/h4-10H,1-3H3,(H,20,21)	4-anilino-quinoline	GAK		x
CCT241533		FC1=CC(C3=NC2=CC(OC)=C(OC)C=C2C(N[C@H]4[C@H]([C@](C)(O)C)CNC4)=N3)=C(O)C=C1.Cl.Cl	KCGS	InChI=1S/C23H27FN4O4.2ClH/c1-23(2,30)15-10-25-11-17(15)27-21-13-8-19(31-3)20(32-4)9-16(13)26-22(28-21)14-7-12(24)5-6-18(14)29;;/h5-9,15,17,25,29-30H,10-11H2,1-4H3,(H,26,27,28);2*1H/t15-,17-;;/m1../s1	ortho-quinazololinyl-phenol	CHEK2		x
CCT244747		C[C@](OC1=NC(NC(C=C2OC)=NC=C2C(C=N3)=CN3C)=CN=C1C#N)([H])CN(C)C	KCGS	InChI=1S/C20H24N8O2/c1-13(11-27(2)3)30-20-16(7-21)22-10-19(26-20)25-18-6-17(29-5)15(9-23-18)14-8-24-28(4)12-14/h6,8-10,12-13H,11H2,1-5H3,(H,23,25,26)/t13-/m1/s1	2-alkyl or aryl amino-5-Ar-pyridine	CHEK1		x
CCT251545		O=C(NCC1)C1(CC2)CCN2C3=C(C4=CC=C(C5=CN(C)N=C5)C=C4)C=NC=C3Cl	KCGS	InChI=1S/C23H24ClN5O/c1-28-15-18(12-27-28)16-2-4-17(5-3-16)19-13-25-14-20(24)21(19)29-10-7-23(8-11-29)6-9-26-22(23)30/h2-5,12-15H,6-11H2,1H3,(H,26,30)	3-aryl-pyridine	phenotypic screen WNT signaling		x
CCT251921		O=C1NCCC12CCN(C3=C(Cl)C(N)=NC=C3C4=CC5=C(N(C)N=C5)C=C4)CC2	KCGS	InChI=1S/C21H23ClN6O/c1-27-16-3-2-13(10-14(16)11-26-27)15-12-25-19(23)17(22)18(15)28-8-5-21(6-9-28)4-7-24-20(21)29/h2-3,10-12H,4-9H2,1H3,(H2,23,25)(H,24,29)	2-amino-5-Ar-pyridine			x
D2202-1		Cc1cn(cn1)c1cc(cc(c1)NC(c1ccc2c(CN(C[C@@H]2C)c2cncnc2)c1)=O)C(F)(F)F	KCGS	InChI=1S/C26H23F3N6O/c1-16-11-34(23-9-30-14-31-10-23)13-19-5-18(3-4-24(16)19)25(36)33-21-6-20(26(27,28)29)7-22(8-21)35-12-17(2)32-15-35/h3-10,12,14-16H,11,13H2,1-2H3,(H,33,36)/t16-/m0/s1	5-amino-pyrimidine			x
DDR1-in-1		CC1=C(OC4=CC(CC(N5)=O)=C5C=C4)C=C(NC(C2=CC=C(CN3CCN(CC)CC3)C(C(F)(F)F)=C2)=O)C=C1.Cl.Cl	KCGS	InChI=1S/C30H31F3N4O3.2ClH/c1-3-36-10-12-37(13-11-36)18-21-6-5-20(15-25(21)30(31,32)33)29(39)34-23-7-4-19(2)27(17-23)40-24-8-9-26-22(14-24)16-28(38)35-26;;/h4-9,14-15,17H,3,10-13,16,18H2,1-2H3,(H,34,39)(H,35,38);2*1H	oxindoles	DDR1		x
ERK5-IN-1		O=C1C2=CC=CC=C2N(C3CCCC3)C4=NC(NC5=CC=C(C(N6CCC(N7CCN(C)CC7)CC6)=O)C=C5OCC)=NC=C4N1C	KCGS	InChI=1S/C36H46N8O3/c1-4-47-32-23-25(34(45)43-17-15-26(16-18-43)42-21-19-40(2)20-22-42)13-14-29(32)38-36-37-24-31-33(39-36)44(27-9-5-6-10-27)30-12-8-7-11-28(30)35(46)41(31)3/h7-8,11-14,23-24,26-27H,4-6,9-10,15-22H2,1-3H3,(H,37,38,39)	2-amino-pyrimido-diazepin-6-one	MAPK7		x
FM-381		N(C)(C)C(C(\C#N)=C\C(=CC=C1C2N(C(C(N=2)=C2)=C(C(=N2)N2)C=C2)C(C2)CCCC2)O1)=O	KCGS	InChI=1S/C24H24N6O2/c1-29(2)24(31)15(13-25)12-17-8-9-20(32-17)23-28-19-14-27-22-18(10-11-26-22)21(19)30(23)16-6-4-3-5-7-16/h8-12,14,16H,3-7H2,1-2H3,(H,26,27)/b15-12+	fused pyrrolo-pyrid(az)ine	JAK		x
GI230329A		COC1=CC2=NC=NC(NC3=CC=CC(Br)=C3)=C2C=C1OC.Cl	PKIS2	InChI=1S/C16H14BrN3O2.ClH/c1-21-14-7-12-13(8-15(14)22-2)18-9-19-16(12)20-11-5-3-4-10(17)6-11;/h3-9H,1-2H3,(H,18,19,20);1H	4-anilino-quinazoline and analogues					x
GI261520A		Cl.COc1ccc2ncnc(Nc3ccc(OCc4ccccc4)cc3)c2c1	PKIS	InChI=1S/C22H19N3O2.ClH/c1-26-19-11-12-21-20(13-19)22(24-15-23-21)25-17-7-9-18(10-8-17)27-14-16-5-3-2-4-6-16;/h2-13,15H,14H2,1H3,(H,23,24,25);1H	4-anilino_quinazolines_and_related	EGFR, ErbB2			x
GI261590A		COC1=CC2=C(C=C1OC)C(NC3=CC=C(C(Cl)=C3)OCC4=CC=CC=C4Br)=NC=N2.Cl	PKIS2	InChI=1S/C23H19BrClN3O3.ClH/c1-29-21-10-16-19(11-22(21)30-2)26-13-27-23(16)28-15-7-8-20(18(25)9-15)31-12-14-5-3-4-6-17(14)24;/h3-11,13H,12H2,1-2H3,(H,26,27,28);1H	4-anilino-quinazoline and analogues					x
GI261656A		COC1=C(OC)C=C2C(N=CC=C2NC3=CC=C(OC4=CC=CC=C4)C=C3)=C1.Cl	PKIS2	InChI=1S/C23H20N2O3.ClH/c1-26-22-14-19-20(12-13-24-21(19)15-23(22)27-2)25-16-8-10-18(11-9-16)28-17-6-4-3-5-7-17;/h3-15H,1-2H3,(H,24,25);1H	4-anilinoquinoline					x
GI262866A		OC1=CC2=C(N=CN=C2NC3=CC=C(C=C3)OCC4=CC=CC=C4)C=C1.Cl	PKIS2	InChI=1S/C21H17N3O2.ClH/c25-17-8-11-20-19(12-17)21(23-14-22-20)24-16-6-9-18(10-7-16)26-13-15-4-2-1-3-5-15;/h1-12,14,25H,13H2,(H,22,23,24);1H	4-anilino-quinazoline and analogues					x
GI98581X		FC1=CC=C(C=C1)C2=C(C3=CC=NC=C3)N(CCS4)C4=N2	PKIS2	InChI=1S/C16H12FN3S/c17-13-3-1-11(2-4-13)14-15(12-5-7-18-8-6-12)20-9-10-21-16(20)19-14/h1-8H,9-10H2	4-pyridyl_ortho-aryl_azoles					x
GNF-5		C1=CC(=CC(=C1)C(=O)NCCO)C2=CC(=NC=N2)NC3=CC=C(C=C3)OC(F)(F)F	KCGS	InChI=1S/C20H17F3N4O3/c21-20(22,23)30-16-6-4-15(5-7-16)27-18-11-17(25-12-26-18)13-2-1-3-14(10-13)19(29)24-8-9-28/h1-7,10-12,28H,8-9H2,(H,24,29)(H,25,26,27)	4-amino-6-Ar-pyrimidine	ABL1		x
GR105659X		Oc1ccc2c(CC\C2=C2\C(=O)Nc3ccccc23)c1	PKIS	InChI=1S/C17H13NO2/c19-11-6-8-12-10(9-11)5-7-13(12)16-14-3-1-2-4-15(14)18-17(16)20/h1-4,6,8-9,19H,5,7H2,(H,18,20)/b16-13-	Oxindoles	NTRK1			x
GR269666A_KCGS	GR269666A	Cl.C(c1nc2ccc(Nc3ncnc4ccccc34)cc2[nH]1)c1ccccc1	KCGS	InChI=1S/C22H17N5.ClH/c1-2-6-15(7-3-1)12-21-26-19-11-10-16(13-20(19)27-21)25-22-17-8-4-5-9-18(17)23-14-24-22;/h1-11,13-14H,12H2,(H,26,27)(H,23,24,25);1H	4-anilino_quinazolines_and_related	ERBB2		x	x
GSK1000163A		CCn1c(nc2c(nc(CN3CCCC3)cc12)C#CC(C)(C)O)-c1nonc1N	PKIS	InChI=1S/C20H25N7O2/c1-4-27-15-11-13(12-26-9-5-6-10-26)22-14(7-8-20(2,3)28)16(15)23-19(27)17-18(21)25-29-24-17/h11,28H,4-6,9-10,12H2,1-3H3,(H2,21,25)	Furazan_benzimidazoles	AKT			x
GSK1007102B		OC(=O)C(F)(F)F.CCn1c(nc2c(nc(O[C@@H](CN)c3ccccc3)cc12)C#CC(C)(C)O)-c1nonc1N	PKIS	InChI=1S/C23H25N7O3.C2HF3O2/c1-4-30-16-12-18(32-17(13-24)14-8-6-5-7-9-14)26-15(10-11-23(2,3)31)19(16)27-22(30)20-21(25)29-33-28-20;3-2(4,5)1(6)7/h5-9,12,17,31H,4,13,24H2,1-3H3,(H2,25,29);(H,6,7)/t17-;/m0./s1	Furazan_benzimidazoles	AKT			x
GSK1010829B		O=C(C1=C(F)C=CC=C1F)NC2=CC=CC(C(N=C3N4C=CC=C3)=C4C5=CC=NC(NC6=CC=C(CCN(C)C7)C7=C6)=N5)=C2.Cl	PKIS2	InChI=1S/C34H27F2N7O.ClH/c1-42-17-14-21-11-12-25(19-23(21)20-42)39-34-37-15-13-28(40-34)32-31(41-29-10-2-3-16-43(29)32)22-6-4-7-24(18-22)38-33(44)30-26(35)8-5-9-27(30)36;/h2-13,15-16,18-19H,14,17,20H2,1H3,(H,38,44)(H,37,39,40);1H	4-pyrimidinyl_ortho-aryl_azoles					x
GSK1014915A		O=C(NC(C=C1)=CC=C1C)NC2=CC(C(C)(C)C)=NN2C3=CC=CC=C3	PKIS2	InChI=1S/C21H24N4O/c1-15-10-12-16(13-11-15)22-20(26)23-19-14-18(21(2,3)4)24-25(19)17-8-6-5-7-9-17/h5-14H,1-4H3,(H2,22,23,26)	diarylurea					x
GSK1023156A		NC(=O)c1sc(cc1OCc1ccccc1Br)-n1cnc2ccccc12	PKIS	InChI=1S/C19H14BrN3O2S/c20-13-6-2-1-5-12(13)10-25-16-9-17(26-18(16)19(21)24)23-11-22-14-7-3-4-8-15(14)23/h1-9,11H,10H2,(H2,21,24)	Benzimidazole_N-thiophenes	PLK			x
GSK1024304A		NC(C(S1)=C(C=C1N2C=NC3=C2C=CC=C3)OCC4=CC=C(OC)C=C4)=O	PKIS2	InChI=1S/C20H17N3O3S/c1-25-14-8-6-13(7-9-14)11-26-17-10-18(27-19(17)20(21)24)23-12-22-15-4-2-3-5-16(15)23/h2-10,12H,11H2,1H3,(H2,21,24)	benzimidazole_N-thiophenes					x
GSK1024306A		NC(C(S1)=C(C=C1N2C=NC3=C2C=CC=C3)OCC4=CC=CC=C4F)=O	PKIS2	InChI=1S/C19H14FN3O2S/c20-13-6-2-1-5-12(13)10-25-16-9-17(26-18(16)19(21)24)23-11-22-14-7-3-4-8-15(14)23/h1-9,11H,10H2,(H2,21,24)	benzimidazole_N-thiophenes					x
GSK1030058A		COC(=O)c1sc(cc1OCc1ccccc1C(F)(F)F)-n1cnc2cc(OC)c(OC)cc12	PKIS	InChI=1S/C23H19F3N2O5S/c1-30-17-8-15-16(9-18(17)31-2)28(12-27-15)20-10-19(21(34-20)22(29)32-3)33-11-13-6-4-5-7-14(13)23(24,25)26/h4-10,12H,11H2,1-3H3	Benzimidazole_N-thiophenes	PLK			x
GSK1030059A		COc1cc2ncn(-c3cc(OCc4ccccc4C(F)(F)F)c(s3)C(C)=O)c2cc1OC	PKIS	InChI=1S/C23H19F3N2O4S/c1-13(29)22-20(32-11-14-6-4-5-7-15(14)23(24,25)26)10-21(33-22)28-12-27-16-8-18(30-2)19(31-3)9-17(16)28/h4-10,12H,11H2,1-3H3	Benzimidazole_N-thiophenes	PLK			x
GSK1030061A		CNC(=O)c1sc(cc1OCc1ccccc1C(F)(F)F)-n1cnc2cc(OC)c(OC)cc12	PKIS	InChI=1S/C23H20F3N3O4S/c1-27-22(30)21-19(33-11-13-6-4-5-7-14(13)23(24,25)26)10-20(34-21)29-12-28-15-8-17(31-2)18(32-3)9-16(15)29/h4-10,12H,11H2,1-3H3,(H,27,30)	Benzimidazole_N-thiophenes	PLK			x
GSK1030062A		COc1cc2ncn(-c3cc(OCc4ccccc4C(F)(F)F)c(s3)C(=O)N(C)C)c2cc1OC	PKIS	InChI=1S/C24H22F3N3O4S/c1-29(2)23(31)22-20(34-12-14-7-5-6-8-15(14)24(25,26)27)11-21(35-22)30-13-28-16-9-18(32-3)19(33-4)10-17(16)30/h5-11,13H,12H2,1-4H3	Benzimidazole_N-thiophenes	PLK			x
GSK1033723A		O=C1NC=C(C2=CC=C(O)C=C2)C3=C1C=C(C4=CC=NC=C4)S3	PKIS2	InChI=1S/C18H12N2O2S/c21-13-3-1-11(2-4-13)15-10-20-18(22)14-9-16(23-17(14)15)12-5-7-19-8-6-12/h1-10,21H,(H,20,22)	thienopyridinone					x
GSK1034945A		NC1=NNC2=CC(C3=NC(N)=NC=C3)=CC=C21	PKIS2	InChI=1S/C11H10N6/c12-10-7-2-1-6(5-9(7)16-17-10)8-3-4-14-11(13)15-8/h1-5H,(H3,12,16,17)(H2,13,14,15)	3-Amino-6-aryl-indazole					x
GSK1070916		CCN1C=C(C(=N1)C2=CC=C(C=C2)NC(=O)N(C)C)C3=C4C=C(NC4=NC=C3)C5=CC(=CC=C5)CN(C)C	KCGS	InChI=1S/C30H33N7O/c1-6-37-19-26(28(34-37)21-10-12-23(13-11-21)32-30(38)36(4)5)24-14-15-31-29-25(24)17-27(33-29)22-9-7-8-20(16-22)18-35(2)3/h7-17,19H,6,18H2,1-5H3,(H,31,33)(H,32,38)	2,4-disub-7-azaindole	AURKB		x
GSK1122999D		C1(C2=CC=CC=C2)=C(OC3CCNCC3)C=C(C=NC=C4)C4=C1.C5(C6=CC=CC=C6)=C(OC7CCNCC7)C=C(C=NC=C8)C8=C5.Cl.Cl	PKIS2	InChI=1S/2C20H20N2O.2ClH/c2*1-2-4-15(5-3-1)19-12-16-6-9-22-14-17(16)13-20(19)23-18-7-10-21-11-8-18;;/h2*1-6,9,12-14,18,21H,7-8,10-11H2;2*1H	isoquinoline	IKBKA,IKBKB		x		x
GSK114		COC1=CC2=NC=NC(N(C3=C(N(C)C)C=CC(S(=O)(N(C)[H])=O)=C3)[H])=C2C=C1OC	KCGS	InChI=1S/C19H23N5O4S/c1-20-29(25,26)12-6-7-16(24(2)3)15(8-12)23-19-13-9-17(27-4)18(28-5)10-14(13)21-11-22-19/h6-11,20H,1-5H3,(H,21,22,23)	4-anilino-quinazoline	TNNI3K		x
GSK1173862A		CCCN1CCCC(C1)c1ccc(Nc2nc(Nc3cc(F)ccc3C(N)=O)c3cc[nH]c3n2)c(OC)c1	PKIS	InChI=1S/C28H32FN7O2/c1-3-12-36-13-4-5-18(16-36)17-6-9-22(24(14-17)38-2)33-28-34-26-21(10-11-31-26)27(35-28)32-23-15-19(29)7-8-20(23)25(30)37/h6-11,14-15,18H,3-5,12-13,16H2,1-2H3,(H2,30,37)(H3,31,32,33,34,35)	2,4-dianilino_pyrrolopyrimidines	IGF1R			x
GSK1220512A		COc1cc(ccc1Nc1nc(Nc2ccc(F)cc2C(N)=O)c2cc[nH]c2n1)N1CCN(CC1)C(C)C	PKIS	InChI=1S/C27H31FN8O2/c1-16(2)35-10-12-36(13-11-35)18-5-7-22(23(15-18)38-3)32-27-33-25-19(8-9-30-25)26(34-27)31-21-6-4-17(28)14-20(21)24(29)37/h4-9,14-16H,10-13H2,1-3H3,(H2,29,37)(H3,30,31,32,33,34)	2,4-dianilino_pyrrolopyrimidines	IGF1R			x
GSK1229496A		O=C(NC1=CC=C(C=C1)C2=NC(NC(C=C3)=CC=C3OC)=NC=C2)C4=CC5=CC(F)=CC=C5N4	PKIS2	InChI=1S/C26H20FN5O2/c1-34-21-9-7-20(8-10-21)30-26-28-13-12-23(32-26)16-2-5-19(6-3-16)29-25(33)24-15-17-14-18(27)4-11-22(17)31-24/h2-15,31H,1H3,(H,29,33)(H,28,30,32)	2-anilino-4-aryl-pyrimidine					x
GSK1229782A		O=C(NC1=CC=CC(C2=NC(NC(C=C3)=CC=C3OC)=NC=C2)=C1)C4=CC5=CC(F)=CC=C5N4	PKIS2	InChI=1S/C26H20FN5O2/c1-34-21-8-6-19(7-9-21)30-26-28-12-11-23(32-26)16-3-2-4-20(14-16)29-25(33)24-15-17-13-18(27)5-10-22(17)31-24/h2-15,31H,1H3,(H,29,33)(H,28,30,32)	2-anilino-4-aryl-pyrimidine					x
GSK1229959A		O=C(NC(CN)C1=CC=CC=C1)C2=CC(C3=C4C=CNC4=NC=C3)=CS2.O=C(NC(CN)C5=CC=CC=C5)C6=CC(C7=C8C=CNC8=NC=C7)=CS6.Cl.Cl	PKIS2	InChI=1S/2C20H18N4OS.2ClH/c2*21-11-17(13-4-2-1-3-5-13)24-20(25)18-10-14(12-26-18)15-6-8-22-19-16(15)7-9-23-19;;/h2*1-10,12,17H,11,21H2,(H,22,23)(H,24,25);2*1H	carboxamide thiophene					x
GSK1269851A		O=C(NC(S1)=CC(Br)=C1C2=C(C=CN3)C3=NC=C2)C(CN)C4=CC=CC=C4.O=C(NC(S5)=CC(Br)=C5C6=C(C=CN7)C7=NC=C6)C(CN)C8=CC=CC=C8.Cl.Cl	PKIS2	InChI=1S/2C20H17BrN4OS.2ClH/c2*21-16-10-17(25-20(26)15(11-22)12-4-2-1-3-5-12)27-18(16)13-6-8-23-19-14(13)7-9-24-19;;/h2*1-10,15H,11,22H2,(H,23,24)(H,25,26);2*1H	4-aryl-7-azaindole					x
GSK1287544A		O=C(NC(C1=CC=CC=C1)CCCN)C(S2)=CC(Br)=C2C3=C(C=CN4)C4=NC=C3.OC(C(F)(F)F)=O.O=C(NC(C5=CC=CC=C5)CCCN)C(S6)=CC(Br)=C6C7=C(C=CN8)C8=NC=C7.OC(C(F)(F)F)=O	PKIS2	InChI=1S/2C22H21BrN4OS.2C2HF3O2/c2*23-17-13-19(29-20(17)15-8-11-25-21-16(15)9-12-26-21)22(28)27-18(7-4-10-24)14-5-2-1-3-6-14;2*3-2(4,5)1(6)7/h2*1-3,5-6,8-9,11-13,18H,4,7,10,24H2,(H,25,26)(H,27,28);2*(H,6,7)	4-aryl-7-azaindole					x
GSK1292139B		NCCNC1=NC=C(C(N)=O)C(NC2=CC(C)=CC=C2)=N1	PKIS2	InChI=1S/C14H18N6O/c1-9-3-2-4-10(7-9)19-13-11(12(16)21)8-18-14(20-13)17-6-5-15/h2-4,7-8H,5-6,15H2,1H3,(H2,16,21)(H2,17,18,19,20)	carboxamide pyrimidine					x
GSK1307810A		NCCC(NC(C1=CC(Br)=C(C2=C(C=CN3)C3=NC=C2)S1)=O)C4=CC=CC=C4.OC(C(F)(F)F)=O.NCCC(NC(C5=CC(Br)=C(C6=C(C=CN7)C7=NC=C6)S5)=O)C8=CC=CC=C8.OC(C(F)(F)F)=O	PKIS2	InChI=1S/2C21H19BrN4OS.2C2HF3O2/c2*22-16-12-18(21(27)26-17(6-9-23)13-4-2-1-3-5-13)28-19(16)14-7-10-24-20-15(14)8-11-25-20;2*3-2(4,5)1(6)7/h2*1-5,7-8,10-12,17H,6,9,23H2,(H,24,25)(H,26,27);2*(H,6,7)	4-aryl-7-azaindole					x
GSK1321565A		NCC(C1=CC=CC=C1)NCC2=CC=C(C3=C4C=CNC4=NC=C3)S2.NCC(C5=CC=CC=C5)NCC6=CC=C(C7=C8C=CNC8=NC=C7)S6.Cl.Cl	PKIS2	InChI=1S/2C20H20N4S.2ClH/c2*21-12-18(14-4-2-1-3-5-14)24-13-15-6-7-19(25-15)16-8-10-22-20-17(16)9-11-23-20;;/h2*1-11,18,24H,12-13,21H2,(H,22,23);2*1H	4-aryl-7-azaindole					x
GSK1322949A		O=C(NCC(C1=CC=CC=C1)N)C2=CC(Br)=C(C3=C4C=CNC4=NC=C3)S2.O=C(NCC(C5=CC=CC=C5)N)C6=CC(Br)=C(C7=C8C=CNC8=NC=C7)S6.Cl.Cl	PKIS2	InChI=1S/2C20H17BrN4OS.2ClH/c2*21-15-10-17(20(26)25-11-16(22)12-4-2-1-3-5-12)27-18(15)13-6-8-23-19-14(13)7-9-24-19;;/h2*1-10,16H,11,22H2,(H,23,24)(H,25,26);2*1H	4-aryl-7-azaindole					x
GSK1323434A		NCC(C1=CC=CC=C1)NC(C2=CC(C3=CN=CC=C3)=C(C4=CC=NC5=C4C=CN5)S2)=O.NCC(C6=CC=CC=C6)NC(C7=CC(C8=CN=CC=C8)=C(C9=CC=NC%10=C9C=CN%10)S7)=O.Cl.Cl	PKIS2	InChI=1S/2C25H21N5OS.2ClH/c2*26-14-21(16-5-2-1-3-6-16)30-25(31)22-13-20(17-7-4-10-27-15-17)23(32-22)18-8-11-28-24-19(18)9-12-29-24;;/h2*1-13,15,21H,14,26H2,(H,28,29)(H,30,31);2*1H	4-aryl-7-azaindole					x
GSK1325775A		NCC(C1=CC=CC=C1)NC(C(S2)=CC(C3=CNN=C3)=C2C4=CC=NC5=C4C=CN5)=O.OC(C(F)(F)F)=O.NCC(C6=CC=CC=C6)NC(C(S7)=CC(C8=CNN=C8)=C7C9=CC=NC%10=C9C=CN%10)=O.OC(C(F)(F)F)=O	PKIS2	InChI=1S/2C23H20N6OS.2C2HF3O2/c2*24-11-19(14-4-2-1-3-5-14)29-23(30)20-10-18(15-12-27-28-13-15)21(31-20)16-6-8-25-22-17(16)7-9-26-22;2*3-2(4,5)1(6)7/h2*1-10,12-13,19H,11,24H2,(H,25,26)(H,27,28)(H,29,30);2*(H,6,7)	4-aryl-7-azaindole					x
GSK1326180A		O=C(C1=C(F)C=CC=C1)C2=CNC(C(NC3=C(F)C=CC=C3F)=O)=C2	PKIS2	InChI=1S/C18H11F3N2O2/c19-12-5-2-1-4-11(12)17(24)10-8-15(22-9-10)18(25)23-16-13(20)6-3-7-14(16)21/h1-9,22H,(H,23,25)	pyrrole-2-carboxamide					x
GSK1326255A		CCCN1CCC(CC1)c1ccc(Nc2nc(Nc3cc(F)ccc3C(N)=O)c3cc[nH]c3n2)c(OC)c1	PKIS	InChI=1S/C28H32FN7O2/c1-3-12-36-13-9-17(10-14-36)18-4-7-22(24(15-18)38-2)33-28-34-26-21(8-11-31-26)27(35-28)32-23-16-19(29)5-6-20(23)25(30)37/h4-8,11,15-17H,3,9-10,12-14H2,1-2H3,(H2,30,37)(H3,31,32,33,34,35)	2,4-dianilino_pyrrolopyrimidines	IGF1R			x
GSK1379706A		O=C(NCC1=CC=C(OC)C=C1)NC2CN(CC2)C3=NC(NC(C=C4)=CC=C4F)=NC=C3	PKIS2	InChI=1S/C23H25FN6O2/c1-32-20-8-2-16(3-9-20)14-26-23(31)28-19-11-13-30(15-19)21-10-12-25-22(29-21)27-18-6-4-17(24)5-7-18/h2-10,12,19H,11,13-15H2,1H3,(H,25,27,29)(H2,26,28,31)	2-anilino-4-pyrrolidinopyrimidine					x
GSK1379708A		O=C(C1=CC(C#N)=CC=C1)NC2CN(CC2)C3=NC(NC4=CC=C(F)C=C4)=NC=C3	PKIS2	InChI=1S/C22H19FN6O/c23-17-4-6-18(7-5-17)27-22-25-10-8-20(28-22)29-11-9-19(14-29)26-21(30)16-3-1-2-15(12-16)13-24/h1-8,10,12,19H,9,11,14H2,(H,26,30)(H,25,27,28)	2-anilino-4-pyrrolidinopyrimidine					x
GSK1379710A		O=C(NC1=CC=CC(C(C)=O)=C1)NC2CN(CC2)C3=NC(NC(C=C4)=CC=C4F)=NC=C3	PKIS2	InChI=1S/C23H23FN6O2/c1-15(31)16-3-2-4-19(13-16)27-23(32)28-20-10-12-30(14-20)21-9-11-25-22(29-21)26-18-7-5-17(24)6-8-18/h2-9,11,13,20H,10,12,14H2,1H3,(H,25,26,29)(H2,27,28,32)	2-anilino-4-pyrrolidinopyrimidine			x		x
GSK1379712_KCGS	GSK1379712A; GSK1379712	COC(=O)C(NC(=O)NC1CCN(C1)c1ccnc(Nc2ccc(F)cc2)n1)c1ccccc1	KCGS	InChI=1S/C24H25FN6O3/c1-34-22(32)21(16-5-3-2-4-6-16)30-24(33)28-19-12-14-31(15-19)20-11-13-26-23(29-20)27-18-9-7-17(25)8-10-18/h2-11,13,19,21H,12,14-15H2,1H3,(H,26,27,29)(H2,28,30,33)	2-anilino-4-pyrrolidinopyrimidine			x		x
GSK1379713A		O=C(C(C)C1=CC=C(Cl)C=C1)NC2CN(CC2)C3=NC(NC(C=C4)=CC=C4F)=NC=C3	PKIS2	InChI=1S/C23H23ClFN5O/c1-15(16-2-4-17(24)5-3-16)22(31)27-20-11-13-30(14-20)21-10-12-26-23(29-21)28-19-8-6-18(25)7-9-19/h2-10,12,15,20H,11,13-14H2,1H3,(H,27,31)(H,26,28,29)	2-anilino-4-pyrrolidinopyrimidine					x
GSK1379714A		O=C(NC(CC1=CC=CC=C1)C(OC)=O)NC2CN(CC2)C3=NC(NC4=CC=C(F)C=C4)=NC=C3	PKIS2	InChI=1S/C25H27FN6O3/c1-35-23(33)21(15-17-5-3-2-4-6-17)30-25(34)29-20-12-14-32(16-20)22-11-13-27-24(31-22)28-19-9-7-18(26)8-10-19/h2-11,13,20-21H,12,14-16H2,1H3,(H,27,28,31)(H2,29,30,34)	2-anilino-4-pyrrolidinopyrimidine					x
GSK1379715A		O=S(NC1CN(CC1)C2=NC(NC3=CC=C(F)C=C3)=NC=C2)(C(C=C4)=CC=C4CCC)=O	PKIS2	InChI=1S/C23H26FN5O2S/c1-2-3-17-4-10-21(11-5-17)32(30,31)28-20-13-15-29(16-20)22-12-14-25-23(27-22)26-19-8-6-18(24)7-9-19/h4-12,14,20,28H,2-3,13,15-16H2,1H3,(H,25,26,27)	2-anilino-4-pyrrolidinopyrimidine					x
GSK1379716A		O=C(NC1CN(CC1)C2=NC(NC3=CC=C(F)C=C3)=NC=C2)C4=CC5=CC=CC=C5S4	PKIS2	InChI=1S/C23H20FN5OS/c24-16-5-7-17(8-6-16)27-23-25-11-9-21(28-23)29-12-10-18(14-29)26-22(30)20-13-15-3-1-2-4-19(15)31-20/h1-9,11,13,18H,10,12,14H2,(H,26,30)(H,25,27,28)	2-anilino-4-pyrrolidinopyrimidine					x
GSK1379717A		O=C(NC1CN(CC1)C2=NC(NC3=CC=C(F)C=C3)=NC=C2)C4=CN=CN4C	PKIS2	InChI=1S/C19H20FN7O/c1-26-12-21-10-16(26)18(28)23-15-7-9-27(11-15)17-6-8-22-19(25-17)24-14-4-2-13(20)3-5-14/h2-6,8,10,12,15H,7,9,11H2,1H3,(H,23,28)(H,22,24,25)	2-anilino-4-pyrrolidinopyrimidine					x
GSK1379720A		O=C(NC1=C(C)C=CC(C)=C1)NC2CN(CC2)C3=NC(NC4=CC=C(F)C=C4)=NC=C3	PKIS2	InChI=1S/C23H25FN6O/c1-15-3-4-16(2)20(13-15)28-23(31)27-19-10-12-30(14-19)21-9-11-25-22(29-21)26-18-7-5-17(24)6-8-18/h3-9,11,13,19H,10,12,14H2,1-2H3,(H,25,26,29)(H2,27,28,31)	2-anilino-4-pyrrolidinopyrimidine					x
GSK1379721A		O=C(NC1=CC(OC)=CC=C1)NC2CN(CC2)C3=NC(NC(C=C4)=CC=C4F)=NC=C3	PKIS2	InChI=1S/C22H23FN6O2/c1-31-19-4-2-3-17(13-19)26-22(30)27-18-10-12-29(14-18)20-9-11-24-21(28-20)25-16-7-5-15(23)6-8-16/h2-9,11,13,18H,10,12,14H2,1H3,(H,24,25,28)(H2,26,27,30)	2-anilino-4-pyrrolidinopyrimidine					x
GSK1379722A		O=C(NC1=CC=CC=C1F)NC2CN(CC2)C3=NC(NC(C=C4)=CC=C4F)=NC=C3	PKIS2	InChI=1S/C21H20F2N6O/c22-14-5-7-15(8-6-14)25-20-24-11-9-19(28-20)29-12-10-16(13-29)26-21(30)27-18-4-2-1-3-17(18)23/h1-9,11,16H,10,12-13H2,(H,24,25,28)(H2,26,27,30)	2-anilino-4-pyrrolidinopyrimidine					x
GSK1379723A		O=C(NCC1=CC=CC(OC)=C1)NC2CN(CC2)C3=NC(NC4=CC=C(F)C=C4)=NC=C3	PKIS2	InChI=1S/C23H25FN6O2/c1-32-20-4-2-3-16(13-20)14-26-23(31)28-19-10-12-30(15-19)21-9-11-25-22(29-21)27-18-7-5-17(24)6-8-18/h2-9,11,13,19H,10,12,14-15H2,1H3,(H,25,27,29)(H2,26,28,31)	2-anilino-4-pyrrolidinopyrimidine					x
GSK1379724A		O=C(NC1=CC=C2OCOC2=C1)NC3CN(CC3)C4=NC(NC(C=C5)=CC=C5F)=NC=C4	PKIS2	InChI=1S/C22H21FN6O3/c23-14-1-3-15(4-2-14)25-21-24-9-7-20(28-21)29-10-8-17(12-29)27-22(30)26-16-5-6-18-19(11-16)32-13-31-18/h1-7,9,11,17H,8,10,12-13H2,(H,24,25,28)(H2,26,27,30)	2-anilino-4-pyrrolidinopyrimidine					x
GSK1379725A		O=C(NC1=CC=CC(C(OC)=O)=C1)NC2CN(CC2)C3=NC(NC4=CC=C(F)C=C4)=NC=C3	PKIS2	InChI=1S/C23H23FN6O3/c1-33-21(31)15-3-2-4-18(13-15)27-23(32)28-19-10-12-30(14-19)20-9-11-25-22(29-20)26-17-7-5-16(24)6-8-17/h2-9,11,13,19H,10,12,14H2,1H3,(H,25,26,29)(H2,27,28,32)	2-anilino-4-pyrrolidinopyrimidine					x
GSK1379727A		O=C(NCC1=CC=C(OC)C=C1)NC2CN(CC2)C3=NC(NC4=CC=C(OC)C=C4)=NC=C3	PKIS2	InChI=1S/C24H28N6O3/c1-32-20-7-3-17(4-8-20)15-26-24(31)28-19-12-14-30(16-19)22-11-13-25-23(29-22)27-18-5-9-21(33-2)10-6-18/h3-11,13,19H,12,14-16H2,1-2H3,(H,25,27,29)(H2,26,28,31)	2-anilino-4-pyrrolidinopyrimidine					x
GSK1379729A		O=S(NC1CN(CC1)C2=NC(NC3=CC=C(OC)C=C3)=NC=C2)(C(C=C4)=CC=C4NC(C)=O)=O	PKIS2	InChI=1S/C23H26N6O4S/c1-16(30)25-17-5-9-21(10-6-17)34(31,32)28-19-12-14-29(15-19)22-11-13-24-23(27-22)26-18-3-7-20(33-2)8-4-18/h3-11,13,19,28H,12,14-15H2,1-2H3,(H,25,30)(H,24,26,27)	2-anilino-4-pyrrolidinopyrimidine					x
GSK1379730A		O=C(C1=CC(C#N)=CC=C1)NC2CN(CC2)C3=NC(NC(C=C4)=CC=C4OC)=NC=C3	PKIS2	InChI=1S/C23H22N6O2/c1-31-20-7-5-18(6-8-20)27-23-25-11-9-21(28-23)29-12-10-19(15-29)26-22(30)17-4-2-3-16(13-17)14-24/h2-9,11,13,19H,10,12,15H2,1H3,(H,26,30)(H,25,27,28)	2-anilino-4-pyrrolidinopyrimidine					x
GSK1379731A		O=C(NC1=CC=CC(C(C)=O)=C1)NC2CN(CC2)C3=NC(NC4=CC=C(OC)C=C4)=NC=C3	PKIS2	InChI=1S/C24H26N6O3/c1-16(31)17-4-3-5-19(14-17)27-24(32)28-20-11-13-30(15-20)22-10-12-25-23(29-22)26-18-6-8-21(33-2)9-7-18/h3-10,12,14,20H,11,13,15H2,1-2H3,(H,25,26,29)(H2,27,28,32)	2-anilino-4-pyrrolidinopyrimidine					x
GSK1379732A		O=C(C1=CC(NC(C)=O)=CC=C1)NC2CN(CC2)C3=NC(NC4=CC=C(OC)C=C4)=NC=C3	PKIS2	InChI=1S/C24H26N6O3/c1-16(31)26-19-5-3-4-17(14-19)23(32)27-20-11-13-30(15-20)22-10-12-25-24(29-22)28-18-6-8-21(33-2)9-7-18/h3-10,12,14,20H,11,13,15H2,1-2H3,(H,26,31)(H,27,32)(H,25,28,29)	2-anilino-4-pyrrolidinopyrimidine					x
GSK1379735A		O=C(C(C)C1=CC=C(Cl)C=C1)NC2CN(CC2)C3=NC(NC4=CC=C(OC)C=C4)=NC=C3	PKIS2	InChI=1S/C24H26ClN5O2/c1-16(17-3-5-18(25)6-4-17)23(31)27-20-12-14-30(15-20)22-11-13-26-24(29-22)28-19-7-9-21(32-2)10-8-19/h3-11,13,16,20H,12,14-15H2,1-2H3,(H,27,31)(H,26,28,29)	2-anilino-4-pyrrolidinopyrimidine					x
GSK1379737A		O=S(NC1CN(CC1)C2=NC(NC(C=C3)=CC=C3OC)=NC=C2)(C(C=C4)=CC=C4CCC)=O	PKIS2	InChI=1S/C24H29N5O3S/c1-3-4-18-5-11-22(12-6-18)33(30,31)28-20-14-16-29(17-20)23-13-15-25-24(27-23)26-19-7-9-21(32-2)10-8-19/h5-13,15,20,28H,3-4,14,16-17H2,1-2H3,(H,25,26,27)	2-anilino-4-pyrrolidinopyrimidine					x
GSK1379738A		O=C(NC1CN(CC1)C2=NC(NC(C=C3)=CC=C3OC)=NC=C2)C4=CC5=CC=CC=C5S4	PKIS2	InChI=1S/C24H23N5O2S/c1-31-19-8-6-17(7-9-19)27-24-25-12-10-22(28-24)29-13-11-18(15-29)26-23(30)21-14-16-4-2-3-5-20(16)32-21/h2-10,12,14,18H,11,13,15H2,1H3,(H,26,30)(H,25,27,28)	2-anilino-4-pyrrolidinopyrimidine					x
GSK1379741A		O=C(NC1=C(C)C=CC(C)=C1)NC2CN(CC2)C3=NC(NC(C=C4)=CC=C4OC)=NC=C3	PKIS2	InChI=1S/C24H28N6O2/c1-16-4-5-17(2)21(14-16)28-24(31)27-19-11-13-30(15-19)22-10-12-25-23(29-22)26-18-6-8-20(32-3)9-7-18/h4-10,12,14,19H,11,13,15H2,1-3H3,(H,25,26,29)(H2,27,28,31)	2-anilino-4-pyrrolidinopyrimidine					x
GSK1379742A		O=C(NC1=CC(OC)=CC=C1)NC2CN(CC2)C3=NC(NC4=CC=C(OC)C=C4)=NC=C3	PKIS2	InChI=1S/C23H26N6O3/c1-31-19-8-6-16(7-9-19)25-22-24-12-10-21(28-22)29-13-11-18(15-29)27-23(30)26-17-4-3-5-20(14-17)32-2/h3-10,12,14,18H,11,13,15H2,1-2H3,(H,24,25,28)(H2,26,27,30)	2-anilino-4-pyrrolidinopyrimidine					x
GSK1379745A		O=C(NC1=CC=C2OCOC2=C1)NC3CN(CC3)C4=NC(NC5=CC=C(OC)C=C5)=NC=C4	PKIS2	InChI=1S/C23H24N6O4/c1-31-18-5-2-15(3-6-18)25-22-24-10-8-21(28-22)29-11-9-17(13-29)27-23(30)26-16-4-7-19-20(12-16)33-14-32-19/h2-8,10,12,17H,9,11,13-14H2,1H3,(H,24,25,28)(H2,26,27,30)	2-anilino-4-pyrrolidinopyrimidine					x
GSK1379746A		O=C(NC1=CC=CC(C(OC)=O)=C1)NC2CN(CC2)C3=NC(NC(C=C4)=CC=C4OC)=NC=C3	PKIS2	InChI=1S/C24H26N6O4/c1-33-20-8-6-17(7-9-20)26-23-25-12-10-21(29-23)30-13-11-19(15-30)28-24(32)27-18-5-3-4-16(14-18)22(31)34-2/h3-10,12,14,19H,11,13,15H2,1-2H3,(H,25,26,29)(H2,27,28,32)	2-anilino-4-pyrrolidinopyrimidine					x
GSK1379748A		O=C(NCC1=CC=C(OC)C=C1)NC2CN(CC2)C3=NC(NC4=CC(OC)=C(OC)C(OC)=C4)=NC=C3	PKIS2	InChI=1S/C26H32N6O5/c1-34-20-7-5-17(6-8-20)15-28-26(33)30-18-10-12-32(16-18)23-9-11-27-25(31-23)29-19-13-21(35-2)24(37-4)22(14-19)36-3/h5-9,11,13-14,18H,10,12,15-16H2,1-4H3,(H,27,29,31)(H2,28,30,33)	2-anilino-4-pyrrolidinopyrimidine					x
GSK1379751A		O=C(C1=CC(C#N)=CC=C1)NC2CN(CC2)C3=NC(NC4=CC(OC)=C(C(OC)=C4)OC)=NC=C3	PKIS2	InChI=1S/C25H26N6O4/c1-33-20-12-19(13-21(34-2)23(20)35-3)29-25-27-9-7-22(30-25)31-10-8-18(15-31)28-24(32)17-6-4-5-16(11-17)14-26/h4-7,9,11-13,18H,8,10,15H2,1-3H3,(H,28,32)(H,27,29,30)	2-anilino-4-pyrrolidinopyrimidine					x
GSK1379753A		O=C(NC1=CC=CC(C(C)=O)=C1)NC2CN(CC2)C3=NC(NC4=CC(OC)=C(OC)C(OC)=C4)=NC=C3	PKIS2	InChI=1S/C26H30N6O5/c1-16(33)17-6-5-7-18(12-17)29-26(34)30-19-9-11-32(15-19)23-8-10-27-25(31-23)28-20-13-21(35-2)24(37-4)22(14-20)36-3/h5-8,10,12-14,19H,9,11,15H2,1-4H3,(H,27,28,31)(H2,29,30,34)	2-anilino-4-pyrrolidinopyrimidine					x
GSK1379754A		O=C(C1=CC(NC(C)=O)=CC=C1)NC2CN(CC2)C3=NC(NC4=CC(OC)=C(OC)C(OC)=C4)=NC=C3	PKIS2	InChI=1S/C26H30N6O5/c1-16(33)28-18-7-5-6-17(12-18)25(34)29-19-9-11-32(15-19)23-8-10-27-26(31-23)30-20-13-21(35-2)24(37-4)22(14-20)36-3/h5-8,10,12-14,19H,9,11,15H2,1-4H3,(H,28,33)(H,29,34)(H,27,30,31)	2-anilino-4-pyrrolidinopyrimidine					x
GSK1379757A		O=C(C(C)C1=CC=C(Cl)C=C1)NC2CN(CC2)C3=NC(NC4=CC(OC)=C(OC)C(OC)=C4)=NC=C3	PKIS2	InChI=1S/C26H30ClN5O4/c1-16(17-5-7-18(27)8-6-17)25(33)29-19-10-12-32(15-19)23-9-11-28-26(31-23)30-20-13-21(34-2)24(36-4)22(14-20)35-3/h5-9,11,13-14,16,19H,10,12,15H2,1-4H3,(H,29,33)(H,28,30,31)	2-anilino-4-pyrrolidinopyrimidine					x
GSK1379760A		O=C(NC1CN(CC1)C2=NC(NC3=CC(OC)=C(C(OC)=C3)OC)=NC=C2)C4=CC5=CC=CC=C5S4	PKIS2	InChI=1S/C26H27N5O4S/c1-33-19-13-18(14-20(34-2)24(19)35-3)29-26-27-10-8-23(30-26)31-11-9-17(15-31)28-25(32)22-12-16-6-4-5-7-21(16)36-22/h4-8,10,12-14,17H,9,11,15H2,1-3H3,(H,28,32)(H,27,29,30)	2-anilino-4-pyrrolidinopyrimidine					x
GSK1379761A		O=C(NC1CN(CC1)C2=NC(NC3=CC(OC)=C(OC)C(OC)=C3)=NC=C2)C4OC5=CC=CC=C5OC4	PKIS2	InChI=1S/C26H29N5O6/c1-33-20-12-17(13-21(34-2)24(20)35-3)29-26-27-10-8-23(30-26)31-11-9-16(14-31)28-25(32)22-15-36-18-6-4-5-7-19(18)37-22/h4-8,10,12-13,16,22H,9,11,14-15H2,1-3H3,(H,28,32)(H,27,29,30)	2-anilino-4-pyrrolidinopyrimidine			x		x
GSK1379762_KCGS	GSK1379762A, GSK1379762	COc1cc(Nc2nccc(n2)N2CCC(C2)NC(=O)Nc2cc(C)ccc2C)cc(OC)c1OC	KCGS	InChI=1S/C26H32N6O4/c1-16-6-7-17(2)20(12-16)30-26(33)29-18-9-11-32(15-18)23-8-10-27-25(31-23)28-19-13-21(34-3)24(36-5)22(14-19)35-4/h6-8,10,12-14,18H,9,11,15H2,1-5H3,(H,27,28,31)(H2,29,30,33)	2-anilino-4-pyrrolidinopyrimidine			x		x
GSK1379763A		O=C(NC1=CC(OC)=CC=C1)NC2CN(CC2)C3=NC(NC4=CC(OC)=C(OC)C(OC)=C4)=NC=C3	PKIS2	InChI=1S/C25H30N6O5/c1-33-19-7-5-6-16(12-19)28-25(32)29-17-9-11-31(15-17)22-8-10-26-24(30-22)27-18-13-20(34-2)23(36-4)21(14-18)35-3/h5-8,10,12-14,17H,9,11,15H2,1-4H3,(H,26,27,30)(H2,28,29,32)	2-anilino-4-pyrrolidinopyrimidine					x
GSK1379766A		O=C(NC1=CC=C2OCOC2=C1)NC3CN(CC3)C4=NC(NC5=CC(OC)=C(C(OC)=C5)OC)=NC=C4	PKIS2	InChI=1S/C25H28N6O6/c1-33-20-11-17(12-21(34-2)23(20)35-3)27-24-26-8-6-22(30-24)31-9-7-16(13-31)29-25(32)28-15-4-5-18-19(10-15)37-14-36-18/h4-6,8,10-12,16H,7,9,13-14H2,1-3H3,(H,26,27,30)(H2,28,29,32)	2-anilino-4-pyrrolidinopyrimidine					x
GSK1379767A		O=C(NC1=CC=CC(C(OC)=O)=C1)NC2CN(CC2)C3=NC(NC4=CC(OC)=C(C(OC)=C4)OC)=NC=C3	PKIS2	InChI=1S/C26H30N6O6/c1-35-20-13-19(14-21(36-2)23(20)37-3)28-25-27-10-8-22(31-25)32-11-9-18(15-32)30-26(34)29-17-7-5-6-16(12-17)24(33)38-4/h5-8,10,12-14,18H,9,11,15H2,1-4H3,(H,27,28,31)(H2,29,30,34)	2-anilino-4-pyrrolidinopyrimidine					x
GSK1379788A		O=C(NCC1=CC=C(OC)C=C1)NC2CCN(CC2)C3=NC(NC(C=C4)=CC=C4F)=NC=C3	PKIS2	InChI=1S/C24H27FN6O2/c1-33-21-8-2-17(3-9-21)16-27-24(32)29-20-11-14-31(15-12-20)22-10-13-26-23(30-22)28-19-6-4-18(25)5-7-19/h2-10,13,20H,11-12,14-16H2,1H3,(H,26,28,30)(H2,27,29,32)	2-anilino-4-piperidinopyrimidine					x
GSK1379800A		O=C(NC1=CC=CC=C1F)NC2CCN(CC2)C3=NC(NC(C=C4)=CC=C4F)=NC=C3	PKIS2	InChI=1S/C22H22F2N6O/c23-15-5-7-16(8-6-15)26-21-25-12-9-20(29-21)30-13-10-17(11-14-30)27-22(31)28-19-4-2-1-3-18(19)24/h1-9,12,17H,10-11,13-14H2,(H,25,26,29)(H2,27,28,31)	2-anilino-4-piperidinopyrimidine					x
GSK1379812A		O=C(C(C)C1=CC=C(Cl)C=C1)NC2CCN(CC2)C3=NC(NC4=CC=C(OC)C=C4)=NC=C3	PKIS2	InChI=1S/C25H28ClN5O2/c1-17(18-3-5-19(26)6-4-18)24(32)28-21-12-15-31(16-13-21)23-11-14-27-25(30-23)29-20-7-9-22(33-2)10-8-20/h3-11,14,17,21H,12-13,15-16H2,1-2H3,(H,28,32)(H,27,29,30)	2-anilino-4-piperidinopyrimidine					x
GSK1379825A		O=S(NC1CCN(CC1)C2=NC(NC3=CC(OC)=C(C(OC)=C3)OC)=NC=C2)(C(C=C4)=CC=C4NC(C)=O)=O	PKIS2	InChI=1S/C26H32N6O6S/c1-17(33)28-18-5-7-21(8-6-18)39(34,35)31-19-10-13-32(14-11-19)24-9-12-27-26(30-24)29-20-15-22(36-2)25(38-4)23(16-20)37-3/h5-9,12,15-16,19,31H,10-11,13-14H2,1-4H3,(H,28,33)(H,27,29,30)	2-anilino-4-piperidinopyrimidine					x
GSK1379859A		O=C(NC1=CC=C2OCOC2=C1)NC3CCN(CC3)C4=NC(NCC5=CC=C(C=C5)F)=NC=C4	PKIS2	InChI=1S/C24H25FN6O3/c25-17-3-1-16(2-4-17)14-27-23-26-10-7-22(30-23)31-11-8-18(9-12-31)28-24(32)29-19-5-6-20-21(13-19)34-15-33-20/h1-7,10,13,18H,8-9,11-12,14-15H2,(H,26,27,30)(H2,28,29,32)	2-amino-4-piperidinopyrimidine					x
GSK1379860A		O=C(NC1=CC=CC(C(OC)=O)=C1)NC2CCN(CC2)C3=NC(NCC4=CC=C(F)C=C4)=NC=C3	PKIS2	InChI=1S/C25H27FN6O3/c1-35-23(33)18-3-2-4-21(15-18)30-25(34)29-20-10-13-32(14-11-20)22-9-12-27-24(31-22)28-16-17-5-7-19(26)8-6-17/h2-9,12,15,20H,10-11,13-14,16H2,1H3,(H,27,28,31)(H2,29,30,34)	2-amino-4-piperidinopyrimidine					x
GSK1379874A		O=C(NCCNC1=NC(NC2=CC=C(F)C=C2)=NC=C1)C3=CC4=CC=CC=C4S3	PKIS2	InChI=1S/C21H18FN5OS/c22-15-5-7-16(8-6-15)26-21-25-10-9-19(27-21)23-11-12-24-20(28)18-13-14-3-1-2-4-17(14)29-18/h1-10,13H,11-12H2,(H,24,28)(H2,23,25,26,27)	2-anilino-4-aminopyrimidine					x
GSK1379878A		FC1=CC=C(C=C1)NC2=NC=CC(NCCNC(NC3=C(C)C=CC(C)=C3)=O)=N2	PKIS2	InChI=1S/C21H23FN6O/c1-14-3-4-15(2)18(13-14)27-21(29)25-12-11-23-19-9-10-24-20(28-19)26-17-7-5-16(22)6-8-17/h3-10,13H,11-12H2,1-2H3,(H2,25,27,29)(H2,23,24,26,28)	2-anilino-4-aminopyrimidine					x
GSK1379879A		FC1=CC=C(C=C1)NC2=NC=CC(NCCNC(NC3=CC(OC)=CC=C3)=O)=N2	PKIS2	InChI=1S/C20H21FN6O2/c1-29-17-4-2-3-16(13-17)26-20(28)24-12-11-22-18-9-10-23-19(27-18)25-15-7-5-14(21)6-8-15/h2-10,13H,11-12H2,1H3,(H2,24,26,28)(H2,22,23,25,27)	2-anilino-4-aminopyrimidine					x
GSK1379880A		FC1=CC=C(C=C1)NC2=NC=CC(NCCNC(NC3=CC=CC=C3F)=O)=N2	PKIS2	InChI=1S/C19H18F2N6O/c20-13-5-7-14(8-6-13)25-18-23-10-9-17(27-18)22-11-12-24-19(28)26-16-4-2-1-3-15(16)21/h1-10H,11-12H2,(H2,24,26,28)(H2,22,23,25,27)	2-anilino-4-aminopyrimidine					x
GSK1379882A		FC1=CC=C(C=C1)NC2=NC=CC(NCCNC(NC3=CC=C4OCOC4=C3)=O)=N2	PKIS2	InChI=1S/C20H19FN6O3/c21-13-1-3-14(4-2-13)25-19-23-8-7-18(27-19)22-9-10-24-20(28)26-15-5-6-16-17(11-15)30-12-29-16/h1-8,11H,9-10,12H2,(H2,24,26,28)(H2,22,23,25,27)	2-anilino-4-aminopyrimidine					x
GSK1379883A		FC1=CC=C(C=C1)NC2=NC=CC(NCCNC(NC3=CC=CC(C(OC)=O)=C3)=O)=N2	PKIS2	InChI=1S/C21H21FN6O3/c1-31-19(29)14-3-2-4-17(13-14)27-21(30)25-12-11-23-18-9-10-24-20(28-18)26-16-7-5-15(22)6-8-16/h2-10,13H,11-12H2,1H3,(H2,25,27,30)(H2,23,24,26,28)	2-anilino-4-aminopyrimidine					x
GSK1379896A		O=C(NCCNC1=NC(NC(C=C2)=CC=C2OC)=NC=C1)C3=CC4=CC=CC=C4S3	PKIS2	InChI=1S/C22H21N5O2S/c1-29-17-8-6-16(7-9-17)26-22-25-11-10-20(27-22)23-12-13-24-21(28)19-14-15-4-2-3-5-18(15)30-19/h2-11,14H,12-13H2,1H3,(H,24,28)(H2,23,25,26,27)	2-anilino-4-aminopyrimidine					x
GSK1379899A		O=C(NC1=C(C)C=CC(C)=C1)NCCNC2=NC(NC(C=C3)=CC=C3OC)=NC=C2	PKIS2	InChI=1S/C22H26N6O2/c1-15-4-5-16(2)19(14-15)27-22(29)25-13-12-23-20-10-11-24-21(28-20)26-17-6-8-18(30-3)9-7-17/h4-11,14H,12-13H2,1-3H3,(H2,25,27,29)(H2,23,24,26,28)	2-anilino-4-aminopyrimidine					x
GSK1379901A		O=C(NC1=CC=CC=C1F)NCCNC2=NC(NC3=CC=C(OC)C=C3)=NC=C2	PKIS2	InChI=1S/C20H21FN6O2/c1-29-15-8-6-14(7-9-15)25-19-23-11-10-18(27-19)22-12-13-24-20(28)26-17-5-3-2-4-16(17)21/h2-11H,12-13H2,1H3,(H2,24,26,28)(H2,22,23,25,27)	2-anilino-4-aminopyrimidine					x
GSK1379944A		O=C(NCCNC1=NC(NCC2=CC=C(F)C=C2)=NC=C1)C3=CC4=CC=CC=C4S3	PKIS2	InChI=1S/C22H20FN5OS/c23-17-7-5-15(6-8-17)14-27-22-26-10-9-20(28-22)24-11-12-25-21(29)19-13-16-3-1-2-4-18(16)30-19/h1-10,13H,11-12,14H2,(H,25,29)(H2,24,26,27,28)	2-anilino-4-aminopyrimidine					x
GSK1383280A		BrC1=C(C2=C3C=CNC3=NC=C2)SC(C(NC(CNCC)CC4=CC=CC=C4)=O)=C1.BrC5=C(C6=C7C=CNC7=NC=C6)SC(C(NC(CNCC)CC8=CC=CC=C8)=O)=C5.Cl.Cl	PKIS2	InChI=1S/2C23H23BrN4OS.2ClH/c2*1-2-25-14-16(12-15-6-4-3-5-7-15)28-23(29)20-13-19(24)21(30-20)17-8-10-26-22-18(17)9-11-27-22;;/h2*3-11,13,16,25H,2,12,14H2,1H3,(H,26,27)(H,28,29);2*1H	4-aryl-7-azaindole					x
GSK1383281A		BrC1=C(C2=C3C=CNC3=NC=C2)SC(C(NC(CNC(C)C)CC4=CC=CC=C4)=O)=C1.BrC5=C(C6=C7C=CNC7=NC=C6)SC(C(NC(CNC(C)C)CC8=CC=CC=C8)=O)=C5.Cl.Cl	PKIS2	InChI=1S/2C24H25BrN4OS.2ClH/c2*1-15(2)28-14-17(12-16-6-4-3-5-7-16)29-24(30)21-13-20(25)22(31-21)18-8-10-26-23-19(18)9-11-27-23;;/h2*3-11,13,15,17,28H,12,14H2,1-2H3,(H,26,27)(H,29,30);2*1H	4-aryl-7-azaindole					x
GSK1389063A		O=C(N[C@H](CN)CC1=CC=C(OC)C=C1)C2=CC(Br)=C(C3=C4C=CNC4=NC=C3)S2.O=C(N[C@H](CN)CC5=CC=C(OC)C=C5)C6=CC(Br)=C(C7=C8C=CNC8=NC=C7)S6.Cl.Cl	PKIS2	InChI=1S/2C22H21BrN4O2S.2ClH/c2*1-29-15-4-2-13(3-5-15)10-14(12-24)27-22(28)19-11-18(23)20(30-19)16-6-8-25-21-17(16)7-9-26-21;;/h2*2-9,11,14H,10,12,24H2,1H3,(H,25,26)(H,27,28);2*1H/t2*14-;;/m00../s1	4-aryl-7-azaindole					x
GSK1392956A		COc1cc(ccc1Nc1nc(Nc2ccc(F)cc2C(=O)NC[C@@H](O)CO)c2cc[nH]c2n1)N1CCN(CC1)C(C)C	PKIS	InChI=1S/C30H37FN8O4/c1-18(2)38-10-12-39(13-11-38)20-5-7-25(26(15-20)43-3)35-30-36-27-22(8-9-32-27)28(37-30)34-24-6-4-19(31)14-23(24)29(42)33-16-21(41)17-40/h4-9,14-15,18,21,40-41H,10-13,16-17H2,1-3H3,(H,33,42)(H3,32,34,35,36,37)/t21-/m1/s1	2,4-dianilino_pyrrolopyrimidines	IGF1R		x	x
GSK1398460A		O=C(NC1=CC=NC=C1)C(C=C2)=CC=C2C3=C(C)C=CC(NC(C4=CC=C(C(Cl)=C4)Cl)=O)=C3	PKIS2	InChI=1S/C26H19Cl2N3O2/c1-16-2-8-21(31-26(33)19-7-9-23(27)24(28)14-19)15-22(16)17-3-5-18(6-4-17)25(32)30-20-10-12-29-13-11-20/h2-15H,1H3,(H,31,33)(H,29,30,32)	Biphenylamide					x
GSK1398463A		O=C(NC1=CC=NC=C1)C(C=C2)=CC=C2C3=C(C)C=CC(NC(C4=CC(C#N)=CC=C4)=O)=C3	PKIS2	InChI=1S/C27H20N4O2/c1-18-5-10-24(31-27(33)22-4-2-3-19(15-22)17-28)16-25(18)20-6-8-21(9-7-20)26(32)30-23-11-13-29-14-12-23/h2-16H,1H3,(H,31,33)(H,29,30,32)	Biphenylamide					x
GSK1398467A		O=C(NC1=CC=NC=C1)C(C=C2)=CC=C2C3=C(C)C=CC(NC(C4=CC=C(Cl)C=C4)=O)=C3	PKIS2	InChI=1S/C26H20ClN3O2/c1-17-2-11-23(30-26(32)20-7-9-21(27)10-8-20)16-24(17)18-3-5-19(6-4-18)25(31)29-22-12-14-28-15-13-22/h2-16H,1H3,(H,30,32)(H,28,29,31)	Biphenylamide					x
GSK1398468A		O=C(NC1=CC=NC=C1)C(C=C2)=CC=C2C3=C(C)C=CC(NC(NC4=CC=CC(Cl)=C4)=O)=C3	PKIS2	InChI=1S/C26H21ClN4O2/c1-17-5-10-23(31-26(33)30-22-4-2-3-20(27)15-22)16-24(17)18-6-8-19(9-7-18)25(32)29-21-11-13-28-14-12-21/h2-16H,1H3,(H,28,29,32)(H2,30,31,33)	Biphenylamide					x
GSK1398470A		O=C(NC1=CC(C2=CC=C(C=C2)C(NC3=CC=NC=C3)=O)=C(C)C=C1)NC4=CC(C(F)(F)F)=C(Cl)C=C4	PKIS2	InChI=1S/C27H20ClF3N4O2/c1-16-2-7-20(34-26(37)35-21-8-9-24(28)23(15-21)27(29,30)31)14-22(16)17-3-5-18(6-4-17)25(36)33-19-10-12-32-13-11-19/h2-15H,1H3,(H,32,33,36)(H2,34,35,37)	Biphenylamide					x
GSK1398471A		O=C(NC1=CC=NC=C1)C(C=C2)=CC=C2C3=C(C)C=CC(NC(NC4=CC=CC=C4)=O)=C3	PKIS2	InChI=1S/C26H22N4O2/c1-18-7-12-23(30-26(32)29-21-5-3-2-4-6-21)17-24(18)19-8-10-20(11-9-19)25(31)28-22-13-15-27-16-14-22/h2-17H,1H3,(H,27,28,31)(H2,29,30,32)	Biphenylamide					x
GSK1398472A		O=C(NC1=CC=NC=C1)C(C=C2)=CC=C2C3=C(C)C=CC(NC(NC(C=C4)=CC=C4Cl)=O)=C3	PKIS2	InChI=1S/C26H21ClN4O2/c1-17-2-9-23(31-26(33)30-21-10-7-20(27)8-11-21)16-24(17)18-3-5-19(6-4-18)25(32)29-22-12-14-28-15-13-22/h2-16H,1H3,(H,28,29,32)(H2,30,31,33)	Biphenylamide					x
GSK1398473A		O=C(NC1=CC=NC=C1)C(C=C2)=CC=C2C3=C(C)C=CC(NC(NC4=C(C)C=CC(C)=C4)=O)=C3	PKIS2	InChI=1S/C28H26N4O2/c1-18-4-5-20(3)26(16-18)32-28(34)31-24-11-6-19(2)25(17-24)21-7-9-22(10-8-21)27(33)30-23-12-14-29-15-13-23/h4-17H,1-3H3,(H,29,30,33)(H2,31,32,34)	Biphenylamide					x
GSK1398474A		O=C(NC1=CC=NC=C1)C(C=C2)=CC=C2C3=C(C)C=CC(NC(NC4=CC(OC)=CC=C4)=O)=C3	PKIS2	InChI=1S/C27H24N4O3/c1-18-6-11-23(31-27(33)30-22-4-3-5-24(16-22)34-2)17-25(18)19-7-9-20(10-8-19)26(32)29-21-12-14-28-15-13-21/h3-17H,1-2H3,(H,28,29,32)(H2,30,31,33)	Biphenylamide					x
GSK1398475A		O=C(NC1=CC=NC=C1)C(C=C2)=CC=C2C3=C(C)C=CC(NC(NC4=CC=C(OC)C=C4)=O)=C3	PKIS2	InChI=1S/C27H24N4O3/c1-18-3-8-23(31-27(33)30-21-9-11-24(34-2)12-10-21)17-25(18)19-4-6-20(7-5-19)26(32)29-22-13-15-28-16-14-22/h3-17H,1-2H3,(H,28,29,32)(H2,30,31,33)	Biphenylamide					x
GSK1398477_KCGS	GSK1398477A; GSK1398477	Cc1ccc(NC(=O)Nc2ccccc2F)cc1-c1ccc(cc1)C(=O)Nc1ccncc1	KCGS	InChI=1S/C26H21FN4O2/c1-17-6-11-21(30-26(33)31-24-5-3-2-4-23(24)27)16-22(17)18-7-9-19(10-8-18)25(32)29-20-12-14-28-15-13-20/h2-16H,1H3,(H,28,29,32)(H2,30,31,33)	Biphenylamide			x		x
GSK1440913A		N#CC1=CC=CC(NC2=NC=CC(C3=CC(C)=C(C(C)=C3)O)=N2)=C1	PKIS2	InChI=1S/C19H16N4O/c1-12-8-15(9-13(2)18(12)24)17-6-7-21-19(23-17)22-16-5-3-4-14(10-16)11-20/h3-10,24H,1-2H3,(H,21,22,23)	2-anilino-4-aryl-pyrimidine					x
GSK1487252A		O=C(N[C@H](CN)CC1=CC=C(C(F)(F)F)C=C1)C2=CC(Br)=C(C3=C(C=CN4)C4=NC=C3)S2.O=C(N[C@H](CN)CC5=CC=C(C(F)(F)F)C=C5)C6=CC(Br)=C(C7=C(C=CN8)C8=NC=C7)S6.Cl.Cl	PKIS2	InChI=1S/2C22H18BrF3N4OS.2ClH/c2*23-17-10-18(32-19(17)15-5-7-28-20-16(15)6-8-29-20)21(31)30-14(11-27)9-12-1-3-13(4-2-12)22(24,25)26;;/h2*1-8,10,14H,9,11,27H2,(H,28,29)(H,30,31);2*1H/t2*14-;;/m00../s1	4-aryl-7-azaindole					x
GSK1511931A		COc1cc(ccc1Nc1nc(Nc2cccc3ncccc23)c2cc[nH]c2n1)N1CCN(CC1)C(C)C	PKIS	InChI=1S/C29H32N8O/c1-19(2)36-14-16-37(17-15-36)20-9-10-25(26(18-20)38-3)33-29-34-27-22(11-13-31-27)28(35-29)32-24-8-4-7-23-21(24)6-5-12-30-23/h4-13,18-19H,14-17H2,1-3H3,(H3,31,32,33,34,35)	2,4-dianilino_pyrrolopyrimidines	IGF1R			x
GSK1520489A		CNC(C1=CC=CC=C1NC2=NC(NC3=CC=CC(CS(=O)(C)=O)=C3)=NC=C2C)=O.OC=O	PKIS2	InChI=1S/C21H23N5O3S.CH2O2/c1-14-12-23-21(24-16-8-6-7-15(11-16)13-30(3,28)29)26-19(14)25-18-10-5-4-9-17(18)20(27)22-2;2-1-3/h4-12H,13H2,1-3H3,(H,22,27)(H2,23,24,25,26);1H,(H,2,3)	2,4-dianilinopyrimidine					x
GSK1535721A		O=S(C1=CC=CC(C2=CC=C(N=CC(N3CCOCC3)=N4)C4=C2)=C1)(N)=O	PKIS2	InChI=1S/C18H18N4O3S/c19-26(23,24)15-3-1-2-13(10-15)14-4-5-16-17(11-14)21-18(12-20-16)22-6-8-25-9-7-22/h1-5,10-12H,6-9H2,(H2,19,23,24)	3-amino-6-aryl-quinoxaline					x
GSK1558669A		N#CC1=CN=C(N=C1NC2=CC=CC=C2C(N)=O)NC3=CC(N4CCN(C)CC4)=C(OC)C=C3.Cl	PKIS2	InChI=1S/C24H26N8O2.ClH/c1-31-9-11-32(12-10-31)20-13-17(7-8-21(20)34-2)28-24-27-15-16(14-25)23(30-24)29-19-6-4-3-5-18(19)22(26)33;/h3-8,13,15H,9-12H2,1-2H3,(H2,26,33)(H2,27,28,29,30);1H	2,4-dianilinopyrimidine					x
GSK1576028A		O=C(NC)C1=CC=CC=C1NC2=NC(NC3=CC=C(N4CCOCC4)C=C3)=NC=C2Cl.Cl	PKIS2	InChI=1S/C22H23ClN6O2.ClH/c1-24-21(30)17-4-2-3-5-19(17)27-20-18(23)14-25-22(28-20)26-15-6-8-16(9-7-15)29-10-12-31-13-11-29;/h2-9,14H,10-13H2,1H3,(H,24,30)(H2,25,26,27,28);1H	2,4-dianilinopyrimidine					x
GSK1581427A		O=C(N[C@H](CN)CC1CCCCC1)C2=CC(Br)=C(C3=C4C(NC=C4)=NC=C3)S2.O=C(N[C@H](CN)CC5CCCCC5)C6=CC(Br)=C(C7=C8C(NC=C8)=NC=C7)S6.Cl.Cl	PKIS2	InChI=1S/2C21H25BrN4OS.2ClH/c2*22-17-11-18(21(27)26-14(12-23)10-13-4-2-1-3-5-13)28-19(17)15-6-8-24-20-16(15)7-9-25-20;;/h2*6-9,11,13-14H,1-5,10,12,23H2,(H,24,25)(H,26,27);2*1H/t2*14-;;/m00../s1	4-aryl-7-azaindole					x
GSK1581428A		O=C(N[C@H](CN)CC1CCCCC1)C2=CC=C(C3=C4C(NC=C4)=NC=C3)S2.O=C(N[C@H](CN)CC5CCCCC5)C6=CC=C(C7=C8C(NC=C8)=NC=C7)S6.Cl.Cl	PKIS2	InChI=1S/2C21H26N4OS.2ClH/c2*22-13-15(12-14-4-2-1-3-5-14)25-21(26)19-7-6-18(27-19)16-8-10-23-20-17(16)9-11-24-20;;/h2*6-11,14-15H,1-5,12-13,22H2,(H,23,24)(H,25,26);2*1H/t2*15-;;/m00../s1	4-aryl-7-azaindole					x
GSK1627798A		NC1=NC=C(C2=CC3=C(N=CC=C3C4=CC=NC=C4)C=C2)C=C1S(N5CCOCC5)(=O)=O	PKIS2	InChI=1S/C23H21N5O3S/c24-23-22(32(29,30)28-9-11-31-12-10-28)14-18(15-27-23)17-1-2-21-20(13-17)19(5-8-26-21)16-3-6-25-7-4-16/h1-8,13-15H,9-12H2,(H2,24,27)	4-6-di-Ar-quinoline					x
GSK1645872A		CC(N(CC1)CCN1C2=NC=C(NC3=NC(C(SC(C(C)C)=N4)=C4C5=CC(NS(C6=CC=CC=C6)(=O)=O)=CC=C5)=CC=N3)C=C2)=O	PKIS2	InChI=1S/C33H34N8O3S2/c1-22(2)32-38-30(24-8-7-9-25(20-24)39-46(43,44)27-10-5-4-6-11-27)31(45-32)28-14-15-34-33(37-28)36-26-12-13-29(35-21-26)41-18-16-40(17-19-41)23(3)42/h4-15,20-22,39H,16-19H2,1-3H3,(H,34,36,37)	4-pyrimidinyl_ortho-aryl_azoles					x
GSK1645895A		O=S(N(C)C1=CC=CC(C2=C(C3=CC=NC(NC4=CC=C(N5CCN(C(C)=O)CC5)N=C4)=N3)SC(CC)=N2)=C1)(C6=CC=CC=C6)=O	PKIS2	InChI=1S/C33H34N8O3S2/c1-4-30-38-31(24-9-8-10-26(21-24)39(3)46(43,44)27-11-6-5-7-12-27)32(45-30)28-15-16-34-33(37-28)36-25-13-14-29(35-22-25)41-19-17-40(18-20-41)23(2)42/h5-16,21-22H,4,17-20H2,1-3H3,(H,34,36,37)	4-pyrimidinyl_ortho-aryl_azoles					x
GSK1649598A		O=S(C1=CC=CC=C1)(NC2=CC=CC(C3=C(SC(C(C)C)=N3)C4=CC=NC(NC5=CC=C6C(CN(C)CC6)=C5)=N4)=C2)=O	PKIS2	InChI=1S/C32H32N6O2S2/c1-21(2)31-36-29(23-8-7-9-26(18-23)37-42(39,40)27-10-5-4-6-11-27)30(41-31)28-14-16-33-32(35-28)34-25-13-12-22-15-17-38(3)20-24(22)19-25/h4-14,16,18-19,21,37H,15,17,20H2,1-3H3,(H,33,34,35)	4-pyrimidinyl_ortho-aryl_azoles					x
GSK1653537A		CC1=NC(NC2=CC(C#N)=CC=C2)=NC(N3CCC(NS(=O)(C4=CC=C(F)C=C4)=O)CC3)=C1.OC(C(F)(F)F)=O	PKIS2	InChI=1S/C23H23FN6O2S.C2HF3O2/c1-16-13-22(28-23(26-16)27-20-4-2-3-17(14-20)15-25)30-11-9-19(10-12-30)29-33(31,32)21-7-5-18(24)6-8-21;3-2(4,5)1(6)7/h2-8,13-14,19,29H,9-12H2,1H3,(H,26,27,28);(H,6,7)	2-anilino-4-piperidinopyrimidine					x
GSK1653539A		COC1=CC=C(S(=O)(NC2CCN(C3=NC(NC4=CC(C#N)=CC=C4)=NC(C)=C3)CC2)=O)C=C1.OC(C(F)(F)F)=O	PKIS2	InChI=1S/C24H26N6O3S.C2HF3O2/c1-17-14-23(28-24(26-17)27-20-5-3-4-18(15-20)16-25)30-12-10-19(11-13-30)29-34(31,32)22-8-6-21(33-2)7-9-22;3-2(4,5)1(6)7/h3-9,14-15,19,29H,10-13H2,1-2H3,(H,26,27,28);(H,6,7)	2-anilino-4-piperidinopyrimidine					x
GSK1660437A		O=S(NC1=CC=CC(C2=C(C3=CC=NC(NC4=CC=C(N5CCN(C(C)=O)CC5)N=C4)=N3)SC(C(C)C)=N2)=C1)(C6=CC=CC(Cl)=C6)=O	PKIS2	InChI=1S/C33H33ClN8O3S2/c1-21(2)32-39-30(23-6-4-8-25(18-23)40-47(44,45)27-9-5-7-24(34)19-27)31(46-32)28-12-13-35-33(38-28)37-26-10-11-29(36-20-26)42-16-14-41(15-17-42)22(3)43/h4-13,18-21,40H,14-17H2,1-3H3,(H,35,37,38)	4-pyrimidinyl_ortho-aryl_azoles					x
GSK1660450B		NC1=C(OC[C@H](CC2=CNC3=C2C=CC=C3)N)C=C(C4=CC(C(C)=NN5)=C5C=N4)C(C6=C(C)OC=C6)=N1	PKIS2	InChI=1S/C28H27N7O2/c1-15-21-10-24(32-13-25(21)35-34-15)22-11-26(28(30)33-27(22)19-7-8-36-16(19)2)37-14-18(29)9-17-12-31-23-6-4-3-5-20(17)23/h3-8,10-13,18,31H,9,14,29H2,1-2H3,(H2,30,33)(H,34,35)/t18-/m0/s1	5-Ar-indazole					x
GSK1669917A		O=S(N1CCOCC1)(C(C=C2)=CC=C2NC3=NC(C)=CC(N4CC5=C(C=CC=C5)C4)=N3)=O.Cl	PKIS2	InChI=1S/C23H25N5O3S.ClH/c1-17-14-22(27-15-18-4-2-3-5-19(18)16-27)26-23(24-17)25-20-6-8-21(9-7-20)32(29,30)28-10-12-31-13-11-28;/h2-9,14H,10-13,15-16H2,1H3,(H,24,25,26);1H	2-anilino-4-aminopyrimidine					x
GSK1669921A		NC1=NC=C(C=C1S(=O)(N(C)C)=O)C(C=C23)=CC=C3N=CC=C2C4=CC(S(N)(=O)=O)=CC=C4	PKIS2	InChI=1S/C22H21N5O4S2/c1-27(2)33(30,31)21-12-16(13-26-22(21)23)14-6-7-20-19(11-14)18(8-9-25-20)15-4-3-5-17(10-15)32(24,28)29/h3-13H,1-2H3,(H2,23,26)(H2,24,28,29)	4-6-di-Ar-quinoline					x
GSK1693850A		NC1=NC=C(C2=CC3=C(N=CC=C3C4=CC=NC=C4)C=C2)C=C1S(N5CCCCC5)(=O)=O	PKIS2	InChI=1S/C24H23N5O2S/c25-24-23(32(30,31)29-12-2-1-3-13-29)15-19(16-28-24)18-4-5-22-21(14-18)20(8-11-27-22)17-6-9-26-10-7-17/h4-11,14-16H,1-3,12-13H2,(H2,25,28)	4-6-di-Ar-quinoline					x
GSK1713088A		CCCN1CCC(CC1)Oc1cc(Nc2nc(Nc3cccc(F)c3C(N)=O)c3cc[nH]c3n2)c(OC)cc1Cl	PKIS	InChI=1S/C28H31ClFN7O3/c1-3-11-37-12-8-16(9-13-37)40-22-15-21(23(39-2)14-18(22)29)34-28-35-26-17(7-10-32-26)27(36-28)33-20-6-4-5-19(30)24(20)25(31)38/h4-7,10,14-16H,3,8-9,11-13H2,1-2H3,(H2,31,38)(H3,32,33,34,35,36)	2,4-dianilino_pyrrolopyrimidines	IGF1R			x
GSK1723980B		O=S(NC1=CC=CC(C2=C(C3=CC=NC(NC4=CC=C(N5CCOCC5)N=C4)=N3)SC(C(C)C)=N2)=C1)(C6=C(F)C=CC=C6F)=O.Cl	PKIS2	InChI=1S/C31H29F2N7O3S2.ClH/c1-19(2)30-38-27(20-5-3-6-21(17-20)39-45(41,42)29-23(32)7-4-8-24(29)33)28(44-30)25-11-12-34-31(37-25)36-22-9-10-26(35-18-22)40-13-15-43-16-14-40;/h3-12,17-19,39H,13-16H2,1-2H3,(H,34,36,37);1H	4-pyrimidinyl_ortho-aryl_azoles					x
GSK1751853A		COc1cc2CCN(C(=O)CN3CCN(CC3)C(C)C)c2cc1Nc1nc(Nc2cccc(F)c2C(N)=O)c2cc[nH]c2n1	PKIS	InChI=1S/C31H36FN9O3/c1-18(2)40-13-11-39(12-14-40)17-26(42)41-10-8-19-15-25(44-3)23(16-24(19)41)36-31-37-29-20(7-9-34-29)30(38-31)35-22-6-4-5-21(32)27(22)28(33)43/h4-7,9,15-16,18H,8,10-14,17H2,1-3H3,(H2,33,43)(H3,34,35,36,37,38)	2,4-dianilino_pyrrolopyrimidines	IGF1R			x
GSK175726A		ClC1=CC(Cl)=CC(NC2=CC=NC(NC3=CC(Cl)=CC(Cl)=C3)=N2)=C1	PKIS2	InChI=1S/C16H10Cl4N4/c17-9-3-10(18)6-13(5-9)22-15-1-2-21-16(24-15)23-14-7-11(19)4-12(20)8-14/h1-8H,(H2,21,22,23,24)	2,4-dianilinopyrimidine					x
GSK1804250A		O=S(NC1=C(F)C=CC(C2=C(C3=CC=NC(NC4=CC=C(N5CCOCC5)N=C4)=N3)SC(C(C)C)=N2)=C1)(C6=C(F)C=CC=C6F)=O	PKIS2	InChI=1S/C31H28F3N7O3S2/c1-18(2)30-39-27(19-6-8-21(32)25(16-19)40-46(42,43)29-22(33)4-3-5-23(29)34)28(45-30)24-10-11-35-31(38-24)37-20-7-9-26(36-17-20)41-12-14-44-15-13-41/h3-11,16-18,40H,12-15H2,1-2H3,(H,35,37,38)	4-pyrimidinyl_ortho-aryl_azoles					x
GSK180736A		CC1=C(C(NC(=O)N1)c1ccc(F)cc1)C(=O)Nc1ccc2[nH]ncc2c1	PKIS	InChI=1S/C19H16FN5O2/c1-10-16(17(24-19(27)22-10)11-2-4-13(20)5-3-11)18(26)23-14-6-7-15-12(8-14)9-21-25-15/h2-9,17H,1H3,(H,21,25)(H,23,26)(H2,22,24,27)	Indazole-5-carboxamides	RHO			x
GSK1819799A		COc1cc(ccc1Nc1nc(Nc2cccc(F)c2C(O)=O)c2cc[nH]c2n1)N1CCN(CC1)C(C)C	PKIS	InChI=1S/C27H30FN7O3/c1-16(2)34-11-13-35(14-12-34)17-7-8-20(22(15-17)38-3)31-27-32-24-18(9-10-29-24)25(33-27)30-21-6-4-5-19(28)23(21)26(36)37/h4-10,15-16H,11-14H2,1-3H3,(H,36,37)(H3,29,30,31,32,33)	2,4-dianilino_pyrrolopyrimidines	IGF1R			x
GSK182497A		CN(C)C(=O)O[C@H]1CN[C@@H](C1)C#Cc1cc2ncnc(Nc3ccc(OCc4cccc(F)c4)c(Cl)c3)c2s1	PKIS	InChI=1S/C28H25ClFN5O3S/c1-35(2)28(36)38-21-11-19(31-14-21)6-8-22-13-24-26(39-22)27(33-16-32-24)34-20-7-9-25(23(29)12-20)37-15-17-4-3-5-18(30)10-17/h3-5,7,9-10,12-13,16,19,21,31H,11,14-15H2,1-2H3,(H,32,33,34)/t19-,21-/m1/s1	Anilino_thienopyrimidines	EGFR, ErbB2			x
GSK1838705		CNC(C1=C(NC2=NC(NC3=C(OC)C=C4CCN(C(CN(C)C)=O)C4=C3)=NC5=C2C=CN5)C=CC=C1F)=O	KCGS	InChI=1S/C27H29FN8O3/c1-29-26(38)23-17(28)6-5-7-18(23)31-25-16-8-10-30-24(16)33-27(34-25)32-19-13-20-15(12-21(19)39-4)9-11-36(20)22(37)14-35(2)3/h5-8,10,12-13H,9,11,14H2,1-4H3,(H,29,38)(H3,30,31,32,33,34)	2,4-dianilino-pyrrolopyrimidine	IGF1R		x
GSK189015A		CC(S1)=CC=C1C2=NC3=CC=CC=C3C(NC4=CC=NC=C4)=N2	PKIS2	InChI=1S/C18H14N4S/c1-12-6-7-16(23-12)18-21-15-5-3-2-4-14(15)17(22-18)20-13-8-10-19-11-9-13/h2-11H,1H3,(H,19,20,21,22)	2-aryl-4-anilino(pyridin-4-yl)-quinazoline and analogues					x
GSK1904529		O=C(NC1=C(F)C=CC=C1F)C2=CC(C3=C(C4=NC(NC5=CC(CC)=C(N6CCC(N7CCN(S(=O)(C)=O)CC7)CC6)C=C5OC)=NC=C4)N8C=CC=CC8=N3)=CC=C2OC	KCGS	InChI=1S/C44H47F2N9O5S/c1-5-28-26-35(38(60-3)27-36(28)53-19-15-30(16-20-53)52-21-23-54(24-22-52)61(4,57)58)49-44-47-17-14-34(48-44)42-40(50-39-11-6-7-18-55(39)42)29-12-13-37(59-2)31(25-29)43(56)51-41-32(45)9-8-10-33(41)46/h6-14,17-18,25-27,30H,5,15-16,19-24H2,1-4H3,(H,51,56)(H,47,48,49)	2-anilino-4-(ortho-aryl)-heteroaryl-pyrimidine	IGF1R		x
GSK190937A		O=C(NCCC1=C(Cl)C=C(Cl)C=C1)C2=CN=CC(/C=C/C3=C(N)N=CC(C)=C3)=C2.Cl	PKIS2	InChI=1S/C22H20Cl2N4O.ClH/c1-14-8-17(21(25)28-11-14)3-2-15-9-18(13-26-12-15)22(29)27-7-6-16-4-5-19(23)10-20(16)24;/h2-5,8-13H,6-7H2,1H3,(H2,25,28)(H,27,29);1H/b3-2+;	3-vinyl_pyridines			x		x
GSK1917008A		O=C(C1=CC(N2CCCCC2)=CC=C1)NC3=CC(C(C=C4)=CC=C4C(NCC5CC5)=O)=C(C=C3)C	PKIS2	InChI=1S/C30H33N3O2/c1-21-8-15-26(32-30(35)25-6-5-7-27(18-25)33-16-3-2-4-17-33)19-28(21)23-11-13-24(14-12-23)29(34)31-20-22-9-10-22/h5-8,11-15,18-19,22H,2-4,9-10,16-17,20H2,1H3,(H,31,34)(H,32,35)	Biphenylamide					x
GSK192082A		CCNC(=O)O[C@H]1CN[C@@H](C1)C#Cc1cc2ncnc(Nc3ccc(OCc4cccc(F)c4)c(Cl)c3)c2s1	PKIS	InChI=1S/C28H25ClFN5O3S/c1-2-31-28(36)38-21-11-19(32-14-21)6-8-22-13-24-26(39-22)27(34-16-33-24)35-20-7-9-25(23(29)12-20)37-15-17-4-3-5-18(30)10-17/h3-5,7,9-10,12-13,16,19,21,32H,2,11,14-15H2,1H3,(H,31,36)(H,33,34,35)/t19-,21-/m1/s1	Anilino_thienopyrimidines	EGFR, ErbB2			x
GSK198271A		O=C(C1=C(F)C=CC=C1F)NC2=CC=CC(C3=NN4N=CC=CC4=C3C5=CC=NC(NC6=CC=CC=C6)=N5)=C2	PKIS2	InChI=1S/C29H19F2N7O/c30-21-11-5-12-22(31)25(21)28(39)34-20-10-4-7-18(17-20)27-26(24-13-6-15-33-38(24)37-27)23-14-16-32-29(36-23)35-19-8-2-1-3-9-19/h1-17H,(H,34,39)(H,32,35,36)	4-pyrimidinyl_ortho-aryl_azoles					x
GSK200398A_KCGS	GSK200398A	Cl.O=C(O[C@H]1CN[C@@H](C1)C#Cc1cc2ncnc(Nc3ccc4n(Cc5ccccc5)ncc4c3)c2s1)N1CCOCC1	KCGS	InChI=1S/C31H29N7O3S.ClH/c39-31(37-10-12-40-13-11-37)41-25-15-23(32-18-25)6-8-26-16-27-29(42-26)30(34-20-33-27)36-24-7-9-28-22(14-24)17-35-38(28)19-21-4-2-1-3-5-21;/h1-5,7,9,14,16-17,20,23,25,32H,10-13,15,18-19H2,(H,33,34,36);1H/t23-,25-;/m1./s1	Anilino_thienopyrimidines	EGFR/ErbB2		x	x
GSK2008607A		O=S(NC1=CC=CC(C2=C(C3=CC=NC(NC4=CN=C(N5CCOCC5)C=C4)=N3)SC(C(C)C)=N2)=C1F)(C6=C(F)C=CC=C6F)=O	PKIS2	InChI=1S/C31H28F3N7O3S2/c1-18(2)30-39-27(20-5-3-8-23(26(20)34)40-46(42,43)29-21(32)6-4-7-22(29)33)28(45-30)24-11-12-35-31(38-24)37-19-9-10-25(36-17-19)41-13-15-44-16-14-41/h3-12,17-18,40H,13-16H2,1-2H3,(H,35,37,38)	4-pyrimidinyl_ortho-aryl_azoles					x
GSK204559A		NC(C1=C(OCC2CCCCC2)C=C(S1)N3C=NC(C=C4OC)=C3C=C4OC)=O	PKIS2	InChI=1S/C21H25N3O4S/c1-26-16-8-14-15(9-17(16)27-2)24(12-23-14)19-10-18(20(29-19)21(22)25)28-11-13-6-4-3-5-7-13/h8-10,12-13H,3-7,11H2,1-2H3,(H2,22,25)	benzimidazole_N-thiophenes					x
GSK204607A		NC(C(SC(N1C=NC(C=C2OC)=C1C=C2OC)=C3)=C3OCC4CCCO4)=O	PKIS2	InChI=1S/C19H21N3O5S/c1-24-14-6-12-13(7-15(14)25-2)22(10-21-12)17-8-16(18(28-17)19(20)23)27-9-11-4-3-5-26-11/h6-8,10-11H,3-5,9H2,1-2H3,(H2,20,23)	benzimidazole_N-thiophenes	IKBKE		x		x
GSK204919_KCGS	GSK204919A; GSK204919	COc1ccc2nc(nc(Nc3ccncc3)c2c1)-c1cccc(C)n1	KCGS	InChI=1S/C20H17N5O/c1-13-4-3-5-18(22-13)20-24-17-7-6-15(26-2)12-16(17)19(25-20)23-14-8-10-21-11-9-14/h3-12H,1-2H3,(H,21,23,24,25)	2-aryl-4-anilino(pyridin-4-yl)-quinazoline and analogues			x		x
GSK204925A		COc1cc2ncn(-c3cc(OCCc4ccccc4)c(s3)C(N)=O)c2cc1OC	PKIS	InChI=1S/C22H21N3O4S/c1-27-17-10-15-16(11-18(17)28-2)25(13-24-15)20-12-19(21(30-20)22(23)26)29-9-8-14-6-4-3-5-7-14/h3-7,10-13H,8-9H2,1-2H3,(H2,23,26)	Benzimidazole_N-thiophenes	PLK			x
GSK205189A		NC(C1=C(OCCCC2=CC=CC=C2)C=C(N3C=NC(C=C4OC)=C3C=C4OC)S1)=O	PKIS2	InChI=1S/C23H23N3O4S/c1-28-18-11-16-17(12-19(18)29-2)26(14-25-16)21-13-20(22(31-21)23(24)27)30-10-6-9-15-7-4-3-5-8-15/h3-5,7-8,11-14H,6,9-10H2,1-2H3,(H2,24,27)	benzimidazole_N-thiophenes					x
GSK2110236A		COc1cc2CCCN(C(=O)CN(C)C)c2cc1Nc1nc(Nc2ccsc2C(N)=O)c2cc[nH]c2n1	PKIS	InChI=1S/C25H28N8O3S/c1-32(2)13-20(34)33-9-4-5-14-11-19(36-3)17(12-18(14)33)29-25-30-23-15(6-8-27-23)24(31-25)28-16-7-10-37-21(16)22(26)35/h6-8,10-12H,4-5,9,13H2,1-3H3,(H2,26,35)(H3,27,28,29,30,31)	2,4-dianilino_pyrrolopyrimidines	IGF1R			x
GSK2137462A		N#CC1=CC=C(C=C1)CCNC2=NC=CC(C3=CC=CC(CN4CCNCC4)=C3)=N2.N#CC5=CC=C(C=C5)CCNC6=NC=CC(C7=CC=CC(CN8CCNCC8)=C7)=N6.Cl.Cl.Cl	PKIS2	InChI=1S/2C24H26N6.3ClH/c2*25-17-20-6-4-19(5-7-20)8-10-27-24-28-11-9-23(29-24)22-3-1-2-21(16-22)18-30-14-12-26-13-15-30;;;/h2*1-7,9,11,16,26H,8,10,12-15,18H2,(H,27,28,29);3*1H	2-amino-4-aryl-pyrimidine					x
GSK2163632A		COc1cc2c(cc1Nc1nc(Nc3ccsc3C(N)=O)c3cc[nH]c3n1)N(CCC2(C)C)C(=O)CN(C)C	PKIS	InChI=1S/C27H32N8O3S/c1-27(2)8-10-35(21(36)14-34(3)4)19-13-18(20(38-5)12-16(19)27)31-26-32-24-15(6-9-29-24)25(33-26)30-17-7-11-39-22(17)23(28)37/h6-7,9,11-13H,8,10,14H2,1-5H3,(H2,28,37)(H3,29,30,31,32,33)	2,4-dianilino_pyrrolopyrimidines	IGF1R			x
GSK2177277A		O=C1C2=C(NC3=CC=C(S(N4CCOCC4)(=O)=O)C=C3)N=C(N[C@H]5CNCCC5)N=C2C=CN1.OC(C(F)(F)F)=O.O=C6C7=C(NC8=CC=C(S(N9CCOCC9)(=O)=O)C=C8)N=C(N[C@H]%10CNCCC%10)N=C7C=CN6.OC(C(F)(F)F)=O	PKIS2	InChI=1S/2C22H27N7O4S.2C2HF3O2/c2*30-21-19-18(7-9-24-21)27-22(26-16-2-1-8-23-14-16)28-20(19)25-15-3-5-17(6-4-15)34(31,32)29-10-12-33-13-11-29;2*3-2(4,5)1(6)7/h2*3-7,9,16,23H,1-2,8,10-14H2,(H,24,30)(H2,25,26,27,28);2*(H,6,7)/t2*16-;;/m11../s1	fused carboxamide pyrimidine					x
GSK2181306A		O=C1C2=C(NC3=CC=C(CCS4(=O)=O)C4=C3)N=C(N[C@@H]5CCNC5)N=C2C=CN1.OC(C(F)(F)F)=O	PKIS2	InChI=1S/C19H20N6O3S.C2HF3O2/c26-18-16-14(4-7-21-18)24-19(23-13-3-6-20-10-13)25-17(16)22-12-2-1-11-5-8-29(27,28)15(11)9-12;3-2(4,5)1(6)7/h1-2,4,7,9,13,20H,3,5-6,8,10H2,(H,21,26)(H2,22,23,24,25);(H,6,7)/t13-;/m1./s1	fused carboxamide pyrimidine					x
GSK2186269A		COc1cc2CCN(C(=O)CN(C)C)c2cc1Nc1nc(N2CCc3ccccc23)c2cc[nH]c2n1	PKIS	InChI=1S/C27H29N7O2/c1-32(2)16-24(35)33-12-10-18-14-23(36-3)20(15-22(18)33)29-27-30-25-19(8-11-28-25)26(31-27)34-13-9-17-6-4-5-7-21(17)34/h4-8,11,14-15H,9-10,12-13,16H2,1-3H3,(H2,28,29,30,31)	2,4-dianilino_pyrrolopyrimidines	IGF1R			x
GSK2188764A		O=C1C2=C(C=CN1)N=C(N[C@H]3CNCC3)N=C2NC4=CC(Cl)=CC(Cl)=C4.OC(C(F)(F)F)=O	PKIS2	InChI=1S/C17H16Cl2N6O.C2HF3O2/c18-9-5-10(19)7-12(6-9)22-15-14-13(2-4-21-16(14)26)24-17(25-15)23-11-1-3-20-8-11;3-2(4,5)1(6)7/h2,4-7,11,20H,1,3,8H2,(H,21,26)(H2,22,23,24,25);(H,6,7)/t11-;/m1./s1	fused carboxamide pyrimidine					x
GSK2189892A		NC1=NNC2=CC(C3=CC=CC=N3)=CC=C21.Cl	PKIS2	InChI=1S/C12H10N4.ClH/c13-12-9-5-4-8(7-11(9)15-16-12)10-3-1-2-6-14-10;/h1-7H,(H3,13,15,16);1H	3-Amino-6-aryl-indazole					x
GSK2192730A		NC1=NNC2=CC(C3=CC=CC(N)=N3)=CC=C21	PKIS2	InChI=1S/C12H11N5/c13-11-3-1-2-9(15-11)7-4-5-8-10(6-7)16-17-12(8)14/h1-6H,(H2,13,15)(H3,14,16,17)	3-Amino-6-aryl-indazole					x
GSK2193613A		NC1=NNC2=CC(C3=CC=CC(N)=C3)=CC=C21	PKIS2	InChI=1S/C13H12N4/c14-10-3-1-2-8(6-10)9-4-5-11-12(7-9)16-17-13(11)15/h1-7H,14H2,(H3,15,16,17)	3-Amino-6-aryl-indazole					x
GSK2197149A		CC1=CC(NC2=C(C(N)=O)C=NC(N[C@H]3CCNC3)=N2)=CC=C1.Cl	PKIS2	InChI=1S/C16H20N6O.ClH/c1-10-3-2-4-11(7-10)20-15-13(14(17)23)9-19-16(22-15)21-12-5-6-18-8-12;/h2-4,7,9,12,18H,5-6,8H2,1H3,(H2,17,23)(H2,19,20,21,22);1H/t12-;/m0./s1	carboxamide pyrimidine					x
GSK2206003A		NC1=NNC2=C1C=CC(C3=CC=NC(NC)=N3)=C2	PKIS2	InChI=1S/C12H12N6/c1-14-12-15-5-4-9(16-12)7-2-3-8-10(6-7)17-18-11(8)13/h2-6H,1H3,(H3,13,17,18)(H,14,15,16)	3-Amino-6-aryl-indazole					x
GSK2213727A		COc1cc(C)c(NC(=O)CN(C)C)cc1Nc1nc(Nc2cccc(F)c2C(N)=O)c2cc[nH]c2n1	PKIS	InChI=1S/C25H27FN8O3/c1-13-10-19(37-4)18(11-17(13)29-20(35)12-34(2)3)31-25-32-23-14(8-9-28-23)24(33-25)30-16-7-5-6-15(26)21(16)22(27)36/h5-11H,12H2,1-4H3,(H2,27,36)(H,29,35)(H3,28,30,31,32,33)	2,4-dianilino_pyrrolopyrimidines	IGF1R			x
GSK2219329A		NC1=NC(C2=CC3=C(C=C2)C(N)=NN3)=CC(N(C)C)=N1	PKIS2	InChI=1S/C13H15N7/c1-20(2)11-6-9(16-13(15)17-11)7-3-4-8-10(5-7)18-19-12(8)14/h3-6H,1-2H3,(H3,14,18,19)(H2,15,16,17)	3-Amino-6-aryl-indazole					x
GSK2219385_KCGS	GSK2219385A; GSK2219385	COc1cc(C)c(cc1Nc1nc(Nc2cccc(F)c2C(N)=O)c2cc[nH]c2n1)N(C)C(=O)CN(C)C	KCGS	InChI=1S/C26H29FN8O3/c1-14-11-20(38-5)18(12-19(14)35(4)21(36)13-34(2)3)31-26-32-24-15(9-10-29-24)25(33-26)30-17-8-6-7-16(27)22(17)23(28)37/h6-12H,13H2,1-5H3,(H2,28,37)(H3,29,30,31,32,33)	2,4-dianilino_pyrrolopyrimidines	IGF1R		x	x
GSK2220400A		CNC(=O)c1ncccc1Nc1nc(Nc2cc3N(CCCc3cc2OC)C(=O)CN(C)C)nc2[nH]ccc12	PKIS	InChI=1S/C27H31N9O3/c1-28-26(38)23-18(8-5-10-29-23)31-25-17-9-11-30-24(17)33-27(34-25)32-19-14-20-16(13-21(19)39-4)7-6-12-36(20)22(37)15-35(2)3/h5,8-11,13-14H,6-7,12,15H2,1-4H3,(H,28,38)(H3,30,31,32,33,34)	2,4-dianilino_pyrrolopyrimidines	IGF1R			x
GSK2221681A		NC1=NC(C2=CC3=C(C=C2)C(N)=NN3)=CC(NC(C)C)=N1	PKIS2	InChI=1S/C14H17N7/c1-7(2)17-12-6-10(18-14(16)19-12)8-3-4-9-11(5-8)20-21-13(9)15/h3-7H,1-2H3,(H3,15,20,21)(H3,16,17,18,19)	3-Amino-6-aryl-indazole					x
GSK2224810A		NC1=NC(C2=CC3=C(C=C2)C(N)=NN3)=CC(NC)=N1	PKIS2	InChI=1S/C12H13N7/c1-15-10-5-8(16-12(14)17-10)6-2-3-7-9(4-6)18-19-11(7)13/h2-5H,1H3,(H3,13,18,19)(H3,14,15,16,17)	3-Amino-6-aryl-indazole					x
GSK2225749A		NC1=NC(C2=CC(NN=C3N)=C3C=C2)=CC(NC4=CC=CC=C4)=N1	PKIS2	InChI=1S/C17H15N7/c18-16-12-7-6-10(8-14(12)23-24-16)13-9-15(22-17(19)21-13)20-11-4-2-1-3-5-11/h1-9H,(H3,18,23,24)(H3,19,20,21,22)	3-Amino-6-aryl-indazole					x
GSK2227430A		NC1=NC(C2=CC3=C(C=C2)C(N)=NN3)=CC(N4CCCC4)=N1	PKIS2	InChI=1S/C15H17N7/c16-14-10-4-3-9(7-12(10)20-21-14)11-8-13(19-15(17)18-11)22-5-1-2-6-22/h3-4,7-8H,1-2,5-6H2,(H3,16,20,21)(H2,17,18,19)	3-Amino-6-aryl-indazole					x
GSK2228768A		NC1=NC(C2=CC3=C(C=C2)C(N)=NN3)=CC(N4CCCCC4)=N1	PKIS2	InChI=1S/C16H19N7/c17-15-11-5-4-10(8-13(11)21-22-15)12-9-14(20-16(18)19-12)23-6-2-1-3-7-23/h4-5,8-9H,1-3,6-7H2,(H3,17,21,22)(H2,18,19,20)	3-Amino-6-aryl-indazole					x
GSK223675A		CC1=NC(C2=NC3=CC=CC=C3C(NC4=CC=NC=C4)=C2)=CC=C1	PKIS2	InChI=1S/C20H16N4/c1-14-5-4-8-18(22-14)20-13-19(23-15-9-11-21-12-10-15)16-6-2-3-7-17(16)24-20/h2-13H,1H3,(H,21,23,24)	2-aryl-4-anilino(pyridin-4-yl)-quinazoline and analogues			x		x
GSK223810A		COC(C(OCCCN1CCOCC1)=C2)=CC3=C2N=CN=C3NC4=CC(NC(C5=CC=CC=C5)=O)=CC=C4	PKIS2	InChI=1S/C29H31N5O4/c1-36-26-18-24-25(19-27(26)38-14-6-11-34-12-15-37-16-13-34)30-20-31-28(24)32-22-9-5-10-23(17-22)33-29(35)21-7-3-2-4-8-21/h2-5,7-10,17-20H,6,11-16H2,1H3,(H,33,35)(H,30,31,32)	4-anilino-quinazoline and analogues					x
GSK2250882A		CC(C)C1=NC(N)=NC(C2=CC(NN=C3N)=C3C=C2)=C1	PKIS2	InChI=1S/C14H16N6/c1-7(2)10-6-11(18-14(16)17-10)8-3-4-9-12(5-8)19-20-13(9)15/h3-7H,1-2H3,(H3,15,19,20)(H2,16,17,18)	3-Amino-6-aryl-indazole	PDK1		x		x
GSK2258759A		C[C@H](CCCC1)N1C2=NC(N)=NC(C3=CC(NN=C4N)=C4C=C3)=C2	PKIS2	InChI=1S/C17H21N7/c1-10-4-2-3-7-24(10)15-9-13(20-17(19)21-15)11-5-6-12-14(8-11)22-23-16(12)18/h5-6,8-10H,2-4,7H2,1H3,(H3,18,22,23)(H2,19,20,21)/t10-/m1/s1	3-Amino-6-aryl-indazole					x
GSK2269557		CC(C)N1CCN(Cc2cnc(o2)-c2cc(cc3[nH]ncc23)-c2cccc3[nH]ccc23)CC1	KCGS	InChI=1S/C26H28N6O/c1-17(2)32-10-8-31(9-11-32)16-19-14-28-26(33-19)22-12-18(13-25-23(22)15-29-30-25)20-4-3-5-24-21(20)6-7-27-24/h3-7,12-15,17,27,30H,8-11,16H2,1-2H3/b20-18-	6-Ar-indazole	PIK3CD		x
GSK2269905A		CC1=CC=CC=C1CN2C=CN3C(C=C(N4CCOCC4)N=C32)=O	PKIS2	InChI=1S/C18H20N4O2/c1-14-4-2-3-5-15(14)13-21-6-7-22-17(23)12-16(19-18(21)22)20-8-10-24-11-9-20/h2-7,12H,8-11,13H2,1H3	morpholino-imidazo-pyrimidinones					x
GSK2276055A		O=C1NC=C(C2=CC=C(N3CCOCC3)C=C2)C4=C1C=C(C5=CNN=C5)S4	PKIS2	InChI=1S/C20H18N4O2S/c25-20-16-9-18(14-10-22-23-11-14)27-19(16)17(12-21-20)13-1-3-15(4-2-13)24-5-7-26-8-6-24/h1-4,9-12H,5-8H2,(H,21,25)(H,22,23)	thienopyridinone					x
GSK2283293_KCGS	GSK2283293A; GSK2219385	C[C@H]1CC[C@H](CN1c1cc(nc(N)n1)-c1ccc2c(N)n[nH]c2c1)C(=O)Nc1ccccc1	KCGS	InChI=1S/C24H26N8O/c1-14-7-8-16(23(33)27-17-5-3-2-4-6-17)13-32(14)21-12-19(28-24(26)29-21)15-9-10-18-20(11-15)30-31-22(18)25/h2-6,9-12,14,16H,7-8,13H2,1H3,(H,27,33)(H3,25,30,31)(H2,26,28,29)/t14-,16+/m0/s1	3-Amino-6-aryl-indazole	PDK1		x		x
GSK2286062A		NC1=NC(C2=CC(NN=C3N)=C3C=C2)=CC(N4[C@H](C)CC[C@@H](C(NC5=CC=CC=C5)=O)C4)=N1	PKIS2	InChI=1S/C24H26N8O/c1-14-7-8-16(23(33)27-17-5-3-2-4-6-17)13-32(14)21-12-19(28-24(26)29-21)15-9-10-18-20(11-15)30-31-22(18)25/h2-6,9-12,14,16H,7-8,13H2,1H3,(H,27,33)(H3,25,30,31)(H2,26,28,29)/t14-,16-/m1/s1	3-Amino-6-aryl-indazole					x
GSK2286096A		O=C(OC(C)(C)C)NC1CN(C2=NC(N)=NC(C3=CC=C4C(NN=C4N)=C3)=C2)CCC1	PKIS2	InChI=1S/C21H28N8O2/c1-21(2,3)31-20(30)24-13-5-4-8-29(11-13)17-10-15(25-19(23)26-17)12-6-7-14-16(9-12)27-28-18(14)22/h6-7,9-10,13H,4-5,8,11H2,1-3H3,(H,24,30)(H3,22,27,28)(H2,23,25,26)	3-Amino-6-aryl-indazole					x
GSK2286295A		O=C1N(C=CN2CC3=CC=CC(Cl)=C3Cl)C2=NC(N4CCOCC4)=C1	PKIS2	InChI=1S/C17H16Cl2N4O2/c18-13-3-1-2-12(16(13)19)11-22-4-5-23-15(24)10-14(20-17(22)23)21-6-8-25-9-7-21/h1-5,10H,6-9,11H2	morpholino-imidazo-pyrimidinones					x
GSK2286775B		NC1=NC(C2=CC=C3C(NN=C3N)=C2)=CC(N4CC(NC(C5=CC=CC=C5)=O)CCC4)=N1	PKIS2	InChI=1S/C23H24N8O/c24-21-17-9-8-15(11-19(17)29-30-21)18-12-20(28-23(25)27-18)31-10-4-7-16(13-31)26-22(32)14-5-2-1-3-6-14/h1-3,5-6,8-9,11-12,16H,4,7,10,13H2,(H,26,32)(H3,24,29,30)(H2,25,27,28)	3-Amino-6-aryl-indazole					x
GSK2288359A		O=C(NC1=CC=CC=C1)[C@H]2CN(C3=NC(N)=NC(C4=CC(NN=C5N)=C5C=C4)=C3)CCC2.OC(C(F)(F)F)=O.O=C(NC6=CC=CC=C6)[C@H]7CN(C8=NC(N)=NC(C9=CC(NN=C%10N)=C%10C=C9)=C8)CCC7.OC(C(F)(F)F)=O	PKIS2	InChI=1S/2C23H24N8O.2C2HF3O2/c2*24-21-17-9-8-14(11-19(17)29-30-21)18-12-20(28-23(25)27-18)31-10-4-5-15(13-31)22(32)26-16-6-2-1-3-7-16;2*3-2(4,5)1(6)7/h2*1-3,6-9,11-12,15H,4-5,10,13H2,(H,26,32)(H3,24,29,30)(H2,25,27,28);2*(H,6,7)/t2*15-;;/m11../s1	3-Amino-6-aryl-indazole	PDK1		x		x
GSK2289044B		O=C1C=C(N2CCOCC2)N=C3N1C=CN3C([2H])([2H])C4=C(C)C(C(F)(F)F)=CC=C4	PKIS2	InChI=1S/C19H19F3N4O2/c1-13-14(3-2-4-15(13)19(20,21)22)12-25-5-6-26-17(27)11-16(23-18(25)26)24-7-9-28-10-8-24/h2-6,11H,7-10,12H2,1H3/i12D2	morpholino-imidazo-pyrimidinones					x
GSK2291363A		NC1=NC(C2=CC(NN=C3N)=C3C=C2)=CC(N4[C@H](C)CC[C@H](C(NC5CCCCC5)=O)C4)=N1	PKIS2	InChI=1S/C24H32N8O/c1-14-7-8-16(23(33)27-17-5-3-2-4-6-17)13-32(14)21-12-19(28-24(26)29-21)15-9-10-18-20(11-15)30-31-22(18)25/h9-12,14,16-17H,2-8,13H2,1H3,(H,27,33)(H3,25,30,31)(H2,26,28,29)/t14-,16+/m1/s1	3-Amino-6-aryl-indazole					x
GSK2292767		COc1ncc(cc1NS(C)(=O)=O)-c1cc(-c2ncc(CN3C[C@H](C)O[C@H](C)C3)o2)c2cn[nH]c2c1	KCGS	InChI=1S/C24H28N6O5S/c1-14-11-30(12-15(2)34-14)13-18-9-26-23(35-18)19-5-16(6-21-20(19)10-27-28-21)17-7-22(29-36(4,31)32)24(33-3)25-8-17/h5-10,14-15,29H,11-13H2,1-4H3,(H,27,28)/t14-,15+	6-Ar-indazole	PIK3CD		x
GSK2296823A		O=C1N(C=CN2CC3=CC=CC(Cl)=C3)C2=NC(N4CCOCC4)=C1	PKIS2	InChI=1S/C17H17ClN4O2/c18-14-3-1-2-13(10-14)12-21-4-5-22-16(23)11-15(19-17(21)22)20-6-8-24-9-7-20/h1-5,10-11H,6-9,12H2	morpholino-imidazo-pyrimidinones					x
GSK2297099A		O=C1N(C=CN2CC3=CC=C(F)C(Cl)=C3)C2=NC(N4CCOCC4)=C1	PKIS2	InChI=1S/C17H16ClFN4O2/c18-13-9-12(1-2-14(13)19)11-22-3-4-23-16(24)10-15(20-17(22)23)21-5-7-25-8-6-21/h1-4,9-10H,5-8,11H2	morpholino-imidazo-pyrimidinones					x
GSK2297428A		O=C1N(C=CN2CC3=CC=CC=C3F)C2=NC(N4CCOCC4)=C1	PKIS2	InChI=1S/C17H17FN4O2/c18-14-4-2-1-3-13(14)12-21-5-6-22-16(23)11-15(19-17(21)22)20-7-9-24-10-8-20/h1-6,11H,7-10,12H2	morpholino-imidazo-pyrimidinones	PIK3CB		x		x
GSK2297430A		O=C1N(C=CN2CC3=CC=CC(F)=C3)C2=NC(N4CCOCC4)=C1	PKIS2	InChI=1S/C17H17FN4O2/c18-14-3-1-2-13(10-14)12-21-4-5-22-16(23)11-15(19-17(21)22)20-6-8-24-9-7-20/h1-5,10-11H,6-9,12H2	morpholino-imidazo-pyrimidinones					x
GSK2297542A		O=C1N(C=CN2CC3=CC=CC(C)=C3)C2=NC(N4CCOCC4)=C1	PKIS2	InChI=1S/C18H20N4O2/c1-14-3-2-4-15(11-14)13-21-5-6-22-17(23)12-16(19-18(21)22)20-7-9-24-10-8-20/h2-6,11-12H,7-10,13H2,1H3	morpholino-imidazo-pyrimidinones					x
GSK2297543A		O=C1N(C=CN2CC3=CC=CC(C(F)(F)F)=C3)C2=NC(N4CCOCC4)=C1	PKIS2	InChI=1S/C18H17F3N4O2/c19-18(20,21)14-3-1-2-13(10-14)12-24-4-5-25-16(26)11-15(22-17(24)25)23-6-8-27-9-7-23/h1-5,10-11H,6-9,12H2	morpholino-imidazo-pyrimidinones					x
GSK2298859A		C[C@H]1N(C2=NC(NC)=NC(C3=CC(NN=C4N)=C4C=C3)=C2)C[C@@H](C(NC5=CC=CC=C5)=O)CC1	PKIS2	InChI=1S/C25H28N8O/c1-15-8-9-17(24(34)28-18-6-4-3-5-7-18)14-33(15)22-13-20(29-25(27-2)30-22)16-10-11-19-21(12-16)31-32-23(19)26/h3-7,10-13,15,17H,8-9,14H2,1-2H3,(H,28,34)(H3,26,31,32)(H,27,29,30)/t15-,17+/m1/s1	3-Amino-6-aryl-indazole	PDK1		x		x
GSK2299009A		O=C1N(C2=C(C=CC=C2)N3CC4=CC=CC(Cl)=C4Cl)C3=NC(N5CCOCC5)=C1	PKIS2	InChI=1S/C21H18Cl2N4O2/c22-15-5-3-4-14(20(15)23)13-26-16-6-1-2-7-17(16)27-19(28)12-18(24-21(26)27)25-8-10-29-11-9-25/h1-7,12H,8-11,13H2	morpholino-imidazo-pyrimidinones					x
GSK2306394A		O=C1N(C2=C(C=CC=C2)N3CC4=CC=CC(C(F)(F)F)=C4C)C3=NC(N5CCOCC5)=C1	PKIS2	InChI=1S/C23H21F3N4O2/c1-15-16(5-4-6-17(15)23(24,25)26)14-29-18-7-2-3-8-19(18)30-21(31)13-20(27-22(29)30)28-9-11-32-12-10-28/h2-8,13H,9-12,14H2,1H3	morpholino-imidazo-pyrimidinones					x
GSK2328680_KCGS	GSK2328680A; GSK2328680	Cc1c(C)n2c(nc(cc2=O)N2CCOCC2)n1Cc1cccc(c1C)C(F)(F)F	KCGS	InChI=1S/C21H23F3N4O2/c1-13-16(5-4-6-17(13)21(22,23)24)12-27-14(2)15(3)28-19(29)11-18(25-20(27)28)26-7-9-30-10-8-26/h4-6,11H,7-10,12H2,1-3H3	morpholino-imidazo-pyrimidinones	PIK3CB		x		x
GSK2333389A		O=C1N(C=CN2CC3=CC=CC4=CC=CC=C34)C2=NC(N5CCOCC5)=C1	PKIS2	InChI=1S/C21H20N4O2/c26-20-14-19(23-10-12-27-13-11-23)22-21-24(8-9-25(20)21)15-17-6-3-5-16-4-1-2-7-18(16)17/h1-9,14H,10-13,15H2	morpholino-imidazo-pyrimidinones					x
GSK2334006A		O=C1N(C=C(C)N2CC3=CC=CC(Cl)=C3Cl)C2=NC(N4CCOCC4)=C1	PKIS2	InChI=1S/C18H18Cl2N4O2/c1-12-10-24-16(25)9-15(22-5-7-26-8-6-22)21-18(24)23(12)11-13-3-2-4-14(19)17(13)20/h2-4,9-10H,5-8,11H2,1H3	morpholino-imidazo-pyrimidinones					x
GSK2334470		O=C([C@@H]1CN(C2=NC(NC)=NC(C3=CC4=C(C=C3)C(N)=NN4)=C2)[C@H](C)CC1)NC5CCCCC5	KCGS	InChI=1S/C25H34N8O/c1-15-8-9-17(24(34)28-18-6-4-3-5-7-18)14-33(15)22-13-20(29-25(27-2)30-22)16-10-11-19-21(12-16)31-32-23(19)26/h10-13,15,17-18H,3-9,14H2,1-2H3,(H,28,34)(H3,26,31,32)(H,27,29,30)/t15-,17+/m1/s1	6-Ar-indazole	PDK1		x
GSK2336394A		O=C1N2C(N(CC3=C(C)C(C(F)(F)F)=CC=C3)C=C2)=CC(N4CCOCC4)=N1	PKIS2	InChI=1S/C19H19F3N4O2/c1-13-14(3-2-4-15(13)19(20,21)22)12-25-5-6-26-17(25)11-16(23-18(26)27)24-7-9-28-10-8-24/h2-6,11H,7-10,12H2,1H3	morpholino-imidazo-pyrimidinones	PIK3CB		x		x
GSK2342769A		O=C1N(N=C(C)N2CC3=CC=CC(Cl)=C3Cl)C2=NC(N4CCOCC4)=C1	PKIS2	InChI=1S/C17H17Cl2N5O2/c1-11-21-24-15(25)9-14(22-5-7-26-8-6-22)20-17(24)23(11)10-12-3-2-4-13(18)16(12)19/h2-4,9H,5-8,10H2,1H3	morpholino-triazolo-pyrimidinones					x
GSK2344444A		O=C1N2C(N(CC3=CC=CC(C(F)(F)F)=C3C)C(C)=N2)=NC(N4CCOC(C)C4)=C1	PKIS2	InChI=1S/C20H22F3N5O2/c1-12-10-26(7-8-30-12)17-9-18(29)28-19(24-17)27(14(3)25-28)11-15-5-4-6-16(13(15)2)20(21,22)23/h4-6,9,12H,7-8,10-11H2,1-3H3	morpholino-triazolo-pyrimidinones					x
GSK2347225A		O=C1C=C(N2CCOCC2)N=C3N1N=C(SC)N3CC4=CC=CC(Cl)=C4Cl	PKIS2	InChI=1S/C17H17Cl2N5O2S/c1-27-17-21-24-14(25)9-13(22-5-7-26-8-6-22)20-16(24)23(17)10-11-3-2-4-12(18)15(11)19/h2-4,9H,5-8,10H2,1H3	morpholino-triazolo-pyrimidinones					x
GSK2358994A		O=C1N(N=C(C2CC2)N3CC4=CC=CC(Cl)=C4Cl)C3=NC(N5CCOCC5)=C1	PKIS2	InChI=1S/C19H19Cl2N5O2/c20-14-3-1-2-13(17(14)21)11-25-18(12-4-5-12)23-26-16(27)10-15(22-19(25)26)24-6-8-28-9-7-24/h1-3,10,12H,4-9,11H2	morpholino-triazolo-pyrimidinones					x
GSK2363608B		O=C1C=C(N2CCOCC2)N=C3N1N=C(SC)N3C([2H])([2H])C4=CC=CC(C(F)(F)F)=C4C.OC(C(F)(F)F)=O	PKIS2	InChI=1S/C19H20F3N5O2S.C2HF3O2/c1-12-13(4-3-5-14(12)19(20,21)22)11-26-17-23-15(25-6-8-29-9-7-25)10-16(28)27(17)24-18(26)30-2;3-2(4,5)1(6)7/h3-5,10H,6-9,11H2,1-2H3;(H,6,7)/i11D2;	morpholino-triazolo-pyrimidinones					x
GSK2373690A	GSK2373723A	O=C1N2C(N(CC3=CC=CC(C(F)(F)F)=C3C)C(C)=N2)=NC(N4CCO[C@H](C)C4)=C1	PKIS2	InChI=1S/C20H22F3N5O2/c1-12-10-26(7-8-30-12)17-9-18(29)28-19(24-17)27(14(3)25-28)11-15-5-4-6-16(13(15)2)20(21,22)23/h4-6,9,12H,7-8,10-11H2,1-3H3/t12-/m1/s1	morpholino-triazolo-pyrimidinones	PIK3CA, PIK3CB, PIK3CG, PIK3CD		x		xx
GSK2373693A		O=C1N2C(N(CC3=CC=CC(Cl)=C3Cl)C(C)=N2)=NC(N4CCO[C@H](C)C4)=C1	PKIS2	InChI=1S/C18H19Cl2N5O2/c1-11-9-23(6-7-27-11)15-8-16(26)25-18(21-15)24(12(2)22-25)10-13-4-3-5-14(19)17(13)20/h3-5,8,11H,6-7,9-10H2,1-2H3/t11-/m1/s1	morpholino-triazolo-pyrimidinones					x
GSK2375584A		C[C@H]1N(C2=NC(NC)=NC(C3=CC(NN=C4N)=C4C=C3)=C2)C[C@@H](C(NC5CCCCC5)=O)OC1	PKIS2	InChI=1S/C24H32N8O2/c1-14-13-34-20(23(33)27-16-6-4-3-5-7-16)12-32(14)21-11-18(28-24(26-2)29-21)15-8-9-17-19(10-15)30-31-22(17)25/h8-11,14,16,20H,3-7,12-13H2,1-2H3,(H,27,33)(H3,25,30,31)(H,26,28,29)/t14-,20+/m1/s1	3-Amino-6-aryl-indazole					x
GSK2376236A	GSK2376236	CNC1=NC(C2=CC=C3C(NN=C3N)=C2)=CC(N4[C@H](CC)CO[C@H](C(NC5=CC=CC=C5)=O)C4)=N1	PKIS2	InChI=1S/C25H28N8O2/c1-3-17-14-35-21(24(34)28-16-7-5-4-6-8-16)13-33(17)22-12-19(29-25(27-2)30-22)15-9-10-18-20(11-15)31-32-23(18)26/h4-12,17,21H,3,13-14H2,1-2H3,(H,28,34)(H3,26,31,32)(H,27,29,30)/t17-,21+/m1/s1	3-Amino-6-aryl-indazole	PDK1		x		x
GSK237700A		COc1cc2ncn(-c3cc(O[C@@H](C)c4ccccc4Cl)c(s3)C(N)=O)c2cc1OC	PKIS	InChI=1S/C22H20ClN3O4S/c1-12(13-6-4-5-7-14(13)23)30-19-10-20(31-21(19)22(24)27)26-11-25-15-8-17(28-2)18(29-3)9-16(15)26/h4-12H,1-3H3,(H2,24,27)/t12-/m0/s1	Benzimidazole_N-thiophenes	PLK			x
GSK237701A		COc1cc2ncn(-c3cc(O[C@H](C)c4ccccc4Cl)c(s3)C(N)=O)c2cc1OC	PKIS	InChI=1S/C22H20ClN3O4S/c1-12(13-6-4-5-7-14(13)23)30-19-10-20(31-21(19)22(24)27)26-11-25-15-8-17(28-2)18(29-3)9-16(15)26/h4-12H,1-3H3,(H2,24,27)/t12-/m1/s1	Benzimidazole_N-thiophenes	PLK		x	x
GSK238063A		CN(C)C(=O)O[C@@H]1CN[C@H](C1)C#Cc1cc2ncnc(Nc3ccc(OCc4cccc(F)c4)c(Cl)c3)c2s1	PKIS	InChI=1S/C28H25ClFN5O3S/c1-35(2)28(36)38-21-11-19(31-14-21)6-8-22-13-24-26(39-22)27(33-16-32-24)34-20-7-9-25(23(29)12-20)37-15-17-4-3-5-18(30)10-17/h3-5,7,9-10,12-13,16,19,21,31H,11,14-15H2,1-2H3,(H,32,33,34)/t19-,21-/m0/s1	Anilino_thienopyrimidines	EGFR, ErbB2			x
GSK238583A		OC(=O)C(F)(F)F.O=C(O[C@H]1CN[C@@H](C1)C#Cc1cc2ncnc(Nc3ccc(Cc4ccccc4)cc3)c2s1)N1CCOCC1	PKIS	InChI=1S/C30H29N5O3S.C2HF3O2/c36-30(35-12-14-37-15-13-35)38-25-17-24(31-19-25)10-11-26-18-27-28(39-26)29(33-20-32-27)34-23-8-6-22(7-9-23)16-21-4-2-1-3-5-21;3-2(4,5)1(6)7/h1-9,18,20,24-25,31H,12-17,19H2,(H,32,33,34);(H,6,7)/t24-,25-;/m1./s1	Anilino_thienopyrimidines	EGFR, ErbB2			x
GSK248233A		CCn1c(nc2cnc(Oc3cccc(NC(=O)c4ccc(cc4)N(C)C)c3)cc12)-c1nonc1N	PKIS	InChI=1S/C25H24N8O3/c1-4-33-20-13-21(27-14-19(20)29-24(33)22-23(26)31-36-30-22)35-18-7-5-6-16(12-18)28-25(34)15-8-10-17(11-9-15)32(2)3/h5-14H,4H2,1-3H3,(H2,26,31)(H,28,34)	Furazan_benzimidazoles	RHO			x
GSK2576924A		NC1=C2C(SC=C2C3=CC(CCN4C(CC5=CC=CC=C5)=O)=C4C=C3)=CC=N1	PKIS2	InChI=1S/C23H19N3OS/c24-23-22-18(14-28-20(22)8-10-25-23)16-6-7-19-17(13-16)9-11-26(19)21(27)12-15-4-2-1-3-5-15/h1-8,10,13-14H,9,11-12H2,(H2,24,25)	4-amino-3-aryl-thienopyridine and analogues					x
GSK2578215		FC1=NC=CC(C2=CC=C(OCC3=CC=CC=C3)C(C(NC4=CC=CN=C4)=O)=C2)=C1	KCGS	InChI=1S/C24H18FN3O2/c25-23-14-19(10-12-27-23)18-8-9-22(30-16-17-5-2-1-3-6-17)21(13-18)24(29)28-20-7-4-11-26-15-20/h1-15H,16H2,(H,28,29)	amide hinge binder	LRRK2		x
GSK257997A		CC1=CC(NC2=CC=NC=C2)=NC(C3=CC=CC(C)=N3)=N1	PKIS2	InChI=1S/C16H15N5/c1-11-4-3-5-14(18-11)16-19-12(2)10-15(21-16)20-13-6-8-17-9-7-13/h3-10H,1-2H3,(H,17,19,20,21)	2-aryl-4-anilino(pyridin-4-yl)-quinazoline and analogues					x
GSK2587663A		NC1=C2C(SC=C2C3=CC(CCN4C(CC5=C(F)C=CC(F)=C5)=O)=C4C=C3)=CC=N1	PKIS2	InChI=1S/C23H17F2N3OS/c24-16-2-3-18(25)15(10-16)11-21(29)28-8-6-14-9-13(1-4-19(14)28)17-12-30-20-5-7-27-23(26)22(17)20/h1-5,7,9-10,12H,6,8,11H2,(H2,26,27)	4-amino-3-aryl-thienopyridine and analogues					x
GSK259178A		OC(=O)C(F)(F)F.Fc1ccc(F)c(Cn2ccc3cc(Nc4ncnc5cc(sc45)C#C[C@@H]4C[C@H](CN4)OC(=O)N4CCOCC4)ccc23)c1	PKIS	InChI=1S/C32H28F2N6O3S.C2HF3O2/c33-22-1-5-27(34)21(13-22)18-40-8-7-20-14-24(3-6-29(20)40)38-31-30-28(36-19-37-31)16-26(44-30)4-2-23-15-25(17-35-23)43-32(41)39-9-11-42-12-10-39;3-2(4,5)1(6)7/h1,3,5-8,13-14,16,19,23,25,35H,9-12,15,17-18H2,(H,36,37,38);(H,6,7)/t23-,25-;/m1./s1	Anilino_thienopyrimidines	EGFR, ErbB2			x
GSK2592465A		O=C(CC1=CC=CC=C1)N2CCC3=C2C=CC(C4=CSC5=C(C6=CC=NC=C6)C=NC(N)=C54)=C3	PKIS2	InChI=1S/C28H22N4OS/c29-28-26-23(17-34-27(26)22(16-31-28)19-8-11-30-12-9-19)20-6-7-24-21(15-20)10-13-32(24)25(33)14-18-4-2-1-3-5-18/h1-9,11-12,15-17H,10,13-14H2,(H2,29,31)	4-amino-3-aryl-thienopyridine and analogues					x
GSK2593067A		O=C(CC1=CC=CC=C1)N2CCC3=C2C=CC(C4=CSC5=C(C6=CNN=C6)C=NC(N)=C54)=C3	PKIS2	InChI=1S/C26H21N5OS/c27-26-24-21(15-33-25(24)20(14-28-26)19-12-29-30-13-19)17-6-7-22-18(11-17)8-9-31(22)23(32)10-16-4-2-1-3-5-16/h1-7,11-15H,8-10H2,(H2,27,28)(H,29,30)	4-amino-3-aryl-thienopyridine and analogues					x
GSK2593074A		O=C(CC1=CC=CC=C1)N2CCC3=C2C=CC(C4=CSC5=C(C6=CN(C)N=C6)C=NC(N)=C54)=C3	PKIS2	InChI=1S/C27H23N5OS/c1-31-15-20(13-30-31)21-14-29-27(28)25-22(16-34-26(21)25)18-7-8-23-19(12-18)9-10-32(23)24(33)11-17-5-3-2-4-6-17/h2-8,12-16H,9-11H2,1H3,(H2,28,29)	4-amino-3-aryl-thienopyridine and analogues					x
GSK260205A		NC1=NON=C1C2=NC3=C(C4=CC=CC=C4)N=CC(OCCCN)=C3N2CC.OC(C(F)(F)F)=O.NC5=NON=C5C6=NC7=C(C8=CC=CC=C8)N=CC(OCCCN)=C7N6CC.OC(C(F)(F)F)=O	PKIS2	InChI=1S/2C19H21N7O2.2C2HF3O2/c2*1-2-26-17-13(27-10-6-9-20)11-22-14(12-7-4-3-5-8-12)15(17)23-19(26)16-18(21)25-28-24-16;2*3-2(4,5)1(6)7/h2*3-5,7-8,11H,2,6,9-10,20H2,1H3,(H2,21,25);2*(H,6,7)	aminofurazan					x
GSK2603346A		NC1=NC=NC2=C1C(C3=CC(CCN4C(CC5=CC=CC=C5C)=O)=C4C=C3)=CN2C	PKIS2	InChI=1S/C24H23N5O/c1-15-5-3-4-6-16(15)12-21(30)29-10-9-18-11-17(7-8-20(18)29)19-13-28(2)24-22(19)23(25)26-14-27-24/h3-8,11,13-14H,9-10,12H2,1-2H3,(H2,25,26,27)	7-alkyl-5-aryl-4-aminopyrrolopyrimidine					x
GSK2603358A		NC1=NC=NC2=C1C(C3=CC(CCN4C(CC5=CC=CC(F)=C5)=O)=C4C=C3)=CN2C	PKIS2	InChI=1S/C23H20FN5O/c1-28-12-18(21-22(25)26-13-27-23(21)28)15-5-6-19-16(11-15)7-8-29(19)20(30)10-14-3-2-4-17(24)9-14/h2-6,9,11-13H,7-8,10H2,1H3,(H2,25,26,27)	7-alkyl-5-aryl-4-aminopyrrolopyrimidine					x
GSK2606414A		NC1=NC=NC2=C1C(C3=CC(CCN4C(CC5=CC(C(F)(F)F)=CC=C5)=O)=C4C=C3)=CN2C	PKIS2	InChI=1S/C24H20F3N5O/c1-31-12-18(21-22(28)29-13-30-23(21)31)15-5-6-19-16(11-15)7-8-32(19)20(33)10-14-3-2-4-17(9-14)24(25,26)27/h2-6,9,11-13H,7-8,10H2,1H3,(H2,28,29,30)	7-alkyl-5-aryl-4-aminopyrrolopyrimidine	EIF2AK3		x		x
GSK2606590A		NC1=NC=NC2=C1C(C3=CC(CCN4C(CC5=CC(Cl)=CC=C5)=O)=C4C=C3)=CN2C	PKIS2	InChI=1S/C23H20ClN5O/c1-28-12-18(21-22(25)26-13-27-23(21)28)15-5-6-19-16(11-15)7-8-29(19)20(30)10-14-3-2-4-17(24)9-14/h2-6,9,11-13H,7-8,10H2,1H3,(H2,25,26,27)	7-alkyl-5-aryl-4-aminopyrrolopyrimidine					x
GSK2608885A		NC1=NC=NC2=C1C(C3=CC(CCN4C(CC5=CC=CC=C5Cl)=O)=C4C=C3)=CN2C	PKIS2	InChI=1S/C23H20ClN5O/c1-28-12-17(21-22(25)26-13-27-23(21)28)14-6-7-19-16(10-14)8-9-29(19)20(30)11-15-4-2-3-5-18(15)24/h2-7,10,12-13H,8-9,11H2,1H3,(H2,25,26,27)	7-alkyl-5-aryl-4-aminopyrrolopyrimidine					x
GSK2608899A		NC1=NC=NC2=C1C(C3=CC(CCN4C(CC5=CC(OC)=CC=C5)=O)=C4C=C3)=CN2C	PKIS2	InChI=1S/C24H23N5O2/c1-28-13-19(22-23(25)26-14-27-24(22)28)16-6-7-20-17(12-16)8-9-29(20)21(30)11-15-4-3-5-18(10-15)31-2/h3-7,10,12-14H,8-9,11H2,1-2H3,(H2,25,26,27)	7-alkyl-5-aryl-4-aminopyrrolopyrimidine					x
GSK2634140A		NC1=NC=NC2=C1C(C3=CC(CCN4C(CC5=CC(F)=CC(F)=C5F)=O)=C4C=C3)=CN2C	PKIS2	InChI=1S/C23H18F3N5O/c1-30-10-16(20-22(27)28-11-29-23(20)30)12-2-3-18-13(6-12)4-5-31(18)19(32)8-14-7-15(24)9-17(25)21(14)26/h2-3,6-7,9-11H,4-5,8H2,1H3,(H2,27,28,29)	7-alkyl-5-aryl-4-aminopyrrolopyrimidine					x
GSK2634758A		NC1=NC=NC2=C1C(C3=CC(CCN4C(CC5=CC=C(C)C=C5)=O)=C4C=C3)=CN2C	PKIS2	InChI=1S/C24H23N5O/c1-15-3-5-16(6-4-15)11-21(30)29-10-9-18-12-17(7-8-20(18)29)19-13-28(2)24-22(19)23(25)26-14-27-24/h3-8,12-14H,9-11H2,1-2H3,(H2,25,26,27)	7-alkyl-5-aryl-4-aminopyrrolopyrimidine					x
GSK2635225A		NC1=NC=NC2=C1C(C3=CC(CCN4C(CC5=CC(C(F)(F)F)=CC(F)=C5)=O)=C4C=C3)=CN2C	PKIS2	InChI=1S/C24H19F4N5O/c1-32-11-18(21-22(29)30-12-31-23(21)32)14-2-3-19-15(9-14)4-5-33(19)20(34)8-13-6-16(24(26,27)28)10-17(25)7-13/h2-3,6-7,9-12H,4-5,8H2,1H3,(H2,29,30,31)	7-alkyl-5-aryl-4-aminopyrrolopyrimidine					x
GSK2645446A		NC1=NC=NC2=C1C(C3=CC=C4C(CCN4C(CC5=CC(F)=CC=C5F)=O)=C3)=CO2	PKIS2	InChI=1S/C22H16F2N4O2/c23-15-2-3-17(24)14(8-15)9-19(29)28-6-5-13-7-12(1-4-18(13)28)16-10-30-22-20(16)21(25)26-11-27-22/h1-4,7-8,10-11H,5-6,9H2,(H2,25,26,27)	4-amino-3-aryl-thienopyridine and analogues					x
GSK2656157		NC1=NC=NC2=C1C(C3=CC=C4C(CCN4C(CC5=NC(C)=CC=C5)=O)=C3F)=CN2C	KCGS	InChI=1S/C23H21FN6O/c1-13-4-3-5-14(28-13)10-19(31)30-9-8-16-18(30)7-6-15(21(16)24)17-11-29(2)23-20(17)22(25)26-12-27-23/h3-7,11-12H,8-10H2,1-2H3,(H2,25,26,27)	fused amino-pyrimidine	EIF2AK3		x
GSK269962B		Cl.CCn1c(nc2cnc(Oc3cccc(NC(=O)c4ccc(OCCN5CCOCC5)cc4)c3)cc12)-c1nonc1N	PKIS	InChI=1S/C29H30N8O5.ClH/c1-2-37-24-17-25(31-18-23(24)33-28(37)26-27(30)35-42-34-26)41-22-5-3-4-20(16-22)32-29(38)19-6-8-21(9-7-19)40-15-12-36-10-13-39-14-11-36;/h3-9,16-18H,2,10-15H2,1H3,(H2,30,35)(H,32,38);1H	Furazan_benzimidazoles	RHO			x
GSK270822A		CC1=C(C(CC(=O)N1)c1ccc2ccccc2c1)C(=O)Nc1ccc2[nH]ncc2c1	PKIS	InChI=1S/C24H20N4O2/c1-14-23(24(30)27-19-8-9-21-18(11-19)13-25-28-21)20(12-22(29)26-14)17-7-6-15-4-2-3-5-16(15)10-17/h2-11,13,20H,12H2,1H3,(H,25,28)(H,26,29)(H,27,30)	Indazole-5-carboxamides	RHO		x	x
GSK2850163		O=C(N(CCC1)C[C@]21CCN(CC3=CC=C(Cl)C(Cl)=C3)C2)NCC4=CC=C(C)C=C4	KCGS	InChI=1S/C24H29Cl2N3O/c1-18-3-5-19(6-4-18)14-27-23(30)29-11-2-9-24(17-29)10-12-28(16-24)15-20-7-8-21(25)22(26)13-20/h3-8,13H,2,9-12,14-17H2,1H3,(H,27,30)/t24-/m1/s1	other	ERN1		x
GSK292658A		O=C(C1=C(C=CC=C1F)F)NC2=CC=CC(C3=NN4C=CC=CC4=C3C5=CC=NC(NC6=CC(C(F)(F)F)=CC=C6)=N5)=C2	PKIS2	InChI=1S/C31H19F5N6O/c32-22-10-5-11-23(33)26(22)29(43)38-20-8-3-6-18(16-20)28-27(25-12-1-2-15-42(25)41-28)24-13-14-37-30(40-24)39-21-9-4-7-19(17-21)31(34,35)36/h1-17H,(H,38,43)(H,37,39,40)	4-pyrimidinyl_ortho-aryl_azoles					x
GSK299115A		CC1=C(C(CC(=O)N1)c1ccc(Cl)c(Cl)c1)C(=O)Nc1ccc2[nH]ncc2c1	PKIS	InChI=1S/C20H16Cl2N4O2/c1-10-19(20(28)25-13-3-5-17-12(6-13)9-23-26-17)14(8-18(27)24-10)11-2-4-15(21)16(22)7-11/h2-7,9,14H,8H2,1H3,(H,23,26)(H,24,27)(H,25,28)	Indazole-5-carboxamides	RHO		x	x
GSK299495A		O=C(C1=C(F)C=CC=C1F)NC2=CC=CC(C3=NN4N=CC=CC4=C3C5=CC=NC(NC6=CC=CC(C(F)(F)F)=C6)=N5)=C2	PKIS2	InChI=1S/C30H18F5N7O/c31-21-9-3-10-22(32)25(21)28(43)38-19-7-1-5-17(15-19)27-26(24-11-4-13-37-42(24)41-27)23-12-14-36-29(40-23)39-20-8-2-6-18(16-20)30(33,34)35/h1-16H,(H,38,43)(H,36,39,40)	4-pyrimidinyl_ortho-aryl_azoles					x
GSK300014A		CS(=O)(=O)CCNCc1cc(cs1)-c1cc2c(Nc3ccc(OCc4cccc(F)c4)c(Cl)c3)ncnc2s1	PKIS	InChI=1S/C27H24ClFN4O3S3/c1-39(34,35)8-7-30-13-21-10-18(15-37-21)25-12-22-26(31-16-32-27(22)38-25)33-20-5-6-24(23(28)11-20)36-14-17-3-2-4-19(29)9-17/h2-6,9-12,15-16,30H,7-8,13-14H2,1H3,(H,31,32,33)	Anilino_thienopyrimidines	EGFR, ErbB2			x
GSK300657X	GW300657X	NS(=O)(=O)c1ccc(N\N=C2/C(=O)Nc3ccc(cc23)C(=O)NCc2ccncc2)cc1	KCGS	InChI=1S/C21H18N6O4S/c22-32(30,31)16-4-2-15(3-5-16)26-27-19-17-11-14(1-6-18(17)25-21(19)29)20(28)24-12-13-7-9-23-10-8-13/h1-11,26H,12H2,(H,24,28)(H2,22,30,31)(H,25,27,29)	oxindoles			x	x
GSK301329A		COC(C(OCCCN1CCOCC1)=C2)=CC3=C2N=CN=C3NC4=CC=C(NC(C5=CC=CC=C5)=O)C=C4	PKIS2	InChI=1S/C29H31N5O4/c1-36-26-18-24-25(19-27(26)38-15-5-12-34-13-16-37-17-14-34)30-20-31-28(24)32-22-8-10-23(11-9-22)33-29(35)21-6-3-2-4-7-21/h2-4,6-11,18-20H,5,12-17H2,1H3,(H,33,35)(H,30,31,32)	4-anilino-quinazoline and analogues					x
GSK301362A		O=C(N)C1=C(NC=C2C3CCNCC3)C2=CC(C4=CC=CC=C4)=C1	PKIS2	InChI=1S/C20H21N3O/c21-20(24)17-11-15(13-4-2-1-3-5-13)10-16-18(12-23-19(16)17)14-6-8-22-9-7-14/h1-5,10-12,14,22-23H,6-9H2,(H2,21,24)	indole carboxamides					x
GSK306886A		ClC1=C(S(C2=CC(F)=CC=C2)(=O)=O)C=CC(NC3=C(SC(Br)=C4)C4=NC=N3)=C1.Cl	PKIS2	InChI=1S/C18H10BrClFN3O2S2.ClH/c19-16-8-14-17(27-16)18(23-9-22-14)24-11-4-5-15(13(20)7-11)28(25,26)12-3-1-2-10(21)6-12;/h1-9H,(H,22,23,24);1H	4-anilino-quinazoline and analogues					x
GSK312879A		O=C(C1=C(F)C=CC=C1F)NC2=CC=CC(C3=NN4N=CC=CC4=C3C5=CC=NC(NC6=CN=CC=C6)=N5)=C2.Cl	PKIS2	InChI=1S/C28H18F2N8O.ClH/c29-20-8-2-9-21(30)24(20)27(39)34-18-6-1-5-17(15-18)26-25(23-10-4-13-33-38(23)37-26)22-11-14-32-28(36-22)35-19-7-3-12-31-16-19;/h1-16H,(H,34,39)(H,32,35,36);1H	4-pyrimidinyl_ortho-aryl_azoles			x		x
GSK312948A		COc1cc2ncn(-c3cc(OCc4cccs4)c(s3)C(N)=O)c2cc1OC	PKIS	InChI=1S/C19H17N3O4S2/c1-24-14-6-12-13(7-15(14)25-2)22(10-21-12)17-8-16(18(28-17)19(20)23)26-9-11-4-3-5-27-11/h3-8,10H,9H2,1-2H3,(H2,20,23)	Benzimidazole_N-thiophenes	PLK			x
GSK317315A		COc1ccc2ncn(-c3cc(O[C@H](C)c4ccccc4C(F)(F)F)c(s3)C(N)=O)c2c1	PKIS	InChI=1S/C22H18F3N3O3S/c1-12(14-5-3-4-6-15(14)22(23,24)25)31-18-10-19(32-20(18)21(26)29)28-11-27-16-8-7-13(30-2)9-17(16)28/h3-12H,1-2H3,(H2,26,29)/t12-/m1/s1	Benzimidazole_N-thiophenes	PLK			x
GSK317354A		CC1=C(C(N=C(N1)c1ccc(nc1)C(F)(F)F)c1ccc(F)cc1)C(=O)Nc1ccc2[nH]ncc2c1	PKIS	InChI=1S/C25H18F4N6O/c1-13-21(24(36)33-18-7-8-19-16(10-18)12-31-35-19)22(14-2-5-17(26)6-3-14)34-23(32-13)15-4-9-20(30-11-15)25(27,28)29/h2-12,22H,1H3,(H,31,35)(H,32,34)(H,33,36)	Indazole-5-carboxamides	RHO			x
GSK319347A		COc1cc2ncn(-c3cc(OCc4ccccc4S(C)(=O)=O)c(s3)C#N)c2cc1OC	PKIS	InChI=1S/C22H19N3O5S2/c1-28-17-8-15-16(9-18(17)29-2)25(13-24-15)22-10-19(20(11-23)31-22)30-12-14-6-4-5-7-21(14)32(3,26)27/h4-10,13H,12H2,1-3H3	Benzimidazole_N-thiophenes	IKK			x
GSK323521A		O=C(C1=C(F)C=CC=C1F)NC2=CC=CC(C3=NN(C=CC=C4)C4=C3C5=CC=NC(NC6=CC(OC)=C(OC)C(OC)=C6)=N5)=C2	PKIS2	InChI=1S/C33H26F2N6O4/c1-43-26-17-21(18-27(44-2)31(26)45-3)38-33-36-14-13-24(39-33)29-25-12-4-5-15-41(25)40-30(29)19-8-6-9-20(16-19)37-32(42)28-22(34)10-7-11-23(28)35/h4-18H,1-3H3,(H,37,42)(H,36,38,39)	4-pyrimidinyl_ortho-aryl_azoles					x
GSK323543A		O=C(C1=C(F)C=CC=C1F)NC2=CC=CC(C3=NN(C=CC=C4)C4=C3C5=CC=NC(NC6=CC=C(CS(C)(=O)=O)C=C6)=N5)=C2	PKIS2	InChI=1S/C32H24F2N6O3S/c1-44(42,43)19-20-11-13-22(14-12-20)37-32-35-16-15-26(38-32)29-27-10-2-3-17-40(27)39-30(29)21-6-4-7-23(18-21)36-31(41)28-24(33)8-5-9-25(28)34/h2-18H,19H2,1H3,(H,36,41)(H,35,37,38)	4-pyrimidinyl_ortho-aryl_azoles					x
GSK326090A		C[C@@H](Oc1cc(sc1C(N)=O)-n1cnc2ccc(OCC3CCN(C)CC3)cc12)c1ccccc1C(F)(F)F	PKIS	InChI=1S/C28H29F3N4O3S/c1-17(20-5-3-4-6-21(20)28(29,30)31)38-24-14-25(39-26(24)27(32)36)35-16-33-22-8-7-19(13-23(22)35)37-15-18-9-11-34(2)12-10-18/h3-8,13-14,16-18H,9-12,15H2,1-2H3,(H2,32,36)/t17-/m1/s1	Benzimidazole_N-thiophenes	PLK			x
GSK326180A		O=C(C1=C(F)C=CC=C1F)NC2=CC=CC(C3=NN4C(C=CC=N4)=C3C5=CC=NC(NC6=CC(S(=O)(CC)=O)=CC=C6OC)=N5)=C2	PKIS2	InChI=1S/C32H25F2N7O4S/c1-3-46(43,44)21-12-13-27(45-2)25(18-21)39-32-35-16-14-24(38-32)29-26-11-6-15-36-41(26)40-30(29)19-7-4-8-20(17-19)37-31(42)28-22(33)9-5-10-23(28)34/h4-18H,3H2,1-2H3,(H,37,42)(H,35,38,39)	4-pyrimidinyl_ortho-aryl_azoles					x
GSK327238A		O=C(C1=C(F)C=CC=C1F)NC2=CC=CC(C3=NN4C(C=CC=N4)=C3C5=CC=NC(NC6=CC(OC)=C(OC)C(OC)=C6)=N5)=C2	PKIS2	InChI=1S/C32H25F2N7O4/c1-43-25-16-20(17-26(44-2)30(25)45-3)38-32-35-14-12-23(39-32)28-24-11-6-13-36-41(24)40-29(28)18-7-4-8-19(15-18)37-31(42)27-21(33)9-5-10-22(27)34/h4-17H,1-3H3,(H,37,42)(H,35,38,39)	4-pyrimidinyl_ortho-aryl_azoles					x
GSK336313A		NC(C(SC(N1C=NC(C=C2OC)=C1C=C2OC)=C3)=C3OCC4=CC=NC=C4)=O	PKIS2	InChI=1S/C20H18N4O4S/c1-26-15-7-13-14(8-16(15)27-2)24(11-23-13)18-9-17(19(29-18)20(21)25)28-10-12-3-5-22-6-4-12/h3-9,11H,10H2,1-2H3,(H2,21,25)	benzimidazole_N-thiophenes	PLK1		x		x
GSK336735A		O=C(C1=C(F)C=CC=C1F)NC2=CC=CC(C3=NN(C=CC=C4)C4=C3C5=CC=NC(NC6=CC=CC(CCS(=O)(N)=O)=C6)=N5)=C2	PKIS2	InChI=1S/C32H25F2N7O3S/c33-24-10-5-11-25(34)28(24)31(42)37-23-9-4-7-21(19-23)30-29(27-12-1-2-16-41(27)40-30)26-13-15-36-32(39-26)38-22-8-3-6-20(18-22)14-17-45(35,43)44/h1-13,15-16,18-19H,14,17H2,(H,37,42)(H2,35,43,44)(H,36,38,39)	4-pyrimidinyl_ortho-aryl_azoles					x
GSK346294A		C[C@@H](OC1=C(C(N)=O)SC(N2C=NC3=C2C=C(NC(NC(C)(C)C)=O)C=C3)=C1)C4=CC=CC=C4Cl	PKIS2	InChI=1S/C25H26ClN5O3S/c1-14(16-7-5-6-8-17(16)26)34-20-12-21(35-22(20)23(27)32)31-13-28-18-10-9-15(11-19(18)31)29-24(33)30-25(2,3)4/h5-14H,1-4H3,(H2,27,32)(H2,29,30,33)/t14-/m1/s1	benzimidazole_N-thiophenes					x
GSK350559A		CS(CC1=CC=C(NC2=NC(C3=C4N(N=C3C5=CC(NC(C6CCCCC6)=O)=CC=C5)N=CC=C4)=CC=N2)C=C1)(=O)=O	PKIS2	InChI=1S/C31H31N7O3S/c1-42(40,41)20-21-12-14-24(15-13-21)35-31-32-18-16-26(36-31)28-27-11-6-17-33-38(27)37-29(28)23-9-5-10-25(19-23)34-30(39)22-7-3-2-4-8-22/h5-6,9-19,22H,2-4,7-8,20H2,1H3,(H,34,39)(H,32,35,36)	4-pyrimidinyl_ortho-aryl_azoles					x
GSK357952A		O=C(C1=C(F)C=CC(F)=C1Cl)NC2=CC=CC(C3=NN4C=CC=CC4=C3C5=CC=NC(NC6=CC(F)=CC=C6)=N5)=C2	PKIS2	InChI=1S/C30H18ClF3N6O/c31-27-22(34)11-10-21(33)25(27)29(41)36-19-7-3-5-17(15-19)28-26(24-9-1-2-14-40(24)39-28)23-12-13-35-30(38-23)37-20-8-4-6-18(32)16-20/h1-16H,(H,36,41)(H,35,37,38)	4-pyrimidinyl_ortho-aryl_azoles					x
GSK361061A		O=C(C1=C(F)C(C)=CC=C1F)NC2=CC=CC(C3=NN4C(C=CC=C4)=C3C5=CC=NC(NC6=CC(F)=CC=C6)=N5)=C2	PKIS2	InChI=1S/C31H21F3N6O/c1-18-11-12-23(33)26(28(18)34)30(41)36-21-8-4-6-19(16-21)29-27(25-10-2-3-15-40(25)39-29)24-13-14-35-31(38-24)37-22-9-5-7-20(32)17-22/h2-17H,1H3,(H,36,41)(H,35,37,38)	4-pyrimidinyl_ortho-aryl_azoles					x
GSK361065A		O=C(C1=C(OC)C=CC=C1OC)NC2=CC=CC(C3=NN4C(C=CC=C4)=C3C5=CC=NC(NC6=CC(F)=CC=C6)=N5)=C2	PKIS2	InChI=1S/C32H25FN6O3/c1-41-26-13-7-14-27(42-2)29(26)31(40)35-22-10-5-8-20(18-22)30-28(25-12-3-4-17-39(25)38-30)24-15-16-34-32(37-24)36-23-11-6-9-21(33)19-23/h3-19H,1-2H3,(H,35,40)(H,34,36,37)	4-pyrimidinyl_ortho-aryl_azoles					x
GSK364507A		O=C(C(C=CC=C1)=C1C)C2=CNC(C(NCC(C=CC=C3)=C3OC)=O)=C2	PKIS2	InChI=1S/C21H20N2O3/c1-14-7-3-5-9-17(14)20(24)16-11-18(22-13-16)21(25)23-12-15-8-4-6-10-19(15)26-2/h3-11,13,22H,12H2,1-2H3,(H,23,25)	pyrrole-2-carboxamide					x
GSK398099A		O=S(C1=CC=C(NC(/C2=C\NC3=CC(S(=O)(N)=O)=CC=C3)=O)C2=C1)(CC4=C(Cl)C=CC=C4Cl)=O	PKIS2	InChI=1S/C22H17Cl2N3O5S2/c23-19-5-2-6-20(24)18(19)12-33(29,30)14-7-8-21-16(10-14)17(22(28)27-21)11-26-13-3-1-4-15(9-13)34(25,31)32/h1-11,26H,12H2,(H,27,28)(H2,25,31,32)/b17-11-	Oxindoles					x
GSK429286A		O=C(CC1C2=CC=C(C=C2)C(F)(F)F)NC(C)=C1C(NC3=C(F)C=C(NN=C4)C4=C3)=O	PKIS2	InChI=1S/C21H16F4N4O2/c1-10-19(20(31)28-17-6-12-9-26-29-16(12)8-15(17)22)14(7-18(30)27-10)11-2-4-13(5-3-11)21(23,24)25/h2-6,8-9,14H,7H2,1H3,(H,26,29)(H,27,30)(H,28,31)	5-acylamino-indazoles					x
GSK448459A		COC1=C(OC)C=C2N=CN(C3=CC(OCC4=C(Cl)C=CS4)=C(C(N)=O)S3)C2=C1	PKIS2	InChI=1S/C19H16ClN3O4S2/c1-25-13-5-11-12(6-14(13)26-2)23(9-22-11)17-7-15(18(29-17)19(21)24)27-8-16-10(20)3-4-28-16/h3-7,9H,8H2,1-2H3,(H2,21,24)	benzimidazole_N-thiophenes					x
GSK461364		O=C(C1=C(O[C@@H](C2=CC=CC=C2C(F)(F)F)C)C=C(N3C=NC4=CC=C(CN5CCN(C)CC5)C=C34)S1)N	KCGS	InChI=1S/C27H28F3N5O2S/c1-17(19-5-3-4-6-20(19)27(28,29)30)37-23-14-24(38-25(23)26(31)36)35-16-32-21-8-7-18(13-22(21)35)15-34-11-9-33(2)10-12-34/h3-8,13-14,16-17H,9-12,15H2,1-2H3,(H2,31,36)/t17-/m1/s1	thiophene-benzimidazole	PLK1		x
GSK466314A		Cc1n[nH]c2ccc(NC(=O)C3=C(C)NC(=O)CC3c3ccc(cc3)C(F)(F)F)cc12	PKIS	InChI=1S/C22H19F3N4O2/c1-11-16-9-15(7-8-18(16)29-28-11)27-21(31)20-12(2)26-19(30)10-17(20)13-3-5-14(6-4-13)22(23,24)25/h3-9,17H,10H2,1-2H3,(H,26,30)(H,27,31)(H,28,29)	Indazole-5-carboxamides	RHO			x
GSK466317A		CC1=C(C(CC(=O)N1)c1ccc(cc1)C(F)(F)F)C(=O)Nc1cc(Cl)c2[nH]ncc2c1	PKIS	InChI=1S/C21H16ClF3N4O2/c1-10-18(20(31)28-14-6-12-9-26-29-19(12)16(22)7-14)15(8-17(30)27-10)11-2-4-13(5-3-11)21(23,24)25/h2-7,9,15H,8H2,1H3,(H,26,29)(H,27,30)(H,28,31)	Indazole-5-carboxamides	RHO			x
GSK479719A		C[C@H](C1=CC=CC=C1Cl)OC2=C(C(N)=O)SC(N3C=NC4=CC(C5=CC=NC=C5)=CC=C43)=C2	PKIS2	InChI=1S/C25H19ClN4O2S/c1-15(18-4-2-3-5-19(18)26)32-22-13-23(33-24(22)25(27)31)30-14-29-20-12-17(6-7-21(20)30)16-8-10-28-11-9-16/h2-15H,1H3,(H2,27,31)/t15-/m1/s1	benzimidazole_N-thiophenes					x
GSK481		O=C(C1=NOC(CC2=CC=CC=C2)=C1)N[C@H]3COC4=CC=CC=C4N(C)C3=O	KCGS	InChI=1S/C21H19N3O4/c1-24-18-9-5-6-10-19(18)27-13-17(21(24)26)22-20(25)16-12-15(28-23-16)11-14-7-3-2-4-8-14/h2-10,12,17H,11,13H2,1H3,(H,22,25)/t17-/m0/s1	other	RIPK1		x
GSK483724A		C[C@H](C1=CC=CC=C1Cl)OC2=C(C(N)=O)SC(N3C=NC4=CC=C(C5=CC=NC=C5)C=C43)=C2	PKIS2	InChI=1S/C25H19ClN4O2S/c1-15(18-4-2-3-5-19(18)26)32-22-13-23(33-24(22)25(27)31)30-14-29-20-7-6-17(12-21(20)30)16-8-10-28-11-9-16/h2-15H,1H3,(H2,27,31)/t15-/m1/s1	benzimidazole_N-thiophenes					x
GSK507274A		NC1=NON=C1C2=NC(C(C#CC(C)(O)C)=NC=C3OCCCCN)=C3N2CC.OC(C(F)(F)F)=O.NC4=NON=C4C5=NC(C(C#CC(C)(O)C)=NC=C6OCCCCN)=C6N5CC.OC(C(F)(F)F)=O	PKIS2	InChI=1S/2C19H25N7O3.2C2HF3O2/c2*1-4-26-16-13(28-10-6-5-9-20)11-22-12(7-8-19(2,3)27)14(16)23-18(26)15-17(21)25-29-24-15;2*3-2(4,5)1(6)7/h2*11,27H,4-6,9-10,20H2,1-3H3,(H2,21,25);2*(H,6,7)	aminofurazan					x
GSK507358A		CC1=NNC(C=C2)=C1C=C2C3=C(N=CC(OC[C@@H](N)CC4=CC=CC=C4)=C3)C5=COC=C5.OC(C(F)(F)F)=O.CC6=NNC(C=C7)=C6C=C7C8=C(N=CC(OC[C@@H](N)CC9=CC=CC=C9)=C8)C%10=COC=C%10.OC(C(F)(F)F)=O	PKIS2	InChI=1S/2C26H24N4O2.2C2HF3O2/c2*1-17-23-12-19(7-8-25(23)30-29-17)24-13-22(14-28-26(24)20-9-10-31-15-20)32-16-21(27)11-18-5-3-2-4-6-18;2*3-2(4,5)1(6)7/h2*2-10,12-15,21H,11,16,27H2,1H3,(H,29,30);2*(H,6,7)/t2*21-;;/m00../s1	5-Ar-indazole					x
GSK534911A		CC1=C(C(C2=C(F)C=C(Cl)C=C2)N=C(C3=CC(OC)=NC=C3)N1)C(NC4=CC=C(NN=C5)C5=C4)=O.OC(C(F)(F)F)=O	PKIS2	InChI=1S/C25H20ClFN6O2.C2HF3O2/c1-13-22(25(34)31-17-4-6-20-15(9-17)12-29-33-20)23(18-5-3-16(26)11-19(18)27)32-24(30-13)14-7-8-28-21(10-14)35-2;3-2(4,5)1(6)7/h3-12,23H,1-2H3,(H,29,33)(H,30,32)(H,31,34);(H,6,7)	5-acylamino-indazoles					x
GSK534913A		CC(N1)=C(C(C2=C(F)C=C(Cl)C=C2)N=C1C3=CN=C(OC)C=C3)C(NC4=CC=C(NN=C5)C5=C4)=O.OC(C(F)(F)F)=O	PKIS2	InChI=1S/C25H20ClFN6O2.C2HF3O2/c1-13-22(25(34)31-17-5-7-20-15(9-17)12-29-33-20)23(18-6-4-16(26)10-19(18)27)32-24(30-13)14-3-8-21(35-2)28-11-14;3-2(4,5)1(6)7/h3-12,23H,1-2H3,(H,29,33)(H,30,32)(H,31,34);(H,6,7)	5-acylamino-indazoles					x
GSK554170A		OC(=O)C(F)(F)F.CCn1c(nc2c(ncc(OCC3CCNCC3)c12)C#CC(C)(C)O)-c1nonc1N	PKIS	InChI=1S/C21H27N7O3.C2HF3O2/c1-4-28-18-15(30-12-13-6-9-23-10-7-13)11-24-14(5-8-21(2,3)29)16(18)25-20(28)17-19(22)27-31-26-17;3-2(4,5)1(6)7/h11,13,23,29H,4,6-7,9-10,12H2,1-3H3,(H2,22,27);(H,6,7)	Furazan_benzimidazoles	AKT			x
GSK561866B		OC(=O)C(F)(F)F.CCn1c(nc2c(ncc(OCCCN)c12)C#CCN)-c1nonc1N	PKIS	InChI=1S/C16H20N8O2.C2HF3O2/c1-2-24-14-11(25-8-4-7-18)9-20-10(5-3-6-17)12(14)21-16(24)13-15(19)23-26-22-13;3-2(4,5)1(6)7/h9H,2,4,6-8,17-18H2,1H3,(H2,19,23);(H,6,7)	Furazan_benzimidazoles	AKT			x
GSK562689A		N[C@@H](CC1=CNC2=C1C=CC=C2)COC3=CC(C4=CC5=C(C=C4)NN=C5C)=C(N=C3)C6=COC=C6.OC(C(F)(F)F)=O.N[C@@H](CC7=CNC8=C7C=CC=C8)COC9=CC(C%10=CC%11=C(C=C%10)NN=C%11C)=C(N=C9)C%12=COC=C%12.OC(C(F)(F)F)=O.OC(C(F)(F)F)=O	PKIS2	InChI=1S/2C28H25N5O2.3C2HF3O2/c2*1-17-24-11-18(6-7-27(24)33-32-17)25-12-22(14-31-28(25)19-8-9-34-15-19)35-16-21(29)10-20-13-30-26-5-3-2-4-23(20)26;3*3-2(4,5)1(6)7/h2*2-9,11-15,21,30H,10,16,29H2,1H3,(H,32,33);3*(H,6,7)/t2*21-;;;/m00.../s1	5-Ar-indazole					x
GSK571989A		C[C@@H](Oc1cc(sc1C(N)=O)-n1cnc2ccc(OCC3CCN(C)CC3)cc12)c1ccccc1Cl	PKIS	InChI=1S/C27H29ClN4O3S/c1-17(20-5-3-4-6-21(20)28)35-24-14-25(36-26(24)27(29)33)32-16-30-22-8-7-19(13-23(22)32)34-15-18-9-11-31(2)12-10-18/h3-8,13-14,16-18H,9-12,15H2,1-2H3,(H2,29,33)/t17-/m1/s1	Benzimidazole_N-thiophenes	PLK			x
GSK579289A		C[C@@H](Oc1cc(sc1C(N)=O)-n1cnc2ccc(OC3CCN(C)CC3)cc12)c1ccccc1Cl	PKIS	InChI=1S/C26H27ClN4O3S/c1-16(19-5-3-4-6-20(19)27)33-23-14-24(35-25(23)26(28)32)31-15-29-21-8-7-18(13-22(21)31)34-17-9-11-30(2)12-10-17/h3-8,13-17H,9-12H2,1-2H3,(H2,28,32)/t16-/m1/s1	Benzimidazole_N-thiophenes	PLK		x	x
GSK580432A		C[C@H](C1=CC=CC=C1Cl)OC2=C(C(N)=O)SC(N3C=NC4=CC(C5=CN(C)N=C5)=CC=C43)=C2	PKIS2	InChI=1S/C24H20ClN5O2S/c1-14(17-5-3-4-6-18(17)25)32-21-10-22(33-23(21)24(26)31)30-13-27-19-9-15(7-8-20(19)30)16-11-28-29(2)12-16/h3-14H,1-2H3,(H2,26,31)/t14-/m1/s1	benzimidazole_N-thiophenes					x
GSK581271A		O=S(NC(C=C1)=CC=C1NC2=NC(NC3=CC=CC4=C3C=NN4)=CC=N2)(C5=CC=C(C)C=C5)=O	PKIS2	InChI=1S/C24H21N7O2S/c1-16-5-11-19(12-6-16)34(32,33)31-18-9-7-17(8-10-18)27-24-25-14-13-23(29-24)28-21-3-2-4-22-20(21)15-26-30-22/h2-15,31H,1H3,(H,26,30)(H2,25,27,28,29)	2,4-dianilinopyrimidine					x
GSK583		CC(C)(C)S(=O)(=O)C1=CC2=C(C=CN=C2C=C1)NC3=NNC4=C3C=C(C=C4)F	KCGS	InChI=1S/C20H19FN4O2S/c1-20(2,3)28(26,27)13-5-7-16-14(11-13)17(8-9-22-16)23-19-15-10-12(21)4-6-18(15)24-25-19/h4-11H,1-3H3,(H2,22,23,24,25)	4-anilino-quinoline	RIPK2		x
GSK586581A		CS(=O)(=O)Nc1ccc(cc1)-c1cc(cc(C(N)=O)c1N)-c1ccccc1	PKIS	InChI=1S/C20H19N3O3S/c1-27(25,26)23-16-9-7-14(8-10-16)17-11-15(13-5-3-2-4-6-13)12-18(19(17)21)20(22)24/h2-12,23H,21H2,1H3,(H2,22,24)	Phenyl_carboxamides	IKK			x
GSK605714A		COc1ccc(cc1C(N)=O)-c1ccncc1	PKIS	InChI=1S/C13H12N2O2/c1-17-12-3-2-10(8-11(12)13(14)16)9-4-6-15-7-5-9/h2-8H,1H3,(H2,14,16)	Phenyl_carboxamides	IKK			x
GSK614526A		OC(=O)C(F)(F)F.CCn1c(nc2c(ncc(OC[C@@H]3CCCN3)c12)C#CC(C)(C)O)-c1nonc1N	PKIS	InChI=1S/C20H25N7O3.C2HF3O2/c1-4-27-17-14(29-11-12-6-5-9-22-12)10-23-13(7-8-20(2,3)28)15(17)24-19(27)16-18(21)26-30-25-16;3-2(4,5)1(6)7/h10,12,22,28H,4-6,9,11H2,1-3H3,(H2,21,26);(H,6,7)/t12-;/m0./s1	Furazan_benzimidazoles	AKT			x
GSK619487A		OC(=O)C(F)(F)F.CCn1c(nc2c(ncc(OC3CCNCC3)c12)C#CC(C)(C)O)-c1nonc1N	PKIS	InChI=1S/C20H25N7O3.C2HF3O2/c1-4-27-17-14(29-12-6-9-22-10-7-12)11-23-13(5-8-20(2,3)28)15(17)24-19(27)16-18(21)26-30-25-16;3-2(4,5)1(6)7/h11-12,22,28H,4,6-7,9-10H2,1-3H3,(H2,21,26);(H,6,7)	Furazan_benzimidazoles	AKT			x
GSK620503A		NC(=O)c1cc(cc(-c2ccncc2)c1N)-c1ccc(F)cc1	PKIS	InChI=1S/C18H14FN3O/c19-14-3-1-11(2-4-14)13-9-15(12-5-7-22-8-6-12)17(20)16(10-13)18(21)23/h1-10H,20H2,(H2,21,23)	Phenyl_carboxamides	IKK			x
GSK625137A		NC(=O)c1cc(cc(-c2ccccc2)c1N)-c1ccncc1	PKIS	InChI=1S/C18H15N3O/c19-17-15(13-4-2-1-3-5-13)10-14(11-16(17)18(20)22)12-6-8-21-9-7-12/h1-11H,19H2,(H2,20,22)	Phenyl_carboxamides	IKK			x
GSK641502A		C[C@@H](OC1=C(C(N)=O)SC(N2C3=C(C=C(C4=CC=NC(N5CCN(C)CC5)=C4)C=C3)N=C2)=C1)C6=CC=CC=C6Cl	PKIS2	InChI=1S/C30H29ClN6O2S/c1-19(22-5-3-4-6-23(22)31)39-26-17-28(40-29(26)30(32)38)37-18-34-24-15-20(7-8-25(24)37)21-9-10-33-27(16-21)36-13-11-35(2)12-14-36/h3-10,15-19H,11-14H2,1-2H3,(H2,32,38)/t19-/m1/s1	benzimidazole_N-thiophenes					x
GSK683281A		NC1=C2C(SC=C2C3=CC(CCN4C(CC5=CC=CC=C5)=O)=C4C=C3)=C(C6=CC=CN=C6)C=N1	PKIS2	InChI=1S/C28H22N4OS/c29-28-26-23(17-34-27(26)22(16-31-28)21-7-4-11-30-15-21)19-8-9-24-20(14-19)10-12-32(24)25(33)13-18-5-2-1-3-6-18/h1-9,11,14-17H,10,12-13H2,(H2,29,31)	4-amino-3-aryl-thienopyridine and analogues					x
GSK711701A		COc1c(cc(cc1-c1ccc(cc1)S(N)(=O)=O)-c1ccc(Cl)cc1)C(N)=O	PKIS	InChI=1S/C20H17ClN2O4S/c1-27-19-17(13-4-8-16(9-5-13)28(23,25)26)10-14(11-18(19)20(22)24)12-2-6-15(21)7-3-12/h2-11H,1H3,(H2,22,24)(H2,23,25,26)	Phenyl_carboxamides	IKK			x
GSK840		O=C(OC(C)(C)C)CC1=CC=C(N2C3=CC=C(C(NC)=O)C=C3N=C2)C=C1	KCGS	InChI=1S/C21H23N3O3/c1-21(2,3)27-19(25)11-14-5-8-16(9-6-14)24-13-23-17-12-15(20(26)22-4)7-10-18(17)24/h5-10,12-13H,11H2,1-4H3,(H,22,26)	1-aryl-benzimidazole	RIPK3		x
GSK843		NC1=NC=C(C2=CC(C)=NN2C)C3=C1C(C4=CC=C(SC=N5)C5=C4)=CS3	KCGS	InChI=1S/C19H15N5S2/c1-10-5-15(24(2)23-10)12-7-21-19(20)17-13(8-25-18(12)17)11-3-4-16-14(6-11)22-9-26-16/h3-9H,1-2H3,(H2,20,21)	fused amino-pyrimidine	RIPK3		x
GSK846226A		O=S(C1=CC=C(C=C1)C2=CC=NC3=C2C=CN3)(N4CCCC4)=O	PKIS2	InChI=1S/C17H17N3O2S/c21-23(22,20-11-1-2-12-20)14-5-3-13(4-6-14)15-7-9-18-17-16(15)8-10-19-17/h3-10H,1-2,11-12H2,(H,18,19)	4-aryl-7-azaindole					x
GSK872		O=S(C1=CC=C2N=CC=C(NC3=CC=C(SC=N4)C4=C3)C2=C1)(C(C)C)=O	KCGS	InChI=1S/C19H17N3O2S2/c1-12(2)26(23,24)14-4-5-16-15(10-14)17(7-8-20-16)22-13-3-6-19-18(9-13)21-11-25-19/h3-12H,1-2H3,(H,20,22)	4-anilino-quinoline	RIPK3		x
GSK902056A		CCN1C2=CC(OCCN)=NC(C#CC(C)(O)C)=C2N=C1C3=NON=C3N.CCN4C5=CC(OCCN)=NC(C#CC(C)(O)C)=C5N=C4C6=NON=C6N.Cl.Cl	PKIS2	InChI=1S/2C17H21N7O3.2ClH/c2*1-4-24-11-9-12(26-8-7-18)20-10(5-6-17(2,3)25)13(11)21-16(24)14-15(19)23-27-22-14;;/h2*9,25H,4,7-8,18H2,1-3H3,(H2,19,23);2*1H	aminofurazan					x
GSK907232A		C[C@H](C1=CC=CC=C1Cl)OC2=C(C(N)=O)SC(N3C4=C(C=C(C5=CC=NC(NCCS(C)(=O)=O)=C5)C=C4)N=C3)=C2	PKIS2	InChI=1S/C28H26ClN5O4S2/c1-17(20-5-3-4-6-21(20)29)38-24-15-26(39-27(24)28(30)35)34-16-33-22-13-18(7-8-23(22)34)19-9-10-31-25(14-19)32-11-12-40(2,36)37/h3-10,13-17H,11-12H2,1-2H3,(H2,30,35)(H,31,32)/t17-/m1/s1	benzimidazole_N-thiophenes					x
GSK938890A		CCn1c(nc2c(nc(OC[C@@H](N)c3ccccc3)cc12)C#CC(C)(C)O)-c1nonc1N	PKIS	InChI=1S/C23H25N7O3/c1-4-30-17-12-18(32-13-15(24)14-8-6-5-7-9-14)26-16(10-11-23(2,3)31)19(17)27-22(30)20-21(25)29-33-28-20/h5-9,12,15,31H,4,13,24H2,1-3H3,(H2,25,29)/t15-/m1/s1	Furazan_benzimidazoles	AKT			x
GSK943949A		CCn1c(nc2c(nc(OC[C@H](N)c3ccccc3)cc12)C#CC(C)(C)O)-c1nonc1N	PKIS	InChI=1S/C23H25N7O3/c1-4-30-17-12-18(32-13-15(24)14-8-6-5-7-9-14)26-16(10-11-23(2,3)31)19(17)27-22(30)20-21(25)29-33-28-20/h5-9,12,15,31H,4,13,24H2,1-3H3,(H2,25,29)/t15-/m0/s1	Furazan_benzimidazoles	AKT			x
GSK949675A	GSK949675	Cl.CCn1c(nc2c(nc(OCCNC)cc12)C#CC(C)(C)O)-c1nonc1N	PKIS	InChI=1S/C18H23N7O3.ClH/c1-5-25-12-10-13(27-9-8-20-4)21-11(6-7-18(2,3)26)14(12)22-17(25)15-16(19)24-28-23-15;/h10,20,26H,5,8-9H2,1-4H3,(H2,19,24);1H	Furazan_benzimidazoles	AKT		x	x
GSK953913A		NS(=O)(=O)c1ccc(cc1)-c1cc2ccncc2cc1OCc1ccccc1	PKIS	InChI=1S/C22H18N2O3S/c23-28(25,26)20-8-6-17(7-9-20)21-12-18-10-11-24-14-19(18)13-22(21)27-15-16-4-2-1-3-5-16/h1-14H,15H2,(H2,23,25,26)	6-phenyl_isoquinolines	IKK			x
GSK955403A		O=C(NC1=CC=C(C)C=C1)NC2=CC=CC(C(F)(F)F)=C2	PKIS2	InChI=1S/C15H13F3N2O/c1-10-5-7-12(8-6-10)19-14(21)20-13-4-2-3-11(9-13)15(16,17)18/h2-9H,1H3,(H2,19,20,21)	diarylurea					x
GSK969786A		Fc1cccc(COc2ccc(Nc3ncnc4sc(cc34)-c3ccco3)cc2Cl)c1	PKIS	InChI=1S/C23H15ClFN3O2S/c24-18-10-16(6-7-19(18)30-12-14-3-1-4-15(25)9-14)28-22-17-11-21(20-5-2-8-29-20)31-23(17)27-13-26-22/h1-11,13H,12H2,(H,26,27,28)	Anilino_thienopyrimidines	EGFR, ErbB2			x
GSK977617A		O=S(C1=CC=C(C2=CC=NC3=C2C=CN3)C=C1)(NCCN)=O	PKIS2	InChI=1S/C15H16N4O2S/c16-7-10-19-22(20,21)12-3-1-11(2-4-12)13-5-8-17-15-14(13)6-9-18-15/h1-6,8-9,19H,7,10,16H2,(H,17,18)	4-aryl-7-azaindole					x
GSK977620A		O=S(C1=CC=C(C2=CC=NC3=C2C=CN3)C=C1)(NCCN(C)C)=O	PKIS2	InChI=1S/C17H20N4O2S/c1-21(2)12-11-20-24(22,23)14-5-3-13(4-6-14)15-7-9-18-17-16(15)8-10-19-17/h3-10,20H,11-12H2,1-2H3,(H,18,19)	4-aryl-7-azaindole					x
GSK978744A		C[C@@H](Oc1cc(sc1C(N)=O)-n1cnc2ccc(OC[C@@H](O)CO)cc12)c1ccccc1Cl	PKIS	InChI=1S/C23H22ClN3O5S/c1-13(16-4-2-3-5-17(16)24)32-20-9-21(33-22(20)23(25)30)27-12-26-18-7-6-15(8-19(18)27)31-11-14(29)10-28/h2-9,12-14,28-29H,10-11H2,1H3,(H2,25,30)/t13-,14+/m1/s1	Benzimidazole_N-thiophenes	PLK			x
GSK980961A		NS(=O)(=O)c1cccc(c1)-c1cc2ccncc2cc1OCc1ccccc1	PKIS	InChI=1S/C22H18N2O3S/c23-28(25,26)20-8-4-7-18(11-20)21-12-17-9-10-24-14-19(17)13-22(21)27-15-16-5-2-1-3-6-16/h1-14H,15H2,(H2,23,25,26)	6-phenyl_isoquinolines	IKK			x
GSK986310C		O=C(N)C1=C(NC2=CC(C)=CC=C2)N=C(N[C@@H]3[C@H](N)CCCC3)N=C1.Cl	PKIS2	InChI=1S/C18H24N6O.ClH/c1-11-5-4-6-12(9-11)22-17-13(16(20)25)10-21-18(24-17)23-15-8-3-2-7-14(15)19;/h4-6,9-10,14-15H,2-3,7-8,19H2,1H3,(H2,20,25)(H2,21,22,23,24);1H/t14-,15+;/m1./s1	carboxamide pyrimidine					x
GSK993273A		O=S(NC1=CC=C(C=C1)C2=C3C(NC=C3)=NC=C2)(C)=O	PKIS2	InChI=1S/C14H13N3O2S/c1-20(18,19)17-11-4-2-10(3-5-11)12-6-8-15-14-13(12)7-9-16-14/h2-9,17H,1H3,(H,15,16)	4-aryl-7-azaindole					x
GSK994854A		CCCN1CCC=C(C1)c1ccc(Nc2nc(Nc3ccccc3C(N)=O)c3cc[nH]c3n2)c(C)c1	PKIS	InChI=1S/C28H31N7O/c1-3-14-35-15-6-7-20(17-35)19-10-11-23(18(2)16-19)32-28-33-26-22(12-13-30-26)27(34-28)31-24-9-5-4-8-21(24)25(29)36/h4-5,7-13,16H,3,6,14-15,17H2,1-2H3,(H2,29,36)(H3,30,31,32,33,34)	2,4-dianilino_pyrrolopyrimidines	IGF1R			x
GW2429374A	GW429374A	Cl.Oc1c(Br)cc(C=C2C(=O)Nc3ccc(cc23)-c2cccnc2)cc1Br	KCGS	InChI=1S/C20H12Br2N2O2.ClH/c21-16-7-11(8-17(22)19(16)25)6-15-14-9-12(13-2-1-5-23-10-13)3-4-18(14)24-20(15)26;/h1-10,25H,(H,24,26);1H	Oxindoles			x	x
GW271431X		C1(C2=NNC=C2C3=C4C(C=CC=C4)=NC=C3)=CC=CC=N1	PKIS2	InChI=1S/C17H12N4/c1-2-6-15-13(5-1)12(8-10-19-15)14-11-20-21-17(14)16-7-3-4-9-18-16/h1-11H,(H,20,21)	4-pyridinyl_ortho-aryl_azoles					x
GW272142A		C1(CN2C=NC3=C2C=CC(NC4=C5C(C=CC=C5)=NC=N4)=C3)=CC=CC=C1.Cl	PKIS2	InChI=1S/C22H17N5.ClH/c1-2-6-16(7-3-1)13-27-15-25-20-12-17(10-11-21(20)27)26-22-18-8-4-5-9-19(18)23-14-24-22;/h1-12,14-15H,13H2,(H,23,24,26);1H	4-anilino-quinazoline and analogues					x
GW273749A		C1(CN2N=CC3=C2C=CC(NC4=C5C(C=CC=C5)=NC=N4)=C3)=CC=CC=C1.Cl	PKIS2	InChI=1S/C22H17N5.ClH/c1-2-6-16(7-3-1)14-27-21-11-10-18(12-17(21)13-25-27)26-22-19-8-4-5-9-20(19)23-15-24-22;/h1-13,15H,14H2,(H,23,24,26);1H	4-anilino-quinazoline and analogues					x
GW275568A		C1(CN2C=CC3=CC(NC4=NC=NC5=C4C=CC=C5)=CC=C23)=CC=CC=C1.Cl	PKIS2	InChI=1S/C23H18N4.ClH/c1-2-6-17(7-3-1)15-27-13-12-18-14-19(10-11-22(18)27)26-23-20-8-4-5-9-21(20)24-16-25-23;/h1-14,16H,15H2,(H,24,25,26);1H	4-anilino-quinazoline and analogues					x
GW275616X		NS(=O)(=O)c1cccc(N\C=C2/C(=O)Nc3ccccc23)c1	PKIS	InChI=1S/C15H13N3O3S/c16-22(20,21)11-5-3-4-10(8-11)17-9-13-12-6-1-2-7-14(12)18-15(13)19/h1-9,17H,(H,18,19)(H2,16,20,21)/b13-9-	Oxindoles	NTRK1			x
GW275944X		Cc1ccc2NC(=O)\C(c2c1)=N/Nc1ccc(cc1)S(N)(=O)=O	PKIS	InChI=1S/C15H14N4O3S/c1-9-2-7-13-12(8-9)14(15(20)17-13)19-18-10-3-5-11(6-4-10)23(16,21)22/h2-8,18H,1H3,(H2,16,21,22)(H,17,19,20)	Oxindoles	CDK2			x
GW276655_KCGS	GW276655X; GW276655	NS(=O)(=O)c1ccc(N\N=C2/C(=O)Nc3ccc(cc23)-c2cnco2)cc1	KCGS	InChI=1S/C17H13N5O4S/c18-27(24,25)12-4-2-11(3-5-12)21-22-16-13-7-10(15-8-19-9-26-15)1-6-14(13)20-17(16)23/h1-9,21H,(H2,18,24,25)(H,20,22,23)	Oxindoles	CDK2		x	x
GW278681X		CS(=O)(=O)Nc1ccc(N\C=C2/C(=O)Nc3ccccc23)cc1	PKIS	InChI=1S/C16H15N3O3S/c1-23(21,22)19-12-8-6-11(7-9-12)17-10-14-13-4-2-3-5-15(13)18-16(14)20/h2-10,17,19H,1H3,(H,18,20)/b14-10-	Oxindoles	NTRK1			x
GW279320X		Cc1cc(Cl)cc2C(=NNc3ccc(cc3)S(N)(=O)=O)C(=O)Nc12	PKIS	InChI=1S/C15H13ClN4O3S/c1-8-6-9(16)7-12-13(8)18-15(21)14(12)20-19-10-2-4-11(5-3-10)24(17,22)23/h2-7,19H,1H3,(H2,17,22,23)(H,18,20,21)	Oxindoles	CDK2			x
GW280670X		NS(=O)(=O)c1ccc(N\N=C2/C(=O)Nc3ccc(Cl)cc23)cc1	PKIS	InChI=1S/C14H11ClN4O3S/c15-8-1-6-12-11(7-8)13(14(20)17-12)19-18-9-2-4-10(5-3-9)23(16,21)22/h1-7,18H,(H2,16,21,22)(H,17,19,20)	Oxindoles	CDK2		x	x
GW281179X		CN1C=NC=C1C2=CC3=C(N=CN=C3C=N2)NC4=CC=C(OCC5=CC=CC=C5)C=C4	PKIS2	InChI=1S/C24H20N6O/c1-30-16-25-13-23(30)21-11-20-22(12-26-21)27-15-28-24(20)29-18-7-9-19(10-8-18)31-14-17-5-3-2-4-6-17/h2-13,15-16H,14H2,1H3,(H,27,28,29)	4-anilino-quinazoline and analogues					x
GW282449A		Cl.COc1cc2ncnc(Nc3ccc4n(Cc5ccccc5)ncc4c3)c2cc1OC	PKIS	InChI=1S/C24H21N5O2.ClH/c1-30-22-11-19-20(12-23(22)31-2)25-15-26-24(19)28-18-8-9-21-17(10-18)13-27-29(21)14-16-6-4-3-5-7-16;/h3-13,15H,14H2,1-2H3,(H,25,26,28);1H	4-anilino_quinazolines_and_related	EGFR, ErbB2		x	x
GW282450A		COC1=CC2=NC=NC(NC3=CC4=C(N=C(C5=CC=CC=C5)N4)C=C3)=C2C=C1OC.Cl	PKIS2	InChI=1S/C23H19N5O2.ClH/c1-29-20-11-16-18(12-21(20)30-2)24-13-25-23(16)26-15-8-9-17-19(10-15)28-22(27-17)14-6-4-3-5-7-14;/h3-13H,1-2H3,(H,27,28)(H,24,25,26);1H	4-anilino-quinazoline and analogues					x
GW282536X		Cc1cccc2c1NC(=O)\C2=N/Nc1ccc(cc1)S(N)(=O)=O	PKIS	InChI=1S/C15H14N4O3S/c1-9-3-2-4-12-13(9)17-15(20)14(12)19-18-10-5-7-11(8-6-10)23(16,21)22/h2-8,18H,1H3,(H2,16,21,22)(H,17,19,20)	Oxindoles	CDK2			x
GW282974X		CN(C)c1cc2c(Nc3ccc4n(Cc5ccccc5)ncc4c3)ncnc2cn1	PKIS	InChI=1S/C23H21N7/c1-29(2)22-11-19-20(13-24-22)25-15-26-23(19)28-18-8-9-21-17(10-18)12-27-30(21)14-16-6-4-3-5-7-16/h3-13,15H,14H2,1-2H3,(H,25,26,28)	4-anilino_quinazolines_and_related	EGFR, ErbB2		x	x
GW284372X		C(Oc1ccc(Nc2ncnc3ccc(cc23)-c2ccco2)cc1)c1ccccc1	PKIS	InChI=1S/C25H19N3O2/c1-2-5-18(6-3-1)16-30-21-11-9-20(10-12-21)28-25-22-15-19(24-7-4-14-29-24)8-13-23(22)26-17-27-25/h1-15,17H,16H2,(H,26,27,28)	4-anilino_quinazolines_and_related	EGFR, ErbB2			x
GW284408X		O=C1Nc2ccccc2\C1=C\Nc1ccc2[nH]c(=O)[nH]c2c1	PKIS	InChI=1S/C16H12N4O2/c21-15-11(10-3-1-2-4-12(10)18-15)8-17-9-5-6-13-14(7-9)20-16(22)19-13/h1-8,17,19-20H,(H,18,21)/b11-8-	Oxindoles	NTRK1			x
GW284543A		COC1=CC2=C(C=C1OC)C(NC3=CC(OC4=CC=CC=C4)=CC=C3)=CC=N2.Cl	PKIS2	InChI=1S/C23H20N2O3.ClH/c1-26-22-14-19-20(11-12-24-21(19)15-23(22)27-2)25-16-7-6-10-18(13-16)28-17-8-4-3-5-9-17;/h3-15H,1-2H3,(H,24,25);1H	4-anilinoquinoline					x
GW290597X		NS(=O)(=O)c1ccc(N\N=C2/C(=O)Nc3ccc(cc23)C(=O)NCCCn2ccnc2)cc1	PKIS	InChI=1S/C21H21N7O4S/c22-33(31,32)16-5-3-15(4-6-16)26-27-19-17-12-14(2-7-18(17)25-21(19)30)20(29)24-8-1-10-28-11-9-23-13-28/h2-7,9,11-13,26H,1,8,10H2,(H,24,29)(H2,22,31,32)(H,25,27,30)	Oxindoles	CDK2			x
GW296115X		COc1ccc2[nH]c3c4[nH]c5ccc(OC)cc5c4c4C(=O)NC(=O)c4c3c2c1	PKIS	InChI=1S/C22H15N3O4/c1-28-9-3-5-13-11(7-9)15-17-18(22(27)25-21(17)26)16-12-8-10(29-2)4-6-14(12)24-20(16)19(15)23-13/h3-8,23-24H,1-2H3,(H,25,26,27)	Maleimide	PDGFR		x	x
GW297361X		NS(=O)(=O)c1ccc(N\C=C2/C(=O)Nc3ccc4ncsc4c23)cc1	PKIS	InChI=1S/C16H12N4O3S2/c17-25(22,23)10-3-1-9(2-4-10)18-7-11-14-12(20-16(11)21)5-6-13-15(14)24-8-19-13/h1-8,18H,(H,20,21)(H2,17,22,23)/b11-7-	Oxindoles	CDK2			x
GW300653X		CC(C)c1ccc2c(NC(=O)\C2=N\Nc2ccc(cc2)S(N)(=O)=O)c1	PKIS	InChI=1S/C17H18N4O3S/c1-10(2)11-3-8-14-15(9-11)19-17(22)16(14)21-20-12-4-6-13(7-5-12)25(18,23)24/h3-10,20H,1-2H3,(H2,18,23,24)(H,19,21,22)	Oxindoles	CDK2			x
GW300660X		NS(=O)(=O)c1ccc(N\N=C2/C(=O)Nc3ccc(cc23)C(=O)NCCc2c[nH]cn2)cc1	PKIS	InChI=1S/C20H19N7O4S/c21-32(30,31)15-4-2-13(3-5-15)26-27-18-16-9-12(1-6-17(16)25-20(18)29)19(28)23-8-7-14-10-22-11-24-14/h1-6,9-11,26H,7-8H2,(H,22,24)(H,23,28)(H2,21,30,31)(H,25,27,29)	Oxindoles	CDK2		x	x
GW301784X		CC(C)(CO)CNC(=O)c1ccc2NC(=O)\C(c2c1)=N/Nc1ccc(cc1)S(N)(=O)=O	PKIS	InChI=1S/C20H23N5O5S/c1-20(2,11-26)10-22-18(27)12-3-8-16-15(9-12)17(19(28)23-16)25-24-13-4-6-14(7-5-13)31(21,29)30/h3-9,24,26H,10-11H2,1-2H3,(H,22,27)(H2,21,29,30)(H,23,25,28)	Oxindoles	CDK2			x
GW301789X		O=C1Nc2ccccc2\C1=C\Nc1ccc(cc1)-n1cncn1	PKIS	InChI=1S/C17H13N5O/c23-17-15(14-3-1-2-4-16(14)21-17)9-19-12-5-7-13(8-6-12)22-11-18-10-20-22/h1-11,19H,(H,21,23)/b15-9-	Oxindoles	NTRK1			x
GW301888X		CN(C)c1cc2c(Nc3ccc4nc(Cc5ccccc5)[nH]c4c3)ncnc2cn1	PKIS	InChI=1S/C23H21N7/c1-30(2)22-12-17-20(13-24-22)25-14-26-23(17)27-16-8-9-18-19(11-16)29-21(28-18)10-15-6-4-3-5-7-15/h3-9,11-14H,10H2,1-2H3,(H,28,29)(H,25,26,27)	4-anilino_quinazolines_and_related	EGFR, ErbB2			x
GW305074X_KCGS	GW305074X	Oc1c(Br)cc(C=C2C(=O)Nc3ccc(I)cc23)cc1Br	KCGS	InChI=1S/C15H8Br2INO2/c16-11-4-7(5-12(17)14(11)20)3-10-9-6-8(18)1-2-13(9)19-15(10)21/h1-6,20H,(H,19,21)	Oxindoles			x	x
GW305178X		NS(=O)(=O)c1ccc(N\N=C2/C(=O)Nc3ccc4ncccc4c23)cc1	PKIS	InChI=1S/C17H13N5O3S/c18-26(24,25)11-5-3-10(4-6-11)21-22-16-15-12-2-1-9-19-13(12)7-8-14(15)20-17(16)23/h1-9,21H,(H2,18,24,25)(H,20,22,23)	Oxindoles	CDK2			x
GW320571X		CN1C=NC=C1C2=CC3=C(NC4=CC=C(OCC5=CC=CC=C5)C=C4)N=CN=C3C=C2	PKIS2	InChI=1S/C25H21N5O/c1-30-17-26-14-24(30)19-7-12-23-22(13-19)25(28-16-27-23)29-20-8-10-21(11-9-20)31-15-18-5-3-2-4-6-18/h2-14,16-17H,15H2,1H3,(H,27,28,29)	4-anilino-quinazoline and analogues					x
GW335962X		C\C(Nc1ccc(cc1)S(N)(=O)=O)=C1\C(=O)Nc2ccccc12	PKIS	InChI=1S/C16H15N3O3S/c1-10(15-13-4-2-3-5-14(13)19-16(15)20)18-11-6-8-12(9-7-11)23(17,21)22/h2-9,18H,1H3,(H,19,20)(H2,17,21,22)/b15-10-	Oxindoles	CDK2		x	x
GW345098X		CCN1C=NC2=C1N=CN=C2N	PKIS2	InChI=1S/C7H9N5/c1-2-12-4-11-5-6(8)9-3-10-7(5)12/h3-4H,2H2,1H3,(H2,8,9,10)	6-aminopurines and related					x
GW352430A		Cl.NS(=O)(=O)c1ccc(N\N=C2/C(=O)Nc3cccc(CCc4ccncc4)c23)cc1	PKIS	InChI=1S/C21H19N5O3S.ClH/c22-30(28,29)17-8-6-16(7-9-17)25-26-20-19-15(2-1-3-18(19)24-21(20)27)5-4-14-10-12-23-13-11-14;/h1-3,6-13,25H,4-5H2,(H2,22,28,29)(H,24,26,27);1H	Oxindoles	CDK2			x
GW396574X		CC(C)=Cc1cccc2NC(=O)\C(c12)=N/Nc1ccc(cc1)S(N)(=O)=O	PKIS	InChI=1S/C18H18N4O3S/c1-11(2)10-12-4-3-5-15-16(12)17(18(23)20-15)22-21-13-6-8-14(9-7-13)26(19,24)25/h3-10,21H,1-2H3,(H2,19,24,25)(H,20,22,23)	Oxindoles	CDK2			x
GW405841X		COC(=O)c1ccc2NC(=O)C(=Cc3cc(Br)c(O)c(Br)c3)c2c1	PKIS	InChI=1S/C17H11Br2NO4/c1-24-17(23)9-2-3-14-10(7-9)11(16(22)20-14)4-8-5-12(18)15(21)13(19)6-8/h2-7,21H,1H3,(H,20,22)	Oxindoles	RAF			x
GW406108X		Oc1c(Cl)cc(C=C2C(=O)Nc3ccc(cc23)C(=O)c2ccco2)cc1Cl	PKIS	InChI=1S/C20H11Cl2NO4/c21-14-7-10(8-15(22)19(14)25)6-13-12-9-11(3-4-16(12)23-20(13)26)18(24)17-2-1-5-27-17/h1-9,25H,(H,23,26)	Oxindoles	RAF		x	x
GW406731X		COC(=O)c1cncc(\C=C\c2c(C)cc(O)cc2C)c1	PKIS	InChI=1S/C17H17NO3/c1-11-6-15(19)7-12(2)16(11)5-4-13-8-14(10-18-9-13)17(20)21-3/h4-10,19H,1-3H3/b5-4+	3-vinyl_pyridines	RAF			x
GW407034X		C1(NC2=C3C(C=CC(C4=NC=CC=C4)=C3)=NC=C2)=CC=C(OC5=CC=CC=C5)C=C1	PKIS2	InChI=1S/C26H19N3O/c1-2-6-21(7-3-1)30-22-12-10-20(11-13-22)29-26-15-17-28-25-14-9-19(18-23(25)26)24-8-4-5-16-27-24/h1-18H,(H,28,29)	4-anilinoquinoline					x
GW407323A		Cl.Nc1nc(cs1)-c1ccc2NC(=O)C(=Cc3cc(Br)c(O)c(Br)c3)c2c1	PKIS	InChI=1S/C18H11Br2N3O2S.ClH/c19-12-4-8(5-13(20)16(12)24)3-11-10-6-9(15-7-26-18(21)23-15)1-2-14(10)22-17(11)25;/h1-7,24H,(H2,21,23)(H,22,25);1H	Oxindoles	RAF			x
GW410563A		Cl.COc1cc2ncnc(Nc3ccc(C)c(O)c3)c2cc1OC	PKIS	InChI=1S/C17H17N3O3.ClH/c1-10-4-5-11(6-14(10)21)20-17-12-7-15(22-2)16(23-3)8-13(12)18-9-19-17;/h4-9,21H,1-3H3,(H,18,19,20);1H	4-anilino_quinazolines_and_related	VEGFR			x
GW412617A		C[C@@H](C1=CC=CC=C1)N[C@@H]2CCC3=CC(C4=CN=C(C(C)=C4)N)=CC=C3C2.C[C@@H](C5=CC=CC=C5)N[C@@H]6CCC7=CC(C8=CN=C(C(C)=C8)N)=CC=C7C6.Cl.Cl	PKIS2	InChI=1S/2C24H27N3.2ClH/c2*1-16-12-22(15-26-24(16)25)20-8-9-21-14-23(11-10-19(21)13-20)27-17(2)18-6-4-3-5-7-18;;/h2*3-9,12-13,15,17,23,27H,10-11,14H2,1-2H3,(H2,25,26);2*1H/t2*17-,23+;;/m00../s1	2-amino-5-arylpyridine			x		x
GW416469X		CN(C)c1ccc2NC(=O)\C(=C/Nc3ccc(cc3)S(N)(=O)=O)c2c1	PKIS	InChI=1S/C17H18N4O3S/c1-21(2)12-5-8-16-14(9-12)15(17(22)20-16)10-19-11-3-6-13(7-4-11)25(18,23)24/h3-10,19H,1-2H3,(H,20,22)(H2,18,23,24)/b15-10-	Oxindoles	CDK2			x
GW416981X		CC(C)COC(=O)c1ccc2NC(=O)\C(=C/Nc3ccc(cc3)S(N)(=O)=O)c2c1	PKIS	InChI=1S/C20H21N3O5S/c1-12(2)11-28-20(25)13-3-8-18-16(9-13)17(19(24)23-18)10-22-14-4-6-15(7-5-14)29(21,26)27/h3-10,12,22H,11H2,1-2H3,(H,23,24)(H2,21,26,27)/b17-10-	Oxindoles	CDK2		x	x
GW424170A		FC1=CC=CC=C1COC2=CC=C(C=C2Cl)NC3=C4C(C=CC(C5=NN=C(C(F)(F)F)O5)=C4)=NC=N3.Cl	PKIS2	InChI=1S/C24H14ClF4N5O2.ClH/c25-17-10-15(6-8-20(17)35-11-14-3-1-2-4-18(14)26)32-21-16-9-13(5-7-19(16)30-12-31-21)22-33-34-23(36-22)24(27,28)29;/h1-10,12H,11H2,(H,30,31,32);1H	4-anilino-quinazoline and analogues					x
GW427984X		CN(C)C(=O)c1cncc(\C=C\c2c(C)cc(O)cc2C)c1	PKIS	InChI=1S/C18H20N2O2/c1-12-7-16(21)8-13(2)17(12)6-5-14-9-15(11-19-10-14)18(22)20(3)4/h5-11,21H,1-4H3/b6-5+	3-vinyl_pyridines	RAF			x
GW432441X		CNC(=O)Oc1cc(C)c(\C=C\c2cncc(c2)C(=O)NC)c(C)c1	PKIS	InChI=1S/C19H21N3O3/c1-12-7-16(25-19(24)21-4)8-13(2)17(12)6-5-14-9-15(11-22-10-14)18(23)20-3/h5-11H,1-4H3,(H,20,23)(H,21,24)/b6-5+	3-vinyl_pyridines	RAF			x
GW434756X		Fc1ccc(cc1)-c1nn2ccccc2c1-c1ccncc1	PKIS	InChI=1S/C18H12FN3/c19-15-6-4-14(5-7-15)18-17(13-8-10-20-11-9-13)16-3-1-2-12-22(16)21-18/h1-12H	4-pyridyl_ortho-aryl_azoles	MAPK14		x	x
GW435821X_KCGS	GW435821X	Cc1cc(O)cc(C)c1\C=C\c1cncc(c1)C(N)=O	KCGS	InChI=1S/C16H16N2O2/c1-10-5-14(19)6-11(2)15(10)4-3-12-7-13(16(17)20)9-18-8-12/h3-9,19H,1-2H3,(H2,17,20)/b4-3+	3-vinyl_pyridines	CRAF		x	x
GW439255X		Cc1cc(O)cc(C)c1\C=C\c1cncc(c1)C(=O)OC(C)(C)C	PKIS	InChI=1S/C20H23NO3/c1-13-8-17(22)9-14(2)18(13)7-6-15-10-16(12-21-11-15)19(23)24-20(3,4)5/h6-12,22H,1-5H3/b7-6+	3-vinyl_pyridines	RAF			x
GW440132A		COC1=CC2=C(C=C1OC)C(NC3=CC=C(C(O)=C3)NC(C4=CC=C(C=C4)C)=O)=CC=N2.Cl	PKIS2	InChI=1S/C25H23N3O4.ClH/c1-15-4-6-16(7-5-15)25(30)28-20-9-8-17(12-22(20)29)27-19-10-11-26-21-14-24(32-3)23(31-2)13-18(19)21;/h4-14,29H,1-3H3,(H,26,27)(H,28,30);1H	4-anilinoquinoline					x
GW440135A		COC1=CC2=C(C=C1OC)C(NC3=CC=C(C=C3)OCC4=CC=C(NC(C)=O)C=C4)=CC=N2.Cl	PKIS2	InChI=1S/C26H25N3O4.ClH/c1-17(30)28-19-6-4-18(5-7-19)16-33-21-10-8-20(9-11-21)29-23-12-13-27-24-15-26(32-3)25(31-2)14-22(23)24;/h4-15H,16H2,1-3H3,(H,27,29)(H,28,30);1H	4-anilinoquinoline			x		x
GW440137A		C1(NC2=CC=NC3=C2C=CC(C4=NC=CC=C4)=C3)=CC5=C(NN=C5)C=C1.Cl	PKIS2	InChI=1S/C21H15N5.ClH/c1-2-9-22-18(3-1)14-4-6-17-20(8-10-23-21(17)12-14)25-16-5-7-19-15(11-16)13-24-26-19;/h1-13H,(H,23,25)(H,24,26);1H	4-anilinoquinoline					x
GW440138A		C1(NC2=CC=NC3=C2C=CC(C4=NC=CC=C4)=C3)=CC5=C(NC=C5)C=C1.Cl	PKIS2	InChI=1S/C22H16N4.ClH/c1-2-10-23-19(3-1)15-4-6-18-21(9-12-25-22(18)14-15)26-17-5-7-20-16(13-17)8-11-24-20;/h1-14,24H,(H,25,26);1H	4-anilinoquinoline					x
GW440139A		Cl.Cc1ccc(O)cc1Nc1ccnc2cc(ccc12)-c1ccccn1	PKIS	InChI=1S/C21H17N3O.ClH/c1-14-5-7-16(25)13-20(14)24-19-9-11-23-21-12-15(6-8-17(19)21)18-4-2-3-10-22-18;/h2-13,25H,1H3,(H,23,24);1H	4-anilino_quinolines	RET			x
GW440146A		CC1=CC=C(C(NC2=CC=C(C=C2O)NC3=CC=NC4=C3C=CC(C5=NC=CC=C5)=C4)=O)C=C1.Cl	PKIS2	InChI=1S/C28H22N4O2.ClH/c1-18-5-7-19(8-6-18)28(34)32-25-12-10-21(17-27(25)33)31-24-13-15-30-26-16-20(9-11-22(24)26)23-4-2-3-14-29-23;/h2-17,33H,1H3,(H,30,31)(H,32,34);1H	4-anilinoquinoline			x		x
GW440148A		CC(NC1=CC=C(COC2=CC=C(NC3=CC=NC4=C3C=CC(C5=NC=CC=C5)=C4)C=C2)C=C1)=O.Cl	PKIS2	InChI=1S/C29H24N4O2.ClH/c1-20(34)32-23-8-5-21(6-9-23)19-35-25-12-10-24(11-13-25)33-28-15-17-31-29-18-22(7-14-26(28)29)27-4-2-3-16-30-27;/h2-18H,19H2,1H3,(H,31,33)(H,32,34);1H	4-anilinoquinoline					x
GW441756X		Cn1cc(C=C2C(=O)Nc3cccnc23)c2ccccc12	PKIS	InChI=1S/C17H13N3O/c1-20-10-11(12-5-2-3-7-15(12)20)9-13-16-14(19-17(13)21)6-4-8-18-16/h2-10H,1H3,(H,19,21)	Oxindoles	NTRK1			x
GW441806A		Cl.Cc1cc(O)cc(C)c1\C=C\c1cncc(c1)-c1nn[nH]n1	PKIS	InChI=1S/C16H15N5O.ClH/c1-10-5-14(22)6-11(2)15(10)4-3-12-7-13(9-17-8-12)16-18-20-21-19-16;/h3-9,22H,1-2H3,(H,18,19,20,21);1H/b4-3+;	3-vinyl_pyridines	RAF			x
GW442130X		COc1ccccc1-c1cc(\C=C2/C(=O)Nc3ncc(Br)cc23)cc(Br)c1O	PKIS	InChI=1S/C21H14Br2N2O3/c1-28-18-5-3-2-4-13(18)14-6-11(8-17(23)19(14)26)7-16-15-9-12(22)10-24-20(15)25-21(16)27/h2-10,26H,1H3,(H,24,25,27)/b16-7-	Oxindoles	NTRK1		x	x
GW445012X		CNC(=O)c1cncc(\C=C\c2c(C)cccc2C)c1	PKIS	InChI=1S/C17H18N2O/c1-12-5-4-6-13(2)16(12)8-7-14-9-15(11-19-10-14)17(20)18-3/h4-11H,1-3H3,(H,18,20)/b8-7+	3-vinyl_pyridines	RAF			x
GW445014X		CNC(=O)c1cncc(\C=C\c2c(Cl)cccc2Cl)c1	PKIS	InChI=1S/C15H12Cl2N2O/c1-18-15(20)11-7-10(8-19-9-11)5-6-12-13(16)3-2-4-14(12)17/h2-9H,1H3,(H,18,20)/b6-5+	3-vinyl_pyridines	RAF			x
GW445015X		CNC(=O)c1cncc(\C=C\c2ccccc2C)c1	PKIS	InChI=1S/C16H16N2O/c1-12-5-3-4-6-14(12)8-7-13-9-15(11-18-10-13)16(19)17-2/h3-11H,1-2H3,(H,17,19)/b8-7+	3-vinyl_pyridines	RAF			x
GW445017X		CNC(=O)c1cncc(\C=C\c2ccccc2Cl)c1	PKIS	InChI=1S/C15H13ClN2O/c1-17-15(19)13-8-11(9-18-10-13)6-7-12-4-2-3-5-14(12)16/h2-10H,1H3,(H,17,19)/b7-6+	3-vinyl_pyridines	RAF			x
GW450241X		CCc1cccc(CC)c1\C=C\c1cncc(c1)C(=O)NC	PKIS	InChI=1S/C19H22N2O/c1-4-15-7-6-8-16(5-2)18(15)10-9-14-11-17(13-21-12-14)19(22)20-3/h6-13H,4-5H2,1-3H3,(H,20,22)/b10-9+	3-vinyl_pyridines	RAF			x
GW457859A		CC1=CC2=C(C(C3=CC=C(F)C=C3)=NN2C=C1)C4=CC=NC=C4.Cl	PKIS2	InChI=1S/C19H14FN3.ClH/c1-13-8-11-23-17(12-13)18(14-6-9-21-10-7-14)19(22-23)15-2-4-16(20)5-3-15;/h2-12H,1H3;1H	4-pyridinyl_ortho-aryl_azoles					x
GW458344A		Cl.Cc1cc(cc(C)c1\C=C\c1cncc(c1)-c1nn[nH]n1)-c1ccco1	PKIS	InChI=1S/C20H17N5O.ClH/c1-13-8-16(19-4-3-7-26-19)9-14(2)18(13)6-5-15-10-17(12-21-11-15)20-22-24-25-23-20;/h3-12H,1-2H3,(H,22,23,24,25);1H/b6-5+;	3-vinyl_pyridines	RAF			x
GW458787A		Cl.CS(=O)(=O)CCNCc1ccc(o1)-c1ccc2ncnc(Nc3ccc(OCc4ccccc4)cc3)c2c1	PKIS	InChI=1S/C29H28N4O4S.ClH/c1-38(34,35)16-15-30-18-25-12-14-28(37-25)22-7-13-27-26(17-22)29(32-20-31-27)33-23-8-10-24(11-9-23)36-19-21-5-3-2-4-6-21;/h2-14,17,20,30H,15-16,18-19H2,1H3,(H,31,32,33);1H	4-anilino_quinazolines_and_related	EGFR, ErbB2			x
GW459057A		Cl.Cc1cc(cc(C)c1\C=C\c1cncc(c1)-c1nn[nH]n1)-c1ccccn1	PKIS	InChI=1S/C21H18N6.ClH/c1-14-9-17(20-5-3-4-8-23-20)10-15(2)19(14)7-6-16-11-18(13-22-12-16)21-24-26-27-25-21;/h3-13H,1-2H3,(H,24,25,26,27);1H/b7-6+;	3-vinyl_pyridines	RAF			x
GW459135A		COCCOC1=CC2=NC=NC(NC3=CC=CC(C#C)=C3)=C2C=C1OCCOC.Cl	PKIS2	InChI=1S/C22H23N3O4.ClH/c1-4-16-6-5-7-17(12-16)25-22-18-13-20(28-10-8-26-2)21(29-11-9-27-3)14-19(18)23-15-24-22;/h1,5-7,12-15H,8-11H2,2-3H3,(H,23,24,25);1H	4-anilino-quinazoline and analogues					x
GW461104A		Cl.CS(=O)(=O)CCNCc1nc(cs1)-c1ccc2ncnc(Nc3ccc(F)c(Cl)c3)c2c1	PKIS	InChI=1S/C21H19ClFN5O2S2.ClH/c1-32(29,30)7-6-24-10-20-28-19(11-31-20)13-2-5-18-15(8-13)21(26-12-25-18)27-14-3-4-17(23)16(22)9-14;/h2-5,8-9,11-12,24H,6-7,10H2,1H3,(H,25,26,27);1H	4-anilino_quinazolines_and_related	EGFR, ErbB2			x
GW461484A		CC1=CN2N=C(C(C3=CC=NC=C3)=C2C=C1)C4=CC=C(C=C4)F.Cl	PKIS2	InChI=1S/C19H14FN3.ClH/c1-13-2-7-17-18(14-8-10-21-11-9-14)19(22-23(17)12-13)15-3-5-16(20)6-4-15;/h2-12H,1H3;1H	4-pyridinyl_ortho-aryl_azoles					x
GW461487A		CC1=CC=CC2=C(C(C3=CC=C(F)C=C3)=NN12)C4=CC=NC=C4.Cl	PKIS2	InChI=1S/C19H14FN3.ClH/c1-13-3-2-4-17-18(14-9-11-21-12-10-14)19(22-23(13)17)15-5-7-16(20)8-6-15;/h2-12H,1H3;1H	4-pyridinyl_ortho-aryl_azoles					x
GW466413A		CC1=C(C=CC=C1NC2=C3C(C=CC(C(F)(F)F)=C3)=NC=C2)O.Cl	PKIS2	InChI=1S/C17H13F3N2O.ClH/c1-10-13(3-2-4-16(10)23)22-15-7-8-21-14-6-5-11(9-12(14)15)17(18,19)20;/h2-9,23H,1H3,(H,21,22);1H	4-anilinoquinoline					x
GW468513X		COC1=CC=CC2=C(C(C3=CC=C(F)C=C3)=NN12)C4=CC=NC=C4	PKIS2	InChI=1S/C19H14FN3O/c1-24-17-4-2-3-16-18(13-9-11-21-12-10-13)19(22-23(16)17)14-5-7-15(20)8-6-14/h2-12H,1H3	4-pyridinyl_ortho-aryl_azoles					x
GW475620X		FC1=CC=CN2N=C(C(C3=CC=NC=C3)=C12)C4=CC=C(F)C=C4	PKIS2	InChI=1S/C18H11F2N3/c19-14-5-3-13(4-6-14)17-16(12-7-9-21-10-8-12)18-15(20)2-1-11-23(18)22-17/h1-11H	4-pyridinyl_ortho-aryl_azoles					x
GW482059X		OC1=CC=C(C(C)C)C(NC2=CC=NC3=CC=C(C(F)(F)F)C=C32)=C1	PKIS2	InChI=1S/C19H17F3N2O/c1-11(2)14-5-4-13(25)10-18(14)24-17-7-8-23-16-6-3-12(9-15(16)17)19(20,21)22/h3-11,25H,1-2H3,(H,23,24)	4-anilinoquinoline					x
GW493036X		CC1=C(NC(C2=CC=NC=C2)=C1C(C)=O)C3=CC=NC=C3	PKIS2	InChI=1S/C17H15N3O/c1-11-15(12(2)21)17(14-5-9-19-10-6-14)20-16(11)13-3-7-18-8-4-13/h3-10,20H,1-2H3	4-pyridinyl-azole					x
GW494601A		OC1=CC=CC(NC2=C3C(C=C(C4=CC=NC=C4)C=C3)=NC=C2)=C1.Cl	PKIS2	InChI=1S/C20H15N3O.ClH/c24-17-3-1-2-16(13-17)23-19-8-11-22-20-12-15(4-5-18(19)20)14-6-9-21-10-7-14;/h1-13,24H,(H,22,23);1H	4-anilinoquinoline					x
GW494610A		COC1=C(OC)C(OC)=CC(NC2=C3C(C=C(C4=CC=NC=C4)C=C3)=NC=C2)=C1.Cl	PKIS2	InChI=1S/C23H21N3O3.ClH/c1-27-21-13-17(14-22(28-2)23(21)29-3)26-19-8-11-25-20-12-16(4-5-18(19)20)15-6-9-24-10-7-15;/h4-14H,1-3H3,(H,25,26);1H	4-anilinoquinoline					x
GW494702A		OC1=C(NC(C2=CC=C(C)C=C2)=O)C=CC(NC3=C4C(C=C(C5=NC=CS5)C=C4)=NC=C3)=C1.Cl	PKIS2	InChI=1S/C26H20N4O2S.ClH/c1-16-2-4-17(5-3-16)25(32)30-22-9-7-19(15-24(22)31)29-21-10-11-27-23-14-18(6-8-20(21)23)26-28-12-13-33-26;/h2-15,31H,1H3,(H,27,29)(H,30,32);1H	4-anilinoquinoline					x
GW497681X		FC(F)(F)C(C=C1)=CC=C1CNC2=NC(C)=CC(NCC(C3=CC=CC=C3)C4=CC=CC=C4)=N2	PKIS2	InChI=1S/C27H25F3N4/c1-19-16-25(31-18-24(21-8-4-2-5-9-21)22-10-6-3-7-11-22)34-26(33-19)32-17-20-12-14-23(15-13-20)27(28,29)30/h2-16,24H,17-18H2,1H3,(H2,31,32,33,34)	2,4-diaminopyrimidine					x
GW513184X		COc1cc(C=NNc2ncnc3n(ncc23)-c2ccccc2)ccc1O	PKIS	InChI=1S/C19H16N6O2/c1-27-17-9-13(7-8-16(17)26)10-22-24-18-15-11-23-25(19(15)21-12-20-18)14-5-3-2-4-6-14/h2-12,26H,1H3,(H,20,21,24)	4-hydrazinly_pyrazolopyrimidines	GSK3		x	x
GW514784X		FC(C=C1)=CC=C1C2=NN3C(OCC(F)(F)F)=CC=CC3=C2C4=CC=NC=C4	PKIS2	InChI=1S/C20H13F4N3O/c21-15-6-4-14(5-7-15)19-18(13-8-10-25-11-9-13)16-2-1-3-17(27(16)26-19)28-12-20(22,23)24/h1-11H,12H2	4-pyridinyl_ortho-aryl_azoles					x
GW514786X		FC1=CC=C(C2=NN3C(C=CC=C3SC)=C2C4=NC=NC=C4)C=C1	PKIS2	InChI=1S/C18H13FN4S/c1-24-16-4-2-3-15-17(14-9-10-20-11-21-14)18(22-23(15)16)12-5-7-13(19)8-6-12/h2-11H,1H3	4-pyrimidinyl_ortho-aryl_azoles					x
GW515532X		FC1=CC=C(C=C1)C2=NN(C(C)=CC=C3)C3=C2C4=CC=NC=N4	PKIS2	InChI=1S/C18H13FN4/c1-12-3-2-4-16-17(15-9-10-20-11-21-15)18(22-23(12)16)13-5-7-14(19)8-6-13/h2-11H,1H3	4-pyrimidinyl_ortho-aryl_azoles					x
GW525701_KCGS	GW525701A; GW525701	Cn1ccc(n1)-c1cccc(Nc2ccnc3cc(ccc23)-c2nccs2)c1	KCGS	InChI=1S/C22H17N5S/c1-27-11-8-19(26-27)15-3-2-4-17(13-15)25-20-7-9-23-21-14-16(5-6-18(20)21)22-24-10-12-28-22/h2-14H,1H3,(H,23,25)	4-anilinoquinoline			x		x
GW548057X		NC1=NC(C2=CC=CC=N2)=C(C3=C(C=CC=C4)C4=NC=C3)S1	PKIS2	InChI=1S/C17H12N4S/c18-17-21-15(14-7-3-4-9-19-14)16(22-17)12-8-10-20-13-6-2-1-5-11(12)13/h1-10H,(H2,18,21)	4-pyridinyl_ortho-aryl_azoles					x
GW549390X		N(c1ncc(o1)-c1ccccc1)c1ccccc1	PKIS	InChI=1S/C15H12N2O/c1-3-7-12(8-4-1)14-11-16-15(18-14)17-13-9-5-2-6-10-13/h1-11H,(H,16,17)	2-amino_oxazoles	VEGFR			x
GW551191X		FC1=CC(Cl)=CC=C1NC2=C(C=CC(I)=C3)C3=NC=C2	PKIS2	InChI=1S/C15H9ClFIN2/c16-9-1-4-14(12(17)7-9)20-13-5-6-19-15-8-10(18)2-3-11(13)15/h1-8H,(H,19,20)	4-anilinoquinoline					x
GW552771X		OC1=CC(NC2=C(C=CC(I)=C3)C3=NC=C2)=CC=C1F	PKIS2	InChI=1S/C15H10FIN2O/c16-12-4-2-10(8-15(12)20)19-13-5-6-18-14-7-9(17)1-3-11(13)14/h1-8,20H,(H,18,19)	4-anilinoquinoline					x
GW554060X		NC1=NNC2=C1C(C3=CC=CC=C3)=C(N=N2)C4=CC=CC=C4	PKIS2	InChI=1S/C17H13N5/c18-16-14-13(11-7-3-1-4-8-11)15(12-9-5-2-6-10-12)19-21-17(14)22-20-16/h1-10H,(H3,18,20,21,22)	6-aminopurines and related					x
GW557777X		CC1=CC=C(O)C=C1NC2=CC=NC3=CC(C4=CC=C(O4)CN5CCCCC5)=CC=C23	PKIS2	InChI=1S/C26H27N3O2/c1-18-5-7-20(30)16-24(18)28-23-11-12-27-25-15-19(6-9-22(23)25)26-10-8-21(31-26)17-29-13-3-2-4-14-29/h5-12,15-16,30H,2-4,13-14,17H2,1H3,(H,27,28)	4-anilinoquinoline					x
GW559768X		Cc1ccc(O)cc1Nc1ccnc2ccc(cc12)S(C)(=O)=O	PKIS	InChI=1S/C17H16N2O3S/c1-11-3-4-12(20)9-17(11)19-16-7-8-18-15-6-5-13(10-14(15)16)23(2,21)22/h3-10,20H,1-2H3,(H,18,19)	4-anilino_quinolines	RET			x
GW560106X		FC1=C(NC2=C(C=CC(C3=CC=C(CN4CCSCC4)O3)=C5)C5=NC=C2)C=CC(Cl)=C1	PKIS2	InChI=1S/C24H21ClFN3OS/c25-17-2-5-22(20(26)14-17)28-21-7-8-27-23-13-16(1-4-19(21)23)24-6-3-18(30-24)15-29-9-11-31-12-10-29/h1-8,13-14H,9-12,15H2,(H,27,28)	4-anilinoquinoline					x
GW560109X		FC1=C(NC2=C(C=CC(C3=CC=C(CN4CCOCC4)O3)=C5)C5=NC=C2)C=CC(Cl)=C1	PKIS2	InChI=1S/C24H21ClFN3O2/c25-17-2-5-22(20(26)14-17)28-21-7-8-27-23-13-16(1-4-19(21)23)24-6-3-18(31-24)15-29-9-11-30-12-10-29/h1-8,13-14H,9-12,15H2,(H,27,28)	4-anilinoquinoline					x
GW560116X		FC1=C(NC2=C(C=CC(C3=CC=C(CN4CCCCC4)O3)=C5)C5=NC=C2)C=CC(Cl)=C1	PKIS2	InChI=1S/C25H23ClFN3O/c26-18-5-8-23(21(27)15-18)29-22-10-11-28-24-14-17(4-7-20(22)24)25-9-6-19(31-25)16-30-12-2-1-3-13-30/h4-11,14-15H,1-3,12-13,16H2,(H,28,29)	4-anilinoquinoline					x
GW560459X		FC1=CC=CC=C1C2=C(C3=CC=NC4=CC=CC=C43)SC(N)=N2	PKIS2	InChI=1S/C18H12FN3S/c19-14-7-3-1-6-13(14)16-17(23-18(20)22-16)12-9-10-21-15-8-4-2-5-11(12)15/h1-10H,(H2,20,22)	4-pyridinyl_ortho-aryl_azoles			x		x
GW561436X		Fc1ccc(cc1)-c1nn2cc(ccc2c1-c1ccnc(NC2CC2)n1)C#N	PKIS	InChI=1S/C21H15FN6/c22-15-4-2-14(3-5-15)20-19(18-8-1-13(11-23)12-28(18)27-20)17-9-10-24-21(26-17)25-16-6-7-16/h1-5,8-10,12,16H,6-7H2,(H,24,25,26)	4-pyrimidinyl_ortho-aryl_azoles	MAPK14			x
GW566221B		CS(=O)(=O)CCNCc1coc(c1)c2ccc3ncnc(Nc4ccc(OCc5ccccc5)cc4)c3c2	PKIS	InChI=1S/C29H28N4O4S/c1-38(34,35)14-13-30-17-22-15-28(37-19-22)23-7-12-27-26(16-23)29(32-20-31-27)33-24-8-10-25(11-9-24)36-18-21-5-3-2-4-6-21/h2-12,15-16,19-20,30H,13-14,17-18H2,1H3,(H,31,32,33)	4-anilino_quinazolines_and_related	EGFR, ErbB2			x
GW567140X		CN(CC1)CCN1CC2=CC=C(O2)C3=CC4=NC=CC(NC5=CC=C(OC6=NC=CC=C6)C=C5)=C4C=C3	PKIS2	InChI=1S/C30H29N5O2/c1-34-16-18-35(19-17-34)21-25-10-12-29(36-25)22-5-11-26-27(13-15-31-28(26)20-22)33-23-6-8-24(9-7-23)37-30-4-2-3-14-32-30/h2-15,20H,16-19,21H2,1H3,(H,31,33)	4-anilino-quinazoline and analogues					x
GW567142A		C12=NC=CC(NC3=CC=C(OC4=NC=CC=C4)C=C3)=C1C=CC(C5=CC=C(CN6CCNCC6)O5)=C2.C78=NC=CC(NC9=CC=C(OC%10=NC=CC=C%10)C=C9)=C7C=CC(C%11=CC=C(CN%12CCNCC%12)O%11)=C8.Cl.Cl.Cl	PKIS2	InChI=1S/2C29H27N5O2.3ClH/c2*1-2-13-32-29(3-1)36-23-7-5-22(6-8-23)33-26-12-14-31-27-19-21(4-10-25(26)27)28-11-9-24(35-28)20-34-17-15-30-16-18-34;;;/h2*1-14,19,30H,15-18,20H2,(H,31,33);3*1H	4-anilinoquinoline					x
GW567143X		C12=NC=CC(NC3=CC=C(OC4=NC=CC=C4)C=C3)=C1C=CC(C5=CC=C(CN6CCCCC6)O5)=C2	PKIS2	InChI=1S/C30H28N4O2/c1-4-18-34(19-5-1)21-25-12-14-29(35-25)22-7-13-26-27(15-17-31-28(26)20-22)33-23-8-10-24(11-9-23)36-30-6-2-3-16-32-30/h2-3,6-17,20H,1,4-5,18-19,21H2,(H,31,33)	4-anilinoquinoline					x
GW567145X		C12=NC=CC(NC3=CC=C(OC4=NC=CC=C4)C=C3)=C1C=CC(C5=CC=C(CNCCN6CCOCC6)O5)=C2	PKIS2	InChI=1S/C31H31N5O3/c1-2-13-34-31(3-1)39-25-7-5-24(6-8-25)35-28-12-14-33-29-21-23(4-10-27(28)29)30-11-9-26(38-30)22-32-15-16-36-17-19-37-20-18-36/h1-14,21,32H,15-20,22H2,(H,33,35)	4-anilinoquinoline					x
GW567148X		CN(C)CC1=CC=C(O1)C2=CC3=NC=CC(NC4=CC=C(OC5=NC=CC=C5)C=C4)=C3C=C2	PKIS2	InChI=1S/C27H24N4O2/c1-31(2)18-22-11-13-26(32-22)19-6-12-23-24(14-16-28-25(23)17-19)30-20-7-9-21(10-8-20)33-27-5-3-4-15-29-27/h3-17H,18H2,1-2H3,(H,28,30)	4-anilinoquinoline					x
GW567808A		Cl.CS(=O)(=O)CCNCc1ccc(o1)-c1ccc2ncnc(Nc3ccc(OCc4cccc(c4)C(F)(F)F)cc3)c2c1	PKIS	InChI=1S/C30H27F3N4O4S.ClH/c1-42(38,39)14-13-34-17-25-10-12-28(41-25)21-5-11-27-26(16-21)29(36-19-35-27)37-23-6-8-24(9-7-23)40-18-20-3-2-4-22(15-20)30(31,32)33;/h2-12,15-16,19,34H,13-14,17-18H2,1H3,(H,35,36,37);1H	4-anilino_quinazolines_and_related	EGFR, ErbB2			x
GW568326X		Nc1nccc(n1)-c1c(nn2cc(ccc12)C(F)(F)F)-c1ccc(F)cc1	PKIS	InChI=1S/C18H11F4N5/c19-12-4-1-10(2-5-12)16-15(13-7-8-24-17(23)25-13)14-6-3-11(18(20,21)22)9-27(14)26-16/h1-9H,(H2,23,24,25)	4-pyrimidinyl_ortho-aryl_azoles	MAPK14			x
GW569293E		OC(=O)\C=C\C(O)=O.OCCCNc1nccc(n1)-c1c(nn2cc(ccc12)C(F)(F)F)-c1ccc(F)cc1	PKIS	InChI=1S/C21H17F4N5O.C4H4O4/c22-15-5-2-13(3-6-15)19-18(16-8-10-27-20(28-16)26-9-1-11-31)17-7-4-14(21(23,24)25)12-30(17)29-19;5-3(6)1-2-4(7)8/h2-8,10,12,31H,1,9,11H2,(H,26,27,28);1-2H,(H,5,6)(H,7,8)/b;2-1+	4-pyrimidinyl_ortho-aryl_azoles	MAPK14		x	x
GW569716A		CS(CCNCC1=NC(C2=CC=C(N=CN=C3NC4=CC(C=NN5CC6=CC=CC=C6)=C5C=C4)C3=C2)=CS1)(=O)=O.CS(CCNCC7=NC(C8=CC=C(N=CN=C9NC%10=CC(C=NN%11CC%12=CC=CC=C%12)=C%11C=C%10)C9=C8)=CS7)(=O)=O.Cl.Cl	PKIS2	InChI=1S/2C29H27N7O2S2.2ClH/c2*1-40(37,38)12-11-30-16-28-35-26(18-39-28)21-7-9-25-24(14-21)29(32-19-31-25)34-23-8-10-27-22(13-23)15-33-36(27)17-20-5-3-2-4-6-20;;/h2*2-10,13-15,18-19,30H,11-12,16-17H2,1H3,(H,31,32,34);2*1H	4-anilino-quinazoline and analogues					x
GW572399X		NS(=O)(=O)c1ccc(Nc2ncc(o2)-c2ccccc2)cc1	PKIS	InChI=1S/C15H13N3O3S/c16-22(19,20)13-8-6-12(7-9-13)18-15-17-10-14(21-15)11-4-2-1-3-5-11/h1-10H,(H,17,18)(H2,16,19,20)	2-amino_oxazoles	VEGFR		x	x
GW572401X		CCN(CC)S(=O)(=O)c1ccc(OC)c(Nc2ncc(o2)-c2ccccc2)c1	PKIS	InChI=1S/C20H23N3O4S/c1-4-23(5-2)28(24,25)16-11-12-18(26-3)17(13-16)22-20-21-14-19(27-20)15-9-7-6-8-10-15/h6-14H,4-5H2,1-3H3,(H,21,22)	2-amino_oxazoles	VEGFR			x
GW572738X		Fc1ccccc1C(=O)Nc1sc2CCCCc2c1C#N	PKIS	InChI=1S/C16H13FN2OS/c17-13-7-3-1-6-11(13)15(20)19-16-12(9-18)10-5-2-4-8-14(10)21-16/h1,3,6-7H,2,4-5,8H2,(H,19,20)	3-cyano_thiophenes	JNK			x
GW574782A		Cl.CS(=O)(=O)CCNCc1ccc(o1)-c1ccc2ncnc(Nc3ccc(OCc4ccccc4)c(c3)C(F)(F)F)c2c1	PKIS	InChI=1S/C30H27F3N4O4S.ClH/c1-42(38,39)14-13-34-17-23-9-12-27(41-23)21-7-10-26-24(15-21)29(36-19-35-26)37-22-8-11-28(25(16-22)30(31,32)33)40-18-20-5-3-2-4-6-20;/h2-12,15-16,19,34H,13-14,17-18H2,1H3,(H,35,36,37);1H	4-anilino_quinazolines_and_related	EGFR, ErbB2			x
GW574783B_PKIS1	GW574783B	Cl.CS(=O)(=O)CCNCc1ccc(o1)-c1ccc2ncnc(Nc3ccc(OCc4ccccc4)c(Cl)c3)c2c1	PKIS	InChI=1S/C29H27ClN4O4S.ClH/c1-39(35,36)14-13-31-17-23-9-12-27(38-23)21-7-10-26-24(15-21)29(33-19-32-26)34-22-8-11-28(25(30)16-22)37-18-20-5-3-2-4-6-20;/h2-12,15-16,19,31H,13-14,17-18H2,1H3,(H,32,33,34);1H	4-anilino_quinazolines_and_related	EGFR, ErbB2			x	x
GW575533A		Cl.COc1ccc(Nc2ncc(o2)-c2ccccc2)cc1OC	PKIS	InChI=1S/C17H16N2O3.ClH/c1-20-14-9-8-13(10-15(14)21-2)19-17-18-11-16(22-17)12-6-4-3-5-7-12;/h3-11H,1-2H3,(H,18,19);1H	2-amino_oxazoles	VEGFR			x
GW575808A		Cl.Cc1ccc(Nc2ccnc(Nc3cccc(c3)C(N)=O)n2)cc1O	PKIS	InChI=1S/C18H17N5O2.ClH/c1-11-5-6-14(10-15(11)24)21-16-7-8-20-18(23-16)22-13-4-2-3-12(9-13)17(19)25;/h2-10,24H,1H3,(H2,19,25)(H2,20,21,22,23);1H	2,4-diamino_pyrimidines	LCK			x
GW576484X		CS(=O)(=O)CCNCc1ccc(o1)-c1ccc2ncnc(Nc3ccc(OCc4cccc(F)c4)c(c3)C(F)(F)F)c2c1	PKIS	InChI=1S/C30H26F4N4O4S/c1-43(39,40)12-11-35-16-23-7-10-27(42-23)20-5-8-26-24(14-20)29(37-18-36-26)38-22-6-9-28(25(15-22)30(32,33)34)41-17-19-3-2-4-21(31)13-19/h2-10,13-15,18,35H,11-12,16-17H2,1H3,(H,36,37,38)	4-anilino_quinazolines_and_related	EGFR, ErbB2			x
GW576604X		C1(C2=NC=CC(C3=CNN=C3C4=CC=CC=N4)=C2)=CC=CC=C1	PKIS2	InChI=1S/C19H14N4/c1-2-6-14(7-3-1)18-12-15(9-11-21-18)16-13-22-23-19(16)17-8-4-5-10-20-17/h1-13H,(H,22,23)	4-pyridinyl (with 2 aryl) _ortho-aryl_azoles					x
GW576609A		OC(=O)C(F)(F)F.Fc1cccc(COc2ccc(Nc3ncnc4ccc(cc34)-c3ccc(CN4CCS(=O)CC4)o3)cc2Cl)c1	PKIS	InChI=1S/C30H26ClFN4O3S.C2HF3O2/c31-26-16-23(5-8-29(26)38-18-20-2-1-3-22(32)14-20)35-30-25-15-21(4-7-27(25)33-19-34-30)28-9-6-24(39-28)17-36-10-12-40(37)13-11-36;3-2(4,5)1(6)7/h1-9,14-16,19H,10-13,17-18H2,(H,33,34,35);(H,6,7)	4-anilino_quinazolines_and_related	EGFR, ErbB2			x
GW576924A		Cl.Fc1cc(Nc2ncnc3ccc(cc23)-c2ccc(CN3CCS(=O)CC3)o2)ccc1OCc1ccccc1	PKIS	InChI=1S/C30H27FN4O3S.ClH/c31-26-17-23(7-10-29(26)37-19-21-4-2-1-3-5-21)34-30-25-16-22(6-9-27(25)32-20-33-30)28-11-8-24(38-28)18-35-12-14-39(36)15-13-35;/h1-11,16-17,20H,12-15,18-19H2,(H,32,33,34);1H	4-anilino_quinazolines_and_related	EGFR, ErbB2		x	x
GW577382X		COC1=C(OC)C=C(C=C1OC)NC2=CC=NC3=CC=C(C(F)(F)F)C=C23	PKIS2	InChI=1S/C19H17F3N2O3/c1-25-16-9-12(10-17(26-2)18(16)27-3)24-15-6-7-23-14-5-4-11(8-13(14)15)19(20,21)22/h4-10H,1-3H3,(H,23,24)	4-anilinoquinoline					x
GW577921A		Cl.COc1ccccc1Nc1ncc(o1)-c1ccccc1	PKIS	InChI=1S/C16H14N2O2.ClH/c1-19-14-10-6-5-9-13(14)18-16-17-11-15(20-16)12-7-3-2-4-8-12;/h2-11H,1H3,(H,17,18);1H	2-amino_oxazoles	VEGFR			x
GW578342X		CN1CCN(CC2=CC(C3=CC=C4C(N=CC=C4NC5=CC=C(OC6=CC=CC=C6)C=C5)=C3)=CC=C2)CC1	PKIS2	InChI=1S/C33H32N4O/c1-36-18-20-37(21-19-36)24-25-6-5-7-26(22-25)27-10-15-31-32(16-17-34-33(31)23-27)35-28-11-13-30(14-12-28)38-29-8-3-2-4-9-29/h2-17,22-23H,18-21,24H2,1H3,(H,34,35)	4-anilinoquinoline					x
GW578748X		COc1cc(\C=N\Nc2ncnc3[nH]ncc23)ccc1O	PKIS	InChI=1S/C13H12N6O2/c1-21-11-4-8(2-3-10(11)20)5-16-18-12-9-6-17-19-13(9)15-7-14-12/h2-7,20H,1H3,(H2,14,15,17,18,19)/b16-5+	4-hydrazinly_pyrazolopyrimidines	GSK3		x	x
GW579362A		CC(C=C1)=C(O)C=C1NC2=NC(NC3=CC(CS(C4)(=O)=O)=C4C=C3)=NC=C2.Cl	PKIS2	InChI=1S/C19H18N4O3S.ClH/c1-12-2-4-16(9-17(12)24)21-18-6-7-20-19(23-18)22-15-5-3-13-10-27(25,26)11-14(13)8-15;/h2-9,24H,10-11H2,1H3,(H2,20,21,22,23);1H	2,4-dianilinopyrimidine					x
GW580509X		CCS(=O)(=O)c1ccc(OC)c(Nc2ncc(o2)-c2cccc(OC)c2)c1	PKIS	InChI=1S/C19H20N2O5S/c1-4-27(22,23)15-8-9-17(25-3)16(11-15)21-19-20-12-18(26-19)13-6-5-7-14(10-13)24-2/h5-12H,4H2,1-3H3,(H,20,21)	2-amino_oxazoles	VEGFR		x	x
GW581744X		NC(=O)c1ccc2c(c(nn2c1)-c1ccc(F)cc1)-c1ccnc(NCCCO)n1	PKIS	InChI=1S/C21H19FN6O2/c22-15-5-2-13(3-6-15)19-18(16-8-10-25-21(26-16)24-9-1-11-29)17-7-4-14(20(23)30)12-28(17)27-19/h2-8,10,12,29H,1,9,11H2,(H2,23,30)(H,24,25,26)	4-pyrimidinyl_ortho-aryl_azoles	MAPK14			x
GW582764A		CS(CCNCC1=NC(C2=CC=C(N=CN=C3NC4=CC=C(OCC5=CC=CC=C5)C(Cl)=C4)C3=C2)=CS1)(=O)=O.CS(CCNCC6=NC(C7=CC=C(N=CN=C8NC9=CC=C(OCC%10=CC=CC=C%10)C(Cl)=C9)C8=C7)=CS6)(=O)=O.Cl.Cl	PKIS2	InChI=1S/2C28H26ClN5O3S2.2ClH/c2*1-39(35,36)12-11-30-15-27-34-25(17-38-27)20-7-9-24-22(13-20)28(32-18-31-24)33-21-8-10-26(23(29)14-21)37-16-19-5-3-2-4-6-19;;/h2*2-10,13-14,17-18,30H,11-12,15-16H2,1H3,(H,31,32,33);2*1H	4-anilino-quinazoline and analogues					x
GW582868A		OC1=C(C)C=CC(NC2=NC(NC3=CC=C(C)C(F)=C3)=NC=C2)=C1.Cl	PKIS2	InChI=1S/C18H17FN4O.ClH/c1-11-3-5-13(9-15(11)19)22-18-20-8-7-17(23-18)21-14-6-4-12(2)16(24)10-14;/h3-10,24H,1-2H3,(H2,20,21,22,23);1H	2,4-dianilinopyrimidine					x
GW583340C		ClC1=CC(NC2=NC=NC3=CC=C(C4=CSC(CNCCS(C)(=O)=O)=N4)C=C32)=CC=C1OCC5=CC(F)=CC=C5.Cl	PKIS2	InChI=1S/C28H25ClFN5O3S2.ClH/c1-40(36,37)10-9-31-14-27-35-25(16-39-27)19-5-7-24-22(12-19)28(33-17-32-24)34-21-6-8-26(23(29)13-21)38-15-18-3-2-4-20(30)11-18;/h2-8,11-13,16-17,31H,9-10,14-15H2,1H3,(H,32,33,34);1H	4-anilino-quinazoline and analogues					x
GW583373A		Cl.Clc1cc(Nc2ncnc3ccc(cc23)-c2ccc(CN3CCS(=O)CC3)o2)ccc1OCc1ccccc1	PKIS	InChI=1S/C30H27ClN4O3S.ClH/c31-26-17-23(7-10-29(26)37-19-21-4-2-1-3-5-21)34-30-25-16-22(6-9-27(25)32-20-33-30)28-11-8-24(38-28)18-35-12-14-39(36)15-13-35;/h1-11,16-17,20H,12-15,18-19H2,(H,32,33,34);1H	4-anilino_quinazolines_and_related	EGFR, ErbB2			x
GW589933X		NS(=O)(=O)c1ccc(NC=C2C(=O)Nc3ccc4ncsc4c23)cc1	PKIS	InChI=1S/C16H12N4O3S2/c17-25(22,23)10-3-1-9(2-4-10)18-7-11-14-12(20-16(11)21)5-6-13-15(14)24-8-19-13/h1-8,18H,(H,20,21)(H2,17,22,23)	Oxindoles	CDK2			x
GW589961A		Cl.COC(=O)Nc1nc2ccc(Oc3ccc(NC(=O)Nc4cccc(Cl)c4)cc3)cc2[nH]1	PKIS	InChI=1S/C22H18ClN5O4.ClH/c1-31-22(30)28-20-26-18-10-9-17(12-19(18)27-20)32-16-7-5-14(6-8-16)24-21(29)25-15-4-2-3-13(23)11-15;/h2-12H,1H3,(H2,24,25,29)(H2,26,27,28,30);1H	Benzimidazolyl_diaryl_ureas	TIE2, VEGFR2			x
GW591947A		O=S(C1=CC=C(OC)C(NC(O2)=NC=C2C3=CC=C(F)C=C3)=C1)(CC)=O.Cl	PKIS2	InChI=1S/C18H17FN2O4S.ClH/c1-3-26(22,23)14-8-9-16(24-2)15(10-14)21-18-20-11-17(25-18)12-4-6-13(19)7-5-12;/h4-11H,3H2,1-2H3,(H,20,21);1H	2-anilino-5-aryl-oxazole					x
GW595885X		CC1=NN=C(C2=CC=C(C)C(C3=CC=C(C(NC4=CC=C(OC)C=C4)=O)C=C3)=C2)O1	PKIS2	InChI=1S/C24H21N3O3/c1-15-4-5-19(24-27-26-16(2)30-24)14-22(15)17-6-8-18(9-7-17)23(28)25-20-10-12-21(29-3)13-11-20/h4-14H,1-3H3,(H,25,28)	Biphenylamide					x
GW599550X		FC(F)(F)C(C=C1)=CC=C1C2=NC=CC(C3=CNN=C3C4=CC=CC=N4)=C2	PKIS2	InChI=1S/C20H13F3N4/c21-20(22,23)15-6-4-13(5-7-15)18-11-14(8-10-25-18)16-12-26-27-19(16)17-3-1-2-9-24-17/h1-12H,(H,26,27)	4-pyridinyl (with 2 aryl) _ortho-aryl_azoles					x
GW607049C		OS(O)(=O)=O.COC(=O)Nc1nc2ccc(Sc3ccc(NC(=O)Nc4cc(ccc4F)C(F)(F)F)cc3)cc2[nH]1	PKIS	InChI=1S/C23H17F4N5O3S.H2O4S/c1-35-22(34)32-20-29-17-9-7-15(11-19(17)30-20)36-14-5-3-13(4-6-14)28-21(33)31-18-10-12(23(25,26)27)2-8-16(18)24;1-5(2,3)4/h2-11H,1H3,(H2,28,31,33)(H2,29,30,32,34);(H2,1,2,3,4)	Benzimidazolyl_diaryl_ureas	TIE2, VEGFR2			x
GW607117X		Cc1nnc(o1)-c1ccc(C)c(c1)-c1ccc(cc1)C(=O)Nc1cccc(c1)C#N	PKIS	InChI=1S/C24H18N4O2/c1-15-6-7-20(24-28-27-16(2)30-24)13-22(15)18-8-10-19(11-9-18)23(29)26-21-5-3-4-17(12-21)14-25/h3-13H,1-2H3,(H,26,29)	Biaryl_amides	MAPK14			x
GW608005X		CC1=NN=C(C2=CC=C(C)C(C3=CC=C(C(O)=O)C=C3)=C2)O1	PKIS2	InChI=1S/C17H14N2O3/c1-10-3-4-14(16-19-18-11(2)22-16)9-15(10)12-5-7-13(8-6-12)17(20)21/h3-9H,1-2H3,(H,20,21)	Biphenylamide					x
GW612286X		COc1cc(Nc2nccc(Nc3ccc4c(C)n[nH]c4c3)n2)cc(OC)c1OC	PKIS	InChI=1S/C21H22N6O3/c1-12-15-6-5-13(9-16(15)27-26-12)23-19-7-8-22-21(25-19)24-14-10-17(28-2)20(30-4)18(11-14)29-3/h5-11H,1-4H3,(H,26,27)(H2,22,23,24,25)	2,4-diamino_pyrimidines	VEGFR			x
GW615311X		Fc1cccc(COc2ccc(Nc3ncnc4ccc(cc34)-c3ccc(COCCS(=O)(=O)c4ccccc4)o3)cc2Cl)c1	PKIS	InChI=1S/C34H27ClFN3O5S/c35-30-19-26(10-13-33(30)43-20-23-5-4-6-25(36)17-23)39-34-29-18-24(9-12-31(29)37-22-38-34)32-14-11-27(44-32)21-42-15-16-45(40,41)28-7-2-1-3-8-28/h1-14,17-19,22H,15-16,20-21H2,(H,37,38,39)	4-anilino_quinazolines_and_related	EGFR, ErbB2			x
GW616030X		CS(=O)(=O)CCN(CC#N)Cc1ccc(o1)-c1ccc2ncnc(Nc3ccc(OCc4cccc(F)c4)c(Cl)c3)c2c1	PKIS	InChI=1S/C31H27ClFN5O4S/c1-43(39,40)14-13-38(12-11-34)18-25-7-10-29(42-25)22-5-8-28-26(16-22)31(36-20-35-28)37-24-6-9-30(27(32)17-24)41-19-21-3-2-4-23(33)15-21/h2-10,15-17,20H,12-14,18-19H2,1H3,(H,35,36,37)	4-anilino_quinazolines_and_related	EGFR, ErbB2			x
GW618013A		CS(O)(=O)=O.CN(C)CCCNc1nccc(n1)-c1c(nn2cc(ccc12)C(F)(F)F)-c1ccc(F)cc1	PKIS	InChI=1S/C23H22F4N6.CH4O3S/c1-32(2)13-3-11-28-22-29-12-10-18(30-22)20-19-9-6-16(23(25,26)27)14-33(19)31-21(20)15-4-7-17(24)8-5-15;1-5(2,3)4/h4-10,12,14H,3,11,13H2,1-2H3,(H,28,29,30);1H3,(H,2,3,4)	4-pyrimidinyl_ortho-aryl_azoles	MAPK14			x
GW620972X		O=C(Nc1sc2CCCCc2c1C#N)c1cccc2ccccc12	PKIS	InChI=1S/C20H16N2OS/c21-12-17-15-9-3-4-11-18(15)24-20(17)22-19(23)16-10-5-7-13-6-1-2-8-14(13)16/h1-2,5-8,10H,3-4,9,11H2,(H,22,23)	3-cyano_thiophenes	JNK			x
GW621431X		CCS(=O)(=O)c1ccc(OC)c(Nc2ncc(o2)-c2cccc(c2)C(C)=O)c1	PKIS	InChI=1S/C20H20N2O5S/c1-4-28(24,25)16-8-9-18(26-3)17(11-16)22-20-21-12-19(27-20)15-7-5-6-14(10-15)13(2)23/h5-12H,4H2,1-3H3,(H,21,22)	2-amino_oxazoles	VEGFR			x
GW621581X		FC(C=C1)=CC=C1C2=NN3C=C(C(F)(F)F)C=CC3=C2C4=CC=NC(NCCCN5CCN(C)CC5)=N4	PKIS2	InChI=1S/C26H27F4N7/c1-35-13-15-36(16-14-35)12-2-10-31-25-32-11-9-21(33-25)23-22-8-5-19(26(28,29)30)17-37(22)34-24(23)18-3-6-20(27)7-4-18/h3-9,11,17H,2,10,12-16H2,1H3,(H,31,32,33)	4-pyrimidinyl_ortho-aryl_azoles					x
GW621823A		Cl.CCCN(CCS(C)(=O)=O)Cc1ccc(o1)-c1ccc2ncnc(Nc3ccc(OCc4cccc(F)c4)c(Cl)c3)c2c1	PKIS	InChI=1S/C32H32ClFN4O4S.ClH/c1-3-13-38(14-15-43(2,39)40)19-26-9-12-30(42-26)23-7-10-29-27(17-23)32(36-21-35-29)37-25-8-11-31(28(33)18-25)41-20-22-5-4-6-24(34)16-22;/h4-12,16-18,21H,3,13-15,19-20H2,1-2H3,(H,35,36,37);1H	4-anilino_quinazolines_and_related	EGFR, ErbB2			x
GW621970X_KCGS	GW621970X	CCS(=O)(=O)c1ccc(OC)c(Nc2ncc(o2)-c2cccc(F)c2)c1	KCGS	InChI=1S/C18H17FN2O4S/c1-3-26(22,23)14-7-8-16(24-2)15(10-14)21-18-20-11-17(25-18)12-5-4-6-13(19)9-12/h4-11H,3H2,1-2H3,(H,20,21)	2-amino_oxazoles	VEGFR2		x	x
GW622055X		CCS(=O)(=O)c1ccc(OC)c(Nc2ncc(o2)-c2ccccc2Cl)c1	PKIS	InChI=1S/C18H17ClN2O4S/c1-3-26(22,23)12-8-9-16(24-2)15(10-12)21-18-20-11-17(25-18)13-6-4-5-7-14(13)19/h4-11H,3H2,1-2H3,(H,20,21)	2-amino_oxazoles	VEGFR			x
GW622475X		O=C(N)C1=CN2N=C(C3=CC=C(F)C=C3)C(C4=CC=NC(NCCCN5CCN(C)CC5)=N4)=C2C=C1	PKIS2	InChI=1S/C26H29FN8O/c1-33-13-15-34(16-14-33)12-2-10-29-26-30-11-9-21(31-26)23-22-8-5-19(25(28)36)17-35(22)32-24(23)18-3-6-20(27)7-4-18/h3-9,11,17H,2,10,12-16H2,1H3,(H2,28,36)(H,29,30,31)	4-pyrimidinyl_ortho-aryl_azoles					x
GW627512B		COc1cc(Nc2ncc(o2)-c2ccccc2)cc(OC)c1OC	PKIS	InChI=1S/C18H18N2O4/c1-21-14-9-13(10-15(22-2)17(14)23-3)20-18-19-11-16(24-18)12-7-5-4-6-8-12/h4-11H,1-3H3,(H,19,20)	2-amino_oxazoles	VEGFR			x
GW627834A		Cl.N#Cc1cccc(Nc2ncc(o2)-c2ccccc2)c1	PKIS	InChI=1S/C16H11N3O.ClH/c17-10-12-5-4-8-14(9-12)19-16-18-11-15(20-16)13-6-2-1-3-7-13;/h1-9,11H,(H,18,19);1H	2-amino_oxazoles	VEGFR			x
GW630813X		FC(F)(F)C1=CN2C(C=C1)=C(C3=CC=NC(NCCCO)=N3)C(C4=CC(C(F)(F)F)=CC=C4)=N2	PKIS2	InChI=1S/C22H17F6N5O/c23-21(24,25)14-4-1-3-13(11-14)19-18(16-7-9-30-20(31-16)29-8-2-10-34)17-6-5-15(22(26,27)28)12-33(17)32-19/h1,3-7,9,11-12,34H,2,8,10H2,(H,29,30,31)	4-pyrimidinyl_ortho-aryl_azoles					x
GW630823A		FC(C1=CC(NC2=C(C)C=CC(O)=C2)=C3C(C=CC(C4=CC=NC=C4)=C3)=N1)(F)F.Cl	PKIS2	InChI=1S/C22H16F3N3O.ClH/c1-13-2-4-16(29)11-19(13)27-20-12-21(22(23,24)25)28-18-5-3-15(10-17(18)20)14-6-8-26-9-7-14;/h2-12,29H,1H3,(H,27,28);1H	4-anilinoquinoline					x
GW631581B		COc1cc(Nc2ncc(o2)-c2ccccc2)cc(OC)c1	PKIS	InChI=1S/C17H16N2O3/c1-20-14-8-13(9-15(10-14)21-2)19-17-18-11-16(22-17)12-6-4-3-5-7-12/h3-11H,1-2H3,(H,18,19)	2-amino_oxazoles	VEGFR			x
GW632046X		Cc1cccc(Nc2ncc(o2)-c2ccccc2)c1	PKIS	InChI=1S/C16H14N2O/c1-12-6-5-9-14(10-12)18-16-17-11-15(19-16)13-7-3-2-4-8-13/h2-11H,1H3,(H,17,18)	2-amino_oxazoles	VEGFR			x
GW632580X		COc1ccc(COc2ccc(Cc3cnc(N)nc3N)cc2OC)cc1	PKIS	InChI=1S/C20H22N4O3/c1-25-16-6-3-13(4-7-16)12-27-17-8-5-14(10-18(17)26-2)9-15-11-23-20(22)24-19(15)21/h3-8,10-11H,9,12H2,1-2H3,(H4,21,22,23,24)	3-benzyl_pyrimidines	CSF1R		x	x
GW633459A		Cl.Fc1cccc(COc2ccc(Nc3ncnc4ccc(cc34)-c3ccc(CNCCS(=O)(=O)c4ccccc4)o3)cc2Cl)c1	PKIS	InChI=1S/C34H28ClFN4O4S.ClH/c35-30-19-26(10-13-33(30)43-21-23-5-4-6-25(36)17-23)40-34-29-18-24(9-12-31(29)38-22-39-34)32-14-11-27(44-32)20-37-15-16-45(41,42)28-7-2-1-3-8-28;/h1-14,17-19,22,37H,15-16,20-21H2,(H,38,39,40);1H	4-anilino_quinazolines_and_related	EGFR, ErbB2			x
GW635815X		O=C(C1=CSC=C1)NC2=NC(C=C3CN4CCN(S(=O)(C(C)C)=O)CC4)=C(C=C3)N2C[C@H](O)C5=CC=CC=C5	PKIS2	InChI=1S/C28H33N5O4S2/c1-20(2)39(36,37)32-13-11-31(12-14-32)17-21-8-9-25-24(16-21)29-28(30-27(35)23-10-15-38-19-23)33(25)18-26(34)22-6-4-3-5-7-22/h3-10,15-16,19-20,26,34H,11-14,17-18H2,1-2H3,(H,29,30,35)/t26-/m0/s1	1-substituted-2-aminobenzimidazole					x
GW639905A		N#CCC1=CC=C(C=C1)NC2=NC=CC(NC3=CC=C(OC4=CC=CC=C4)C=C3)=N2.Cl	PKIS2	InChI=1S/C24H19N5O.ClH/c25-16-14-18-6-8-20(9-7-18)28-24-26-17-15-23(29-24)27-19-10-12-22(13-11-19)30-21-4-2-1-3-5-21;/h1-13,15,17H,14H2,(H2,26,27,28,29);1H	2,4-dianilinopyrimidine					x
GW641155A		Cl.N(c1ncc(o1)-c1ccccc1)c1ccc(Oc2ccccc2)cc1	PKIS	InChI=1S/C21H16N2O2.ClH/c1-3-7-16(8-4-1)20-15-22-21(25-20)23-17-11-13-19(14-12-17)24-18-9-5-2-6-10-18;/h1-15H,(H,22,23);1H	2-amino_oxazoles	VEGFR			x
GW642125X		COc1ccc(cc1)-c1coc2ncnc(N)c12	PKIS	InChI=1S/C13H11N3O2/c1-17-9-4-2-8(3-5-9)10-6-18-13-11(10)12(14)15-7-16-13/h2-7H,1H3,(H2,14,15,16)	Furopyrimidines_and_related	TIE2, VEGFR2			x
GW642138X		COc1ccc(cc1)-c1cc2c(N)ncnc2o1	PKIS	InChI=1S/C13H11N3O2/c1-17-9-4-2-8(3-5-9)11-6-10-12(14)15-7-16-13(10)18-11/h2-7H,1H3,(H2,14,15,16)	Furopyrimidines_and_related	TIE2, VEGFR2		x	x
GW643971X		COc1cc(C=NNc2ncnc3n(Cc4ccccc4)ncc23)ccc1O	PKIS	InChI=1S/C20H18N6O2/c1-28-18-9-15(7-8-17(18)27)10-23-25-19-16-11-24-26(20(16)22-13-21-19)12-14-5-3-2-4-6-14/h2-11,13,27H,12H2,1H3,(H,21,22,25)	4-hydrazinly_pyrazolopyrimidines	GSK3			x
GW644007X		COc1cc(ccc1O)\C=N\Nc1ncnc2n(ncc12)C(C)C	PKIS	InChI=1S/C16H18N6O2/c1-10(2)22-16-12(8-20-22)15(17-9-18-16)21-19-7-11-4-5-13(23)14(6-11)24-3/h4-10,23H,1-3H3,(H,17,18,21)/b19-7+	4-hydrazinly_pyrazolopyrimidines	GSK3			x
GW651576X		Fc1cccc(COc2ccc(Nc3ncncc3C#Cc3ccccc3)cc2Cl)c1	PKIS	InChI=1S/C25H17ClFN3O/c26-23-14-22(11-12-24(23)31-16-19-7-4-8-21(27)13-19)30-25-20(15-28-17-29-25)10-9-18-5-2-1-3-6-18/h1-8,11-15,17H,16H2,(H,28,29,30)	4-anilino_5-alkynyl_pyrimidines	EGFR, ErbB2		x	x
GW654607A		O=C(OC)NC1=NC2=CC=C(OC3=CC=C(NC(NC4=C(F)C=CC(C(F)(F)F)=C4)=O)C=C3)C=C2N1.Cl	PKIS2	InChI=1S/C23H17F4N5O4.ClH/c1-35-22(34)32-20-29-17-9-7-15(11-19(17)30-20)36-14-5-3-13(4-6-14)28-21(33)31-18-10-12(23(25,26)27)2-8-16(18)24;/h2-11H,1H3,(H2,28,31,33)(H2,29,30,32,34);1H	2-aminobenzimidazole					x
GW654652C		Cl.CCS(=O)(=O)c1ccc(OC)c(Nc2nccc(n2)N(C)c2ccc3c(C)n[nH]c3c2)c1	PKIS	InChI=1S/C22H24N6O3S.ClH/c1-5-32(29,30)16-7-9-20(31-4)19(13-16)24-22-23-11-10-21(25-22)28(3)15-6-8-17-14(2)26-27-18(17)12-15;/h6-13H,5H2,1-4H3,(H,26,27)(H,23,24,25);1H	2,4-diamino_pyrimidines	VEGFR			x
GW659008A		O=C(N)C1=CC(NC2=NC=CC(NC3=CC=C(OC4=CC=CC(Cl)=C4)C(Cl)=C3)=N2)=CC=C1.Cl	PKIS2	InChI=1S/C23H17Cl2N5O2.ClH/c24-15-4-2-6-18(12-15)32-20-8-7-17(13-19(20)25)28-21-9-10-27-23(30-21)29-16-5-1-3-14(11-16)22(26)31;/h1-13H,(H2,26,31)(H2,27,28,29,30);1H	2,4-dianilinopyrimidine					x
GW659009A		O=C(N)C1=CC(NC2=NC=CC(NC3=CC=C(OC4=C(Cl)C=CC=C4Cl)C(Cl)=C3)=N2)=CC=C1.Cl	PKIS2	InChI=1S/C23H16Cl3N5O2.ClH/c24-16-5-2-6-17(25)21(16)33-19-8-7-15(12-18(19)26)29-20-9-10-28-23(31-20)30-14-4-1-3-13(11-14)22(27)32;/h1-12H,(H2,27,32)(H2,28,29,30,31);1H	2,4-dianilinopyrimidine					x
GW659386A_PKIS1	GW659386A	Cl.COC(=O)Nc1nc2cc(Oc3cccc(NC(=O)Nc4cc(ccc4F)C(F)(F)F)c3)ccc2[nH]1	PKIS	InChI=1S/C23H17F4N5O4.ClH/c1-35-22(34)32-20-29-17-8-6-15(11-19(17)30-20)36-14-4-2-3-13(10-14)28-21(33)31-18-9-12(23(25,26)27)5-7-16(18)24;/h2-11H,1H3,(H2,28,31,33)(H2,29,30,32,34);1H	Benzimidazolyl_diaryl_ureas	TIE2, VEGFR2			x	x
GW659893X		Nc1ccc(cc1)C#Cc1cncnc1Nc1ccc(OCc2cccc(F)c2)c(Cl)c1	PKIS	InChI=1S/C25H18ClFN4O/c26-23-13-22(10-11-24(23)32-15-18-2-1-3-20(27)12-18)31-25-19(14-29-16-30-25)7-4-17-5-8-21(28)9-6-17/h1-3,5-6,8-14,16H,15,28H2,(H,29,30,31)	4-anilino_5-alkynyl_pyrimidines	EGFR, ErbB2			x
GW663929X		O=C(NCCCN1CCOCC1)C2=CC=CC(NC3=NC=CC(NC4=CC=C(C=C4)OC5=CC=CC=C5)=N3)=C2	PKIS2	InChI=1S/C30H32N6O3/c37-29(31-15-5-17-36-18-20-38-21-19-36)23-6-4-7-25(22-23)34-30-32-16-14-28(35-30)33-24-10-12-27(13-11-24)39-26-8-2-1-3-9-26/h1-4,6-14,16,22H,5,15,17-21H2,(H,31,37)(H2,32,33,34,35)	2,4-dianilinopyrimidine					x
GW664114X		N#CC1=CN=C2C(C=CC(C3=CN=C(CNCCN4CCOCC4)S3)=C2)=C1NC5=CC=C(OC6=CC=CC=C6)C=C5	PKIS2	InChI=1S/C32H30N6O2S/c33-19-24-20-35-29-18-23(30-21-36-31(41-30)22-34-12-13-38-14-16-39-17-15-38)6-11-28(29)32(24)37-25-7-9-27(10-8-25)40-26-4-2-1-3-5-26/h1-11,18,20-21,34H,12-17,22H2,(H,35,37)	4-anilinoquinoline					x
GW673715X		CCc1cccc(NC(=O)Nc2ccc(Oc3ccc4nc(NC(=O)OC)[nH]c4c3)cc2)c1	PKIS	InChI=1S/C24H23N5O4/c1-3-15-5-4-6-17(13-15)26-23(30)25-16-7-9-18(10-8-16)33-19-11-12-20-21(14-19)28-22(27-20)29-24(31)32-2/h4-14H,3H2,1-2H3,(H2,25,26,30)(H2,27,28,29,31)	Benzimidazolyl_diaryl_ureas	TIE2, VEGFR2			x
GW678313X		CCS(=O)(=O)c1ccc(OC)c(Nc2ncc(o2)-c2cccc(c2)-c2ccccc2F)c1	PKIS	InChI=1S/C24H21FN2O4S/c1-3-32(28,29)18-11-12-22(30-2)21(14-18)27-24-26-15-23(31-24)17-8-6-7-16(13-17)19-9-4-5-10-20(19)25/h4-15H,3H2,1-2H3,(H,26,27)	2-amino_oxazoles	VEGFR			x
GW679395X		CC1=CC=CC(C2=NC=CC(C3=CNN=C3C4=CC=CC=N4)=C2)=C1	PKIS2	InChI=1S/C20H16N4/c1-14-5-4-6-16(11-14)19-12-15(8-10-22-19)17-13-23-24-20(17)18-7-2-3-9-21-18/h2-13H,1H3,(H,23,24)	4-pyridinyl (with 2 aryl) _ortho-aryl_azoles					x
GW679396X		FC(F)(F)C1=C(C=CC=C1)C2=NC=CC(C3=CNN=C3C4=CC=CC=N4)=C2	PKIS2	InChI=1S/C20H13F3N4/c21-20(22,23)16-6-2-1-5-14(16)18-11-13(8-10-25-18)15-12-26-27-19(15)17-7-3-4-9-24-17/h1-12H,(H,26,27)	4-pyridinyl (with 2 aryl) _ortho-aryl_azoles					x
GW679410X		COc1ccc(cc1)-c1cc(ccn1)-c1c[nH]nc1-c1ccccn1	PKIS	InChI=1S/C20H16N4O/c1-25-16-7-5-14(6-8-16)19-12-15(9-11-22-19)17-13-23-24-20(17)18-4-2-3-10-21-18/h2-13H,1H3,(H,23,24)	4-pyridyl_ortho-aryl_azoles	TGFBR			x
GW679662X		CC1=NN=C(C2=CC=C(C)C(C3=CC=C(C(NCC4CC4)=O)C=C3)=C2)O1	PKIS2	InChI=1S/C21H21N3O2/c1-13-3-6-18(21-24-23-14(2)26-21)11-19(13)16-7-9-17(10-8-16)20(25)22-12-15-4-5-15/h3,6-11,15H,4-5,12H2,1-2H3,(H,22,25)	Biphenylamide					x
GW680061X		CC1=C(C=CC=C1)C2=NC=CC(C3=CNN=C3C4=CC=CC=N4)=C2	PKIS2	InChI=1S/C20H16N4/c1-14-6-2-3-7-16(14)19-12-15(9-11-22-19)17-13-23-24-20(17)18-8-4-5-10-21-18/h2-13H,1H3,(H,23,24)	4-pyridinyl (with 2 aryl) _ortho-aryl_azoles					x
GW680191X		CS(=O)(=O)CCNCCCCOc1ccc2ncnc(Nc3cccc(c3)C#C)c2c1	PKIS	InChI=1S/C23H26N4O3S/c1-3-18-7-6-8-19(15-18)27-23-21-16-20(9-10-22(21)25-17-26-23)30-13-5-4-11-24-12-14-31(2,28)29/h1,6-10,15-17,24H,4-5,11-14H2,2H3,(H,25,26,27)	4-anilino_quinazolines_and_related	EGFR, ErbB2			x
GW680338X		COC1=CC=CC(C2=NC=CC(C3=CNN=C3C4=CC=CC=N4)=C2)=C1	PKIS2	InChI=1S/C20H16N4O/c1-25-16-6-4-5-15(11-16)19-12-14(8-10-22-19)17-13-23-24-20(17)18-7-2-3-9-21-18/h2-13H,1H3,(H,23,24)	4-pyridinyl (with 2 aryl) _ortho-aryl_azoles					x
GW680903X		O=C(OC)NC1=NC2=C(C=C(OC3=CC=C(CC(NC4=CC(C(F)(F)F)=CC=C4F)=O)C=C3)C=C2)N1	PKIS2	InChI=1S/C24H18F4N4O4/c1-35-23(34)32-22-30-18-9-7-16(12-20(18)31-22)36-15-5-2-13(3-6-15)10-21(33)29-19-11-14(24(26,27)28)4-8-17(19)25/h2-9,11-12H,10H2,1H3,(H,29,33)(H2,30,31,32,34)	2-aminobenzimidazole					x
GW680908A		Cl.COC(=O)Nc1nc2ccc(cc2[nH]1)S(=O)(=O)c1ccc(NC(=O)Nc2cc(ccc2F)C(F)(F)F)cc1	PKIS	InChI=1S/C23H17F4N5O5S.ClH/c1-37-22(34)32-20-29-17-9-7-15(11-19(17)30-20)38(35,36)14-5-3-13(4-6-14)28-21(33)31-18-10-12(23(25,26)27)2-8-16(18)24;/h2-11H,1H3,(H2,28,31,33)(H2,29,30,32,34);1H	Benzimidazolyl_diaryl_ureas	TIE2, VEGFR2			x
GW680975X		Fc1ccc(cc1)-c1cc(ccn1)-c1c[nH]nc1-c1ccccn1	PKIS	InChI=1S/C19H13FN4/c20-15-6-4-13(5-7-15)18-11-14(8-10-22-18)16-12-23-24-19(16)17-3-1-2-9-21-17/h1-12H,(H,23,24)	4-pyridyl_ortho-aryl_azoles	TGFBR			x
GW681170A		O=C(OC)NC1=NC(C=C(OC2=CC=C(NC(NC3=CC(C(F)(F)F)=CC=C3F)=O)C=N2)C=C4)=C4N1.O=C(OC)NC5=NC(C=C(OC6=CC=C(NC(NC7=CC(C(F)(F)F)=CC=C7F)=O)C=N6)C=C8)=C8N5.Cl.Cl	PKIS2	InChI=1S/2C22H16F4N6O4.2ClH/c2*1-35-21(34)32-19-29-15-6-4-13(9-17(15)30-19)36-18-7-3-12(10-27-18)28-20(33)31-16-8-11(22(24,25)26)2-5-14(16)23;;/h2*2-10H,1H3,(H2,28,31,33)(H2,29,30,32,34);2*1H	2-aminobenzimidazole					x
GW681251X		ClC1=CC=C(C=C1)C2=NC=CC(C3=CNN=C3C4=CC=CC=N4)=C2	PKIS2	InChI=1S/C19H13ClN4/c20-15-6-4-13(5-7-15)18-11-14(8-10-22-18)16-12-23-24-19(16)17-3-1-2-9-21-17/h1-12H,(H,23,24)	4-pyridinyl (with 2 aryl) _ortho-aryl_azoles					x
GW682569X		CC1=NNC2=C1C=CC(NC3=NC(NC4=CC(CN5CCOCC5)=CC=C4)=NC=C3)=C2	PKIS2	InChI=1S/C23H25N7O/c1-16-20-6-5-19(14-21(20)29-28-16)25-22-7-8-24-23(27-22)26-18-4-2-3-17(13-18)15-30-9-11-31-12-10-30/h2-8,13-14H,9-12,15H2,1H3,(H,28,29)(H2,24,25,26,27)	2,4-dianilinopyrimidine					x
GW682841X		CC(C)c1ccc(cc1)-c1cc(ccn1)-c1c[nH]nc1-c1ccccn1	PKIS	InChI=1S/C22H20N4/c1-15(2)16-6-8-17(9-7-16)21-13-18(10-12-24-21)19-14-25-26-22(19)20-5-3-4-11-23-20/h3-15H,1-2H3,(H,25,26)	4-pyridyl_ortho-aryl_azoles	TGFBR			x
GW683003X		FC(F)(F)CNc1nccc(n1)-c1cnn2ncccc12	PKIS	InChI=1S/C12H9F3N6/c13-12(14,15)7-17-11-16-5-3-9(20-11)8-6-19-21-10(8)2-1-4-18-21/h1-6H,7H2,(H,16,17,20)	2H-3_pyrimidinyl_pyrazolopyridazines	CDK4			x
GW683109X		C(CNc1nccc(n1)-c1cnn2ncccc12)CN1CCOCC1	PKIS	InChI=1S/C17H21N7O/c1-3-16-14(13-21-24(16)20-6-1)15-4-7-19-17(22-15)18-5-2-8-23-9-11-25-12-10-23/h1,3-4,6-7,13H,2,5,8-12H2,(H,18,19,22)	2H-3_pyrimidinyl_pyrazolopyridazines	CDK4			x
GW683134A_KCGS	GW683134A	Cl.Fc1ccc(cc1NC(=O)Nc1ccc(Oc2ccc3[nH]c(NC(=O)c4ccco4)nc3c2)cc1)C(F)(F)F	KCGS	InChI=1S/C26H17F4N5O4.ClH/c27-18-9-3-14(26(28,29)30)12-20(18)34-25(37)31-15-4-6-16(7-5-15)39-17-8-10-19-21(13-17)33-24(32-19)35-23(36)22-2-1-11-38-22;/h1-13H,(H2,31,34,37)(H2,32,33,35,36);1H	Benzimidazolyl_diaryl_ureas	TIE-2, VEGFR-2,TIE-2 (auto-phos)		x	x	x
GW683768X		CCc1nn2ncccc2c1-c1ccnc(NC2CC2)n1	PKIS	InChI=1S/C15H16N6/c1-2-11-14(13-4-3-8-17-21(13)20-11)12-7-9-16-15(19-12)18-10-5-6-10/h3-4,7-10H,2,5-6H2,1H3,(H,16,18,19)	2H-3_pyrimidinyl_pyrazolopyridazines	CDK4			x
GW684083X		NC1=NC(C2=CC=CN=C2)=C(S1)C3=CC=NC4=CC=CC=C34	PKIS2	InChI=1S/C17H12N4S/c18-17-21-15(11-4-3-8-19-10-11)16(22-17)13-7-9-20-14-6-2-1-5-12(13)14/h1-10H,(H2,18,21)	4-pyridinyl_ortho-aryl_azoles					x
GW684088X		CC1=CC=C(C=C1)C2=CC(C3=CNN=C3C4=CC=CC=N4)=CC=N2	PKIS2	InChI=1S/C20H16N4/c1-14-5-7-15(8-6-14)19-12-16(9-11-22-19)17-13-23-24-20(17)18-4-2-3-10-21-18/h2-13H,1H3,(H,23,24)	4-pyridinyl (with 2 aryl) _ortho-aryl_azoles	TGFBR1		x		x
GW684374X		CCCCC1=NN2N=CC=CC2=C1C3=CC=NC(NC4CC4)=N3	PKIS2	InChI=1S/C17H20N6/c1-2-3-5-14-16(15-6-4-10-19-23(15)22-14)13-9-11-18-17(21-13)20-12-7-8-12/h4,6,9-12H,2-3,5,7-8H2,1H3,(H,18,20,21)	4-pyrimidinyl-azoles					x
GW684626B		Fc1cccc(COc2ccc(Nc3ncnc4sc(cc34)-c3cccs3)cc2Cl)c1	PKIS	InChI=1S/C23H15ClFN3OS2/c24-18-10-16(6-7-19(18)29-12-14-3-1-4-15(25)9-14)28-22-17-11-21(20-5-2-8-30-20)31-23(17)27-13-26-22/h1-11,13H,12H2,(H,26,27,28)	Anilino_thienopyrimidines	EGFR, ErbB2			x
GW684941X		CN(CC1)CCN1C(C=C2)=CC=C2NC3=NC=CC(C4=C(C=CC=N5)N5N=C4CCCC)=N3	PKIS2	InChI=1S/C25H30N8/c1-3-4-6-22-24(23-7-5-13-27-33(23)30-22)21-12-14-26-25(29-21)28-19-8-10-20(11-9-19)32-17-15-31(2)16-18-32/h5,7-14H,3-4,6,15-18H2,1-2H3,(H,26,28,29)	4-pyrimidinyl-azoles					x
GW689066X		ClC1=CC(NC2=NC=NC3=NN4C=CC=CC4=C32)=CC=C1OCC5=CC=CC(F)=C5	PKIS2	InChI=1S/C22H15ClFN5O/c23-17-11-16(7-8-19(17)30-12-14-4-3-5-15(24)10-14)27-21-20-18-6-1-2-9-29(18)28-22(20)26-13-25-21/h1-11,13H,12H2,(H,25,26,27,28)	4-anilino-quinazoline and analogues					x
GW692089A		FC(F)(F)C1=CC(NC(NC2=CC=C(OC3=CC=C(N=C(NC(OC)=O)N4C)C4=C3)C=C2)=O)=C(F)C=C1.Cl	PKIS2	InChI=1S/C24H19F4N5O4.ClH/c1-33-20-12-16(8-10-18(20)30-21(33)32-23(35)36-2)37-15-6-4-14(5-7-15)29-22(34)31-19-11-13(24(26,27)28)3-9-17(19)25;/h3-12H,1-2H3,(H2,29,31,34)(H,30,32,35);1H	2-aminobenzimidazole					x
GW693028X		N#CC1=CC=C(C=C1)C2=CC(C3=CNN=C3C4=CC=CC=N4)=CC=N2	PKIS2	InChI=1S/C20H13N5/c21-12-14-4-6-15(7-5-14)19-11-16(8-10-23-19)17-13-24-25-20(17)18-3-1-2-9-22-18/h1-11,13H,(H,24,25)	4-pyridinyl (with 2 aryl) _ortho-aryl_azoles					x
GW693481X		Nc1nc(c(s1)-c1ccc2ncccc2n1)-c1ccccn1	PKIS	InChI=1S/C16H11N5S/c17-16-21-14(12-4-1-2-8-19-12)15(22-16)13-7-6-10-11(20-13)5-3-9-18-10/h1-9H,(H2,17,21)	2-pyridinyl_imidazoles_and_related	TGFBR			x
GW693542X		NC1=NC(C2=NC=CS2)=C(S1)C3=CC=NC4=CC=CC=C34	PKIS2	InChI=1S/C15H10N4S2/c16-15-19-12(14-18-7-8-20-14)13(21-15)10-5-6-17-11-4-2-1-3-9(10)11/h1-8H,(H2,16,19)	4-pyridinyl_ortho-aryl_azoles					x
GW693881A		Cl.Fc1cccc(COc2ccc(Nc3ncnc4cc(sc34)-c3ccc[nH]3)cc2Cl)c1	PKIS	InChI=1S/C23H16ClFN4OS.ClH/c24-17-10-16(6-7-20(17)30-12-14-3-1-4-15(25)9-14)29-23-22-19(27-13-28-23)11-21(31-22)18-5-2-8-26-18;/h1-11,13,26H,12H2,(H,27,28,29);1H	Anilino_thienopyrimidines	EGFR, ErbB2			x
GW693917A		Cl.COC(=O)Nc1nc2ccc(Oc3ccc(NC(=O)Nc4cc(ccc4F)C(F)(F)F)cc3)cc2s1	PKIS	InChI=1S/C23H16F4N4O4S.ClH/c1-34-22(33)31-21-30-17-9-7-15(11-19(17)36-21)35-14-5-3-13(4-6-14)28-20(32)29-18-10-12(23(25,26)27)2-8-16(18)24;/h2-11H,1H3,(H2,28,29,32)(H,30,31,33);1H	Benzimidazolyl_diaryl_ureas	TIE2, VEGFR2		x	x
GW694077X		C1(C2=CC=CC=N2)=NNC=C1NC3=CC=NC4=CC=CC=C34	PKIS2	InChI=1S/C17H13N5/c1-2-6-13-12(5-1)14(8-10-19-13)21-16-11-20-22-17(16)15-7-3-4-9-18-15/h1-11H,(H,19,21)(H,20,22)	4-anilinoquinoline					x
GW694234A		Cl.COC(=O)Nc1nc2cc(Oc3ccc(NC(=O)Nc4cccc(Br)c4)cc3)ccc2[nH]1	PKIS	InChI=1S/C22H18BrN5O4.ClH/c1-31-22(30)28-20-26-18-10-9-17(12-19(18)27-20)32-16-7-5-14(6-8-16)24-21(29)25-15-4-2-3-13(23)11-15;/h2-12H,1H3,(H2,24,25,29)(H2,26,27,28,30);1H	Benzimidazolyl_diaryl_ureas	TIE2, VEGFR2			x
GW694590A		Cl.COC(=O)Nc1nc2cc(Oc3ccc(NC(=O)Nc4ccccc4)cc3)ccc2[nH]1	PKIS	InChI=1S/C22H19N5O4.ClH/c1-30-22(29)27-20-25-18-12-11-17(13-19(18)26-20)31-16-9-7-15(8-10-16)24-21(28)23-14-5-3-2-4-6-14;/h2-13H,1H3,(H2,23,24,28)(H2,25,26,27,29);1H	Benzimidazolyl_diaryl_ureas	TIE2, VEGFR2			x
GW695874X		C(CN1CCOCC1)Oc1ccc(cc1)-c1cc(ccn1)-c1c[nH]nc1-c1ccccn1	PKIS	InChI=1S/C25H25N5O2/c1-2-9-26-23(3-1)25-22(18-28-29-25)20-8-10-27-24(17-20)19-4-6-21(7-5-19)32-16-13-30-11-14-31-15-12-30/h1-10,17-18H,11-16H2,(H,28,29)	4-pyridyl_ortho-aryl_azoles	TGFBR			x
GW696155X		CN(CC1)CCN1C(C=C2)=CC=C2NC3=NC(C4=C5C=CC(OC(C)C)=NN5N=C4)=CC=N3	PKIS2	InChI=1S/C24H28N8O/c1-17(2)33-23-9-8-22-20(16-26-32(22)29-23)21-10-11-25-24(28-21)27-18-4-6-19(7-5-18)31-14-12-30(3)13-15-31/h4-11,16-17H,12-15H2,1-3H3,(H,25,27,28)	4-pyrimidinyl-azoles					x
GW697465A		O=C(OC)NC1=NC(C=C(OC2=CC=C(NC(NC3=CC(C(F)(F)F)=CC=C3Cl)=O)C=C2)C=C4)=C4N1.Cl	PKIS2	InChI=1S/C23H17ClF3N5O4.ClH/c1-35-22(34)32-20-29-17-9-7-15(11-19(17)30-20)36-14-5-3-13(4-6-14)28-21(33)31-18-10-12(23(25,26)27)2-8-16(18)24;/h2-11H,1H3,(H2,28,31,33)(H2,29,30,32,34);1H	2-aminobenzimidazole					x
GW697999A		O=C(OC)NC1=NC2=CC(OC3=CC=C(NC(NC4=CC=CC(SC)=C4)=O)C=C3)=CC=C2N1.Cl	PKIS2	InChI=1S/C23H21N5O4S.ClH/c1-31-23(30)28-21-26-19-11-10-17(13-20(19)27-21)32-16-8-6-14(7-9-16)24-22(29)25-15-4-3-5-18(12-15)33-2;/h3-13H,1-2H3,(H2,24,25,29)(H2,26,27,28,30);1H	2-aminobenzimidazole					x
GW700494A		Cl.CN1CCN(CCCNc2nc3ccc(Oc4ccc(NC(=O)Nc5cc(ccc5F)C(F)(F)F)cc4)cc3[nH]2)CC1	PKIS	InChI=1S/C29H31F4N7O2.ClH/c1-39-13-15-40(16-14-39)12-2-11-34-27-36-24-10-8-22(18-26(24)37-27)42-21-6-4-20(5-7-21)35-28(41)38-25-17-19(29(31,32)33)3-9-23(25)30;/h3-10,17-18H,2,11-16H2,1H3,(H2,34,36,37)(H2,35,38,41);1H	Benzimidazolyl_diaryl_ureas	TIE2, VEGFR2			x
GW701032X		COc1ccc(CNC(=O)c2ccc(cc2)-c2cc(ccc2C)-c2nnc(C)o2)cc1	PKIS	InChI=1S/C25H23N3O3/c1-16-4-7-21(25-28-27-17(2)31-25)14-23(16)19-8-10-20(11-9-19)24(29)26-15-18-5-12-22(30-3)13-6-18/h4-14H,15H2,1-3H3,(H,26,29)	Biaryl_amides	MAPK14			x
GW701424A		O=C(OC)NC1=NC(C=C(OC2=CC=C(NC(NC3=CC(F)=CC=C3F)=O)C=C2)C=C4)=C4N1.Cl	PKIS2	InChI=1S/C22H17F2N5O4.ClH/c1-32-22(31)29-20-26-17-9-7-15(11-19(17)27-20)33-14-5-3-13(4-6-14)25-21(30)28-18-10-12(23)2-8-16(18)24;/h2-11H,1H3,(H2,25,28,30)(H2,26,27,29,31);1H	2-aminobenzimidazole					x
GW701427A		Cl.COC(=O)Nc1nc2cc(Oc3ccc(NC(=O)Nc4cccc(c4)C(O)=O)cc3)ccc2[nH]1	PKIS	InChI=1S/C23H19N5O6.ClH/c1-33-23(32)28-21-26-18-10-9-17(12-19(18)27-21)34-16-7-5-14(6-8-16)24-22(31)25-15-4-2-3-13(11-15)20(29)30;/h2-12H,1H3,(H,29,30)(H2,24,25,31)(H2,26,27,28,32);1H	Benzimidazolyl_diaryl_ureas	TIE2, VEGFR2			x
GW702865X		CC(C=CC(C1=NN=C(C)O1)=C2)=C2C3=CC=C(C(NC4=CC=C(NS(=O)(C)=O)C=C4)=O)C=C3	PKIS2	InChI=1S/C24H22N4O4S/c1-15-4-5-19(24-27-26-16(2)32-24)14-22(15)17-6-8-18(9-7-17)23(29)25-20-10-12-21(13-11-20)28-33(3,30)31/h4-14,28H,1-3H3,(H,25,29)	Biphenylamide					x
GW703087X		CC(=O)Nc1cccc(c1)C#Cc1cncnc1Nc1ccc(OCc2cccc(F)c2)c(Cl)c1	PKIS	InChI=1S/C27H20ClFN4O2/c1-18(34)32-23-7-3-4-19(13-23)8-9-21-15-30-17-31-27(21)33-24-10-11-26(25(28)14-24)35-16-20-5-2-6-22(29)12-20/h2-7,10-15,17H,16H2,1H3,(H,32,34)(H,30,31,33)	4-anilino_5-alkynyl_pyrimidines	EGFR, ErbB2			x
GW707818B		ClC1=CC(NC2=NC=NC3=C2C=C(C4=CC=CN4)S3)=CC=C1OCC5=CC(F)=CC=C5	PKIS2	InChI=1S/C23H16ClFN4OS/c24-18-10-16(6-7-20(18)30-12-14-3-1-4-15(25)9-14)29-22-17-11-21(19-5-2-8-26-19)31-23(17)28-13-27-22/h1-11,13,26H,12H2,(H,27,28,29)	4-anilino-quinazoline and analogues					x
GW708336X		C1CC1Nc1nccc(n1)-c1cnn2nc(ccc12)N1CCOCC1	PKIS	InChI=1S/C17H19N7O/c1-2-12(1)20-17-18-6-5-14(21-17)13-11-19-24-15(13)3-4-16(22-24)23-7-9-25-10-8-23/h3-6,11-12H,1-2,7-10H2,(H,18,20,21)	2H-3_pyrimidinyl_pyrazolopyridazines	CDK4			x
GW708893X		Cc1nnc(o1)-c1ccc(C)c(c1)-c1ccc(cc1)C(=O)NCc1ccc(Cl)cc1	PKIS	InChI=1S/C24H20ClN3O2/c1-15-3-6-20(24-28-27-16(2)30-24)13-22(15)18-7-9-19(10-8-18)23(29)26-14-17-4-11-21(25)12-5-17/h3-13H,14H2,1-2H3,(H,26,29)	Biaryl_amides	MAPK14			x
GW709042A		Cl.Fc1ccc(cc1NC(=O)Nc1ccc(Oc2ccc3[nH]c(NC(=O)c4ccccc4)nc3c2)cc1)C(F)(F)F	PKIS	InChI=1S/C28H19F4N5O3.ClH/c29-21-12-6-17(28(30,31)32)14-23(21)36-27(39)33-18-7-9-19(10-8-18)40-20-11-13-22-24(15-20)35-26(34-22)37-25(38)16-4-2-1-3-5-16;/h1-15H,(H2,33,36,39)(H2,34,35,37,38);1H	Benzimidazolyl_diaryl_ureas	TIE2, VEGFR2		x	x
GW709199X		FC(F)(F)C(C=C1)=CC=C1/C=C/C2=CN=CN=C2NC3=CC(N=C(CC4=CC=CC=C4)N5)=C5C=C3	PKIS2	InChI=1S/C27H20F3N5/c28-27(29,30)21-10-7-18(8-11-21)6-9-20-16-31-17-32-26(20)33-22-12-13-23-24(15-22)35-25(34-23)14-19-4-2-1-3-5-19/h1-13,15-17H,14H2,(H,34,35)(H,31,32,33)/b9-6+	4-anilino-quinazoline and analogues					x
GW709213X		C1(NCC2=CC=C(C3=NC=CC(C4=CNN=C4C5=CC=CC=N5)=C3)C=C2)CCOCC1	PKIS2	InChI=1S/C25H25N5O/c1-2-11-26-23(3-1)25-22(17-29-30-25)20-8-12-27-24(15-20)19-6-4-18(5-7-19)16-28-21-9-13-31-14-10-21/h1-8,11-12,15,17,21,28H,9-10,13-14,16H2,(H,29,30)	4-pyridinyl_ortho-aryl_azoles					x
GW711782X		C(Cn1ccnc1)Oc1ccc(cc1)-c1cc(ccn1)-c1c[nH]nc1-c1ccccn1	PKIS	InChI=1S/C24H20N6O/c1-2-9-26-22(3-1)24-21(16-28-29-24)19-8-10-27-23(15-19)18-4-6-20(7-5-18)31-14-13-30-12-11-25-17-30/h1-12,15-17H,13-14H2,(H,28,29)	4-pyridyl_ortho-aryl_azoles	TGFBR			x
GW734508X		Cc1nnc(o1)-c1cccc(c1)-c1ccc(cc1)C(=O)NCC1CC1	PKIS	InChI=1S/C20H19N3O2/c1-13-22-23-20(25-13)18-4-2-3-17(11-18)15-7-9-16(10-8-15)19(24)21-12-14-5-6-14/h2-4,7-11,14H,5-6,12H2,1H3,(H,21,24)	Biaryl_amides	MAPK14			x
GW743024X		Cc1ccc(NC(=O)c2ccoc2)cc1-c1ccc(cc1)C(=O)NCC1CC1	PKIS	InChI=1S/C23H22N2O3/c1-15-2-9-20(25-23(27)19-10-11-28-14-19)12-21(15)17-5-7-18(8-6-17)22(26)24-13-16-3-4-16/h2,5-12,14,16H,3-4,13H2,1H3,(H,24,26)(H,25,27)	Biaryl_amides	MAPK14			x
GW759710A		Cl.NC(=O)c1cccc(Nc2nccc(Nc3cccc(F)c3)n2)c1	PKIS	InChI=1S/C17H14FN5O.ClH/c18-12-4-2-6-14(10-12)21-15-7-8-20-17(23-15)22-13-5-1-3-11(9-13)16(19)24;/h1-10H,(H2,19,24)(H2,20,21,22,23);1H	2,4-diamino_pyrimidines	LCK			x
GW767488X		CN(C)CC(O)COC(C=C1)=CC=C1NC2=NC(C3=C(C=CC(N4CCOCC4)=N5)N5N=C3)=CC=N2	PKIS2	InChI=1S/C25H30N8O3/c1-31(2)16-19(34)17-36-20-5-3-18(4-6-20)28-25-26-10-9-22(29-25)21-15-27-33-23(21)7-8-24(30-33)32-11-13-35-14-12-32/h3-10,15,19,34H,11-14,16-17H2,1-2H3,(H,26,28,29)	4-pyrimidinyl-azoles					x
GW768504A		CN(CC1)CCN1CCNC2=NC(C=C(OC3=CC=C(NC(NC4=CC(C(F)(F)F)=CC=C4F)=O)C=C3)C=C5)=C5N2.CN(CC6)CCN6CCNC7=NC(C=C(OC8=CC=C(NC(NC9=CC(C(F)(F)F)=CC=C9F)=O)C=C8)C=C%10)=C%10N7.Cl.Cl	PKIS2	InChI=1S/2C28H29F4N7O2.2ClH/c2*1-38-12-14-39(15-13-38)11-10-33-26-35-23-9-7-21(17-25(23)36-26)41-20-5-3-19(4-6-20)34-27(40)37-24-16-18(28(30,31)32)2-8-22(24)29;;/h2*2-9,16-17H,10-15H2,1H3,(H2,33,35,36)(H2,34,37,40);2*1H	2-aminobenzimidazole					x
GW768505A		Cl.COc1ccc(cc1)-c1oc2ncnc(N)c2c1-c1ccc(NC(=O)Nc2cc(ccc2F)C(F)(F)F)cc1	PKIS	InChI=1S/C27H19F4N5O3.ClH/c1-38-18-9-4-15(5-10-18)23-21(22-24(32)33-13-34-25(22)39-23)14-2-7-17(8-3-14)35-26(37)36-20-12-16(27(29,30)31)6-11-19(20)28;/h2-13H,1H3,(H2,32,33,34)(H2,35,36,37);1H	Furopyrimidines_and_related	TIE2, VEGFR2			x
GW769076X		Cc1ccc(NC(=O)c2ccnc(c2)N2CCCC2)cc1-c1ccc(cc1)C(=O)NCC1CC1	PKIS	InChI=1S/C28H30N4O2/c1-19-4-11-24(31-28(34)23-12-13-29-26(16-23)32-14-2-3-15-32)17-25(19)21-7-9-22(10-8-21)27(33)30-18-20-5-6-20/h4,7-13,16-17,20H,2-3,5-6,14-15,18H2,1H3,(H,30,33)(H,31,34)	Biaryl_amides	MAPK14			x
GW770220A		Cl.CN(c1ccc2c(C)nn(C)c2c1)c1ccnc(Nc2cccc(c2)S(N)(=O)=O)n1	PKIS	InChI=1S/C20H21N7O2S.ClH/c1-13-17-8-7-15(12-18(17)27(3)25-13)26(2)19-9-10-22-20(24-19)23-14-5-4-6-16(11-14)30(21,28)29;/h4-12H,1-3H3,(H2,21,28,29)(H,22,23,24);1H	2,4-diamino_pyrimidines	VEGFR			x
GW770249A_KCGS	GW770249X; GW770249A; SB-707548-A	Nc1ncnc2occ(-c3ccc(NC(=O)Nc4cc(ccc4F)C(F)(F)F)cc3)c12	KCGS	InChI=1S/C20H13F4N5O2.ClH/c21-14-6-3-11(20(22,23)24)7-15(14)29-19(30)28-12-4-1-10(2-5-12)13-8-31-18-16(13)17(25)26-9-27-18;/h1-9H,(H2,25,26,27)(H2,28,29,30);1H	Furopyrimidines_and_related			x	xx	x
GW771127A		Cl.CN(c1ccc2c(C)n(C)nc2c1)c1ccnc(Nc2cccc(c2)S(N)(=O)=O)n1	PKIS	InChI=1S/C20H21N7O2S.ClH/c1-13-17-8-7-15(12-18(17)25-27(13)3)26(2)19-9-10-22-20(24-19)23-14-5-4-6-16(11-14)30(21,28)29;/h4-12H,1-3H3,(H2,21,28,29)(H,22,23,24);1H	2,4-diamino_pyrimidines	VEGFR			x
GW772405X		CNC(=O)c1cccc(c1)C#Cc1cncnc1Nc1ccc(OCc2cccc(F)c2)c(Cl)c1	PKIS	InChI=1S/C27H20ClFN4O2/c1-30-27(34)20-6-2-4-18(12-20)8-9-21-15-31-17-32-26(21)33-23-10-11-25(24(28)14-23)35-16-19-5-3-7-22(29)13-19/h2-7,10-15,17H,16H2,1H3,(H,30,34)(H,31,32,33)	4-anilino_5-alkynyl_pyrimidines	EGFR, ErbB2			x
GW775604X		O=C(NCC1CC1)C2=CC=C(C3=C(C)C=CC(NC(C4=CC(N5CCN(C)CC5)=NC=C4)=O)=C3)C=C2	PKIS2	InChI=1S/C29H33N5O2/c1-20-3-10-25(18-26(20)22-6-8-23(9-7-22)28(35)31-19-21-4-5-21)32-29(36)24-11-12-30-27(17-24)34-15-13-33(2)14-16-34/h3,6-12,17-18,21H,4-5,13-16,19H2,1-2H3,(H,31,35)(H,32,36)	Biphenylamide					x
GW775608X		Cc1ccc(NC(=O)c2ccnc(c2)N2CCOCC2)cc1-c1ccc(cc1)C(=O)NCC1CC1	PKIS	InChI=1S/C28H30N4O3/c1-19-2-9-24(31-28(34)23-10-11-29-26(16-23)32-12-14-35-15-13-32)17-25(19)21-5-7-22(8-6-21)27(33)30-18-20-3-4-20/h2,5-11,16-17,20H,3-4,12-15,18H2,1H3,(H,30,33)(H,31,34)	Biaryl_amides	MAPK14			x
GW775610X		O=C(NCC1CC1)C2=CC=C(C3=C(C)C=CC(NC(C4=CC(N5CCCCC5)=NC=C4)=O)=C3)C=C2	PKIS2	InChI=1S/C29H32N4O2/c1-20-5-12-25(32-29(35)24-13-14-30-27(17-24)33-15-3-2-4-16-33)18-26(20)22-8-10-23(11-9-22)28(34)31-19-21-6-7-21/h5,8-14,17-18,21H,2-4,6-7,15-16,19H2,1H3,(H,31,34)(H,32,35)	Biphenylamide					x
GW776245A		N1(CC2=CC=C(C3=NC=CC(C4=CNN=C4C5=CC=CC=N5)=C3)C=C2)CCOCC1.Cl	PKIS2	InChI=1S/C24H23N5O.ClH/c1-2-9-25-22(3-1)24-21(16-27-28-24)20-8-10-26-23(15-20)19-6-4-18(5-7-19)17-29-11-13-30-14-12-29;/h1-10,15-16H,11-14,17H2,(H,27,28);1H	4-pyridinyl (with 2 aryl) _ortho-aryl_azoles					x
GW777257X		CC1=C2C(C=CC(C3=C(C4=CC=CC=N4)N=C(N)S3)=N2)=NC=C1	PKIS2	InChI=1S/C17H13N5S/c1-10-7-9-20-12-5-6-13(21-14(10)12)16-15(22-17(18)23-16)11-4-2-3-8-19-11/h2-9H,1H3,(H2,18,22)	4-pyridinyl_ortho-aryl_azoles					x
GW778894X		N#Cc1cccc(Nc2nccc(n2)-c2cnn3ncccc23)c1	PKIS	InChI=1S/C17H11N7/c18-10-12-3-1-4-13(9-12)22-17-19-8-6-15(23-17)14-11-21-24-16(14)5-2-7-20-24/h1-9,11H,(H,19,22,23)	2H-3_pyrimidinyl_pyrazolopyridazines	CDK4			x
GW779439X_PKIS1	GW779439X	CN1CCN(CC1)c1ccc(Nc2nccc(n2)-c2cnn3ncccc23)cc1C(F)(F)F	PKIS	InChI=1S/C22H21F3N8/c1-31-9-11-32(12-10-31)20-5-4-15(13-17(20)22(23,24)25)29-21-26-8-6-18(30-21)16-14-28-33-19(16)3-2-7-27-33/h2-8,13-14H,9-12H2,1H3,(H,26,29,30)	2H-3_pyrimidinyl_pyrazolopyridazines	CDK4			x	x
GW780056X		CCN(CC)Cc1ccc(Nc2nccc(n2)-c2cnn3ncccc23)cc1	PKIS	InChI=1S/C21H23N7/c1-3-27(4-2)15-16-7-9-17(10-8-16)25-21-22-13-11-19(26-21)18-14-24-28-20(18)6-5-12-23-28/h5-14H,3-4,15H2,1-2H3,(H,22,25,26)	2H-3_pyrimidinyl_pyrazolopyridazines	CDK4			x
GW780159X		Nc1nc(c(s1)-c1ccc2ncccc2n1)-c1cccc(Cl)c1	PKIS	InChI=1S/C17H11ClN4S/c18-11-4-1-3-10(9-11)15-16(23-17(19)22-15)14-7-6-12-13(21-14)5-2-8-20-12/h1-9H,(H2,19,22)	2-pyridinyl_imidazoles_and_related	TGFBR		x	x
GW781483X		ClC1=C(F)C=CC(NC2=NC=NC3=C2C=C(NC(C=C)=O)C(OCCCN4CCOCC4)=C3)=C1	PKIS2	InChI=1S/C24H25ClFN5O3/c1-2-23(32)30-21-13-17-20(14-22(21)34-9-3-6-31-7-10-33-11-8-31)27-15-28-24(17)29-16-4-5-19(26)18(25)12-16/h2,4-5,12-15H,1,3,6-11H2,(H,30,32)(H,27,28,29)	4-anilino-quinazoline and analogues					x
GW781673X		Clc1ccc(CNc2nccc(n2)-c2cnn3ncccc23)cc1	PKIS	InChI=1S/C17H13ClN6/c18-13-5-3-12(4-6-13)10-20-17-19-9-7-15(23-17)14-11-22-24-16(14)2-1-8-21-24/h1-9,11H,10H2,(H,19,20,23)	2H-3_pyrimidinyl_pyrazolopyridazines	CDK4			x
GW782612X		NC(=O)c1cccc(Nc2nccc(Nc3cccc4[nH]ncc34)n2)c1	PKIS	InChI=1S/C18H15N7O/c19-17(26)11-3-1-4-12(9-11)22-18-20-8-7-16(24-18)23-14-5-2-6-15-13(14)10-21-25-15/h1-10H,(H2,19,26)(H,21,25)(H2,20,22,23,24)	2,4-diamino_pyrimidines	LCK			x
GW782907X		Cc1ccc(cc1-c1ccc(cc1)C(=O)NCC1CC1)C(=O)NC1CCCCC1	PKIS	InChI=1S/C25H30N2O2/c1-17-7-10-21(25(29)27-22-5-3-2-4-6-22)15-23(17)19-11-13-20(14-12-19)24(28)26-16-18-8-9-18/h7,10-15,18,22H,2-6,8-9,16H2,1H3,(H,26,28)(H,27,29)	Biaryl_amides	MAPK14			x
GW782912X		Cc1ccc(cc1-c1ccc(cc1)C(=O)NCC1CC1)C(=O)NC1CCC1	PKIS	InChI=1S/C23H26N2O2/c1-15-5-8-19(23(27)25-20-3-2-4-20)13-21(15)17-9-11-18(12-10-17)22(26)24-14-16-6-7-16/h5,8-13,16,20H,2-4,6-7,14H2,1H3,(H,24,26)(H,25,27)	Biaryl_amides	MAPK14			x
GW784041A		CC1=C(NC2=NC(NC3=CC=C(C4=CN=CN4)C=C3)=NC=C2)C=C(OC)C=C1.Cl	PKIS2	InChI=1S/C21H20N6O.ClH/c1-14-3-8-17(28-2)11-18(14)26-20-9-10-23-21(27-20)25-16-6-4-15(5-7-16)19-12-22-13-24-19;/h3-13H,1-2H3,(H,22,24)(H2,23,25,26,27);1H	2,4-dianilinopyrimidine					x
GW784307A		Cl.COc1cccc(c1)-n1ncc2c(N\N=C\c3ccc(cc3)C(=O)NCCN(C)C)ncnc12	PKIS	InChI=1S/C24H26N8O2.ClH/c1-31(2)12-11-25-24(33)18-9-7-17(8-10-18)14-28-30-22-21-15-29-32(23(21)27-16-26-22)19-5-4-6-20(13-19)34-3;/h4-10,13-16H,11-12H2,1-3H3,(H,25,33)(H,26,27,30);1H/b28-14+;	4-hydrazinly_pyrazolopyrimidines	GSK3			x
GW784684X		CN1CCN(Cc2ccc(o2)-c2cc3ncnc(Nc4ccc(OCc5cccc(F)c5)c(Cl)c4)c3s2)CC1	PKIS	InChI=1S/C29H27ClFN5O2S/c1-35-9-11-36(12-10-35)16-22-6-8-26(38-22)27-15-24-28(39-27)29(33-18-32-24)34-21-5-7-25(23(30)14-21)37-17-19-3-2-4-20(31)13-19/h2-8,13-15,18H,9-12,16-17H2,1H3,(H,32,33,34)	Anilino_thienopyrimidines	EGFR, ErbB2			x
GW784752X		COc1cccc(c1)-n1ncc2c(N\N=C\c3ccncc3)ncnc12	PKIS	InChI=1S/C18H15N7O/c1-26-15-4-2-3-14(9-15)25-18-16(11-23-25)17(20-12-21-18)24-22-10-13-5-7-19-8-6-13/h2-12H,1H3,(H,20,21,24)/b22-10+	4-hydrazinly_pyrazolopyrimidines	GSK3		x	x
GW785404X		CCn1c(nc2ccc(F)cc12)-c1nonc1N	PKIS	InChI=1S/C11H10FN5O/c1-2-17-8-5-6(12)3-4-7(8)14-11(17)9-10(13)16-18-15-9/h3-5H,2H2,1H3,(H2,13,16)	Furazan_benzimidazoles	MSK			x
GW785804X		Nc1nc(c(s1)-c1ccc2ncccc2n1)-c1ccc(F)cc1	PKIS	InChI=1S/C17H11FN4S/c18-11-5-3-10(4-6-11)15-16(23-17(19)22-15)14-8-7-12-13(21-14)2-1-9-20-12/h1-9H,(H2,19,22)	2-pyridinyl_imidazoles_and_related	TGFBR			x
GW785974X		CC(C)NC(=O)c1ccc(C)c(c1)-c1ccc(cc1)C(=O)NCC1CC1	PKIS	InChI=1S/C22H26N2O2/c1-14(2)24-22(26)19-7-4-15(3)20(12-19)17-8-10-18(11-9-17)21(25)23-13-16-5-6-16/h4,7-12,14,16H,5-6,13H2,1-3H3,(H,23,25)(H,24,26)	Biaryl_amides	MAPK14			x
GW786460X		Cc1cccc(n1)-c1n[nH]cc1-c1ccc2ncccc2n1	PKIS	InChI=1S/C17H13N5/c1-11-4-2-5-16(20-11)17-12(10-19-22-17)13-7-8-14-15(21-13)6-3-9-18-14/h2-10H,1H3,(H,19,22)	2-pyridinyl_imidazoles_and_related	TGFBR			x
GW787226A		CC1=C(C=C2)C(C=C2N(C)C3=NC(NC4=CC(S(=O)(N)=O)=CC=C4)=NC=C3)=NN1CC5=CC=CC=C5.CC6=C(C=C7)C(C=C7N(C)C8=NC(NC9=CC(S(=O)(N)=O)=CC=C9)=NC=C8)=NN6CC%10=CC=CC=C%10.Cl.Cl	PKIS2	InChI=1S/2C26H25N7O2S.2ClH/c2*1-18-23-12-11-21(16-24(23)31-33(18)17-19-7-4-3-5-8-19)32(2)25-13-14-28-26(30-25)29-20-9-6-10-22(15-20)36(27,34)35;;/h2*3-16H,17H2,1-2H3,(H2,27,34,35)(H,28,29,30);2*1H	2,4-dianilinopyrimidine					x
GW789449X		NC(C1=C(NC(N)=O)SC(C(C=C2)=CC=C2F)=C1)=O	PKIS2	InChI=1S/C12H10FN3O2S/c13-7-3-1-6(2-4-7)9-5-8(10(14)17)11(19-9)16-12(15)18/h1-5H,(H2,14,17)(H3,15,16,18)	carboxamide thiophene					x
GW792479X		O=C(N1CCCC1)C2=CC=C(C=C2)C3=NC=CC(C4=CNN=C4C5=CC=CC=N5)=C3	PKIS2	InChI=1S/C24H21N5O/c30-24(29-13-3-4-14-29)18-8-6-17(7-9-18)22-15-19(10-12-26-22)20-16-27-28-23(20)21-5-1-2-11-25-21/h1-2,5-12,15-16H,3-4,13-14H2,(H,27,28)	4-pyridinyl (with 2 aryl) _ortho-aryl_azoles	TGFBR1		x		x
GW794607X		CCCNc1cccc(c1)-n1ncc2c(N\N=C\c3ccncc3)ncnc12	PKIS	InChI=1S/C20H20N8/c1-2-8-22-16-4-3-5-17(11-16)28-20-18(13-26-28)19(23-14-24-20)27-25-12-15-6-9-21-10-7-15/h3-7,9-14,22H,2,8H2,1H3,(H,23,24,27)/b25-12+	4-hydrazinly_pyrazolopyrimidines	GSK3			x
GW794726X		CC(=O)Nc1cccc(n1)C#Cc1cncnc1Nc1ccc(OCc2cccc(F)c2)c(Cl)c1	PKIS	InChI=1S/C26H19ClFN5O2/c1-17(34)31-25-7-3-6-21(32-25)9-8-19-14-29-16-30-26(19)33-22-10-11-24(23(27)13-22)35-15-18-4-2-5-20(28)12-18/h2-7,10-14,16H,15H2,1H3,(H,29,30,33)(H,31,32,34)	4-anilino_5-alkynyl_pyrimidines	EGFR, ErbB2			x
GW795486X		Nc1ncnc2occ(-c3ccc(NC(=O)Nc4cc(cc(c4)C(F)(F)F)C(F)(F)F)cc3)c12	PKIS	InChI=1S/C21H13F6N5O2/c22-20(23,24)11-5-12(21(25,26)27)7-14(6-11)32-19(33)31-13-3-1-10(2-4-13)15-8-34-18-16(15)17(28)29-9-30-18/h1-9H,(H2,28,29,30)(H2,31,32,33)	Furopyrimidines_and_related	TIE2, VEGFR2			x
GW795493X		Nc1ncnc2occ(-c3ccc(NC(=O)Nc4cccc(c4)C(F)(F)F)cc3)c12	PKIS	InChI=1S/C20H14F3N5O2/c21-20(22,23)12-2-1-3-14(8-12)28-19(29)27-13-6-4-11(5-7-13)15-9-30-18-16(15)17(24)25-10-26-18/h1-10H,(H2,24,25,26)(H2,27,28,29)	Furopyrimidines_and_related	TIE2, VEGFR2			x
GW796920X		Cc1ccc(NC(=O)CC2CC2)cc1-c1ccc(cc1)C(=O)NCC1CC1	PKIS	InChI=1S/C23H26N2O2/c1-15-2-11-20(25-22(26)12-16-3-4-16)13-21(15)18-7-9-19(10-8-18)23(27)24-14-17-5-6-17/h2,7-11,13,16-17H,3-6,12,14H2,1H3,(H,24,27)(H,25,26)	Biaryl_amides	MAPK14			x
GW796921X		CCC(=O)Nc1ccc(C)c(c1)-c1ccc(cc1)C(=O)NCC1CC1	PKIS	InChI=1S/C21H24N2O2/c1-3-20(24)23-18-11-4-14(2)19(12-18)16-7-9-17(10-8-16)21(25)22-13-15-5-6-15/h4,7-12,15H,3,5-6,13H2,1-2H3,(H,22,25)(H,23,24)	Biaryl_amides	MAPK14			x
GW799251X		Nc1nccc(n1)C#Cc1cncnc1Nc1ccc(OCc2cccc(F)c2)c(Cl)c1	PKIS	InChI=1S/C23H16ClFN6O/c24-20-11-19(6-7-21(20)32-13-15-2-1-3-17(25)10-15)30-22-16(12-27-14-29-22)4-5-18-8-9-28-23(26)31-18/h1-3,6-12,14H,13H2,(H2,26,28,31)(H,27,29,30)	4-anilino_5-alkynyl_pyrimidines	EGFR, ErbB2			x
GW800172X		O=C(C1=CC=C(C2=CC(C(NC3CCCC3)=O)=CC=C2C)C=C1)NCC4CC4	PKIS2	InChI=1S/C24H28N2O2/c1-16-6-9-20(24(28)26-21-4-2-3-5-21)14-22(16)18-10-12-19(13-11-18)23(27)25-15-17-7-8-17/h6,9-14,17,21H,2-5,7-8,15H2,1H3,(H,25,27)(H,26,28)	Biphenylamide					x
GW801372X		COc1cc(Nc2nccc(n2)-c2cnn3ncccc23)cc(OC)c1	PKIS	InChI=1S/C18H16N6O2/c1-25-13-8-12(9-14(10-13)26-2)22-18-19-7-5-16(23-18)15-11-21-24-17(15)4-3-6-20-24/h3-11H,1-2H3,(H,19,22,23)	2H-3_pyrimidinyl_pyrazolopyridazines	GSK3			x
GW804482X		COc1cccc(COc2cc(sc2C(N)=O)-n2cnc3ccccc23)c1	PKIS	InChI=1S/C20H17N3O3S/c1-25-14-6-4-5-13(9-14)11-26-17-10-18(27-19(17)20(21)24)23-12-22-15-7-2-3-8-16(15)23/h2-10,12H,11H2,1H3,(H2,21,24)	Benzimidazole_N-thiophenes	PLK			x
GW805758X		CC(C)c1ccc(Nc2nccc(n2)-c2cnn3ncccc23)cc1	PKIS	InChI=1S/C19H18N6/c1-13(2)14-5-7-15(8-6-14)23-19-20-11-9-17(24-19)16-12-22-25-18(16)4-3-10-21-25/h3-13H,1-2H3,(H,20,23,24)	2H-3_pyrimidinyl_pyrazolopyridazines	CDK4			x
GW806290X		C1COc2cc(Nc3nccc(n3)-c3cnn4ncccc34)ccc2O1	PKIS	InChI=1S/C18H14N6O2/c1-2-15-13(11-21-24(15)20-6-1)14-5-7-19-18(23-14)22-12-3-4-16-17(10-12)26-9-8-25-16/h1-7,10-11H,8-9H2,(H,19,22,23)	2H-3_pyrimidinyl_pyrazolopyridazines	GSK3			x
GW806742X		CN(c1ccc(NC(=O)Nc2ccc(OC(F)(F)F)cc2)cc1)c1ccnc(Nc2cccc(c2)S(N)(=O)=O)n1	PKIS	InChI=1S/C25H22F3N7O4S/c1-35(22-13-14-30-23(34-22)31-18-3-2-4-21(15-18)40(29,37)38)19-9-5-16(6-10-19)32-24(36)33-17-7-11-20(12-8-17)39-25(26,27)28/h2-15H,1H3,(H2,29,37,38)(H,30,31,34)(H2,32,33,36)	2,4-diamino_pyrimidines	VEGFR			x
GW806776X		O=C(NCC1CC1)c1ccc(cc1)-c1cccc(c1)C(=O)NC1CC1	PKIS	InChI=1S/C21H22N2O2/c24-20(22-13-14-4-5-14)16-8-6-15(7-9-16)17-2-1-3-18(12-17)21(25)23-19-10-11-19/h1-3,6-9,12,14,19H,4-5,10-11,13H2,(H,22,24)(H,23,25)	Biaryl_amides	MAPK14			x
GW807930X		CC(=O)NCc1cccc(c1)C#Cc1cncnc1Nc1ccc(OCc2cccc(F)c2)c(Cl)c1	PKIS	InChI=1S/C28H22ClFN4O2/c1-19(35)32-15-21-5-2-4-20(12-21)8-9-23-16-31-18-33-28(23)34-25-10-11-27(26(29)14-25)36-17-22-6-3-7-24(30)13-22/h2-7,10-14,16,18H,15,17H2,1H3,(H,32,35)(H,31,33,34)	4-anilino_5-alkynyl_pyrimidines	EGFR, ErbB2			x
GW807982X_KCGS	GW807982X	CCOc1ccc2c(cnn2n1)-c1ccnc(Nc2cc(OC)cc(c2)C(F)(F)F)n1	KCGS	InChI=1S/C20H17F3N6O2/c1-3-31-18-5-4-17-15(11-25-29(17)28-18)16-6-7-24-19(27-16)26-13-8-12(20(21,22)23)9-14(10-13)30-2/h4-11H,3H2,1-2H3,(H,24,26,27)	2H-3_pyrimidinyl_pyrazolopyridazines	GSK3		x	x
GW809885X		COc1cccc(c1)-n1nc(C)c2c(N\N=C(/C)c3ccncc3)ncnc12	PKIS	InChI=1S/C20H19N7O/c1-13(15-7-9-21-10-8-15)24-25-19-18-14(2)26-27(20(18)23-12-22-19)16-5-4-6-17(11-16)28-3/h4-12H,1-3H3,(H,22,23,25)/b24-13+	4-hydrazinly_pyrazolopyrimidines	GSK3			x
GW809893X		CN(C1=CC=C(NC(NC2=CC(C(F)(F)F)=CC=C2F)=O)C=C1)C3=NC(NC4=CC=C(S(N)(=O)=O)C=C4)=NC=C3	PKIS2	InChI=1S/C25H21F4N7O3S/c1-36(22-12-13-31-23(35-22)32-16-5-9-19(10-6-16)40(30,38)39)18-7-3-17(4-8-18)33-24(37)34-21-14-15(25(27,28)29)2-11-20(21)26/h2-14H,1H3,(H2,30,38,39)(H,31,32,35)(H2,33,34,37)	2,4-Dianilinopyrimidine					x
GW809897X		CN(c1ccc(NC(=O)Nc2c(Cl)cccc2Cl)cc1)c1ccnc(Nc2cccc(CS(C)(=O)=O)c2)n1	PKIS	InChI=1S/C26H24Cl2N6O3S/c1-34(20-11-9-18(10-12-20)31-26(35)33-24-21(27)7-4-8-22(24)28)23-13-14-29-25(32-23)30-19-6-3-5-17(15-19)16-38(2,36)37/h3-15H,16H2,1-2H3,(H,29,30,32)(H2,31,33,35)	2,4-diamino_pyrimidines	VEGFR			x
GW810083X		O=C(N(C)C1CCOCC1)C2=CC=C(C=C2)C3=NC=CC(C4=CNN=C4C5=CC=CC=N5)=C3	PKIS2	InChI=1S/C26H25N5O2/c1-31(21-10-14-33-15-11-21)26(32)19-7-5-18(6-8-19)24-16-20(9-13-28-24)22-17-29-30-25(22)23-4-2-3-12-27-23/h2-9,12-13,16-17,21H,10-11,14-15H2,1H3,(H,29,30)	4-pyridinyl (with 2 aryl) _ortho-aryl_azoles					x
GW810372X		COc1ccc2c(cnn2n1)-c1ccnc(Nc2cccc(OC(F)(F)F)c2)n1	PKIS	InChI=1S/C18H13F3N6O2/c1-28-16-6-5-15-13(10-23-27(15)26-16)14-7-8-22-17(25-14)24-11-3-2-4-12(9-11)29-18(19,20)21/h2-10H,1H3,(H,22,24,25)	2H-3_pyrimidinyl_pyrazolopyridazines	GSK3		x	x
GW810437X		O=C(C1=COC=C1)NC2=CC(C3=CC=C(C(NCC4CC4)=O)C=C3)=C(OC)C=C2	PKIS2	InChI=1S/C23H22N2O4/c1-28-21-9-8-19(25-23(27)18-10-11-29-14-18)12-20(21)16-4-6-17(7-5-16)22(26)24-13-15-2-3-15/h4-12,14-15H,2-3,13H2,1H3,(H,24,26)(H,25,27)	Biphenylamide					x
GW810445X		O=C(NCC1CC1)C2=CC=C(C3=C(F)C=CC(C(NC4CC4)=O)=C3)C=C2	PKIS2	InChI=1S/C21H21FN2O2/c22-19-10-7-16(21(26)24-17-8-9-17)11-18(19)14-3-5-15(6-4-14)20(25)23-12-13-1-2-13/h3-7,10-11,13,17H,1-2,8-9,12H2,(H,23,25)(H,24,26)	Biphenylamide					x
GW810576X		COc1cccc(Nc2nccc(n2)-c2cnn3ncccc23)c1	PKIS	InChI=1S/C17H14N6O/c1-24-13-5-2-4-12(10-13)21-17-18-9-7-15(22-17)14-11-20-23-16(14)6-3-8-19-23/h2-11H,1H3,(H,18,21,22)	2H-3_pyrimidinyl_pyrazolopyridazines	GSK3			x
GW810578X		BrC1=CC(NC2=NC=CC(C3=C4C=CC=NN4N=C3)=N2)=CC(C(F)(F)F)=C1	PKIS2	InChI=1S/C17H10BrF3N6/c18-11-6-10(17(19,20)21)7-12(8-11)25-16-22-5-3-14(26-16)13-9-24-27-15(13)2-1-4-23-27/h1-9H,(H,22,25,26)	4-pyrimidinyl-azoles					x
GW811168X		COc1cccc(c1)-n1ncc2c(N\N=C\c3ccc(cc3)S(C)(=O)=O)ncnc12	PKIS	InChI=1S/C20H18N6O3S/c1-29-16-5-3-4-15(10-16)26-20-18(12-24-26)19(21-13-22-20)25-23-11-14-6-8-17(9-7-14)30(2,27)28/h3-13H,1-2H3,(H,21,22,25)/b23-11+	4-hydrazinly_pyrazolopyrimidines	GSK3			x
GW811603A		CN(C1=CC=NC(NC2=CC=C(CS(C)(=O)=O)C=C2)=N1)C3=CC=C4N(C)C(NCC5=CC=CC=C5)=NC4=C3.Cl	PKIS2	InChI=1S/C28H29N7O2S.ClH/c1-34(26-15-16-29-27(33-26)31-22-11-9-21(10-12-22)19-38(3,36)37)23-13-14-25-24(17-23)32-28(35(25)2)30-18-20-7-5-4-6-8-20;/h4-17H,18-19H2,1-3H3,(H,30,32)(H,29,31,33);1H	2,4-dianilinopyrimidine					x
GW811761X		CCOc1ccc2c(cnn2n1)-c1ccnc(Nc2cccc(c2)C(F)(F)F)n1	PKIS	InChI=1S/C19H15F3N6O/c1-2-29-17-7-6-16-14(11-24-28(16)27-17)15-8-9-23-18(26-15)25-13-5-3-4-12(10-13)19(20,21)22/h3-11H,2H2,1H3,(H,23,25,26)	2H-3_pyrimidinyl_pyrazolopyridazines	GSK3		x	x
GW812171X		O=C(N1CCOCC1)C2=CC=C(C=C2)C3=CC(C4=CNN=C4C5=CC=CC=N5)=CC=N3	PKIS2	InChI=1S/C24H21N5O2/c30-24(29-11-13-31-14-12-29)18-6-4-17(5-7-18)22-15-19(8-10-26-22)20-16-27-28-23(20)21-3-1-2-9-25-21/h1-10,15-16H,11-14H2,(H,27,28)	4-pyridinyl (with 2 aryl) _ortho-aryl_azoles					x
GW813244A		CN1C(NCC2=CC=C(F)C=C2)=NC3=CC(N(C4=CC=NC(NC5=CC=C(CS(C)(=O)=O)C=C5)=N4)C)=CC=C13.Cl	PKIS2	InChI=1S/C28H28FN7O2S.ClH/c1-35(26-14-15-30-27(34-26)32-22-10-6-20(7-11-22)18-39(3,37)38)23-12-13-25-24(16-23)33-28(36(25)2)31-17-19-4-8-21(29)9-5-19;/h4-16H,17-18H2,1-3H3,(H,31,33)(H,30,32,34);1H	2,4-dianilinopyrimidine					x
GW813349X		NC(C(SC(N1C=NC2=C1C=CC(Cl)=C2)=C3)=C3OCC4=CC=CC=C4C)=O	PKIS2	InChI=1S/C20H16ClN3O2S/c1-12-4-2-3-5-13(12)10-26-17-9-18(27-19(17)20(22)25)24-11-23-15-8-14(21)6-7-16(15)24/h2-9,11H,10H2,1H3,(H2,22,25)	benzimidazole_N-thiophenes					x
GW813360X		COc1cccc(c1)-n1cnc2c(N\N=C\c3ccncc3)ncnc12	PKIS	InChI=1S/C18H15N7O/c1-26-15-4-2-3-14(9-15)25-12-22-16-17(20-11-21-18(16)25)24-23-10-13-5-7-19-8-6-13/h2-12H,1H3,(H,20,21,24)/b23-10+	4-hydrazinly_pyrazolopyrimidines	GSK3			x
GW814408X		COc1cccc(c1)-c1c[nH]c2c(N\N=C\c3ccncc3)ncnc12	PKIS	InChI=1S/C19H16N6O/c1-26-15-4-2-3-14(9-15)16-11-21-18-17(16)22-12-23-19(18)25-24-10-13-5-7-20-8-6-13/h2-12,21H,1H3,(H,22,23,25)/b24-10+	4-hydrazinly_pyrazolopyrimidines	GSK3		x	x
GW817394X		COc1cccc(c1)-n1ncc2c(N\N=C\c3cccc(F)c3)ncnc12	PKIS	InChI=1S/C19H15FN6O/c1-27-16-7-3-6-15(9-16)26-19-17(11-24-26)18(21-12-22-19)25-23-10-13-4-2-5-14(20)8-13/h2-12H,1H3,(H,21,22,25)/b23-10+	4-hydrazinly_pyrazolopyrimidines	GSK3			x
GW817396X		COc1cccc(c1)-n1ncc2c(N\N=C\c3ccc(F)cc3)ncnc12	PKIS	InChI=1S/C19H15FN6O/c1-27-16-4-2-3-15(9-16)26-19-17(11-24-26)18(21-12-22-19)25-23-10-13-5-7-14(20)8-6-13/h2-12H,1H3,(H,21,22,25)/b23-10+	4-hydrazinly_pyrazolopyrimidines	GSK3			x
GW818933X		O=C(NCCC)NC1=CC=C(N(C2=CC=NC(NC3CC3)=N2)C)C=C1	PKIS2	InChI=1S/C18H24N6O/c1-3-11-20-18(25)22-14-6-8-15(9-7-14)24(2)16-10-12-19-17(23-16)21-13-4-5-13/h6-10,12-13H,3-5,11H2,1-2H3,(H,19,21,23)(H2,20,22,25)	2-amino-4-anilinopyrimidine					x
GW818941X		C(C=C1)(C2=CC=CC=C2)=NN3C1=C(C4=NC(NC5=CC=C(OCCO6)C6=C5)=NC=C4)C=N3	PKIS2	InChI=1S/C24H18N6O2/c1-2-4-16(5-3-1)19-7-8-21-18(15-26-30(21)29-19)20-10-11-25-24(28-20)27-17-6-9-22-23(14-17)32-13-12-31-22/h1-11,14-15H,12-13H2,(H,25,27,28)	4-pyrimidinyl-azoles					x
GW819077X		FC(F)(F)c1cccc(Nc2nccc(n2)-c2cnn3nc(ccc23)-c2ccccc2)c1	PKIS	InChI=1S/C23H15F3N6/c24-23(25,26)16-7-4-8-17(13-16)29-22-27-12-11-20(30-22)18-14-28-32-21(18)10-9-19(31-32)15-5-2-1-3-6-15/h1-14H,(H,27,29,30)	2H-3_pyrimidinyl_pyrazolopyridazines	GSK3			x
GW819230X		Cc1ccc(cc1)-c1cc2c(NC(=O)C3CC3)ncnc2o1	PKIS	InChI=1S/C17H15N3O2/c1-10-2-4-11(5-3-10)14-8-13-15(18-9-19-17(13)22-14)20-16(21)12-6-7-12/h2-5,8-9,12H,6-7H2,1H3,(H,18,19,20,21)	Furopyrimidines_and_related	GSK3			x
GW819776X		CC1=NN2N=CC(C3=NC(NC4=CC=C(C(F)(F)F)C=C4)=NC=C3)=C2C=C1	PKIS2	InChI=1S/C18H13F3N6/c1-11-2-7-16-14(10-23-27(16)26-11)15-8-9-22-17(25-15)24-13-5-3-12(4-6-13)18(19,20)21/h2-10H,1H3,(H,22,24,25)	4-pyrimidinyl-azoles					x
GW820759X		Cc1ccc(cc1-c1ccc2[nH]ncc2c1)C(=O)NC1CC1	PKIS	InChI=1S/C18H17N3O/c1-11-2-3-13(18(22)20-15-5-6-15)9-16(11)12-4-7-17-14(8-12)10-19-21-17/h2-4,7-10,15H,5-6H2,1H3,(H,19,21)(H,20,22)	Biaryl_amides	MAPK14			x
GW823670X		O=C(C1=CNC(C(NCC2=CC=CS2)=O)=C1)C(C(Cl)=CC=C3)=C3Cl	PKIS2	InChI=1S/C17H12Cl2N2O2S/c18-12-4-1-5-13(19)15(12)16(22)10-7-14(20-8-10)17(23)21-9-11-3-2-6-24-11/h1-8,20H,9H2,(H,21,23)	pyrrole-2-carboxamide					x
GW824645A_PKIS2	GW824645A	O=S(C1=CC(NC2=CC(C3=CC=C(F)C=C3)=NN2)=CC=C1)(N)=O.Cl	PKIS2	InChI=1S/C15H13FN4O2S.ClH/c16-11-6-4-10(5-7-11)14-9-15(20-19-14)18-12-2-1-3-13(8-12)23(17,21)22;/h1-9H,(H2,17,21,22)(H2,18,19,20);1H	3-amino_pyrazoles				x	x
GW827102X		FC(F)(F)c1cccc(c1)-c1nn2ncccc2c1-c1ccnc(Nc2ccc3OCCOc3c2)n1	PKIS	InChI=1S/C25H17F3N6O2/c26-25(27,28)16-4-1-3-15(13-16)23-22(19-5-2-9-30-34(19)33-23)18-8-10-29-24(32-18)31-17-6-7-20-21(14-17)36-12-11-35-20/h1-10,13-14H,11-12H2,(H,29,31,32)	2-aryl_3-pyridimidinyl_pyrazolopyridazines	GSK3			x
GW827105X		COc1ccc(cc1)-c1nn2ncccc2c1-c1ccnc(Nc2cccc(c2)C(F)(F)F)n1	PKIS	InChI=1S/C24H17F3N6O/c1-34-18-9-7-15(8-10-18)22-21(20-6-3-12-29-33(20)32-22)19-11-13-28-23(31-19)30-17-5-2-4-16(14-17)24(25,26)27/h2-14H,1H3,(H,28,30,31)	2-aryl_3-pyridimidinyl_pyrazolopyridazines	GSK3			x
GW827106X		COc1ccc(cc1)-c1nn2ncccc2c1-c1ccnc(Nc2ccc3OCCOc3c2)n1	PKIS	InChI=1S/C25H20N6O3/c1-32-18-7-4-16(5-8-18)24-23(20-3-2-11-27-31(20)30-24)19-10-12-26-25(29-19)28-17-6-9-21-22(15-17)34-14-13-33-21/h2-12,15H,13-14H2,1H3,(H,26,28,29)	2-aryl_3-pyridimidinyl_pyrazolopyridazines	GSK3			x
GW827396X		COc1ccc(cc1)-c1nn2ncccc2c1-c1ccnc(Nc2ccc(F)c(F)c2)n1	PKIS	InChI=1S/C23H16F2N6O/c1-32-16-7-4-14(5-8-16)22-21(20-3-2-11-27-31(20)30-22)19-10-12-26-23(29-19)28-15-6-9-17(24)18(25)13-15/h2-13H,1H3,(H,26,28,29)	2-aryl_3-pyridimidinyl_pyrazolopyridazines	GSK3			x
GW827654A		O=C(NC1=CC=C(CN2CCN(C)CC2)C=C1)NC3=CC=C(N(C4=CC=NC(NC5=CC=C(CS(C)(=O)=O)C=C5)=N4)C)C=C3.Cl	PKIS2	InChI=1S/C32H38N8O3S.ClH/c1-38-18-20-40(21-19-38)22-24-4-8-27(9-5-24)35-32(41)36-28-12-14-29(15-13-28)39(2)30-16-17-33-31(37-30)34-26-10-6-25(7-11-26)23-44(3,42)43;/h4-17H,18-23H2,1-3H3,(H,33,34,37)(H2,35,36,41);1H	2,4-dianilinopyrimidine					x
GW828205X		FC(F)(F)C1=CC=CC(NC2=NC=CC(C3=C4C=CC=NN4N=C3C5=CC=C(C(F)(F)F)C=C5)=N2)=C1	PKIS2	InChI=1S/C24H14F6N6/c25-23(26,27)15-8-6-14(7-9-15)21-20(19-5-2-11-32-36(19)35-21)18-10-12-31-22(34-18)33-17-4-1-3-16(13-17)24(28,29)30/h1-13H,(H,31,33,34)	4-pyrimidinyl_ortho-aryl_azoles					x
GW828206X		FC(F)(F)C1=CC=C(C2=NN3N=CC=CC3=C2C4=NC(NC5=CC=CC=C5)=NC=C4)C=C1	PKIS2	InChI=1S/C23H15F3N6/c24-23(25,26)16-10-8-15(9-11-16)21-20(19-7-4-13-28-32(19)31-21)18-12-14-27-22(30-18)29-17-5-2-1-3-6-17/h1-14H,(H,27,29,30)	4-pyrimidinyl-azoles					x
GW828525X		FC(F)(F)c1ccc(cc1)-c1nn2ncccc2c1-c1ccnc(Nc2ccc3OCCOc3c2)n1	PKIS	InChI=1S/C25H17F3N6O2/c26-25(27,28)16-5-3-15(4-6-16)23-22(19-2-1-10-30-34(19)33-23)18-9-11-29-24(32-18)31-17-7-8-20-21(14-17)36-13-12-35-20/h1-11,14H,12-13H2,(H,29,31,32)	2-aryl_3-pyridimidinyl_pyrazolopyridazines	GSK3			x
GW828529X		Fc1ccc(Nc2nccc(n2)-c2c(nn3ncccc23)-c2ccc(cc2)C(F)(F)F)cc1F	PKIS	InChI=1S/C23H13F5N6/c24-16-8-7-15(12-17(16)25)31-22-29-11-9-18(32-22)20-19-2-1-10-30-34(19)33-21(20)13-3-5-14(6-4-13)23(26,27)28/h1-12H,(H,29,31,32)	2-aryl_3-pyridimidinyl_pyrazolopyridazines	GSK3			x
GW829055X		Clc1ccc(cc1)-c1nn2ncccc2c1-c1ccnc(Nc2ccccc2)n1	PKIS	InChI=1S/C22H15ClN6/c23-16-10-8-15(9-11-16)21-20(19-7-4-13-25-29(19)28-21)18-12-14-24-22(27-18)26-17-5-2-1-3-6-17/h1-14H,(H,24,26,27)	2-aryl_3-pyridimidinyl_pyrazolopyridazines	GSK3			x
GW829058X		ClC(C=C1)=CC=C1C2=NN3N=CC=CC3=C2C4=CC=NC(NC5=CC(F)=C(F)C=C5)=N4	PKIS2	InChI=1S/C22H13ClF2N6/c23-14-5-3-13(4-6-14)21-20(19-2-1-10-27-31(19)30-21)18-9-11-26-22(29-18)28-15-7-8-16(24)17(25)12-15/h1-12H,(H,26,28,29)	4-pyrimidinyl_ortho-aryl_azoles					x
GW829115X		COc1ccc(cc1)-c1nn2ncccc2c1-c1ccnc(Nc2ccc(Cl)c(c2)C(F)(F)F)n1	PKIS	InChI=1S/C24H16ClF3N6O/c1-35-16-7-4-14(5-8-16)22-21(20-3-2-11-30-34(20)33-22)19-10-12-29-23(32-19)31-15-6-9-18(25)17(13-15)24(26,27)28/h2-13H,1H3,(H,29,31,32)	2-aryl_3-pyridimidinyl_pyrazolopyridazines	GSK3			x
GW829116X		ClC(C=C1)=CC=C1C2=NN3N=CC=CC3=C2C4=CC=NC(NC5=CC(OCCO6)=C6C=C5)=N4	PKIS2	InChI=1S/C24H17ClN6O2/c25-16-5-3-15(4-6-16)23-22(19-2-1-10-27-31(19)30-23)18-9-11-26-24(29-18)28-17-7-8-20-21(14-17)33-13-12-32-20/h1-11,14H,12-13H2,(H,26,28,29)	4-pyrimidinyl_ortho-aryl_azoles					x
GW829350X		FC(F)(F)C1=CC=C(C2=NN3N=CC=CC3=C2C4=NC(NC5=CC(C(F)(F)F)=C(Cl)C=C5)=NC=C4)C=C1	PKIS2	InChI=1S/C24H13ClF6N6/c25-17-8-7-15(12-16(17)24(29,30)31)34-22-32-11-9-18(35-22)20-19-2-1-10-33-37(19)36-21(20)13-3-5-14(6-4-13)23(26,27)28/h1-12H,(H,32,34,35)	4-pyrimidinyl-azoles					x
GW829351X		ClC1=CC=C(C2=NN3N=CC=CC3=C2C4=NC(NC5=CC(C(F)(F)F)=C(Cl)C=C5)=NC=C4)C=C1	PKIS2	InChI=1S/C23H13Cl2F3N6/c24-14-5-3-13(4-6-14)21-20(19-2-1-10-30-34(19)33-21)18-9-11-29-22(32-18)31-15-7-8-17(25)16(12-15)23(26,27)28/h1-12H,(H,29,31,32)	4-pyrimidinyl_ortho-aryl_azoles					x
GW829874X		COc1cccc(\C=N\Nc2ncnc3n(ncc23)-c2cccc(OC)c2)c1	PKIS	InChI=1S/C20H18N6O2/c1-27-16-7-3-5-14(9-16)11-23-25-19-18-12-24-26(20(18)22-13-21-19)15-6-4-8-17(10-15)28-2/h3-13H,1-2H3,(H,21,22,25)/b23-11+	4-hydrazinly_pyrazolopyrimidines	GSK3			x
GW829877X		COc1cccc(c1)-n1ncc2c(N\N=C\c3ccc(C)cc3)ncnc12	PKIS	InChI=1S/C20H18N6O/c1-14-6-8-15(9-7-14)11-23-25-19-18-12-24-26(20(18)22-13-21-19)16-4-3-5-17(10-16)27-2/h3-13H,1-2H3,(H,21,22,25)/b23-11+	4-hydrazinly_pyrazolopyrimidines	GSK3			x
GW829906X		Cc1ccc2c(c(nn2n1)-c1ccccc1)-c1ccnc(Nc2cccc(c2)C(F)(F)F)n1	PKIS	InChI=1S/C24H17F3N6/c1-15-10-11-20-21(22(32-33(20)31-15)16-6-3-2-4-7-16)19-12-13-28-23(30-19)29-18-9-5-8-17(14-18)24(25,26)27/h2-14H,1H3,(H,28,29,30)	2-aryl_3-pyridimidinyl_pyrazolopyridazines	GSK3			x
GW830263A		Cl.CN(c1ccc(NC(=O)Nc2ccc(cc2)C(=O)N2CCN(C)CC2)cc1)c1ccnc(Nc2ccc(CS(C)(=O)=O)cc2)n1	PKIS	InChI=1S/C32H36N8O4S.ClH/c1-38-18-20-40(21-19-38)30(41)24-6-10-26(11-7-24)35-32(42)36-27-12-14-28(15-13-27)39(2)29-16-17-33-31(37-29)34-25-8-4-23(5-9-25)22-45(3,43)44;/h4-17H,18-22H2,1-3H3,(H,33,34,37)(H2,35,36,42);1H	2,4-diamino_pyrimidines	VEGFR		x	x
GW830365A		Cl.CN(c1ccc(NC(=O)NCCN2CCOCC2)cc1)c1ccnc(Nc2ccc(CS(C)(=O)=O)cc2)n1	PKIS	InChI=1S/C26H33N7O4S.ClH/c1-32(23-9-7-22(8-10-23)30-26(34)28-13-14-33-15-17-37-18-16-33)24-11-12-27-25(31-24)29-21-5-3-20(4-6-21)19-38(2,35)36;/h3-12H,13-19H2,1-2H3,(H,27,29,31)(H2,28,30,34);1H	2,4-diamino_pyrimidines	VEGFR			x
GW830707A		CN(C1=CC=C(NC(NC2=CC=CC(Cl)=C2)=O)C=C1)C3=NC(N)=NC=C3.Cl	PKIS2	InChI=1S/C18H17ClN6O.ClH/c1-25(16-9-10-21-17(20)24-16)15-7-5-13(6-8-15)22-18(26)23-14-4-2-3-12(19)11-14;/h2-11H,1H3,(H2,20,21,24)(H2,22,23,26);1H	2-amino-4-anilinopyrimidine					x
GW830899A		CN(C1=CC=C(NC(N2CCN(CCCN3CCOCC3)CC2)=O)C=C1)C4=NC(NC5=CC=C(CS(C)(=O)=O)C=C5)=NC=C4.Cl	PKIS2	InChI=1S/C31H42N8O4S.ClH/c1-36(29-12-13-32-30(35-29)33-26-6-4-25(5-7-26)24-44(2,41)42)28-10-8-27(9-11-28)34-31(40)39-18-16-37(17-19-39)14-3-15-38-20-22-43-23-21-38;/h4-13H,3,14-24H2,1-2H3,(H,34,40)(H,32,33,35);1H	2,4-dianilinopyrimidine					x
GW830900A		Cl.CN(C)CCNC(=O)Nc1ccc(cc1)N(C)c1ccnc(Nc2ccc(CS(C)(=O)=O)cc2)n1	PKIS	InChI=1S/C24H31N7O3S.ClH/c1-30(2)16-15-26-24(32)28-20-9-11-21(12-10-20)31(3)22-13-14-25-23(29-22)27-19-7-5-18(6-8-19)17-35(4,33)34;/h5-14H,15-17H2,1-4H3,(H,25,27,29)(H2,26,28,32);1H	2,4-diamino_pyrimidines	VEGFR		x	x
GW831091X		NS(=O)(=O)c1ccc(Nc2cc(n[nH]2)-c2ccc(O)c(F)c2)cc1	PKIS	InChI=1S/C15H13FN4O3S/c16-12-7-9(1-6-14(12)21)13-8-15(20-19-13)18-10-2-4-11(5-3-10)24(17,22)23/h1-8,21H,(H2,17,22,23)(H2,18,19,20)	3-amino_pyrazoles	CDK2			x
GW832467X		Cc1ccc2c(c(nn2n1)-c1ccc(cc1)C(F)(F)F)-c1ccnc(Nc2ccc3OCCOc3c2)n1	PKIS	InChI=1S/C26H19F3N6O2/c1-15-2-8-20-23(24(34-35(20)33-15)16-3-5-17(6-4-16)26(27,28)29)19-10-11-30-25(32-19)31-18-7-9-21-22(14-18)37-13-12-36-21/h2-11,14H,12-13H2,1H3,(H,30,31,32)	2-aryl_3-pyridimidinyl_pyrazolopyridazines	GSK3			x
GW832476X	GW831090X	NS(=O)(=O)c1ccc(Nc2cc(n[nH]2)-c2cccc(O)c2)cc1	KCGS	InChI=1S/C15H14N4O3S/c16-23(21,22)13-6-4-11(5-7-13)17-15-9-14(18-19-15)10-2-1-3-12(20)8-10/h1-9,20H,(H2,16,21,22)(H2,17,18,19)	aminopyrazole			x	x
GW833373X		Cc1ccc2c(c(nn2n1)-c1ccc(F)cc1)-c1ccnc(Nc2ccccc2)n1	PKIS	InChI=1S/C23H17FN6/c1-15-7-12-20-21(22(29-30(20)28-15)16-8-10-17(24)11-9-16)19-13-14-25-23(27-19)26-18-5-3-2-4-6-18/h2-14H,1H3,(H,25,26,27)	2-aryl_3-pyridimidinyl_pyrazolopyridazines	GSK3			x
GW835314X		CN(C)CCOC1=CC=C(C2=NC=CC(C3=CNN=C3C4=CC=CC=N4)=C2)C=C1	PKIS2	InChI=1S/C23H23N5O/c1-28(2)13-14-29-19-8-6-17(7-9-19)22-15-18(10-12-25-22)20-16-26-27-23(20)21-5-3-4-11-24-21/h3-12,15-16H,13-14H2,1-2H3,(H,26,27)	4-pyridinyl (with 2 aryl) _ortho-aryl_azoles					x
GW837331X		COc1cc(Nc2ncc3c(C)nc(-c4cccc(c4)C(F)(F)F)n3n2)cc(OC)c1OC	PKIS	InChI=1S/C22H20F3N5O3/c1-12-16-11-26-21(28-15-9-17(31-2)19(33-4)18(10-15)32-3)29-30(16)20(27-12)13-6-5-7-14(8-13)22(23,24)25/h5-11H,1-4H3,(H,28,29)	Imidazotriazine	PLK			x
GW839464X		O=C(NC1=CC(C(C)(C)C)=NN1C2=CC=C(C)C=C2)NC3=C(C=CC=C4)C4=C(OCCN5CCOCC5)C=C3	PKIS2	InChI=1S/C31H37N5O3/c1-22-9-11-23(12-10-22)36-29(21-28(34-36)31(2,3)4)33-30(37)32-26-13-14-27(25-8-6-5-7-24(25)26)39-20-17-35-15-18-38-19-16-35/h5-14,21H,15-20H2,1-4H3,(H2,32,33,37)	diarylurea					x
GW843682X		COc1cc2ncn(-c3cc(OCc4ccccc4C(F)(F)F)c(s3)C(N)=O)c2cc1OC	PKIS	InChI=1S/C22H18F3N3O4S/c1-30-16-7-14-15(8-17(16)31-2)28(11-27-14)19-9-18(20(33-19)21(26)29)32-10-12-5-3-4-6-13(12)22(23,24)25/h3-9,11H,10H2,1-2H3,(H2,26,29)	Benzimidazole_N-thiophenes	PLK			x
GW846105X		O=C(Nc1sc2N(CCCc2c1C#N)C(=O)C1CC1)c1cccc2ccccc12	PKIS	InChI=1S/C23H19N3O2S/c24-13-19-18-9-4-12-26(22(28)15-10-11-15)23(18)29-21(19)25-20(27)17-8-3-6-14-5-1-2-7-16(14)17/h1-3,5-8,15H,4,9-12H2,(H,25,27)	3-cyano_thiophenes	JNK			x
GW852849X		COc1cc2ncn(-c3cc(OCc4ccccc4Cl)c(s3)C(N)=O)c2cc1OC	PKIS	InChI=1S/C21H18ClN3O4S/c1-27-16-7-14-15(8-17(16)28-2)25(11-24-14)19-9-18(20(30-19)21(23)26)29-10-12-5-3-4-6-13(12)22/h3-9,11H,10H2,1-2H3,(H2,23,26)	Benzimidazole_N-thiophenes	PLK			x
GW853606X		NC(=O)c1sc(cc1OCc1ccccc1Br)-n1cnc2ccc(cc12)C(F)(F)F	PKIS	InChI=1S/C20H13BrF3N3O2S/c21-13-4-2-1-3-11(13)9-29-16-8-17(30-18(16)19(25)28)27-10-26-14-6-5-12(7-15(14)27)20(22,23)24/h1-8,10H,9H2,(H2,25,28)	Benzimidazole_N-thiophenes	PLK			x
GW853609X		NC(=O)c1sc(cc1OCc1ccccc1Br)-n1cnc2cc(ccc12)C(F)(F)F	PKIS	InChI=1S/C20H13BrF3N3O2S/c21-13-4-2-1-3-11(13)9-29-16-8-17(30-18(16)19(25)28)27-10-26-14-7-12(20(22,23)24)5-6-15(14)27/h1-8,10H,9H2,(H2,25,28)	Benzimidazole_N-thiophenes	PLK			x
GW854278X		NC(C(SC(N1C=NC2=C1C=C(OC)C(OC)=C2)=C3)=C3OCC4=C(Br)C=NC=C4)=O	PKIS2	InChI=1S/C20H17BrN4O4S/c1-27-15-5-13-14(6-16(15)28-2)25(10-24-13)18-7-17(19(30-18)20(22)26)29-9-11-3-4-23-8-12(11)21/h3-8,10H,9H2,1-2H3,(H2,22,26)	benzimidazole_N-thiophenes					x
GW855857X		CC1=NC(C2=NC3=CC=CC=C3C(NC4=CC=NC=C4)=N2)=CC=C1	PKIS2	InChI=1S/C19H15N5/c1-13-5-4-8-17(21-13)19-23-16-7-3-2-6-15(16)18(24-19)22-14-9-11-20-12-10-14/h2-12H,1H3,(H,20,22,23,24)	2-aryl-4-anilino(pyridin-4-yl)-quinazoline and analogues			x		x
GW856795X		OC1=CC(NC2=C3C(C=CC(C(C)(C)C)=C3)=NC=C2)=CC=C1	PKIS2	InChI=1S/C19H20N2O/c1-19(2,3)13-7-8-17-16(11-13)18(9-10-20-17)21-14-5-4-6-15(22)12-14/h4-12,22H,1-3H3,(H,20,21)	4-anilinoquinoline					x
GW856804X		Nc1ncc(-c2cccc(c2)S(N)(=O)=O)c2scc(-c3ccc(F)c(Cl)c3)c12	PKIS	InChI=1S/C19H13ClFN3O2S2/c20-15-7-11(4-5-16(15)21)14-9-27-18-13(8-24-19(22)17(14)18)10-2-1-3-12(6-10)28(23,25)26/h1-9H,(H2,22,24)(H2,23,25,26)	Furopyrimidines_and_related	TIE2, VEGFR2			x
GW856805X		CC(C)(C)C1=CC2=C(NC3=C(C)C=CC(O)=C3)C=CN=C2C=C1	PKIS2	InChI=1S/C20H22N2O/c1-13-5-7-15(23)12-19(13)22-18-9-10-21-17-8-6-14(11-16(17)18)20(2,3)4/h5-12,23H,1-4H3,(H,21,22)	4-anilinoquinoline					x
GW857175X		CC1=NC(C2=NC3=CC=CC=C3C(NC4=CC5=C(NN=C5)C=C4)=N2)=CC=C1	PKIS2	InChI=1S/C21H16N6/c1-13-5-4-8-19(23-13)21-25-18-7-3-2-6-16(18)20(26-21)24-15-9-10-17-14(11-15)12-22-27-17/h2-12H,1H3,(H,22,27)(H,24,25,26)	2-aryl-4-anilino(pyridin-4-yl)-quinazoline and analogues					x
GW861893X		COc1cc(Nc2ncc3c(C)nc(-c4cccc(Oc5ccccc5)c4)n3n2)cc(OC)c1OC	PKIS	InChI=1S/C27H25N5O4/c1-17-22-16-28-27(30-19-14-23(33-2)25(35-4)24(15-19)34-3)31-32(22)26(29-17)18-9-8-12-21(13-18)36-20-10-6-5-7-11-20/h5-16H,1-4H3,(H,30,31)	Imidazotriazine	PLK			x
GW867253X		NS(C1=CC=CC(C2=CC=C3N=CC=C(C4=CC=CC(S(N)(=O)=O)=C4)C3=C2)=C1)(=O)=O	PKIS2	InChI=1S/C21H17N3O4S2/c22-29(25,26)17-5-1-3-14(11-17)15-7-8-21-20(13-15)19(9-10-24-21)16-4-2-6-18(12-16)30(23,27)28/h1-13H,(H2,22,25,26)(H2,23,27,28)	4-6-di-Ar-quinoline			x		x
GW867587X		CC1=NC(C2=NC3=CC=CC=C3C(NC4=CC(N=NN5)=C5C=C4)=N2)=CC=C1	PKIS2	InChI=1S/C20H15N7/c1-12-5-4-8-17(21-12)20-23-15-7-3-2-6-14(15)19(24-20)22-13-9-10-16-18(11-13)26-27-25-16/h2-11H,1H3,(H,22,23,24)(H,25,26,27)	2-aryl-4-anilino(pyridin-4-yl)-quinazoline and analogues					x
GW867588X		CC1=NC(C2=NC3=CC=CC=C3C(NC4=CC(SC=N5)=C5C=C4)=N2)=CC=C1	PKIS2	InChI=1S/C21H15N5S/c1-13-5-4-8-18(23-13)21-25-16-7-3-2-6-15(16)20(26-21)24-14-9-10-17-19(11-14)27-12-22-17/h2-12H,1H3,(H,24,25,26)	2-aryl-4-anilino(pyridin-4-yl)-quinazoline and analogues					x
GW868318X		COCCNC(C1=CC=C(C2=C(C)C(F)=CC(C(NC3CC3)=O)=C2)C=C1)=O	PKIS2	InChI=1S/C21H23FN2O3/c1-13-18(11-16(12-19(13)22)21(26)24-17-7-8-17)14-3-5-15(6-4-14)20(25)23-9-10-27-2/h3-6,11-12,17H,7-10H2,1-2H3,(H,23,25)(H,24,26)	Biphenylamide	MAPK14		x		x
GW869516X		CC1=C2C=NC(NC3=CC(OC)=C(OC)C(OC)=C3)=NN2C(C4=CC(C=CC=C5)=C5N4)=N1	PKIS2	InChI=1S/C23H22N6O3/c1-13-18-12-24-23(26-15-10-19(30-2)21(32-4)20(11-15)31-3)28-29(18)22(25-13)17-9-14-7-5-6-8-16(14)27-17/h5-12,27H,1-4H3,(H,26,28)	imidazotriazine					x
GW869640X		CC1=CSC(C2=NC3=CC=CC=C3C(NC4=CC=NC=C4)=N2)=N1	PKIS2	InChI=1S/C17H13N5S/c1-11-10-23-17(19-11)16-21-14-5-3-2-4-13(14)15(22-16)20-12-6-8-18-9-7-12/h2-10H,1H3,(H,18,20,21,22)	2-aryl-4-anilino(pyridin-4-yl)-quinazoline and analogues					x
GW869641X		CC1=NC(C(N=C2NC3=CC=NC=C3)=NC4=C2SC=C4)=CC=C1	PKIS2	InChI=1S/C17H13N5S/c1-11-3-2-4-14(19-11)16-21-13-7-10-23-15(13)17(22-16)20-12-5-8-18-9-6-12/h2-10H,1H3,(H,18,20,21,22)	2-aryl-4-anilino(pyridin-4-yl)-quinazoline and analogues					x
GW869810X		Fc1cccc(COc2ccc(Nc3ncnc4cc(sc34)C#C[C@@H]3C[C@H](CN3)OC(=O)N3CCOCC3)cc2Cl)c1	PKIS	InChI=1S/C30H27ClFN5O4S/c31-25-14-22(5-7-27(25)40-17-19-2-1-3-20(32)12-19)36-29-28-26(34-18-35-29)15-24(42-28)6-4-21-13-23(16-33-21)41-30(38)37-8-10-39-11-9-37/h1-3,5,7,12,14-15,18,21,23,33H,8-11,13,16-17H2,(H,34,35,36)/t21-,23-/m1/s1	Anilino_thienopyrimidines	EGFR, ErbB2			x
GW869979X		NC(C(SC(N1C=NC(C=C2OC)=C1C=C2OC)=C3)=C3OCC4=CC=C(S(C)(=O)=O)C=C4)=O	PKIS2	InChI=1S/C22H21N3O6S2/c1-29-17-8-15-16(9-18(17)30-2)25(12-24-15)20-10-19(21(32-20)22(23)26)31-11-13-4-6-14(7-5-13)33(3,27)28/h4-10,12H,11H2,1-3H3,(H2,23,26)	benzimidazole_N-thiophenes					x
GW872411X		CC1=NC(C2=NC3=CC=CC=C3C(NC4=CC(C)=NC=C4)=N2)=CC=C1	PKIS2	InChI=1S/C20H17N5/c1-13-6-5-9-18(22-13)20-24-17-8-4-3-7-16(17)19(25-20)23-15-10-11-21-14(2)12-15/h3-12H,1-2H3,(H,21,23,24,25)	2-aryl-4-anilino(pyridin-4-yl)-quinazoline and analogues					x
GW873004X		ClC1=CC(C2=NC3=CC=CC=C3C(NC4=CC=NC=C4)=N2)=CC=C1	PKIS2	InChI=1S/C19H13ClN4/c20-14-5-3-4-13(12-14)18-23-17-7-2-1-6-16(17)19(24-18)22-15-8-10-21-11-9-15/h1-12H,(H,21,22,23,24)	2-aryl-4-anilino(pyridin-4-yl)-quinazoline and analogues					x
GW874091X		Cc1nc(-c2ccccc2)n2nc(NCCCN3CCOCC3)ncc12	PKIS	InChI=1S/C19H24N6O/c1-15-17-14-21-19(20-8-5-9-24-10-12-26-13-11-24)23-25(17)18(22-15)16-6-3-2-4-7-16/h2-4,6-7,14H,5,8-13H2,1H3,(H,20,23)	Imidazotriazine	PLK			x
GW876019X		CC1=NC(C2=NC3=CC=CC=C3C(NC4=CC=CC(C(N)=O)=C4)=N2)=CC=C1	PKIS2	InChI=1S/C21H17N5O/c1-13-6-4-11-18(23-13)21-25-17-10-3-2-9-16(17)20(26-21)24-15-8-5-7-14(12-15)19(22)27/h2-12H,1H3,(H2,22,27)(H,24,25,26)	2-aryl-4-anilino(pyridin-4-yl)-quinazoline and analogues					x
GW876731X		CN1N=CC2=C1C=CC(NC3=NC(C4=CC=CC(C)=N4)=NC5=CC=CC=C35)=C2	PKIS2	InChI=1S/C22H18N6/c1-14-6-5-9-19(24-14)22-26-18-8-4-3-7-17(18)21(27-22)25-16-10-11-20-15(12-16)13-23-28(20)2/h3-13H,1-2H3,(H,25,26,27)	2-aryl-4-anilino(pyridin-4-yl)-quinazoline and analogues					x
GW876790X		CCn1c(nc2cncc(C(=O)NCCNC)c12)-c1nonc1N	PKIS	InChI=1S/C14H18N8O2/c1-3-22-11-8(14(23)18-5-4-16-2)6-17-7-9(11)19-13(22)10-12(15)21-24-20-10/h6-7,16H,3-5H2,1-2H3,(H2,15,21)(H,18,23)	Furazan_benzimidazoles	AKT			x
HG-10-102-01		O=C(C1=CC(OC)=C(NC2=NC=C(Cl)C(NC)=N2)C=C1)N3CCOCC3	KCGS	InChI=1S/C17H20ClN5O3/c1-19-15-12(18)10-20-17(22-15)21-13-4-3-11(9-14(13)25-2)16(24)23-5-7-26-8-6-23/h3-4,9-10H,5-8H2,1-2H3,(H2,19,20,21,22)	2-anilino-4-alkylamino-pyrimidine	LRRK2		x
HTH-01-015		O=C1N(C)C2=C(N=C(NC3=CN(C4CCNCC4)N=C3)N=C2C)N(C)C5=CC6=CC=CC=C6C=C51	KCGS	InChI=1S/C26H28N8O/c1-16-23-24(31-26(29-16)30-19-14-28-34(15-19)20-8-10-27-11-9-20)32(2)22-13-18-7-5-4-6-17(18)12-21(22)25(35)33(23)3/h4-7,12-15,20,27H,8-11H2,1-3H3,(H,29,30,31)	2-amino-pyrimido-diazepin-6-one			x
JH-II-127		CNC1=C2C(NC=C2Cl)=NC(NC3=CC=C(C(N4CCOCC4)=O)C=C3OC)=N1	KCGS	InChI=1S/C19H21ClN6O3/c1-21-16-15-12(20)10-22-17(15)25-19(24-16)23-13-4-3-11(9-14(13)28-2)18(27)26-5-7-29-8-6-26/h3-4,9-10H,5-8H2,1-2H3,(H3,21,22,23,24,25)	2-anilino-4-alkylamino-pyrrolopyrimidine	LRRK2		x
JNK-IN-7		O=C(NC1=CC=C(NC2=NC=CC(C3=CC=CN=C3)=N2)C(C)=C1)C4=CC=CC(NC(/C=C/CN(C)C)=O)=C4	KCGS	InChI=1S/C29H29N7O2/c1-20-17-24(11-12-25(20)34-29-31-15-13-26(35-29)22-8-5-14-30-19-22)33-28(38)21-7-4-9-23(18-21)32-27(37)10-6-16-36(2)3/h4-15,17-19H,16H2,1-3H3,(H,32,37)(H,33,38)(H,31,34,35)/b10-6+	2-anilino-4-aryl-pyrimidine	JNK		x
K05908		COC1=CC(C2=CN=CC(C3=CN(C4CCNCC4)N=C3)=C2)=CC(OC)=C1OC	KCGS	InChI=1S/C22H26N4O3/c1-27-20-9-15(10-21(28-2)22(20)29-3)16-8-17(12-24-11-16)18-13-25-26(14-18)19-4-6-23-7-5-19/h8-14,19,23H,4-7H2,1-3H3	3-aryl-pyridine			x
NVP-2		ClC1=CN=C(N[C@H]2CC[C@H](N[C@H](C)COC)CC2)C=C1C3=CC=CC(NCC4(C#N)CCOCC4)=N3	KCGS	InChI=1S/C27H37ClN6O2/c1-19(16-35-2)32-20-6-8-21(9-7-20)33-26-14-22(23(28)15-30-26)24-4-3-5-25(34-24)31-18-27(17-29)10-12-36-13-11-27/h3-5,14-15,19-21,32H,6-13,16,18H2,1-2H3,(H,30,33)(H,31,34)/t19-,20-,21-/m1/s1	2-alkylamino-4-Ar-pyridine			x
NVS-PAK1-1		O=C(N1C[C@@H](NC2=NC3=CC(F)=CC=C3N(CC(F)F)C4=CC=C(Cl)C=C42)CC1)NC(C)C	KCGS	InChI=1S/C23H25ClF3N5O/c1-13(2)28-23(33)31-8-7-16(11-31)29-22-17-9-14(24)3-5-19(17)32(12-21(26)27)20-6-4-15(25)10-18(20)30-22/h3-6,9-10,13,16,21H,7-8,11-12H2,1-2H3,(H,28,33)(H,29,30)/t16-/m0/s1	other	PAK1		x
PFE-PKIS_1		O=C1C(Br)=C(OCC2=C(F)C=C(F)C=C2)C=C(C)N1C3=CC(C(NCC(N)=O)=O)=CC=C3C	KCGS	InChI=1S/C23H20BrF2N3O4/c1-12-3-4-14(22(31)28-10-20(27)30)8-18(12)29-13(2)7-19(21(24)23(29)32)33-11-15-5-6-16(25)9-17(15)26/h3-9H,10-11H2,1-2H3,(H2,27,30)(H,28,31)	1-aryl-pyridone			x
PFE-PKIS_12		O=C(NCCCN1CCOC1=O)C2=CN=C(NCC3=C(Cl)C=CC(Cl)=C3)N=C2NC4CCCC4	KCGS	InChI=1S/C23H28Cl2N6O3/c24-16-6-7-19(25)15(12-16)13-27-22-28-14-18(20(30-22)29-17-4-1-2-5-17)21(32)26-8-3-9-31-10-11-34-23(31)33/h6-7,12,14,17H,1-5,8-11,13H2,(H,26,32)(H2,27,28,29,30)	2, 4-diamino-5-carboxamide-pyrimidine			x
PFE-PKIS_21		FC1=C(F)C=CC(C(NOC[C@H](O)CO)=O)=C1NC2=CC=C(I)C=C2F	KCGS	InChI=1S/C16H14F3IN2O4/c17-11-3-2-10(16(25)22-26-7-9(24)6-23)15(14(11)19)21-13-4-1-8(20)5-12(13)18/h1-5,9,21,23-24H,6-7H2,(H,22,25)/t9-/m1/s1	other			x
PFE-PKIS_25		CN([C@H]1CN(C(CC#N)=O)CC[C@H]1C)C2=C3C(NC=C3)=NC=N2	KCGS	InChI=1S/C16H20N6O/c1-11-5-8-22(14(23)3-6-17)9-13(11)21(2)16-12-4-7-18-15(12)19-10-20-16/h4,7,10-11,13H,3,5,8-9H2,1-2H3,(H,18,19,20)/t11-,13+/m1/s1	4-amino-pyrrolo-pyrimidine			x
PFE-PKIS_29		COC(N=C1)=CC=C1C2=CC3=C(C)N=C(N)N=C3N([C@H]4CC[C@H](OCCO)CC4)C2=O	KCGS	InChI=1S/C22H27N5O4/c1-13-17-11-18(14-3-8-19(30-2)24-12-14)21(29)27(20(17)26-22(23)25-13)15-4-6-16(7-5-15)31-10-9-28/h3,8,11-12,15-16,28H,4-7,9-10H2,1-2H3,(H2,23,25,26)/t15-,16-	pyrimidopyridinone			x
PFE-PKIS_3		COC1=CC(C2=CC3=CN=C(N)N=C3N=C2NC(NC(C)(C)C)=O)=CC(OC)=C1	KCGS	InChI=1S/C20H24N6O3/c1-20(2,3)26-19(27)25-17-15(8-12-10-22-18(21)24-16(12)23-17)11-6-13(28-4)9-14(7-11)29-5/h6-10H,1-5H3,(H4,21,22,23,24,25,26,27)	2-amino-quinazoline			x
PFE-PKIS_32		CC(C1=CN=C(NC2=NC=C(N3CCNCC3)C=C2)N=C1N4C5CCCC5)=C(C(C)=O)C4=O	KCGS	InChI=1S/C24H29N7O2/c1-15-19-14-27-24(28-20-8-7-18(13-26-20)30-11-9-25-10-12-30)29-22(19)31(17-5-3-4-6-17)23(33)21(15)16(2)32/h7-8,13-14,17,25H,3-6,9-12H2,1-2H3,(H,26,27,28,29)	pyrimidopyridinone			x
PFE-PKIS_34		CN([C@H]1CN(C(CO)=O)CC[C@H]1C)C2=C3C(NC=C3)=NC=N2	KCGS	InChI=1S/C15H21N5O2/c1-10-4-6-20(13(22)8-21)7-12(10)19(2)15-11-3-5-16-14(11)17-9-18-15/h3,5,9-10,12,21H,4,6-8H2,1-2H3,(H,16,17,18)/t10-,12+/m1/s1	4-amino-pyrrolo-pyrimidine			x
PFE-PKIS_39		CN(N=C1)C=C1C(C=C2)=NN3C2=NN=C3[C@@H](C)C4=CC=C(N=CC=C5)C5=C4	KCGS	InChI=1S/C20H17N7/c1-13(14-5-6-17-15(10-14)4-3-9-21-17)20-24-23-19-8-7-18(25-27(19)20)16-11-22-26(2)12-16/h3-13H,1-2H3/t13-/m0/s1	6-sub-quinoline			x
PFE-PKIS_40		O=C1N([C@@H]2CC[C@@H](O)CC2)C3=NC(N)=NC(C)=C3C=C1C4=CC=C(OC)N=C4	KCGS	InChI=1S/C20H23N5O3/c1-11-15-9-16(12-3-8-17(28-2)22-10-12)19(27)25(18(15)24-20(21)23-11)13-4-6-14(26)7-5-13/h3,8-10,13-14,26H,4-7H2,1-2H3,(H2,21,23,24)/t13-,14-	pyrimidopyridinone			x
PFE-PKIS_41		CC1=CC(OCC2=C(F)C=C(F)C=C2)=C(Br)C(N1C3=C(C)C=CC(C(NC)=O)=C3)=O	KCGS	InChI=1S/C22H19BrF2N2O3/c1-12-4-5-14(21(28)26-3)9-18(12)27-13(2)8-19(20(23)22(27)29)30-11-15-6-7-16(24)10-17(15)25/h4-10H,11H2,1-3H3,(H,26,28)	1-aryl-pyridone			x
PFE-PKIS_44		CC(C1=CN=C(NC2=NN(C)C=C2)N=C1N3C4CCCC4)=C(C(C)=O)C3=O	KCGS	InChI=1S/C19H22N6O2/c1-11-14-10-20-19(21-15-8-9-24(3)23-15)22-17(14)25(13-6-4-5-7-13)18(27)16(11)12(2)26/h8-10,13H,4-7H2,1-3H3,(H,20,21,22,23)	pyrimidopyridinone			x
RO0117162-000		[O-][N+](=O)c1ccc2Nc3n[nH]cc3N=C(c4ccccc4Cl)c2c1	Roche	InChI=1S/C16H10ClN5O2/c17-12-4-2-1-3-10(12)15-11-7-9(22(23)24)5-6-13(11)20-16-14(19-15)8-18-21-16/h1-8H,(H2,18,20,21)	Pyrazolobenzodiazepines	CDK2	x
RO0150463-000		Nc1n[nH]c2nc(cc(c12)C(F)(F)F)c3cccs3	Roche	InChI=1S/C11H7F3N4S/c12-11(13,14)5-4-6(7-2-1-3-19-7)16-10-8(5)9(15)17-18-10/h1-4H,(H3,15,16,17,18)	aminopyrazole	CDK2	x
RO0271528-000		Cn1cc(C2=C(C(=O)NC2=O)c3cn(C)c4ncccc34)c5ccccc15	Roche	InChI=1S/C21H16N4O2/c1-24-10-14(12-6-3-4-8-16(12)24)17-18(21(27)23-20(17)26)15-11-25(2)19-13(15)7-5-9-22-19/h3-11H,1-2H3,(H,23,26,27)	Indolylmaleimide	PRKC	x
RO0272148-000		Fc1ccc2NC(=O)\C(=C/c3ccc[nH]3)\c2c1	Roche	InChI=1S/C13H9FN2O/c14-8-3-4-12-10(6-8)11(13(17)16-12)7-9-2-1-5-15-9/h1-7,15H,(H,16,17)/b11-7-	Oxindoles	CDK2	x
RO0272159-000		COc1cc[nH]c1\C=C\2/C(=O)Nc3ccccc23	Roche	InChI=1S/C14H12N2O2/c1-18-13-6-7-15-12(13)8-10-9-4-2-3-5-11(9)16-14(10)17/h2-8,15H,1H3,(H,16,17)/b10-8-	Oxindoles	CDK2	x
RO0274406-000		Cc1[nH]nc2Nc3ccc(cc3C(=Nc12)c4ccccc4Cl)[N+](=O)[O-]	Roche	InChI=1S/C17H12ClN5O2/c1-9-15-17(22-21-9)19-14-7-6-10(23(24)25)8-12(14)16(20-15)11-4-2-3-5-13(11)18/h2-8H,1H3,(H2,19,21,22)	Pyrazolobenzodiazepines	CDK2	x
RO0274710-000		CC(C)c1[nH]nc2Nc3ccc(cc3C(=Nc12)c4ccccc4Cl)[N+](=O)[O-]	Roche	InChI=1S/C19H16ClN5O2/c1-10(2)16-18-19(24-23-16)21-15-8-7-11(25(26)27)9-13(15)17(22-18)12-5-3-4-6-14(12)20/h3-10H,1-2H3,(H2,21,23,24)	Pyrazolobenzodiazepines	CDK2	x
RO0275062-000		Cc1[nH]nc2Nc3ccc(cc3C(=Nc12)c4ccccc4F)C#N	Roche	InChI=1S/C18H12FN5/c1-10-16-18(24-23-10)21-15-7-6-11(9-20)8-13(15)17(22-16)12-4-2-3-5-14(12)19/h2-8H,1H3,(H2,21,23,24)	Pyrazolobenzodiazepines	CDK2	x
RO0281498-000		COc1ccc2Nc3n[nH]c(C)c3N=C(c4ccccc4Cl)c2c1	Roche	InChI=1S/C18H15ClN4O/c1-10-16-18(23-22-10)20-15-8-7-11(24-2)9-13(15)17(21-16)12-5-3-4-6-14(12)19/h3-9H,1-2H3,(H2,20,22,23)	Pyrazolobenzodiazepines	CDK2	x
RO0281567-000		COc1cc[nH]c1\C=C\2/C(=O)Nc3ccc(F)c(I)c23	Roche	InChI=1S/C14H10FIN2O2/c1-20-11-4-5-17-10(11)6-7-12-9(18-14(7)19)3-2-8(15)13(12)16/h2-6,17H,1H3,(H,18,19)/b7-6-	Oxindoles	CDK2	x
RO0281601-001		Cl.CNCC#Cc1c(F)ccc2NC(=O)\C(=C/c3[nH]ccc3OC)\c12	Roche	InChI=1S/C18H16FN3O2.ClH/c1-20-8-3-4-11-13(19)5-6-14-17(11)12(18(23)22-14)10-15-16(24-2)7-9-21-15;/h5-7,9-10,20-21H,8H2,1-2H3,(H,22,23);1H/b12-10-;	Oxindoles	CDK2	x
RO0281752-000		CC(=O)Nc1ccc2Nc3n[nH]c(C)c3N=C(c4ccccc4Cl)c2c1	Roche	InChI=1S/C19H16ClN5O/c1-10-17-19(25-24-10)22-16-8-7-12(21-11(2)26)9-14(16)18(23-17)13-5-3-4-6-15(13)20/h3-9H,1-2H3,(H,21,26)(H2,22,24,25)	Pyrazolobenzodiazepines	CDK2	x
RO0282586-000		Cc1[nH]nc2Nc3ccc(cc3C(=Nc12)c4ccccc4F)C(=O)N	Roche	InChI=1S/C18H14FN5O/c1-9-15-18(24-23-9)21-14-7-6-10(17(20)25)8-12(14)16(22-15)11-4-2-3-5-13(11)19/h2-8H,1H3,(H2,20,25)(H2,21,23,24)	Pyrazolobenzodiazepines	CDK2	x
RO0282986-001		Cl.COc1cc[nH]c1\C=C\2/C(=O)Nc3ccc(F)c(C#CC4(O)CCNCC4)c23	Roche	InChI=1S/C21H20FN3O3.ClH/c1-28-18-5-9-24-17(18)12-14-19-13(4-6-21(27)7-10-23-11-8-21)15(22)2-3-16(19)25-20(14)26;/h2-3,5,9,12,23-24,27H,7-8,10-11H2,1H3,(H,25,26);1H/b14-12-;	Oxindoles	CDK2	x
RO0283049-001		Cl.CN[C@@H](CO)C#Cc1c(F)ccc2NC(=O)\C(=C/c3[nH]ccc3OC)\c12	Roche	InChI=1S/C19H18FN3O3.ClH/c1-21-11(10-24)3-4-12-14(20)5-6-15-18(12)13(19(25)23-15)9-16-17(26-2)7-8-22-16;/h5-9,11,21-22,24H,10H2,1-2H3,(H,23,25);1H/b13-9-;/t11-;/m1./s1	Oxindoles	CDK2	x
RO0283120-000		COc1cc[nH]c1\C=C\2/C(=O)Nc3ccc(F)c(C#C[C@@H](O)[C@@H](N)[C@@H](C)O)c23	Roche	InChI=1S/C20H20FN3O4/c1-10(25)19(22)16(26)6-3-11-13(21)4-5-14-18(11)12(20(27)24-14)9-15-17(28-2)7-8-23-15/h4-5,7-10,16,19,23,25-26H,22H2,1-2H3,(H,24,27)/b12-9-/t10-,16-,19+/m1/s1	Oxindoles	CDK2	x
RO0316045-000		CN1C(=O)C(=C(C1=O)c2c[nH]c3ccccc23)c4c[nH]c5ccccc45	Roche	InChI=1S/C21H15N3O2/c1-24-20(25)18(14-10-22-16-8-4-2-6-12(14)16)19(21(24)26)15-11-23-17-9-5-3-7-13(15)17/h2-11,22-23H,1H3/b18-14-,19-15+	Bisindolylmaleimide	PRKC	x
RO0316233-000		O=C1NC(=O)C(=C1c2c[nH]c3ccccc23)c4c[nH]c5ccccc45	Roche	InChI=1S/C20H13N3O2/c24-19-17(13-9-21-15-7-3-1-5-11(13)15)18(20(25)23-19)14-10-22-16-8-4-2-6-12(14)16/h1-10,21-22H,(H,23,24,25)/b17-13-,18-14+	Bisindolylmaleimide	PRKC	x
RO0316849-000		O=C1NC(=O)C(=C1c2ccccc2)c3c[nH]c4ccccc34	Roche	InChI=1S/C18H12N2O2/c21-17-15(11-6-2-1-3-7-11)16(18(22)20-17)13-10-19-14-9-5-4-8-12(13)14/h1-10,19H,(H,20,21,22)	Indolylmaleimide	PRKC	x
RO0316873-000		OC1NC(=O)C(=C1c2c[nH]c3ccccc23)c4c[nH]c5ccccc45	Roche	InChI=1S/C20H15N3O2/c24-19-17(13-9-21-15-7-3-1-5-11(13)15)18(20(25)23-19)14-10-22-16-8-4-2-6-12(14)16/h1-10,19,21-22,24H,(H,23,25)/b17-13-,18-14+	Bisindolylmaleimide	PRKC	x
RO0317208-000		Cn1cc(C2=C(C(=O)NC2=O)c3cn(C)c4ccccc34)c5ccccc15	Roche	InChI=1S/C22H17N3O2/c1-24-11-15(13-7-3-5-9-17(13)24)19-20(22(27)23-21(19)26)16-12-25(2)18-10-6-4-8-14(16)18/h3-12H,1-2H3,(H,23,26,27)	Bisindolylmaleimide	PRKC	x
RO0317253-000		Cn1cc(C2=C(C(=O)NC2=O)c3cccc4ccccc34)c5ccccc15	Roche	InChI=1S/C23H16N2O2/c1-25-13-18(16-10-4-5-12-19(16)25)21-20(22(26)24-23(21)27)17-11-6-8-14-7-2-3-9-15(14)17/h2-13H,1H3,(H,24,26,27)	Indolylmaleimide	PRKC	x
RO0317254-000		Cn1cc(C2=C(C(=O)NC2=O)c3ccc4ccccc4c3)c5ccccc15	Roche	InChI=1S/C23H16N2O2/c1-25-13-18(17-8-4-5-9-19(17)25)21-20(22(26)24-23(21)27)16-11-10-14-6-2-3-7-15(14)12-16/h2-13H,1H3,(H,24,26,27)	Indolylmaleimide	PRKC	x
RO0317257-000		COc1ccc(cc1)C2=C(C(=O)NC2=O)c3cn(C)c4ccccc34	Roche	InChI=1S/C20H16N2O3/c1-22-11-15(14-5-3-4-6-16(14)22)18-17(19(23)21-20(18)24)12-7-9-13(25-2)10-8-12/h3-11H,1-2H3,(H,21,23,24)	Indolylmaleimide	PRKC	x
RO0317302-000		COc1ccc2c(cn(C)c2c1)C3=C(C(=O)NC3=O)c4cn(C)c5ccccc45	Roche	InChI=1S/C23H19N3O3/c1-25-11-16(14-6-4-5-7-18(14)25)20-21(23(28)24-22(20)27)17-12-26(2)19-10-13(29-3)8-9-15(17)19/h4-12H,1-3H3,(H,24,27,28)	Bisindolylmaleimide	PRKC	x
RO0317328-000		Cn1cc(C2=C(C(=O)NC2=O)c3ccsc3)c4ccccc14	Roche	InChI=1S/C17H12N2O2S/c1-19-8-12(11-4-2-3-5-13(11)19)15-14(10-6-7-22-9-10)16(20)18-17(15)21/h2-9H,1H3,(H,18,20,21)	Indolylmaleimide	PRKC	x
RO0317340-000		CSc1c(C2=C(C(=O)NC2=O)c3cn(C)c4ccccc34)c5ccccc5n1C	Roche	InChI=1S/C23H19N3O2S/c1-25-12-15(13-8-4-6-10-16(13)25)18-20(22(28)24-21(18)27)19-14-9-5-7-11-17(14)26(2)23(19)29-3/h4-12H,1-3H3,(H,24,27,28)	Bisindolylmaleimide	PRKC	x
RO0317365-000		Cn1cc(C2=C(C(=O)NC2=O)c3cn(C)c4ccc(N)cc34)c5ccccc15	Roche	InChI=1S/C22H18N4O2/c1-25-10-15(13-5-3-4-6-17(13)25)19-20(22(28)24-21(19)27)16-11-26(2)18-8-7-12(23)9-14(16)18/h3-11H,23H2,1-2H3,(H,24,27,28)	Bisindolylmaleimide	PRKC	x
RO0317373-001		Cl.Cn1cc(C2=C(C(=O)NC2=O)c3ccc(N)cc3)c4ccccc14	Roche	InChI=1S/C19H15N3O2.ClH/c1-22-10-14(13-4-2-3-5-15(13)22)17-16(18(23)21-19(17)24)11-6-8-12(20)9-7-11;/h2-10H,20H2,1H3,(H,21,23,24);1H	Indolylmaleimide	PRKC	x
RO0317377-000		Cn1cc(C2=C(C(=O)NC2=O)c3cn(CCCO)c4ccccc34)c5ccccc15	Roche	InChI=1S/C24H21N3O3/c1-26-13-17(15-7-2-4-9-19(15)26)21-22(24(30)25-23(21)29)18-14-27(11-6-12-28)20-10-5-3-8-16(18)20/h2-5,7-10,13-14,28H,6,11-12H2,1H3,(H,25,29,30)	Bisindolylmaleimide	PRKC	x
RO0317379-000		CS(=O)c1c(C2=C(C(=O)NC2=O)c3cn(C)c4ccccc34)c5ccccc5n1C	Roche	InChI=1S/C23H19N3O3S/c1-25-12-15(13-8-4-6-10-16(13)25)18-20(22(28)24-21(18)27)19-14-9-5-7-11-17(14)26(2)23(19)30(3)29/h4-12H,1-3H3,(H,24,27,28)	Bisindolylmaleimide	PRKC	x
RO0317432-000		Cn1cc(C2=C(C(=O)NC2=O)c3cn(C)c4ccc(OCc5ccccc5)cc34)c6ccccc16	Roche	InChI=1S/C29H23N3O3/c1-31-15-22(20-10-6-7-11-24(20)31)26-27(29(34)30-28(26)33)23-16-32(2)25-13-12-19(14-21(23)25)35-17-18-8-4-3-5-9-18/h3-16H,17H2,1-2H3,(H,30,33,34)	Bisindolylmaleimide	PRKC	x
RO0317452-000		Cn1cc(C2=C(C(=O)NC2=O)c3cn(C)c4c(cccc34)[N+](=O)[O-])c5ccccc15	Roche	InChI=1S/C22H16N4O4/c1-24-10-14(12-6-3-4-8-16(12)24)18-19(22(28)23-21(18)27)15-11-25(2)20-13(15)7-5-9-17(20)26(29)30/h3-11H,1-2H3,(H,23,27,28)	Bisindolylmaleimide	PRKC	x
RO0317471-000		Cn1cc(C2=C(C(=O)NC2=O)c3cccc(N)c3)c4ccccc14	Roche	InChI=1S/C19H15N3O2/c1-22-10-14(13-7-2-3-8-15(13)22)17-16(18(23)21-19(17)24)11-5-4-6-12(20)9-11/h2-10H,20H2,1H3,(H,21,23,24)	Indolylmaleimide	PRKC	x
RO0317474-000		Cn1cc(C2=C(C(=O)NC2=O)c3cccc(c3)[N+](=O)[O-])c4ccccc14	Roche	InChI=1S/C19H13N3O4/c1-21-10-14(13-7-2-3-8-15(13)21)17-16(18(23)20-19(17)24)11-5-4-6-12(9-11)22(25)26/h2-10H,1H3,(H,20,23,24)	Indolylmaleimide	PRKC	x
RO0317476-000		Cn1cc(C2=C(C(=O)NC2=O)c3cccc(Cl)c3)c4ccccc14	Roche	InChI=1S/C19H13ClN2O2/c1-22-10-14(13-7-2-3-8-15(13)22)17-16(18(23)21-19(17)24)11-5-4-6-12(20)9-11/h2-10H,1H3,(H,21,23,24)	Indolylmaleimide	PRKC	x
RO0317482-000		Cn1cc(C2=C(C(=O)NC2=O)c3cn(C)c4c(N)cccc34)c5ccccc15	Roche	InChI=1S/C22H18N4O2/c1-25-10-14(12-6-3-4-9-17(12)25)18-19(22(28)24-21(18)27)15-11-26(2)20-13(15)7-5-8-16(20)23/h3-11H,23H2,1-2H3,(H,24,27,28)	Bisindolylmaleimide	PRKC	x
RO0317494-000		COc1cccc2c1c(cn2C)C3=C(C(=O)NC3=O)c4cn(C)c5ccccc45	Roche	InChI=1S/C23H19N3O3/c1-25-11-14(13-7-4-5-8-16(13)25)20-21(23(28)24-22(20)27)15-12-26(2)17-9-6-10-18(29-3)19(15)17/h4-12H,1-3H3,(H,24,27,28)	Bisindolylmaleimide	PRKC	x
RO0317510-000		Cc1ccc2c(c1)c(cn2C)C3=C(C(=O)NC3=O)c4cn(C)c5ccccc45	Roche	InChI=1S/C23H19N3O2/c1-13-8-9-19-15(10-13)17(12-26(19)3)21-20(22(27)24-23(21)28)16-11-25(2)18-7-5-4-6-14(16)18/h4-12H,1-3H3,(H,24,27,28)	Bisindolylmaleimide	PRKC	x
RO0317511-000		Cn1cc(C2=C(C(=O)NC2=O)c3cn(C)c4cc(N)ccc34)c5ccccc15	Roche	InChI=1S/C22H18N4O2/c1-25-10-15(13-5-3-4-6-17(13)25)19-20(22(28)24-21(19)27)16-11-26(2)18-9-12(23)7-8-14(16)18/h3-11H,23H2,1-2H3,(H,24,27,28)	Bisindolylmaleimide	PRKC	x
RO0317549-002		Cl.Cn1cc(C2=C(C(=O)NC2=O)c3cn(CCCN)c4ccccc34)c5ccccc15	Roche	InChI=1S/C24H22N4O2.ClH/c1-27-13-17(15-7-2-4-9-19(15)27)21-22(24(30)26-23(21)29)18-14-28(12-6-11-25)20-10-5-3-8-16(18)20;/h2-5,7-10,13-14H,6,11-12,25H2,1H3,(H,26,29,30);1H	Bisindolylmaleimide	PRKC	x
RO0317596-000		CC(=O)Nc1ccc2c(cn(C)c2c1)C3=C(C(=O)NC3=O)c4cn(C)c5ccccc45	Roche	InChI=1S/C24H20N4O3/c1-13(29)25-14-8-9-16-18(12-28(3)20(16)10-14)22-21(23(30)26-24(22)31)17-11-27(2)19-7-5-4-6-15(17)19/h4-12H,1-3H3,(H,25,29)(H,26,30,31)	Bisindolylmaleimide	PRKC	x
RO0317597-000		Cn1cc(C2=C(C(=O)NC2=O)c3cn(C)c4cc(Cl)ccc34)c5ccccc15	Roche	InChI=1S/C22H16ClN3O2/c1-25-10-15(13-5-3-4-6-17(13)25)19-20(22(28)24-21(19)27)16-11-26(2)18-9-12(23)7-8-14(16)18/h3-11H,1-2H3,(H,24,27,28)	Bisindolylmaleimide	PRKC	x
RO0317612-000		Cc1ccccc1C2=C(C(=O)NC2=O)c3cn(C)c4ccccc34	Roche	InChI=1S/C20H16N2O2/c1-12-7-3-4-8-13(12)17-18(20(24)21-19(17)23)15-11-22(2)16-10-6-5-9-14(15)16/h3-11H,1-2H3,(H,21,23,24)	Indolylmaleimide	PRKC	x
RO0317621-000		Cn1cc(C2=C(C(=O)NC2=O)c3cn(C)c4ccc(Cl)cc34)c5ccccc15	Roche	InChI=1S/C22H16ClN3O2/c1-25-10-15(13-5-3-4-6-17(13)25)19-20(22(28)24-21(19)27)16-11-26(2)18-8-7-12(23)9-14(16)18/h3-11H,1-2H3,(H,24,27,28)	Bisindolylmaleimide	PRKC	x
RO0317625-000		Cn1cc(C2=C(C(=O)NC2=O)c3cccc(Br)c3)c4ccccc14	Roche	InChI=1S/C19H13BrN2O2/c1-22-10-14(13-7-2-3-8-15(13)22)17-16(18(23)21-19(17)24)11-5-4-6-12(20)9-11/h2-10H,1H3,(H,21,23,24)	Indolylmaleimide	PRKC	x
RO0317699-000		Cc1ccc(C)c(c1)C2=C(C(=O)NC2=O)c3cn(C)c4ccccc34	Roche	InChI=1S/C21H18N2O2/c1-12-8-9-13(2)15(10-12)18-19(21(25)22-20(18)24)16-11-23(3)17-7-5-4-6-14(16)17/h4-11H,1-3H3,(H,22,24,25)	Indolylmaleimide	PRKC	x
RO0317717-000		Cn1cc(C2=C(C(=O)NC2=O)c3ccccc3C(F)(F)F)c4ccccc14	Roche	InChI=1S/C20H13F3N2O2/c1-25-10-13(11-6-3-5-9-15(11)25)17-16(18(26)24-19(17)27)12-7-2-4-8-14(12)20(21,22)23/h2-10H,1H3,(H,24,26,27)	Indolylmaleimide	PRKC	x
RO0317753-000		Cn1cc(C2=C(C(=O)NC2=O)c3ccccc3[N+](=O)[O-])c4ccccc14	Roche	InChI=1S/C19H13N3O4/c1-21-10-13(11-6-2-4-8-14(11)21)17-16(18(23)20-19(17)24)12-7-3-5-9-15(12)22(25)26/h2-10H,1H3,(H,20,23,24)	Indolylmaleimide	PRKC	x
RO0317777-000		Cc1c(C2=C(C(=O)NC2=O)c3cn(C)c4ccccc34)c5ccccc5n1C	Roche	InChI=1S/C23H19N3O2/c1-13-19(15-9-5-7-11-18(15)26(13)3)21-20(22(27)24-23(21)28)16-12-25(2)17-10-6-4-8-14(16)17/h4-12H,1-3H3,(H,24,27,28)	Bisindolylmaleimide	PRKC	x
RO0317843-000		Cn1cc(C2=C(C(=O)NC2=O)c3cn(CCCCCN)c4ccccc34)c5ccccc15	Roche	InChI=1S/C26H26N4O2/c1-29-15-19(17-9-3-5-11-21(17)29)23-24(26(32)28-25(23)31)20-16-30(14-8-2-7-13-27)22-12-6-4-10-18(20)22/h3-6,9-12,15-16H,2,7-8,13-14,27H2,1H3,(H,28,31,32)	Bisindolylmaleimide	PRKC	x
RO0317884-000		Cn1cc(C2=C(C(=O)NC2=O)c3c[nH]c4ccccc34)c5ccccc15	Roche	InChI=1S/C21H15N3O2/c1-24-11-15(13-7-3-5-9-17(13)24)19-18(20(25)23-21(19)26)14-10-22-16-8-4-2-6-12(14)16/h2-11,22H,1H3,(H,23,25,26)	Bisindolylmaleimide	PRKC	x
RO0317886-000		Cn1cc(C2=C(C(=O)NC2=O)c3cccnc3)c4ccccc14	Roche	InChI=1S/C18H13N3O2/c1-21-10-13(12-6-2-3-7-14(12)21)16-15(17(22)20-18(16)23)11-5-4-8-19-9-11/h2-10H,1H3,(H,20,22,23)	Indolylmaleimide	GSK3B	x
RO0317888-000		Cn1cc(C2=C(C(=O)NC2=O)c3cn(CCCCN)c4ccccc34)c5ccccc15	Roche	InChI=1S/C25H24N4O2/c1-28-14-18(16-8-2-4-10-20(16)28)22-23(25(31)27-24(22)30)19-15-29(13-7-6-12-26)21-11-5-3-9-17(19)21/h2-5,8-11,14-15H,6-7,12-13,26H2,1H3,(H,27,30,31)	Bisindolylmaleimide	PRKC	x
RO0318036-000		Cn1cc(C2=C(C(=O)NC2=O)c3cn(CCO)c4ccccc34)c5ccccc15	Roche	InChI=1S/C23H19N3O3/c1-25-12-16(14-6-2-4-8-18(14)25)20-21(23(29)24-22(20)28)17-13-26(10-11-27)19-9-5-3-7-15(17)19/h2-9,12-13,27H,10-11H2,1H3,(H,24,28,29)	Bisindolylmaleimide	PRKC	x
RO0318044-001		Cl.CNCCCn1cc(C2=C(C(=O)NC2=O)c3cn(C)c4ccccc34)c5ccccc15	Roche	InChI=1S/C25H24N4O2.ClH/c1-26-12-7-13-29-15-19(17-9-4-6-11-21(17)29)23-22(24(30)27-25(23)31)18-14-28(2)20-10-5-3-8-16(18)20;/h3-6,8-11,14-15,26H,7,12-13H2,1-2H3,(H,27,30,31);1H	Bisindolylmaleimide	PRKC	x
RO0318045-000		Cn1cc(C2=C(C(=O)NC2=O)c3cn(CCN)c4ccccc34)c5ccccc15	Roche	InChI=1S/C23H20N4O2/c1-26-12-16(14-6-2-4-8-18(14)26)20-21(23(29)25-22(20)28)17-13-27(11-10-24)19-9-5-3-7-15(17)19/h2-9,12-13H,10-11,24H2,1H3,(H,25,28,29)	Bisindolylmaleimide	PRKC	x
RO0318053-000		Cn1cc(C2=C(C(=O)NC2=O)c3cn(CCCCCO)c4ccccc34)c5ccccc15	Roche	InChI=1S/C26H25N3O3/c1-28-15-19(17-9-3-5-11-21(17)28)23-24(26(32)27-25(23)31)20-16-29(13-7-2-8-14-30)22-12-6-4-10-18(20)22/h3-6,9-12,15-16,30H,2,7-8,13-14H2,1H3,(H,27,31,32)	Bisindolylmaleimide	PRKC	x
RO0318069-000		Cn1cc(C2=C(C(=O)NC2=O)n3ccc4ccccc34)c5ccccc15	Roche	InChI=1S/C21H15N3O2/c1-23-12-15(14-7-3-5-9-17(14)23)18-19(21(26)22-20(18)25)24-11-10-13-6-2-4-8-16(13)24/h2-12H,1H3,(H,22,25,26)	Bisindolylmaleimide	PRKC	x
RO0318161-000		Cn1cc(C2=C(C(=O)NC2=O)c3cn(CCCN\C(=N\[N+](=O)[O-])\N)c4ccccc34)c5ccccc15	Roche	InChI=1S/C25H23N7O4/c1-30-13-17(15-7-2-4-9-19(15)30)21-22(24(34)28-23(21)33)18-14-31(20-10-5-3-8-16(18)20)12-6-11-27-25(26)29-32(35)36/h2-5,7-10,13-14H,6,11-12H2,1H3,(H3,26,27,29)(H,28,33,34)	Bisindolylmaleimide	PRKC	x
RO0318220-000		Cn1cc(C2=C(C(=O)NC2=O)c3cn(CCCSC(=N)N)c4ccccc34)c5ccccc15	Roche	InChI=1S/C25H23N5O2S/c1-29-13-17(15-7-2-4-9-19(15)29)21-22(24(32)28-23(21)31)18-14-30(11-6-12-33-25(26)27)20-10-5-3-8-16(18)20/h2-5,7-10,13-14H,6,11-12H2,1H3,(H3,26,27)(H,28,31,32)	Bisindolylmaleimide	PRKC	x
RO0318259-000		Cn1cc(C2=C(C(=O)NC2=O)c3c4CCCCn4c5ccccc35)c6ccccc16	Roche	InChI=1S/C25H21N3O2/c1-27-14-17(15-8-2-4-10-18(15)27)22-23(25(30)26-24(22)29)21-16-9-3-5-11-19(16)28-13-7-6-12-20(21)28/h2-5,8-11,14H,6-7,12-13H2,1H3,(H,26,29,30)	Bisindolylmaleimide	PRKC	x
RO0318352-000		Cn1cc(C2=C(C(=O)NC2=O)c3cn(CCCNC(=N)N)c4ccccc34)c5ccccc15	Roche	InChI=1S/C25H24N6O2/c1-30-13-17(15-7-2-4-9-19(15)30)21-22(24(33)29-23(21)32)18-14-31(12-6-11-28-25(26)27)20-10-5-3-8-16(18)20/h2-5,7-10,13-14H,6,11-12H2,1H3,(H4,26,27,28)(H,29,32,33)	Bisindolylmaleimide	PRKC	x
RO0318365-001		Cl.Cn1cc(C2=C(C(=O)NC2=O)c3c4CNCCn4c5ccccc35)c6ccccc16	Roche	InChI=1S/C24H20N4O2.ClH/c1-27-13-16(14-6-2-4-8-17(14)27)21-22(24(30)26-23(21)29)20-15-7-3-5-9-18(15)28-11-10-25-12-19(20)28;/h2-9,13,25H,10-12H2,1H3,(H,26,29,30);1H	Bisindolylmaleimide	PRKC	x
RO0318425-001		Cl.Cn1cc(C2=C(C(=O)NC2=O)c3c4CC(CN)CCn4c5ccccc35)c6ccccc16	Roche	InChI=1S/C26H24N4O2.ClH/c1-29-14-18(16-6-2-4-8-19(16)29)23-24(26(32)28-25(23)31)22-17-7-3-5-9-20(17)30-11-10-15(13-27)12-21(22)30;/h2-9,14-15H,10-13,27H2,1H3,(H,28,31,32);1H	Bisindolylmaleimide	PRKC	x
RO0318549-000		CCCn1cc(C2=C(C(=O)NC2=O)c3cn(C)c4ccccc34)c5ccccc15	Roche	InChI=1S/C24H21N3O2/c1-3-12-27-14-18(16-9-5-7-11-20(16)27)22-21(23(28)25-24(22)29)17-13-26(2)19-10-6-4-8-15(17)19/h4-11,13-14H,3,12H2,1-2H3,(H,25,28,29)	Bisindolylmaleimide	PRKC	x
RO0318564-000		Cn1cc(C2=C(C(=O)NC2=O)c3cn(c4ccccc4)c5ccccc35)c6ccccc16	Roche	InChI=1S/C27H19N3O2/c1-29-15-20(18-11-5-7-13-22(18)29)24-25(27(32)28-26(24)31)21-16-30(17-9-3-2-4-10-17)23-14-8-6-12-19(21)23/h2-16H,1H3,(H,28,31,32)	Bisindolylmaleimide	PRKC	x
RO0318649-000		COc1cccc(c1)C2=C(C(=O)NC2=O)c3cn(C)c4ccccc34	Roche	InChI=1S/C20H16N2O3/c1-22-11-15(14-8-3-4-9-16(14)22)18-17(19(23)21-20(18)24)12-6-5-7-13(10-12)25-2/h3-11H,1-2H3,(H,21,23,24)	Indolylmaleimide	PRKC	x
RO0318676-000		CNCC1CCn2c(C1)c(C3=C(C(=O)NC3=O)c4cn(C)c5ccccc45)c6ccccc26	Roche	InChI=1S/C27H26N4O2/c1-28-14-16-11-12-31-21-10-6-4-8-18(21)23(22(31)13-16)25-24(26(32)29-27(25)33)19-15-30(2)20-9-5-3-7-17(19)20/h3-10,15-16,28H,11-14H2,1-2H3,(H,29,32,33)	Bisindolylmaleimide	PRKC	x
RO0318830-000		CN(C)CC1CCn2c(C1)c(C3=C(C(=O)NC3=O)c4cn(C)c5ccccc45)c6ccccc26	Roche	InChI=1S/C28H28N4O2/c1-30(2)15-17-12-13-32-22-11-7-5-9-19(22)24(23(32)14-17)26-25(27(33)29-28(26)34)20-16-31(3)21-10-6-4-8-18(20)21/h4-11,16-17H,12-15H2,1-3H3,(H,29,33,34)	Bisindolylmaleimide	PRKC	x
RO0318987-000		Cn1cc(C2=C(C(=O)NC2=O)c3c4CCCCCn4c5ccccc35)c6ccccc16	Roche	InChI=1S/C26H23N3O2/c1-28-15-18(16-9-4-6-11-19(16)28)23-24(26(31)27-25(23)30)22-17-10-5-7-12-20(17)29-14-8-2-3-13-21(22)29/h4-7,9-12,15H,2-3,8,13-14H2,1H3,(H,27,30,31)	Bisindolylmaleimide	PRKC	x
RO0319317-000		Cn1cc(C2=C(C(=O)NC2=O)c3cn(C)c4cc(ccc34)C(=O)N)c5ccccc15	Roche	InChI=1S/C23H18N4O3/c1-26-10-15(13-5-3-4-6-17(13)26)19-20(23(30)25-22(19)29)16-11-27(2)18-9-12(21(24)28)7-8-14(16)18/h3-11H,1-2H3,(H2,24,28)(H,25,29,30)	Bisindolylmaleimide	PRKC	x
RO0319318-000		Cn1cc(C2=C(C(=O)NC2=O)c3cn(C)c4cc(ccc34)C(=O)O)c5ccccc15	Roche	InChI=1S/C23H17N3O4/c1-25-10-15(13-5-3-4-6-17(13)25)19-20(22(28)24-21(19)27)16-11-26(2)18-9-12(23(29)30)7-8-14(16)18/h3-11H,1-2H3,(H,29,30)(H,24,27,28)	Bisindolylmaleimide	PRKC	x
RO0319371-000		Cn1cc(C2=C(C(=O)NC2=O)c3c4CCC(CN)CCn4c5ccccc35)c6ccccc16	Roche	InChI=1S/C27H26N4O2/c1-30-15-19(17-6-2-4-8-20(17)30)24-25(27(33)29-26(24)32)23-18-7-3-5-9-21(18)31-13-12-16(14-28)10-11-22(23)31/h2-9,15-16H,10-14,28H2,1H3,(H,29,32,33)	Bisindolylmaleimide	PRKC	x
RO0319377-000		Cn1cc(C2=C(C(=O)NC2=O)c3c4CN(CCn4c5ccccc35)C(=S)N)c6ccccc16	Roche	InChI=1S/C25H21N5O2S/c1-28-12-16(14-6-2-4-8-17(14)28)21-22(24(32)27-23(21)31)20-15-7-3-5-9-18(15)30-11-10-29(25(26)33)13-19(20)30/h2-9,12H,10-11,13H2,1H3,(H2,26,33)(H,27,31,32)	Bisindolylmaleimide	GSK3B	x
RO0320234-001		Cl.CN1C[C@@H]2Cc3c(C4=C(C(=O)NC4=O)c5cn(C)c6ccccc56)c7ccccc7n3C[C@H]2C1	Roche	InChI=1S/C28H26N4O2.ClH/c1-30-12-16-11-23-24(19-8-4-6-10-22(19)32(23)14-17(16)13-30)26-25(27(33)29-28(26)34)20-15-31(2)21-9-5-3-7-18(20)21;/h3-10,15-17H,11-14H2,1-2H3,(H,29,33,34);1H/t16-,17+;/m0./s1	Bisindolylmaleimide	PRKC	x
RO0320344-000		O=C1OC(=O)C(=C1c2c[nH]c3ccccc23)c4c[nH]c5ccccc45	Roche	InChI=1S/C20H12N2O3/c23-19-17(13-9-21-15-7-3-1-5-11(13)15)18(20(24)25-19)14-10-22-16-8-4-2-6-12(14)16/h1-10,21-22H/b17-13-,18-14+	Bisindolylmaleimide	PRKC	x
RO0320346-000		ON1C(=O)C(=C(C1=O)c2c[nH]c3ccccc23)c4c[nH]c5ccccc45	Roche	InChI=1S/C20H13N3O3/c24-19-17(13-9-21-15-7-3-1-5-11(13)15)18(20(25)23(19)26)14-10-22-16-8-4-2-6-12(14)16/h1-10,21-22,26H/b17-13-,18-14+	Bisindolylmaleimide	PRKC	x
RO0320432-000		CN(C)C[C@H]1CCn2c(C1)c(C3=C(C(=O)NC3=O)c4cn(C)c5ccccc45)c6ccccc26	Roche	InChI=1S/C28H28N4O2/c1-30(2)15-17-12-13-32-22-11-7-5-9-19(22)24(23(32)14-17)26-25(27(33)29-28(26)34)20-16-31(3)21-10-6-4-8-18(20)21/h4-11,16-17H,12-15H2,1-3H3,(H,29,33,34)/t17-/m0/s1	Bisindolylmaleimide	PRKC	x
RO0320557-001		Cl.CN1C[C@@H]2Cc3c(C4=C(C(=O)NC4=O)c5cn(C)c6ccccc56)c7ccccc7n3C[C@H]2C1	Roche	InChI=1S/C28H26N4O2.ClH/c1-30-12-16-11-23-24(19-8-4-6-10-22(19)32(23)14-17(16)13-30)26-25(27(33)29-28(26)34)20-15-31(2)21-9-5-3-7-18(20)21;/h3-10,15-17H,11-14H2,1-2H3,(H,29,33,34);1H/t16-,17+;/m0./s1	Bisindolylmaleimide	PRKC	x
RO0324253-000		CC(=O)N[C@@H](Cc1ccc(OP(=O)(O)O)cc1)C(=O)N[C@H]2CCC(=O)N3CCC[C@H](N3C2=O)C(=O)NCc4ccccc4	Roche	InChI=1S/C28H34N5O9P/c1-18(34)30-23(16-19-9-11-21(12-10-19)42-43(39,40)41)26(36)31-22-13-14-25(35)32-15-5-8-24(33(32)28(22)38)27(37)29-17-20-6-3-2-4-7-20/h2-4,6-7,9-12,22-24H,5,8,13-17H2,1H3,(H,29,37)(H,30,34)(H,31,36)(H2,39,40,41)/t22-,23-,24-/m0/s1	Peptidomimetic ligand	CDKL2	x
RO0324381-000		CC(=O)N[C@@H](Cc1ccc(OP(=O)(O)O)cc1)C(=O)N[C@H]2CCC(=O)N3CCC[C@H](N3C2=O)C(=O)NCc4ccc(O)cc4	Roche	InChI=1S/C28H34N5O10P/c1-17(34)30-23(15-18-6-10-21(11-7-18)43-44(40,41)42)26(37)31-22-12-13-25(36)32-14-2-3-24(33(32)28(22)39)27(38)29-16-19-4-8-20(35)9-5-19/h4-11,22-24,35H,2-3,12-16H2,1H3,(H,29,38)(H,30,34)(H,31,37)(H2,40,41,42)/t22-,23-,24-/m0/s1	Peptidomimetic ligand	CDKL2	x
RO0324438-000		CC(=O)N[C@@H](Cc1ccc(OP(=O)(O)O)cc1)C(=O)N[C@H]2CCC(=O)N3CCC[C@H](N3C2=O)C(=O)NC4CCc5ccccc45	Roche	InChI=1S/C30H36N5O9P/c1-18(36)31-25(17-19-8-11-21(12-9-19)44-45(41,42)43)28(38)33-24-14-15-27(37)34-16-4-7-26(35(34)30(24)40)29(39)32-23-13-10-20-5-2-3-6-22(20)23/h2-3,5-6,8-9,11-12,23-26H,4,7,10,13-17H2,1H3,(H,31,36)(H,32,39)(H,33,38)(H2,41,42,43)/t23?,24-,25-,26-/m0/s1	Peptidomimetic ligand	CDKL2	x
RO0324476-000		CC(=O)N[C@@H](Cc1ccc(OP(=O)(O)O)cc1)C(=O)N[C@H]2CCC(=O)N3CCC[C@H](N3C2=O)C(=O)NCc4cccc5ccccc45	Roche	InChI=1S/C32H36N5O9P/c1-20(38)34-27(18-21-11-13-24(14-12-21)46-47(43,44)45)30(40)35-26-15-16-29(39)36-17-5-10-28(37(36)32(26)42)31(41)33-19-23-8-4-7-22-6-2-3-9-25(22)23/h2-4,6-9,11-14,26-28H,5,10,15-19H2,1H3,(H,33,41)(H,34,38)(H,35,40)(H2,43,44,45)/t26-,27-,28-/m0/s1	Peptidomimetic ligand	CDKL2	x
RO0324694-000		CCCCCNC(=O)[C@@H]1CCCN2N1C(=O)[C@H](CCC2=O)NC(=O)[C@H](Cc3ccc(OP(=O)(O)O)cc3)NC(=O)C	Roche	InChI=1S/C26H38N5O9P/c1-3-4-5-14-27-25(35)22-7-6-15-30-23(33)13-12-20(26(36)31(22)30)29-24(34)21(28-17(2)32)16-18-8-10-19(11-9-18)40-41(37,38)39/h8-11,20-22H,3-7,12-16H2,1-2H3,(H,27,35)(H,28,32)(H,29,34)(H2,37,38,39)/t20-,21-,22-/m0/s1	Peptidomimetic ligand	CDKL2	x
RO0325308-000		CC(=O)N[C@@H](Cc1ccc(OP(=O)(O)O)cc1)C(=O)N[C@H]2CCC(=O)N3CCC[C@H](N3C2=O)C(=O)NCc4ccc(Cl)cc4	Roche	InChI=1S/C28H33ClN5O9P/c1-17(35)31-23(15-18-6-10-21(11-7-18)43-44(40,41)42)26(37)32-22-12-13-25(36)33-14-2-3-24(34(33)28(22)39)27(38)30-16-19-4-8-20(29)9-5-19/h4-11,22-24H,2-3,12-16H2,1H3,(H,30,38)(H,31,35)(H,32,37)(H2,40,41,42)/t22-,23-,24-/m0/s1	Peptidomimetic ligand	CDKL2	x
RO0325851-000		CCNC(=O)[C@@H]1CCCN2N1C(=O)[C@H](CCC2=O)NC(=O)[C@H](Cc3ccc(OP(=O)(O)O)cc3)NC(=O)C	Roche	InChI=1S/C23H32N5O9P/c1-3-24-22(32)19-5-4-12-27-20(30)11-10-17(23(33)28(19)27)26-21(31)18(25-14(2)29)13-15-6-8-16(9-7-15)37-38(34,35)36/h6-9,17-19H,3-5,10-13H2,1-2H3,(H,24,32)(H,25,29)(H,26,31)(H2,34,35,36)/t17-,18-,19-/m0/s1	Peptidomimetic ligand	CDKL2	x
RO0480500-002		Cl.COc1ccc(O)c(C(=O)c2ccc(cc2)C(=O)O[C@@H]3CCCNC[C@H]3NC(=O)c4ccncc4)c1F	Roche	InChI=1S/C27H26FN3O6.ClH/c1-36-22-9-8-20(32)23(24(22)28)25(33)16-4-6-18(7-5-16)27(35)37-21-3-2-12-30-15-19(21)31-26(34)17-10-13-29-14-11-17;/h4-11,13-14,19,21,30,32H,2-3,12,15H2,1H3,(H,31,34);1H/t19-,21-;/m1./s1	Azepane	AKT1	x
RO0504985-000		COc1cc[nH]c1\C=C\2/C(=O)Nc3ccc(c(N4CC[C@@H](O)C4)c23)[N+](=O)[O-]	Roche	InChI=1S/C18H18N4O5/c1-27-15-4-6-19-13(15)8-11-16-12(20-18(11)24)2-3-14(22(25)26)17(16)21-7-5-10(23)9-21/h2-4,6,8,10,19,23H,5,7,9H2,1H3,(H,20,24)/b11-8-/t10-/m1/s1	Oxindoles	CDK2	x
RO0505124-000		CN1CCN(CC1)c2ccc(Nc3nc(N)c(s3)C(=O)c4ccc5OCCOc5c4)cc2	Roche	InChI=1S/C23H25N5O3S/c1-27-8-10-28(11-9-27)17-5-3-16(4-6-17)25-23-26-22(24)21(32-23)20(29)15-2-7-18-19(14-15)31-13-12-30-18/h2-7,14H,8-13,24H2,1H3,(H,25,26)	Diaminothiazole	CDK4	x
RO0506220-000		COc1cccc(c1)C(=O)c2sc(Nc3ccc(cc3)N4CCN(CC4)C(C)C)nc2N	Roche	InChI=1S/C24H29N5O2S/c1-16(2)28-11-13-29(14-12-28)19-9-7-18(8-10-19)26-24-27-23(25)22(32-24)21(30)17-5-4-6-20(15-17)31-3/h4-10,15-16H,11-14,25H2,1-3H3,(H,26,27)	Diaminothiazole	CDK4	x
RO1150868-000		O=C(c1ccccc1)c2cnn(c3ccccc3)c2C#N	Roche	InChI=1S/C17H11N3O/c18-11-16-15(17(21)13-7-3-1-4-8-13)12-19-20(16)14-9-5-2-6-10-14/h1-10,12H	Benzoyl amino pyrazoles	MAPK14	x
RO1151080-000		Cc1nn(c(O)c1C(=O)c2ccccc2)c3ccccc3	Roche	InChI=1S/C17H14N2O2/c1-12-15(16(20)13-8-4-2-5-9-13)17(21)19(18-12)14-10-6-3-7-11-14/h2-11,21H,1H3	Benzoyl amino pyrazoles	MAPK14	x
RO1151246-000		Nc1c(cnn1c2ccc(F)cc2)C(=O)c3ccccc3	Roche	InChI=1S/C16H12FN3O/c17-12-6-8-13(9-7-12)20-16(18)14(10-19-20)15(21)11-4-2-1-3-5-11/h1-10H,18H2	Benzoyl amino pyrazoles	MAPK14	x
RO1151248-000		Cc1ccccc1n2ncc(C(=O)c3ccccc3)c2N	Roche	InChI=1S/C17H15N3O/c1-12-7-5-6-10-15(12)20-17(18)14(11-19-20)16(21)13-8-3-2-4-9-13/h2-11H,18H2,1H3	Benzoyl amino pyrazoles	MAPK14	x
RO1153136-000		Nc1c(cnn1c2ccc(F)cc2)C(=O)c3ccc(cc3)C#CCN4CCOCC4	Roche	InChI=1S/C23H21FN4O2/c24-19-7-9-20(10-8-19)28-23(25)21(16-26-28)22(29)18-5-3-17(4-6-18)2-1-11-27-12-14-30-15-13-27/h3-10,16H,11-15,25H2	Benzoyl amino pyrazoles	MAPK14	x
RO1153198-000		Nc1c(cnn1c2ccc(F)cc2)C(=O)c3ccc(cc3)C#N	Roche	InChI=1S/C17H11FN4O/c18-13-5-7-14(8-6-13)22-17(20)15(10-21-22)16(23)12-3-1-11(9-19)2-4-12/h1-8,10H,20H2	Benzoyl amino pyrazoles	MAPK14	x
RO1153320-001		Cl.Nc1c(cnn1c2ccc(F)cc2)C(=O)c3cccc(c3)C#CCN4CCOCC4	Roche	InChI=1S/C23H21FN4O2.ClH/c24-19-6-8-20(9-7-19)28-23(25)21(16-26-28)22(29)18-5-1-3-17(15-18)4-2-10-27-11-13-30-14-12-27;/h1,3,5-9,15-16H,10-14,25H2;1H	Benzoyl amino pyrazoles	MAPK14	x
RO1153321-000		Nc1c(cnn1c2ccc(F)cc2)C(=O)c3cccc(c3)C#N	Roche	InChI=1S/C17H11FN4O/c18-13-4-6-14(7-5-13)22-17(20)15(10-21-22)16(23)12-3-1-2-11(8-12)9-19/h1-8,10H,20H2	Benzoyl amino pyrazoles	MAPK14	x
RO1153427-001		Cl.Nc1c(cnn1c2ccc(F)cc2)C(=O)c3ccc(CCCN4CCOCC4)cc3	Roche	InChI=1S/C23H25FN4O2.ClH/c24-19-7-9-20(10-8-19)28-23(25)21(16-26-28)22(29)18-5-3-17(4-6-18)2-1-11-27-12-14-30-15-13-27;/h3-10,16H,1-2,11-15,25H2;1H	Benzoyl amino pyrazoles	MAPK14	x
RO1153583-001		Cl.Nc1c(cnn1c2ccc(F)cc2)C(=O)c3cccc(CCCN4CCOCC4)c3	Roche	InChI=1S/C23H25FN4O2.ClH/c24-19-6-8-20(9-7-19)28-23(25)21(16-26-28)22(29)18-5-1-3-17(15-18)4-2-10-27-11-13-30-14-12-27;/h1,3,5-9,15-16H,2,4,10-14,25H2;1H	Benzoyl amino pyrazoles	MAPK14	x
RO1153836-000		Nc1c(cnn1c2ccc(F)cc2)C(=O)c3cccc(c3)C#CCO	Roche	InChI=1S/C19H14FN3O2/c20-15-6-8-16(9-7-15)23-19(21)17(12-22-23)18(25)14-5-1-3-13(11-14)4-2-10-24/h1,3,5-9,11-12,24H,10,21H2	Benzoyl amino pyrazoles	MAPK14	x
RO1153853-000		Fc1ccc(cc1)c2c([nH]c3cccnc23)c4ccncc4	Roche	InChI=1S/C18H12FN3/c19-14-5-3-12(4-6-14)16-17(13-7-10-20-11-8-13)22-15-2-1-9-21-18(15)16/h1-11,22H	4-Azaindoles	MAPK14	x
RO1154309-001		Cl.CN1CCN(CC#Cc2cccc(c2)C(=O)c3cnn(c3N)c4ccc(F)cc4)CC1	Roche	InChI=1S/C24H24FN5O.ClH/c1-28-12-14-29(15-13-28)11-3-5-18-4-2-6-19(16-18)23(31)22-17-27-30(24(22)26)21-9-7-20(25)8-10-21;/h2,4,6-10,16-17H,11-15,26H2,1H3;1H	Benzoyl amino pyrazoles	MAPK14	x
RO1154461-001		Cl.Nc1c(cnn1c2ccc(F)cc2)C(=O)c3cccc(c3)C#CCN4CCCCC4	Roche	InChI=1S/C24H23FN4O.ClH/c25-20-9-11-21(12-10-20)29-24(26)22(17-27-29)23(30)19-8-4-6-18(16-19)7-5-15-28-13-2-1-3-14-28;/h4,6,8-12,16-17H,1-3,13-15,26H2;1H	Benzoyl amino pyrazoles	MAPK14	x
RO1154507-000		Fc1ccc(cc1)c2c(c3ccncc3)n(CCN4CCOCC4)c5cccnc25	Roche	InChI=1S/C24H23FN4O/c25-20-5-3-18(4-6-20)22-23-21(2-1-9-27-23)29(13-12-28-14-16-30-17-15-28)24(22)19-7-10-26-11-8-19/h1-11H,12-17H2	4-Azaindoles	MAPK14	x
RO1154641-001		Cl.CN(C)CC#Cc1cccc(c1)C(=O)c2cnn(c2N)c3ccc(F)cc3	Roche	InChI=1S/C21H19FN4O.ClH/c1-25(2)12-4-6-15-5-3-7-16(13-15)20(27)19-14-24-26(21(19)23)18-10-8-17(22)9-11-18;/h3,5,7-11,13-14H,12,23H2,1-2H3;1H	Benzoyl amino pyrazoles	MAPK14	x
RO1155240-000		Cn1c(c2ccncc2)c(c3ccc(F)cc3)c4ncccc14	Roche	InChI=1S/C19H14FN3/c1-23-16-3-2-10-22-18(16)17(13-4-6-15(20)7-5-13)19(23)14-8-11-21-12-9-14/h2-12H,1H3	4-Azaindoles	MAPK14	x
RO1155697-000		Fc1ccc(cc1)c2c([nH]c3nccnc23)c4ccncc4	Roche	InChI=1S/C17H11FN4/c18-13-3-1-11(2-4-13)14-15(12-5-7-19-8-6-12)22-17-16(14)20-9-10-21-17/h1-10H,(H,21,22)	4-Azaindoles	MAPK14	x
RO1155798-000		OCCn1c(c2ccncc2)c(c3ccc(F)cc3)c4ncccc14	Roche	InChI=1S/C20H16FN3O/c21-16-5-3-14(4-6-16)18-19-17(2-1-9-23-19)24(12-13-25)20(18)15-7-10-22-11-8-15/h1-11,25H,12-13H2	4-Azaindoles	MAPK14	x
RO1160347-001		Cl.CN1CCN(CCc2cccc(c2)C(=O)c3cnn(c3N)c4ccc(F)cc4)CC1	Roche	InChI=1S/C23H26FN5O.ClH/c1-27-11-13-28(14-12-27)10-9-17-3-2-4-18(15-17)22(30)21-16-26-29(23(21)25)20-7-5-19(24)6-8-20;/h2-8,15-16H,9-14,25H2,1H3;1H	Benzoyl amino pyrazoles	MAPK14	x
RO1162009-000		Nc1c(cnn1c2ccc(F)cc2)C(=O)c3cccc(CCS(=O)(=O)N)c3	Roche	InChI=1S/C18H17FN4O3S/c19-14-4-6-15(7-5-14)23-18(20)16(11-22-23)17(24)13-3-1-2-12(10-13)8-9-27(21,25)26/h1-7,10-11H,8-9,20H2,(H2,21,25,26)	Benzoyl amino pyrazoles	MAPK14	x
RO1162529-002		Cl.Nc1c(cnn1c2ccc(F)cc2)C(=O)c3cccc(c3)c4cccnc4	Roche	InChI=1S/C21H15FN4O.ClH/c22-17-6-8-18(9-7-17)26-21(23)19(13-25-26)20(27)15-4-1-3-14(11-15)16-5-2-10-24-12-16;/h1-13H,23H2;1H	Benzoyl amino pyrazoles	MAPK14	x
RO1163374-000		CO\N=C(/c1ccccc1)\c2cnn(c2N)c3ccccc3	Roche	InChI=1S/C17H16N4O/c1-22-20-16(13-8-4-2-5-9-13)15-12-19-21(17(15)18)14-10-6-3-7-11-14/h2-12H,18H2,1H3/b20-16+	Benzoyl amino pyrazoles	MAPK14	x
RO1164194-001		Cl.Nc1c(cnn1c2ccc(F)cc2F)C(=O)c3cccc(c3)c4cccnc4	Roche	InChI=1S/C21H14F2N4O.ClH/c22-16-6-7-19(18(23)10-16)27-21(24)17(12-26-27)20(28)14-4-1-3-13(9-14)15-5-2-8-25-11-15;/h1-12H,24H2;1H	Benzoyl amino pyrazoles	MAPK14	x
RO1165037-001		Cl.Nc1c(cnn1c2ccc(F)cc2)C(=O)c3cccc(c3)c4ccncc4	Roche	InChI=1S/C21H15FN4O.ClH/c22-17-4-6-18(7-5-17)26-21(23)19(13-25-26)20(27)16-3-1-2-15(12-16)14-8-10-24-11-9-14;/h1-13H,23H2;1H	Benzoyl amino pyrazoles	MAPK14	x
RO1166259-000		Nc1c(cnn1c2ccc(F)cc2F)C(=O)c3cccc(c3)c4ccc[n+]([O-])c4	Roche	InChI=1S/C21H14F2N4O2/c22-16-6-7-19(18(23)10-16)27-21(24)17(11-25-27)20(28)14-4-1-3-13(9-14)15-5-2-8-26(29)12-15/h1-12H,24H2	Benzoyl amino pyrazoles	MAPK14	x
RO1166300-001		Cl.Nc1c(cnn1c2ccc(F)cc2F)C(=O)c3cccc(c3)c4ccncc4	Roche	InChI=1S/C21H14F2N4O.ClH/c22-16-4-5-19(18(23)11-16)27-21(24)17(12-26-27)20(28)15-3-1-2-14(10-15)13-6-8-25-9-7-13;/h1-12H,24H2;1H	Benzoyl amino pyrazoles	MAPK14	x
RO3200567-000		Nc1c(cnn1c2ccc(F)cc2)C(=O)c3cccc(c3)C(O)CO	Roche	InChI=1S/C18H16FN3O3/c19-13-4-6-14(7-5-13)22-18(20)15(9-21-22)17(25)12-3-1-2-11(8-12)16(24)10-23/h1-9,16,23-24H,10,20H2	Benzoyl amino pyrazoles	MAPK14	x
RO3200934-000		Nc1c(cnn1c2ccc(F)cc2)C(=O)c3cccc(CCC4(O)CCCC4)c3	Roche	InChI=1S/C23H24FN3O2/c24-18-6-8-19(9-7-18)27-22(25)20(15-26-27)21(28)17-5-3-4-16(14-17)10-13-23(29)11-1-2-12-23/h3-9,14-15,29H,1-2,10-13,25H2	Benzoyl amino pyrazoles	MAPK14	x
RO3200935-000		CC(C)(O)CCc1cccc(c1)C(=O)c2cnn(c2N)c3ccc(F)cc3	Roche	InChI=1S/C21H22FN3O2/c1-21(2,27)11-10-14-4-3-5-15(12-14)19(26)18-13-24-25(20(18)23)17-8-6-16(22)7-9-17/h3-9,12-13,27H,10-11,23H2,1-2H3	Benzoyl amino pyrazoles	MAPK14	x
RO3201196-000		Nc1c(cnn1c2ccc(F)cc2)C(=O)c3cccc(OC[C@H](O)CO)c3	Roche	InChI=1S/C19H18FN3O4/c20-13-4-6-14(7-5-13)23-19(21)17(9-22-23)18(26)12-2-1-3-16(8-12)27-11-15(25)10-24/h1-9,15,24-25H,10-11,21H2/t15-/m1/s1	Benzoyl amino pyrazoles	MAPK14	x
RO3201331-000		CS(=O)(=O)CCc1cccc(c1)C(=O)c2cnn(c2N)c3ccc(F)cc3	Roche	InChI=1S/C19H18FN3O3S/c1-27(25,26)10-9-13-3-2-4-14(11-13)18(24)17-12-22-23(19(17)21)16-7-5-15(20)6-8-16/h2-8,11-12H,9-10,21H2,1H3	Benzoyl amino pyrazoles	MAPK14	x
RO3201790-000		Nc1c(cnn1c2ccc(F)cc2)C(=O)c3cccc(c3)C(O)(CO)CO	Roche	InChI=1S/C19H18FN3O4/c20-14-4-6-15(7-5-14)23-18(21)16(9-22-23)17(26)12-2-1-3-13(8-12)19(27,10-24)11-25/h1-9,24-25,27H,10-11,21H2	Benzoyl amino pyrazoles	MAPK14	x
RO3202002-001		Cl.Nc1c(cnn1c2ccc(F)cc2)C(=O)c3ccc(cc3)c4cccnc4	Roche	InChI=1S/C21H15FN4O.ClH/c22-17-7-9-18(10-8-17)26-21(23)19(13-25-26)20(27)15-5-3-14(4-6-15)16-2-1-11-24-12-16;/h1-13H,23H2;1H	Benzoyl amino pyrazoles	MAPK14	x
RO3202312-001		Cl.CC(CO)Nc1cc(ccn1)c2[nH]c3cccnc3c2c4ccc(F)cc4	Roche	InChI=1S/C21H19FN4O.ClH/c1-13(12-27)25-18-11-15(8-10-23-18)20-19(14-4-6-16(22)7-5-14)21-17(26-20)3-2-9-24-21;/h2-11,13,26-27H,12H2,1H3,(H,23,25);1H	4-Azaindoles	MAPK14	x
RO3206145-001		Cl.C[C@H](O)CNc1cc(ccn1)c2[nH]c3cccnc3c2c4ccc(F)cc4	Roche	InChI=1S/C21H19FN4O.ClH/c1-13(27)12-25-18-11-15(8-10-23-18)20-19(14-4-6-16(22)7-5-14)21-17(26-20)3-2-9-24-21;/h2-11,13,26-27H,12H2,1H3,(H,23,25);1H/t13-;/m0./s1	4-Azaindoles	MAPK14	x
RO3206173-000		Cn1cc(C2=C(C(=O)NC2=O)c3cccc(OC[C@H](O)CO)c3)c4ccccc14	Roche	InChI=1S/C22H20N2O5/c1-24-10-17(16-7-2-3-8-18(16)24)20-19(21(27)23-22(20)28)13-5-4-6-15(9-13)29-12-14(26)11-25/h2-10,14,25-26H,11-12H2,1H3,(H,23,27,28)/t14-/m1/s1	Indolylmaleimide	GSK3B	x
RO3206363-000		COc1ccc(cc1OC)C2=C(C(=O)NC2=O)c3cn(C)c4ccccc34	Roche	InChI=1S/C21H18N2O4/c1-23-11-14(13-6-4-5-7-15(13)23)19-18(20(24)22-21(19)25)12-8-9-16(26-2)17(10-12)27-3/h4-11H,1-3H3,(H,22,24,25)	Indolylmaleimide	GSK3B	x
RO3208546-000		Cn1cc(C2=C(C(=O)NC2=O)c3ccc(OC[C@@H](O)CO)cc3)c4ccccc14	Roche	InChI=1S/C22H20N2O5/c1-24-10-17(16-4-2-3-5-18(16)24)20-19(21(27)23-22(20)28)13-6-8-15(9-7-13)29-12-14(26)11-25/h2-10,14,25-26H,11-12H2,1H3,(H,23,27,28)/t14-/m0/s1	Indolylmaleimide	GSK3B	x
RO3245084-000		COc1ccc(OC)c(c1)C2=C(C(=O)NC2=O)c3cn(C)c4ccccc34	Roche	InChI=1S/C21H18N2O4/c1-23-11-15(13-6-4-5-7-16(13)23)19-18(20(24)22-21(19)25)14-10-12(26-2)8-9-17(14)27-3/h4-11H,1-3H3,(H,22,24,25)	Indolylmaleimide	GSK3B	x
RO3300167-000		COc1cccc(c1)C2=C(C(=O)NC2=O)c3c(C)n(C)c4ccccc34	Roche	InChI=1S/C21H18N2O3/c1-12-17(15-9-4-5-10-16(15)23(12)2)19-18(20(24)22-21(19)25)13-7-6-8-14(11-13)26-3/h4-11H,1-3H3,(H,22,24,25)	Indolylmaleimide	GSK3B	x
RO3300230-000		COc1cccc(c1)C2=C(C(=O)NC2=O)c3cn(C)c4ccc(Cl)cc34	Roche	InChI=1S/C20H15ClN2O3/c1-23-10-15(14-9-12(21)6-7-16(14)23)18-17(19(24)22-20(18)25)11-4-3-5-13(8-11)26-2/h3-10H,1-2H3,(H,22,24,25)	Indolylmaleimide	GSK3B	x
RO3300896-000		COc1cccc(c1)C2=C(C(=O)NC2=O)c3cn(C)c4cc(F)ccc34	Roche	InChI=1S/C20H15FN2O3/c1-23-10-15(14-7-6-12(21)9-16(14)23)18-17(19(24)22-20(18)25)11-4-3-5-13(8-11)26-2/h3-10H,1-2H3,(H,22,24,25)	Indolylmaleimide	GSK3B	x
RO3300953-000		COc1cccc(c1)C2=C(C(=O)NC2=O)c3cn(C)c4cccc(OC)c34	Roche	InChI=1S/C21H18N2O4/c1-23-11-14(18-15(23)8-5-9-16(18)27-3)19-17(20(24)22-21(19)25)12-6-4-7-13(10-12)26-2/h4-11H,1-3H3,(H,22,24,25)	Indolylmaleimide	GSK3B	x
RO3301011-000		Cn1cc(C2=C(Sc3ccccc3)C(=O)NC2=O)c4ccccc14	Roche	InChI=1S/C19H14N2O2S/c1-21-11-14(13-9-5-6-10-15(13)21)16-17(19(23)20-18(16)22)24-12-7-3-2-4-8-12/h2-11H,1H3,(H,20,22,23)	Indolylmaleimide	GSK3B	x
RO3301012-000		COc1cccc(c1)C2=C(C(=O)NC2=O)c3cn(C)c4c(C)cccc34	Roche	InChI=1S/C21H18N2O3/c1-12-6-4-9-15-16(11-23(2)19(12)15)18-17(20(24)22-21(18)25)13-7-5-8-14(10-13)26-3/h4-11H,1-3H3,(H,22,24,25)	Indolylmaleimide	GSK3B	x
RO3301277-000		Cn1cc(C2=C(Oc3ccccc3)C(=O)NC2=O)c4ccccc14	Roche	InChI=1S/C19H14N2O3/c1-21-11-14(13-9-5-6-10-15(13)21)16-17(19(23)20-18(16)22)24-12-7-3-2-4-8-12/h2-11H,1H3,(H,20,22,23)	Indolylmaleimide	GSK3B	x
RO3301767-000		Cn1cc(C2=C(Nc3ccccc3)C(=O)NC2=O)c4ccccc14	Roche	InChI=1S/C19H15N3O2/c1-22-11-14(13-9-5-6-10-15(13)22)16-17(19(24)21-18(16)23)20-12-7-3-2-4-8-12/h2-11H,1H3,(H2,20,21,23,24)	Indolylmaleimide	GSK3B	x
RO3303031-000		Cn1cc(C2=C(N3CCOCC3)C(=O)NC2=O)c4ccccc14	Roche	InChI=1S/C17H17N3O3/c1-19-10-12(11-4-2-3-5-13(11)19)14-15(17(22)18-16(14)21)20-6-8-23-9-7-20/h2-5,10H,6-9H2,1H3,(H,18,21,22)	Indolylmaleimide	GSK3B	x
RO3303470-000		CN1C(=O)C(=Cc2cnc(NC3CCOCC3)nc12)c4ccccc4Cl	Roche	InChI=1S/C19H19ClN4O2/c1-24-17-12(10-15(18(24)25)14-4-2-3-5-16(14)20)11-21-19(23-17)22-13-6-8-26-9-7-13/h2-5,10-11,13H,6-9H2,1H3,(H,21,22,23)	Pyrimidinopyridones	MAPK14	x
RO3303724-001		Cl.Cn1cc(C2=C(C(=O)NC2=O)c3cccc(NCC(O)CO)c3)c4cc(Cl)ccc14	Roche	InChI=1S/C22H20ClN3O4.ClH/c1-26-10-17(16-8-13(23)5-6-18(16)26)20-19(21(29)25-22(20)30)12-3-2-4-14(7-12)24-9-15(28)11-27;/h2-8,10,15,24,27-28H,9,11H2,1H3,(H,25,29,30);1H	Indolylmaleimide	GSK3B	x
RO3304757-001		Cl.CN1C(=O)C(=Cc2cnc(NC3CCOCC3)nc12)Oc4ccccc4	Roche	InChI=1S/C19H20N4O3.ClH/c1-23-17-13(11-16(18(23)24)26-15-5-3-2-4-6-15)12-20-19(22-17)21-14-7-9-25-10-8-14;/h2-6,11-12,14H,7-10H2,1H3,(H,20,21,22);1H	Pyrimidinopyridones	MAPK14	x
RO3304774-001		Cl.CN1C(=O)C(=Cc2cnc(NC3CCOCC3)nc12)Oc4cccc(F)c4	Roche	InChI=1S/C19H19FN4O3.ClH/c1-24-17-12(11-21-19(23-17)22-14-5-7-26-8-6-14)9-16(18(24)25)27-15-4-2-3-13(20)10-15;/h2-4,9-11,14H,5-8H2,1H3,(H,21,22,23);1H	Pyrimidinopyridones	MAPK14	x
RO3304805-001		Cl.CN1C(=O)C(=Cc2cnc(NC3CCOCC3)nc12)Oc4ccccc4F	Roche	InChI=1S/C19H19FN4O3.ClH/c1-24-17-12(11-21-19(23-17)22-13-6-8-26-9-7-13)10-16(18(24)25)27-15-5-3-2-4-14(15)20;/h2-5,10-11,13H,6-9H2,1H3,(H,21,22,23);1H	Pyrimidinopyridones	MAPK14	x
RO3304806-000		CN1C(=O)C(=Cc2cnc(NC3CCOCC3)nc12)Oc4ccc(F)cc4F	Roche	InChI=1S/C19H18F2N4O3/c1-25-17-11(10-22-19(24-17)23-13-4-6-27-7-5-13)8-16(18(25)26)28-15-3-2-12(20)9-14(15)21/h2-3,8-10,13H,4-7H2,1H3,(H,22,23,24)	Pyrimidinopyridones	MAPK14	x
RO3304882-001		Cl.CN1C(=O)C(=Cc2cnc(NC3CCOCC3)nc12)Oc4ccc(F)cc4	Roche	InChI=1S/C19H19FN4O3.ClH/c1-24-17-12(11-21-19(23-17)22-14-6-8-26-9-7-14)10-16(18(24)25)27-15-4-2-13(20)3-5-15;/h2-5,10-11,14H,6-9H2,1H3,(H,21,22,23);1H	Pyrimidinopyridones	MAPK14	x
RO3305377-001		Cl.CN1C(=O)C(=Cc2cnc(NC3CCOCC3)nc12)Cc4ccccc4F	Roche	InChI=1S/C20H21FN4O2.ClH/c1-25-18-15(12-22-20(24-18)23-16-6-8-27-9-7-16)11-14(19(25)26)10-13-4-2-3-5-17(13)21;/h2-5,11-12,16H,6-10H2,1H3,(H,22,23,24);1H	Pyrimidinopyridones	MAPK14	x
RO3305411-001		Cl.CN1C(=O)C(=Cc2cnc(NC(C)(C)CO)nc12)Oc3ccc(F)cc3F	Roche	InChI=1S/C18H18F2N4O3.ClH/c1-18(2,9-25)23-17-21-8-10-6-14(16(26)24(3)15(10)22-17)27-13-5-4-11(19)7-12(13)20;/h4-8,25H,9H2,1-3H3,(H,21,22,23);1H	Pyrimidinopyridones	MAPK14	x
RO3305413-001		Cl.CN1C(=O)C(=Cc2cnc(N[C@@H]3CC[C@@H](O)CC3)nc12)Oc4ccc(F)cc4F	Roche	InChI=1S/C20H20F2N4O3.ClH/c1-26-18-11(10-23-20(25-18)24-13-3-5-14(27)6-4-13)8-17(19(26)28)29-16-7-2-12(21)9-15(16)22;/h2,7-10,13-14,27H,3-6H2,1H3,(H,23,24,25);1H/t13-,14-;	Pyrimidinopyridones	MAPK14	x
RO3308271-001		Cl.CN1C(=O)C(=Cc2cnc(NC3CCS(=O)(=O)CC3)nc12)Oc4ccc(F)cc4F	Roche	InChI=1S/C19H18F2N4O4S.ClH/c1-25-17-11(8-16(18(25)26)29-15-3-2-12(20)9-14(15)21)10-22-19(24-17)23-13-4-6-30(27,28)7-5-13;/h2-3,8-10,13H,4-7H2,1H3,(H,22,23,24);1H	Pyrimidinopyridones	MAPK14	x
RO3308757-001		Cl.CN1C(=O)C(=Cc2cnc(NC3CCOCC3)nc12)Cc4ccc(F)cc4F	Roche	InChI=1S/C20H20F2N4O2.ClH/c1-26-18-14(11-23-20(25-18)24-16-4-6-28-7-5-16)9-13(19(26)27)8-12-2-3-15(21)10-17(12)22;/h2-3,9-11,16H,4-8H2,1H3,(H,23,24,25);1H	Pyrimidinopyridones	MAPK14	x
RO3308967-001		Cl.CN1C(=O)C(=Cc2cnc(NCC(C)(C)O)nc12)Oc3ccc(F)cc3F	Roche	InChI=1S/C18H18F2N4O3.ClH/c1-18(2,26)9-22-17-21-8-10-6-14(16(25)24(3)15(10)23-17)27-13-5-4-11(19)7-12(13)20;/h4-8,26H,9H2,1-3H3,(H,21,22,23);1H	Pyrimidinopyridones	MAPK14	x
RO3309180-001		Cl.CC(C)Nc1ncc2C=C(Oc3ccc(F)cc3F)C(=O)N(C)c2n1	Roche	InChI=1S/C17H16F2N4O2.ClH/c1-9(2)21-17-20-8-10-6-14(16(24)23(3)15(10)22-17)25-13-5-4-11(18)7-12(13)19;/h4-9H,1-3H3,(H,20,21,22);1H	Pyrimidinopyridones	MAPK14	x
RO3309294-001		Cl.CN1C(=O)C(=Cc2cnc(NCCS(=O)(=O)C)nc12)Oc3ccc(F)cc3F	Roche	InChI=1S/C17H16F2N4O4S.ClH/c1-23-15-10(9-21-17(22-15)20-5-6-28(2,25)26)7-14(16(23)24)27-13-4-3-11(18)8-12(13)19;/h3-4,7-9H,5-6H2,1-2H3,(H,20,21,22);1H	Pyrimidinopyridones	MAPK14	x
RO3310123-001		Cl.CN1C(=O)C(=Cc2cnc(NC(CO)CO)nc12)Oc3ccc(F)cc3F	Roche	InChI=1S/C17H16F2N4O4.ClH/c1-23-15-9(6-20-17(22-15)21-11(7-24)8-25)4-14(16(23)26)27-13-3-2-10(18)5-12(13)19;/h2-6,11,24-25H,7-8H2,1H3,(H,20,21,22);1H	Pyrimidinopyridones	MAPK14	x
RO3310867-000		Fc1ccc(OC2=Cc3cnc(NC4CCOCC4)nc3NC2=O)c(F)c1	Roche	InChI=1S/C18H16F2N4O3/c19-11-1-2-14(13(20)8-11)27-15-7-10-9-21-18(24-16(10)23-17(15)25)22-12-3-5-26-6-4-12/h1-2,7-9,12H,3-6H2,(H2,21,22,23,24,25)	Pyrimidinopyridones	MAPK14	x
RO3311017-001		Cl.CN1C(=O)C(=Cc2cnc(N[C@H]3CCOC3)nc12)Oc4ccc(F)cc4F	Roche	InChI=1S/C18H16F2N4O3.ClH/c1-24-16-10(8-21-18(23-16)22-12-4-5-26-9-12)6-15(17(24)25)27-14-3-2-11(19)7-13(14)20;/h2-3,6-8,12H,4-5,9H2,1H3,(H,21,22,23);1H/t12-;/m0./s1	Pyrimidinopyridones	MAPK14	x
RO4241967-000		Cc1cc(C)c2c(n1)sc3c(N)ncnc23	Roche	InChI=1S/C11H10N4S/c1-5-3-6(2)15-11-7(5)8-9(16-11)10(12)14-4-13-8/h3-4H,1-2H3,(H2,12,13,14)	pyrido-thieno-pyrimidine	CDC7	x
RO4241984-000		Cc1nc2sc3c(N)ncnc3c2c(C)c1C	Roche	InChI=1S/C12H12N4S/c1-5-6(2)8-9-10(11(13)15-4-14-9)17-12(8)16-7(5)3/h4H,1-3H3,(H2,13,14,15)	pyrido-thieno-pyrimidine	CDC7	x
RO4367438-000		CCN1C(=O)C(=Cc2cnc(NC3CCOCC3)nc12)Oc4ccc(F)cc4F	Roche	InChI=1S/C20H20F2N4O3/c1-2-26-18-12(11-23-20(25-18)24-14-5-7-28-8-6-14)9-17(19(26)27)29-16-4-3-13(21)10-15(16)22/h3-4,9-11,14H,2,5-8H2,1H3,(H,23,24,25)	Pyrimidinopyridones	MAPK14	x
RO4367842-001		Cl.COc1ccc(O)c(C(=O)c2ccc(cc2)C(=O)N[C@@H]3CCCNC[C@H]3NC(=O)c4ccncc4)c1F	Roche	InChI=1S/C27H27FN4O5.ClH/c1-37-22-9-8-21(33)23(24(22)28)25(34)16-4-6-17(7-5-16)26(35)31-19-3-2-12-30-15-20(19)32-27(36)18-10-13-29-14-11-18;/h4-11,13-14,19-20,30,33H,2-3,12,15H2,1H3,(H,31,35)(H,32,36);1H/t19-,20-;/m1./s1	Azepane	AKT1	x
RO4383596-000		COc1ccc(cc1)N2Cc3cnc(Nc4ccccc4)nc3N([C@@H]5CC[C@@H](O)C5)C2=O	Roche	InChI=1S/C24H25N5O3/c1-32-21-11-8-18(9-12-21)28-15-16-14-25-23(26-17-5-3-2-4-6-17)27-22(16)29(24(28)31)19-7-10-20(30)13-19/h2-6,8-9,11-12,14,19-20,30H,7,10,13,15H2,1H3,(H,25,26,27)/t19-,20-/m1/s1	pyrimidopyrimidone	KDR, FGFR, PDGFR	x
RO4399247-000		Fc1ccc(OC2=Cc3cnc(NC4CCOCC4)nc3N(C5CC5)C2=O)c(F)c1	Roche	InChI=1S/C21H20F2N4O3/c22-13-1-4-17(16(23)10-13)30-18-9-12-11-24-21(25-14-5-7-29-8-6-14)26-19(12)27(20(18)28)15-2-3-15/h1,4,9-11,14-15H,2-3,5-8H2,(H,24,25,26)	Pyrimidinopyridones	MAPK14	x
RO4442080-000		O=C1N=C(NCc2ccccc2)S/C/1=C\c3ccc4ncccc4c3	Roche	InChI=1S/C20H15N3OS/c24-19-18(12-15-8-9-17-16(11-15)7-4-10-21-17)25-20(23-19)22-13-14-5-2-1-3-6-14/h1-12H,13H2,(H,22,23,24)/b18-12-	quinolinyl-methylene-thiazolinones	CDK1	x
RO4442245-000		OCCCN1C(=O)C(=Cc2cnc(NC3CCOCC3)nc12)Oc4ccc(F)cc4F	Roche	InChI=1S/C21H22F2N4O4/c22-14-2-3-17(16(23)11-14)31-18-10-13-12-24-21(25-15-4-8-30-9-5-15)26-19(13)27(20(18)29)6-1-7-28/h2-3,10-12,15,28H,1,4-9H2,(H,24,25,26)	Pyrimidinopyridones	MAPK14	x
RO4493940-000		O=C1N=C(Nc2ccccc2)S/C/1=C\c3ccc4ncccc4c3	Roche	InChI=1S/C19H13N3OS/c23-18-17(24-19(22-18)21-15-6-2-1-3-7-15)12-13-8-9-16-14(11-13)5-4-10-20-16/h1-12H,(H,21,22,23)/b17-12-	quinolinyl-methylene-thiazolinones	CDK1	x
RO4493941-000		O=C1N=C(NCCCc2ccccc2)S/C/1=C\c3ccc4ncccc4c3	Roche	InChI=1S/C22H19N3OS/c26-21-20(15-17-10-11-19-18(14-17)9-5-12-23-19)27-22(25-21)24-13-4-8-16-6-2-1-3-7-16/h1-3,5-7,9-12,14-15H,4,8,13H2,(H,24,25,26)/b20-15-	quinolinyl-methylene-thiazolinones	CDK1	x
RO4493944-000		CCc1c(C)nc2sc3c(N)ncnc3c2c1C	Roche	InChI=1S/C13H14N4S/c1-4-8-6(2)9-10-11(12(14)16-5-15-10)18-13(9)17-7(8)3/h5H,4H2,1-3H3,(H2,14,15,16)	pyrido-thieno-pyrimidine	CDC7	x
RO4498476-000		COc1ccc(CCNC2=NC(=O)\C(=C\c3ccc4ncccc4c3)\S2)cc1	Roche	InChI=1S/C22H19N3O2S/c1-27-18-7-4-15(5-8-18)10-12-24-22-25-21(26)20(28-22)14-16-6-9-19-17(13-16)3-2-11-23-19/h2-9,11,13-14H,10,12H2,1H3,(H,24,25,26)/b20-14-	quinolinyl-methylene-thiazolinones	CDK1	x
RO4498479-000		Clc1ccc(CCNC2=NC(=O)\C(=C\c3ccc4ncccc4c3)\S2)cc1	Roche	InChI=1S/C21H16ClN3OS/c22-17-6-3-14(4-7-17)9-11-24-21-25-20(26)19(27-21)13-15-5-8-18-16(12-15)2-1-10-23-18/h1-8,10,12-13H,9,11H2,(H,24,25,26)/b19-13-	quinolinyl-methylene-thiazolinones	CDK1	x
RO4498483-000		Fc1ccccc1CCNC2=NC(=O)\C(=C\c3ccc4ncccc4c3)\S2	Roche	InChI=1S/C21H16FN3OS/c22-17-6-2-1-4-15(17)9-11-24-21-25-20(26)19(27-21)13-14-7-8-18-16(12-14)5-3-10-23-18/h1-8,10,12-13H,9,11H2,(H,24,25,26)/b19-13-	quinolinyl-methylene-thiazolinones	CDK1	x
RO4498484-000		Clc1ccccc1CCNC2=NC(=O)\C(=C\c3ccc4ncccc4c3)\S2	Roche	InChI=1S/C21H16ClN3OS/c22-17-6-2-1-4-15(17)9-11-24-21-25-20(26)19(27-21)13-14-7-8-18-16(12-14)5-3-10-23-18/h1-8,10,12-13H,9,11H2,(H,24,25,26)/b19-13-	quinolinyl-methylene-thiazolinones	CDK1	x
RO4503314-000		CCOc1ccccc1CCNC2=NC(=O)\C(=C\c3ccc4ncccc4c3)\S2	Roche	InChI=1S/C23H21N3O2S/c1-2-28-20-8-4-3-6-17(20)11-13-25-23-26-22(27)21(29-23)15-16-9-10-19-18(14-16)7-5-12-24-19/h3-10,12,14-15H,2,11,13H2,1H3,(H,25,26,27)/b21-15-	quinolinyl-methylene-thiazolinones	CDK1	x
RO4503315-000		COc1ccccc1CNC2=NC(=O)\C(=C\c3ccc4ncccc4c3)\S2	Roche	InChI=1S/C21H17N3O2S/c1-26-18-7-3-2-5-16(18)13-23-21-24-20(25)19(27-21)12-14-8-9-17-15(11-14)6-4-10-22-17/h2-12H,13H2,1H3,(H,23,24,25)/b19-12-	quinolinyl-methylene-thiazolinones	CDK1	x
RO4503316-000		COc1ccccc1CCNC2=NC(=O)\C(=C\c3ccc4ncccc4c3)\S2	Roche	InChI=1S/C22H19N3O2S/c1-27-19-7-3-2-5-16(19)10-12-24-22-25-21(26)20(28-22)14-15-8-9-18-17(13-15)6-4-11-23-18/h2-9,11,13-14H,10,12H2,1H3,(H,24,25,26)/b20-14-	quinolinyl-methylene-thiazolinones	CDK1	x
RO4503319-000		OC[C@H](Cc1ccccc1)NC2=NC(=O)\C(=C\c3ccc4ncccc4c3)\S2	Roche	InChI=1S/C22H19N3O2S/c26-14-18(12-15-5-2-1-3-6-15)24-22-25-21(27)20(28-22)13-16-8-9-19-17(11-16)7-4-10-23-19/h1-11,13,18,26H,12,14H2,(H,24,25,27)/b20-13-/t18-/m0/s1	quinolinyl-methylene-thiazolinones	CDK1	x
RO4506917-000		Clc1ccccc1CNC2=NC(=O)\C(=C\c3ccc4ncccc4c3)\S2	Roche	InChI=1S/C20H14ClN3OS/c21-16-6-2-1-4-15(16)12-23-20-24-19(25)18(26-20)11-13-7-8-17-14(10-13)5-3-9-22-17/h1-11H,12H2,(H,23,24,25)/b18-11-	quinolinyl-methylene-thiazolinones	CDK1	x
RO4506918-000		Brc1ccccc1CNC2=NC(=O)\C(=C\c3ccc4ncccc4c3)\S2	Roche	InChI=1S/C20H14BrN3OS/c21-16-6-2-1-4-15(16)12-23-20-24-19(25)18(26-20)11-13-7-8-17-14(10-13)5-3-9-22-17/h1-11H,12H2,(H,23,24,25)/b18-11-	quinolinyl-methylene-thiazolinones	CDK1	x
RO4508334-000		Brc1ccc(CCNC2=NC(=O)\C(=C\c3ccc4ncccc4c3)\S2)cc1	Roche	InChI=1S/C21H16BrN3OS/c22-17-6-3-14(4-7-17)9-11-24-21-25-20(26)19(27-21)13-15-5-8-18-16(12-15)2-1-10-23-18/h1-8,10,12-13H,9,11H2,(H,24,25,26)/b19-13-	quinolinyl-methylene-thiazolinones	CDK1	x
RO4508340-000		Fc1ccc(CCNC2=NC(=O)\C(=C\c3ccc4ncccc4c3)\S2)cc1	Roche	InChI=1S/C21H16FN3OS/c22-17-6-3-14(4-7-17)9-11-24-21-25-20(26)19(27-21)13-15-5-8-18-16(12-15)2-1-10-23-18/h1-8,10,12-13H,9,11H2,(H,24,25,26)/b19-13-	quinolinyl-methylene-thiazolinones	CDK1	x
RO4508344-000		Fc1cccc(CCNC2=NC(=O)\C(=C\c3ccc4ncccc4c3)\S2)c1	Roche	InChI=1S/C21H16FN3OS/c22-17-5-1-3-14(12-17)8-10-24-21-25-20(26)19(27-21)13-15-6-7-18-16(11-15)4-2-9-23-18/h1-7,9,11-13H,8,10H2,(H,24,25,26)/b19-13-	quinolinyl-methylene-thiazolinones	CDK1	x
RO4508346-000		O=C1N=C(NCCc2ccccn2)S/C/1=C\c3ccc4ncccc4c3	Roche	InChI=1S/C20H16N4OS/c25-19-18(13-14-6-7-17-15(12-14)4-3-10-22-17)26-20(24-19)23-11-8-16-5-1-2-9-21-16/h1-7,9-10,12-13H,8,11H2,(H,23,24,25)/b18-13-	quinolinyl-methylene-thiazolinones	CDK1	x
RO4508348-000		O=C1N=C(NCCc2cccs2)S/C/1=C\c3ccc4ncccc4c3	Roche	InChI=1S/C19H15N3OS2/c23-18-17(12-13-5-6-16-14(11-13)3-1-8-20-16)25-19(22-18)21-9-7-15-4-2-10-24-15/h1-6,8,10-12H,7,9H2,(H,21,22,23)/b17-12-	quinolinyl-methylene-thiazolinones	CDK1	x
RO4509200-000		OC[C@@H](Cc1ccccc1)NC2=NC(=O)\C(=C\c3ccc4ncccc4c3)\S2	Roche	InChI=1S/C22H19N3O2S/c26-14-18(12-15-5-2-1-3-6-15)24-22-25-21(27)20(28-22)13-16-8-9-19-17(11-16)7-4-10-23-19/h1-11,13,18,26H,12,14H2,(H,24,25,27)/b20-13-/t18-/m1/s1	quinolinyl-methylene-thiazolinones	CDK1	x
RO4509201-000		Clc1cccc(CCNC2=NC(=O)\C(=C\c3ccc4ncccc4c3)\S2)c1	Roche	InChI=1S/C21H16ClN3OS/c22-17-5-1-3-14(12-17)8-10-24-21-25-20(26)19(27-21)13-15-6-7-18-16(11-15)4-2-9-23-18/h1-7,9,11-13H,8,10H2,(H,24,25,26)/b19-13-	quinolinyl-methylene-thiazolinones	CDK1	x
RO4509407-000		NC1=NC(=N)\C(=C\c2ccc3ncccc3c2)\S1	Roche	InChI=1S/C13H10N4S/c14-12-11(18-13(15)17-12)7-8-3-4-10-9(6-8)2-1-5-16-10/h1-7H,(H3,14,15,17)/b11-7-	quinolinyl-methylene-thiazolinones	CDK1	x
RO4514610-000		COc1ccccc1C(=O)c2cnc(NC3CCN(CC3)S(=O)(=O)C)nc2N	Roche	InChI=1S/C18H23N5O4S/c1-27-15-6-4-3-5-13(15)16(24)14-11-20-18(22-17(14)19)21-12-7-9-23(10-8-12)28(2,25)26/h3-6,11-12H,7-10H2,1-2H3,(H3,19,20,21,22)	2,4-diamino-5-ketopyrimidines	CDK	x
RO4517872-000		COc1ccc(F)cc1C(=O)c2cnc(NC3CCN(CC3)S(=O)(=O)C)nc2N	Roche	InChI=1S/C18H22FN5O4S/c1-28-15-4-3-11(19)9-13(15)16(25)14-10-21-18(23-17(14)20)22-12-5-7-24(8-6-12)29(2,26)27/h3-4,9-10,12H,5-8H2,1-2H3,(H3,20,21,22,23)	2,4-diamino-5-ketopyrimidines	CDK	x
RO4554339-000		OC[C@@H](NC1=NC(=O)\C(=C\c2ccc3ncccc3c2)\S1)c4ccccc4	Roche	InChI=1S/C21H17N3O2S/c25-13-18(15-5-2-1-3-6-15)23-21-24-20(26)19(27-21)12-14-8-9-17-16(11-14)7-4-10-22-17/h1-12,18,25H,13H2,(H,23,24,26)/b19-12-/t18-/m1/s1	quinolinyl-methylene-thiazolinones	CDK1	x
RO4554340-000		OC[C@H](NC1=NC(=O)\C(=C\c2ccc3ncccc3c2)\S1)c4ccccc4	Roche	InChI=1S/C21H17N3O2S/c25-13-18(15-5-2-1-3-6-15)23-21-24-20(26)19(27-21)12-14-8-9-17-16(11-14)7-4-10-22-17/h1-12,18,25H,13H2,(H,23,24,26)/b19-12-/t18-/m0/s1	quinolinyl-methylene-thiazolinones	CDK1	x
RO4569139-000		NC1=NC(=O)\C(=C\c2ccc3ncccc3c2)\S1	Roche	InChI=1S/C13H9N3OS/c14-13-16-12(17)11(18-13)7-8-3-4-10-9(6-8)2-1-5-15-10/h1-7H,(H2,14,16,17)/b11-7-	quinolinyl-methylene-thiazolinones	CDK1	x
RO4582641-000		OCC(CNC1=NC(=O)\C(=C\c2ccc3ncccc3c2)\S1)c4ccccc4	Roche	InChI=1S/C22H19N3O2S/c26-14-18(16-5-2-1-3-6-16)13-24-22-25-21(27)20(28-22)12-15-8-9-19-17(11-15)7-4-10-23-19/h1-12,18,26H,13-14H2,(H,24,25,27)/b20-12-	quinolinyl-methylene-thiazolinones	CDK1	x
RO4595655-000		COc1cc(F)c(F)cc1C(=O)c2cnc(NC3CCN(CC3)S(=O)(=O)C)nc2N	Roche	InChI=1S/C18H21F2N5O4S/c1-29-15-8-14(20)13(19)7-11(15)16(26)12-9-22-18(24-17(12)21)23-10-3-5-25(6-4-10)30(2,27)28/h7-10H,3-6H2,1-2H3,(H3,21,22,23,24)	2,4-diamino-5-ketopyrimidines	CDK	x
RO4595946-000		COC[C@H](NC1=NC(=O)\C(=C\c2ccc3ncccc3c2)\S1)c4ccccc4	Roche	InChI=1S/C22H19N3O2S/c1-27-14-19(16-6-3-2-4-7-16)24-22-25-21(26)20(28-22)13-15-9-10-18-17(12-15)8-5-11-23-18/h2-13,19H,14H2,1H3,(H,24,25,26)/b20-13-/t19-/m0/s1	quinolinyl-methylene-thiazolinones	CDK1	x
RO4595949-000		CNC1=NC(=O)\C(=C\c2ccc3ncccc3c2)\S1	Roche	InChI=1S/C14H11N3OS/c1-15-14-17-13(18)12(19-14)8-9-4-5-11-10(7-9)3-2-6-16-11/h2-8H,1H3,(H,15,17,18)/b12-8-	quinolinyl-methylene-thiazolinones	CDK1	x
RO4600445-000		Clc1cccc(Cl)c1CNC2=NC(=O)\C(=C\c3ccc4ncccc4c3)\S2	Roche	InChI=1S/C20H13Cl2N3OS/c21-15-4-1-5-16(22)14(15)11-24-20-25-19(26)18(27-20)10-12-6-7-17-13(9-12)3-2-8-23-17/h1-10H,11H2,(H,24,25,26)/b18-10-	quinolinyl-methylene-thiazolinones	CDK1	x
RO4600703-000		COc1cc(F)c(F)c(F)c1C(=O)c2cnc(NC3CCN(CC3)S(=O)(=O)C)nc2N	Roche	InChI=1S/C18H20F3N5O4S/c1-30-12-7-11(19)14(20)15(21)13(12)16(27)10-8-23-18(25-17(10)22)24-9-3-5-26(6-4-9)31(2,28)29/h7-9H,3-6H2,1-2H3,(H3,22,23,24,25)	2,4-diamino-5-ketopyrimidines	CDK	x
RO4602005-000		COc1cccc(F)c1C(=O)c2cnc(NC3CCN(CC3)S(=O)(=O)C)nc2N	Roche	InChI=1S/C18H22FN5O4S/c1-28-14-5-3-4-13(19)15(14)16(25)12-10-21-18(23-17(12)20)22-11-6-8-24(9-7-11)29(2,26)27/h3-5,10-11H,6-9H2,1-2H3,(H3,20,21,22,23)	2,4-diamino-5-ketopyrimidines	CDK	x
RO4603632-000		O=C1NC(=O)\C(=C\c2ccc3ncccc3c2)\S1	Roche	InChI=1S/C13H8N2O2S/c16-12-11(18-13(17)15-12)7-8-3-4-10-9(6-8)2-1-5-14-10/h1-7H,(H,15,16,17)/b11-7-	quinolinyl-methylene-thiazolinones	CDK1	x
RO4607009-000		C\C(=C/1\SC(=NC1=O)NCc2cccs2)\c3ccc4ncccc4c3	Roche	InChI=1S/C19H15N3OS2/c1-12(13-6-7-16-14(10-13)4-2-8-20-16)17-18(23)22-19(25-17)21-11-15-5-3-9-24-15/h2-10H,11H2,1H3,(H,21,22,23)/b17-12-	quinolinyl-methylene-thiazolinones	CDK1	x
RO4613269-000		CONC1=NC(=O)\C(=C\c2ccc3ncccc3c2)\S1	Roche	InChI=1S/C14H11N3O2S/c1-19-17-14-16-13(18)12(20-14)8-9-4-5-11-10(7-9)3-2-6-15-11/h2-8H,1H3,(H,16,17,18)/b12-8-	quinolinyl-methylene-thiazolinones	CDK1	x
RO4624208-000		O=C1N=C(NCc2cccs2)O/C/1=C\c3ccc4ncccc4c3	Roche	InChI=1S/C18H13N3O2S/c22-17-16(23-18(21-17)20-11-14-4-2-8-24-14)10-12-5-6-15-13(9-12)3-1-7-19-15/h1-10H,11H2,(H,20,21,22)/b16-10-	quinolinyl-methylene-thiazolinones	CDK1	x
RO4629078-000		O=C1N=C(NCc2cccs2)SC1Cc3ccc4ncccc4c3	Roche	InChI=1S/C18H15N3OS2/c22-17-16(24-18(21-17)20-11-14-4-2-8-23-14)10-12-5-6-15-13(9-12)3-1-7-19-15/h1-9,16H,10-11H2,(H,20,21,22)	quinolinyl-methylene-thiazolinones	CDK1	x
RO4874953-001		Cl.O=C1N=C(NCc2ccccn2)S/C/1=C\c3ccc4ncccc4c3	Roche	InChI=1S/C19H14N4OS.ClH/c24-18-17(11-13-6-7-16-14(10-13)4-3-9-21-16)25-19(23-18)22-12-15-5-1-2-8-20-15;/h1-11H,12H2,(H,22,23,24);1H/b17-11-;	quinolinyl-methylene-thiazolinones	CDK1	x
RO4915610-000		O=C1N=C(N[C@@H]2C[C@H]2c3ccccc3)S/C/1=C\c4ccc5ncccc5c4	Roche	InChI=1S/C22H17N3OS/c26-21-20(12-14-8-9-18-16(11-14)7-4-10-23-18)27-22(25-21)24-19-13-17(19)15-5-2-1-3-6-15/h1-12,17,19H,13H2,(H,24,25,26)/b20-12-/t17-,19+/m0/s1	quinolinyl-methylene-thiazolinones	CDK1	x
RO4930481-000		CS(=O)(=O)N1CCC(CC1)Nc2ncc(C(=O)c3c(F)cccc3F)c(N)n2	Roche	InChI=1S/C17H19F2N5O3S/c1-28(26,27)24-7-5-10(6-8-24)22-17-21-9-11(16(20)23-17)15(25)14-12(18)3-2-4-13(14)19/h2-4,9-10H,5-8H2,1H3,(H3,20,21,22,23)	2,4-diamino-5-ketopyrimidines	CDK	x
RO4944065-000		CN1C(=O)C(=Cc2cnc(NC3CCOCC3)nc12)Sc4ccccc4F	Roche	InChI=1S/C19H19FN4O2S/c1-24-17-12(11-21-19(23-17)22-13-6-8-26-9-7-13)10-16(18(24)25)27-15-5-3-2-4-14(15)20/h2-5,10-11,13H,6-9H2,1H3,(H,21,22,23)	Pyrimidinopyridones	MAPK14	x
RO5027956-000		CS(=O)(=O)CCN1C(=O)C(=Cc2cnc(NC3CCOCC3)nc12)Oc4ccc(F)cc4F	Roche	InChI=1S/C21H22F2N4O5S/c1-33(29,30)9-6-27-19-13(12-24-21(26-19)25-15-4-7-31-8-5-15)10-18(20(27)28)32-17-3-2-14(22)11-16(17)23/h2-3,10-12,15H,4-9H2,1H3,(H,24,25,26)	Pyrimidinopyridones	MAPK14	x
RO5033700-000		CS(=O)(=O)CCCN1C(=O)C(=Cc2cnc(NC3CCOCC3)nc12)Oc4ccc(F)cc4F	Roche	InChI=1S/C22H24F2N4O5S/c1-34(30,31)10-2-7-28-20-14(13-25-22(27-20)26-16-5-8-32-9-6-16)11-19(21(28)29)33-18-4-3-15(23)12-17(18)24/h3-4,11-13,16H,2,5-10H2,1H3,(H,25,26,27)	Pyrimidinopyridones	MAPK14	x
RO5036538-000		Fc1ccc(OC2=Cc3cnc(NC4CCOCC4)nc3N(C5CCS(=O)(=O)CC5)C2=O)c(F)c1	Roche	InChI=1S/C23H24F2N4O5S/c24-15-1-2-19(18(25)12-15)34-20-11-14-13-26-23(27-16-3-7-33-8-4-16)28-21(14)29(22(20)30)17-5-9-35(31,32)10-6-17/h1-2,11-13,16-17H,3-10H2,(H,26,27,28)	Pyrimidinopyridones	MAPK14	x
RO5036558-000		CC(C)(O)CN1C(=O)C(=Cc2cnc(NC3CCOCC3)nc12)Oc4ccc(F)cc4F	Roche	InChI=1S/C22H24F2N4O4/c1-22(2,30)12-28-19-13(11-25-21(27-19)26-15-5-7-31-8-6-15)9-18(20(28)29)32-17-4-3-14(23)10-16(17)24/h3-4,9-11,15,30H,5-8,12H2,1-2H3,(H,25,26,27)	Pyrimidinopyridones	MAPK14	x
RO5040027-000		Fc1ccc(OC2=Cc3cnc(NC4CCOCC4)nc3N(CC#N)C2=O)c(F)c1	Roche	InChI=1S/C20H17F2N5O3/c21-13-1-2-16(15(22)10-13)30-17-9-12-11-24-20(25-14-3-7-29-8-4-14)26-18(12)27(6-5-23)19(17)28/h1-2,9-11,14H,3-4,6-8H2,(H,24,25,26)	Pyrimidinopyridones	MAPK14	x
RO5043011-000		CN1C(=O)C(=Cc2cnc(NC3CCN(CC3)C(=O)C)nc12)Oc4ccc(F)cc4F	Roche	InChI=1S/C21H21F2N5O3/c1-12(29)28-7-5-15(6-8-28)25-21-24-11-13-9-18(20(30)27(2)19(13)26-21)31-17-4-3-14(22)10-16(17)23/h3-4,9-11,15H,5-8H2,1-2H3,(H,24,25,26)	Pyrimidinopyridones	MAPK14	x
RO5043312-000		C[C@H](CS(=O)(=O)C)Nc1ncc2C=C(Oc3ccc(F)cc3F)C(=O)N(C)c2n1	Roche	InChI=1S/C18H18F2N4O4S/c1-10(9-29(3,26)27)22-18-21-8-11-6-15(17(25)24(2)16(11)23-18)28-14-5-4-12(19)7-13(14)20/h4-8,10H,9H2,1-3H3,(H,21,22,23)/t10-/m1/s1	Pyrimidinopyridones	MAPK14	x
RO5044198-000		C[C@@H](CS(=O)(=O)C)Nc1ncc2C=C(Oc3ccc(F)cc3F)C(=O)N(C)c2n1	Roche	InChI=1S/C18H18F2N4O4S/c1-10(9-29(3,26)27)22-18-21-8-11-6-15(17(25)24(2)16(11)23-18)28-14-5-4-12(19)7-13(14)20/h4-8,10H,9H2,1-3H3,(H,21,22,23)/t10-/m0/s1	Pyrimidinopyridones	MAPK14	x
RO5045977-000		CS(=O)(=O)N1CCC(CC1)N2C(=O)C(=Cc3cnc(NC4CCOCC4)nc23)Oc5ccc(F)cc5F	Roche	InChI=1S/C24H27F2N5O5S/c1-37(33,34)30-8-4-18(5-9-30)31-22-15(14-27-24(29-22)28-17-6-10-35-11-7-17)12-21(23(31)32)36-20-3-2-16(25)13-19(20)26/h2-3,12-14,17-18H,4-11H2,1H3,(H,27,28,29)	Pyrimidinopyridones	MAPK14	x
RO5067310-000		C[C@@H](Cn1ncnn1)Nc2ncc3C=C(Oc4ccc(F)cc4F)C(=O)N(C)c3n2	Roche	InChI=1S/C18H16F2N8O2/c1-10(8-28-23-9-22-26-28)24-18-21-7-11-5-15(17(29)27(2)16(11)25-18)30-14-4-3-12(19)6-13(14)20/h3-7,9-10H,8H2,1-2H3,(H,21,24,25)/t10-/m0/s1	Pyrimidinopyridones	MAPK14	x
RO5068760-000		C[C@H]([C@H](N1C(=O)N[C@@H](C1=O)c2ccc(OC[C@H](O)CO)cc2)C(=O)Nc3ccc(I)cc3F)c4ccccc4	Roche	InChI=1S/C28H27FIN3O6/c1-16(17-5-3-2-4-6-17)25(26(36)31-23-12-9-19(30)13-22(23)29)33-27(37)24(32-28(33)38)18-7-10-21(11-8-18)39-15-20(35)14-34/h2-13,16,20,24-25,34-35H,14-15H2,1H3,(H,31,36)(H,32,38)/t16-,20+,24+,25-/m0/s1	other	MAP2K1,MAP2K2	x
RO5083957-000		CNc1ncc2C=C(Oc3ccc(F)cc3F)C(=O)N(C)c2n1	Roche	InChI=1S/C15H12F2N4O2/c1-18-15-19-7-8-5-12(14(22)21(2)13(8)20-15)23-11-4-3-9(16)6-10(11)17/h3-7H,1-2H3,(H,18,19,20)	Pyrimidinopyridones	MAPK14	x
RO5198354-000		Cn1cc(C2=C(C(=O)NC2=O)c3cccc(OCC(O)CO)c3)c4ccccc14	Roche	InChI=1S/C22H20N2O5/c1-24-10-17(16-7-2-3-8-18(16)24)20-19(21(27)23-22(20)28)13-5-4-6-15(9-13)29-12-14(26)11-25/h2-10,14,25-26H,11-12H2,1H3,(H,23,27,28)	Indolylmaleimide	GSK3B	x
RO5301104-000		Nc1c(cnn1c2ccc(F)cc2)C(=O)c3cccc(OCCN4CCOCC4)c3	Roche	InChI=1S/C22H23FN4O3/c23-17-4-6-18(7-5-17)27-22(24)20(15-25-27)21(28)16-2-1-3-19(14-16)30-13-10-26-8-11-29-12-9-26/h1-7,14-15H,8-13,24H2	Benzoyl amino pyrazoles	MAPK14	x
SB-202620		FC1=CC=C(C=C1)C(N=C2C3=CC=C(C(O)=O)C=C3)=C(N2)C4=CC=NC=C4	PKIS2	InChI=1S/C21H14FN3O2/c22-17-7-5-13(6-8-17)18-19(14-9-11-23-12-10-14)25-20(24-18)15-1-3-16(4-2-15)21(26)27/h1-12H,(H,24,25)(H,26,27)	4-pyridinyl_ortho-aryl_azoles					x
SB-210313		Fc1ccc(cc1)-c1ncn(CCCN2CCOCC2)c1-c1ccncc1	PKIS	InChI=1S/C21H23FN4O/c22-19-4-2-17(3-5-19)20-21(18-6-8-23-9-7-18)26(16-24-20)11-1-10-25-12-14-27-15-13-25/h2-9,16H,1,10-15H2	4-pyridyl_ortho-aryl_azoles	MAPK14			x
SB-210486		FC1=CC=C(C=C1)C2=C(C3=CC=NC=C3)N(CCCNCC4=CC=CC=C4)C=N2	PKIS2	InChI=1S/C24H23FN4/c25-22-9-7-20(8-10-22)23-24(21-11-14-26-15-12-21)29(18-28-23)16-4-13-27-17-19-5-2-1-3-6-19/h1-3,5-12,14-15,18,27H,4,13,16-17H2	4-pyridinyl_ortho-aryl_azoles					x
SB-211742		FC1=CC=C(C=C1)C2=C(C3=NC=CC=C3)N(CCCN4CCOCC4)C=N2	PKIS2	InChI=1S/C21H23FN4O/c22-18-7-5-17(6-8-18)20-21(19-4-1-2-9-23-19)26(16-24-20)11-3-10-25-12-14-27-15-13-25/h1-2,4-9,16H,3,10-15H2	4-pyridinyl_ortho-aryl_azoles					x
SB-211743		FC1=CC=C(C=C1)C2=C(C3=CN=CC=C3)N(CCCN4CCOCC4)C=N2	PKIS2	InChI=1S/C21H23FN4O/c22-19-6-4-17(5-7-19)20-21(18-3-1-8-23-15-18)26(16-24-20)10-2-9-25-11-13-27-14-12-25/h1,3-8,15-16H,2,9-14H2	4-pyridinyl_ortho-aryl_azoles					x
SB-213663		FC1=CC=C(C=C1)C2=C(C3=CC=NC=C3)NC(C4=C(S(C)(=O)=O)C=CC=C4)=N2	PKIS2	InChI=1S/C21H16FN3O2S/c1-28(26,27)18-5-3-2-4-17(18)21-24-19(14-6-8-16(22)9-7-14)20(25-21)15-10-12-23-13-11-15/h2-13H,1H3,(H,24,25)	4-pyridinyl_ortho-aryl_azoles					x
SB-216385		Nc1nccc(n1)-c1c(ncn1CCCN1CCOCC1)-c1ccc(F)cc1	PKIS	InChI=1S/C20H23FN6O/c21-16-4-2-15(3-5-16)18-19(17-6-7-23-20(22)25-17)27(14-24-18)9-1-8-26-10-12-28-13-11-26/h2-7,14H,1,8-13H2,(H2,22,23,25)	4-pyrimidinyl_ortho-aryl_azoles	MAPK14		x	x
SB-217146-A		CSC1=NC=CC(C(N(CCCN2CCOCC2)C=N3)=C3C4=CC=C(F)C=C4)=N1.Cl	PKIS2	InChI=1S/C21H24FN5OS.ClH/c1-29-21-23-8-7-18(25-21)20-19(16-3-5-17(22)6-4-16)24-15-27(20)10-2-9-26-11-13-28-14-12-26;/h3-8,15H,2,9-14H2,1H3;1H	4-pyrimidinyl_ortho-aryl_azoles					x
SB-217360		FC1=CC=C(C=C1)C(N=CN2)=C2C3=CC=NC=C3	PKIS2	InChI=1S/C14H10FN3/c15-12-3-1-10(2-4-12)13-14(18-9-17-13)11-5-7-16-8-6-11/h1-9H,(H,17,18)	4-pyridinyl_ortho-aryl_azoles					x
SB-217780		FC(F)(F)C1=CC=C(C=C1)C2=C(C3=CC=NC=C3)N(CCCN4CCOCC4)C=N2	PKIS2	InChI=1S/C22H23F3N4O/c23-22(24,25)19-4-2-17(3-5-19)20-21(18-6-8-26-9-7-18)29(16-27-20)11-1-10-28-12-14-30-15-13-28/h2-9,16H,1,10-15H2	4-pyridinyl_ortho-aryl_azoles					x
SB-219952		NC1=NC(C(N(C=N2)C(CC3)CCN3C(OCC)=O)=C2C4=CC=C(F)C=C4)=CC=N1	PKIS2	InChI=1S/C21H23FN6O2/c1-2-30-21(29)27-11-8-16(9-12-27)28-13-25-18(14-3-5-15(22)6-4-14)19(28)17-7-10-24-20(23)26-17/h3-7,10,13,16H,2,8-9,11-12H2,1H3,(H2,23,24,26)	4-pyrimidinyl_ortho-aryl_azoles					x
SB-219980		NC1=NC(C(N(C=N2)C(CC3)CCN3CC4=CC=CC=C4)=C2C5=CC=C(F)C=C5)=CC=N1	PKIS2	InChI=1S/C25H25FN6/c26-20-8-6-19(7-9-20)23-24(22-10-13-28-25(27)30-22)32(17-29-23)21-11-14-31(15-12-21)16-18-4-2-1-3-5-18/h1-10,13,17,21H,11-12,14-16H2,(H2,27,28,30)	4-pyrimidinyl_ortho-aryl_azoles	MAPK14		x		x
SB-220025-A	SB-220025-R	Cl.Nc1nccc(n1)-c1c(ncn1C1CCNCC1)-c1ccc(F)cc1	PKIS	InChI=1S/C18H19FN6.ClH/c19-13-3-1-12(2-4-13)16-17(15-7-10-22-18(20)24-15)25(11-23-16)14-5-8-21-9-6-14;/h1-4,7,10-11,14,21H,5-6,8-9H2,(H2,20,22,24);1H	4-pyrimidinyl_ortho-aryl_azoles	MAPK14			xx
SB-220455		CN1CCC(CC1)n1cnc(c1-c1ccnc(N)n1)-c1ccc(F)cc1	PKIS	InChI=1S/C19H21FN6/c1-25-10-7-15(8-11-25)26-12-23-17(13-2-4-14(20)5-3-13)18(26)16-6-9-22-19(21)24-16/h2-6,9,12,15H,7-8,10-11H2,1H3,(H2,21,22,24)	4-pyrimidinyl_ortho-aryl_azoles	MAPK14			x
SB-221466		CC1(C)CC(CC(C)(C)N1)n1cnc(c1-c1ccnc(N)n1)-c1ccc(F)cc1	PKIS	InChI=1S/C22H27FN6/c1-21(2)11-16(12-22(3,4)28-21)29-13-26-18(14-5-7-15(23)8-6-14)19(29)17-9-10-25-20(24)27-17/h5-10,13,16,28H,11-12H2,1-4H3,(H2,24,25,27)	4-pyrimidinyl_ortho-aryl_azoles	MAPK14			x
SB-222516		CNC1=NC=CC(C(N(CCCN2CCOCC2)C=N3)=C3C4=CC=C(F)C=C4)=N1	PKIS2	InChI=1S/C21H25FN6O/c1-23-21-24-8-7-18(26-21)20-19(16-3-5-17(22)6-4-16)25-15-28(20)10-2-9-27-11-13-29-14-12-27/h3-8,15H,2,9-14H2,1H3,(H,23,24,26)	4-pyrimidinyl_ortho-aryl_azoles					x
SB-222517		CC1=CC(C(N(CCCN2CCOCC2)C=N3)=C3C4=CC=C(F)C=C4)=NC(N)=N1	PKIS2	InChI=1S/C21H25FN6O/c1-15-13-18(26-21(23)25-15)20-19(16-3-5-17(22)6-4-16)24-14-28(20)8-2-7-27-9-11-29-12-10-27/h3-6,13-14H,2,7-12H2,1H3,(H2,23,25,26)	4-pyrimidinyl_ortho-aryl_azoles					x
SB-222903		CNC1=NC(C(N2C(CC3)CCN3C)=C(N=C2)C(C=C4)=CC=C4F)=CC=N1	PKIS2	InChI=1S/C20H23FN6/c1-22-20-23-10-7-17(25-20)19-18(14-3-5-15(21)6-4-14)24-13-27(19)16-8-11-26(2)12-9-16/h3-7,10,13,16H,8-9,11-12H2,1-2H3,(H,22,23,25)	4-pyrimidinyl_ortho-aryl_azoles					x
SB-223132		NC1=NC(C(N(C=N2)C(CC3)CCN3C(C)C)=C2C4=CC=C(F)C=C4)=CC=N1	PKIS2	InChI=1S/C21H25FN6/c1-14(2)27-11-8-17(9-12-27)28-13-25-19(15-3-5-16(22)6-4-15)20(28)18-7-10-24-21(23)26-18/h3-7,10,13-14,17H,8-9,11-12H2,1-2H3,(H2,23,24,26)	4-pyrimidinyl_ortho-aryl_azoles					x
SB-223133		Nc1nccc(n1)-c1c(ncn1C1CCC(O)CC1)-c1ccc(F)cc1	PKIS	InChI=1S/C19H20FN5O/c20-13-3-1-12(2-4-13)17-18(16-9-10-22-19(21)24-16)25(11-23-17)14-5-7-15(26)8-6-14/h1-4,9-11,14-15,26H,5-8H2,(H2,21,22,24)	4-pyrimidinyl_ortho-aryl_azoles	MAPK14			x
SB-226605		FC1=CC=C(C=C1)C(N=C2)=C(C3=NC(NCC)=NC=C3)N2C(CC4)CCN4C	PKIS2	InChI=1S/C21H25FN6/c1-3-23-21-24-11-8-18(26-21)20-19(15-4-6-16(22)7-5-15)25-14-28(20)17-9-12-27(2)13-10-17/h4-8,11,14,17H,3,9-10,12-13H2,1-2H3,(H,23,24,26)	4-pyrimidinyl_ortho-aryl_azoles					x
SB-226879		CN1CCC(CC1)n1cnc(c1-c1ccnc(NCCO)n1)-c1ccc(F)cc1	PKIS	InChI=1S/C21H25FN6O/c1-27-11-7-17(8-12-27)28-14-25-19(15-2-4-16(22)5-3-15)20(28)18-6-9-23-21(26-18)24-10-13-29/h2-6,9,14,17,29H,7-8,10-13H2,1H3,(H,23,24,26)	4-pyrimidinyl_ortho-aryl_azoles	MAPK14			x
SB-229482		FC1=CC=C(C=C1)C(N=C2)=C(C3=NC(NC4CCNCC4)=NC=C3)N2C(CC5)CCN5C	PKIS2	InChI=1S/C24H30FN7/c1-31-14-9-20(10-15-31)32-16-28-22(17-2-4-18(25)5-3-17)23(32)21-8-13-27-24(30-21)29-19-6-11-26-12-7-19/h2-5,8,13,16,19-20,26H,6-7,9-12,14-15H2,1H3,(H,27,29,30)	4-pyrimidinyl_ortho-aryl_azoles					x
SB-236560		NC1=NC=CC(C(N(C=N2)C(CC3)CCN3CC(F)(F)F)=C2C4=CC=C(F)C=C4)=N1	PKIS2	InChI=1S/C20H20F4N6/c21-14-3-1-13(2-4-14)17-18(16-5-8-26-19(25)28-16)30(12-27-17)15-6-9-29(10-7-15)11-20(22,23)24/h1-5,8,12,15H,6-7,9-11H2,(H2,25,26,28)	4-pyrimidinyl_ortho-aryl_azoles					x
SB-236687		CN1CCC(CC1)n1cnc(c1-c1ccnc(Nc2ccccc2)n1)-c1ccc(F)cc1	PKIS	InChI=1S/C25H25FN6/c1-31-15-12-21(13-16-31)32-17-28-23(18-7-9-19(26)10-8-18)24(32)22-11-14-27-25(30-22)29-20-5-3-2-4-6-20/h2-11,14,17,21H,12-13,15-16H2,1H3,(H,27,29,30)	4-pyrimidinyl_ortho-aryl_azoles	MAPK14			x
SB-238039-R		FC1=CC=C(C=C1)C(N=C2)=C(C3=NC(NC4=CC=CC=C4)=NC=C3)N2C5CCNCC5.FC6=CC=C(C=C6)C(N=C7)=C(C8=NC(NC9=CC=CC=C9)=NC=C8)N7C%10CCNCC%10.Cl.Cl.Cl	PKIS2	InChI=1S/2C24H23FN6.3ClH/c2*25-18-8-6-17(7-9-18)22-23(31(16-28-22)20-10-13-26-14-11-20)21-12-15-27-24(30-21)29-19-4-2-1-3-5-19;;;/h2*1-9,12,15-16,20,26H,10-11,13-14H2,(H,27,29,30);3*1H	4-pyrimidinyl_ortho-aryl_azoles					x
SB-239272		Fc1ccc(cc1)-c1ncn(C2CCNCC2)c1-c1ccnc(Oc2ccccc2)n1	PKIS	InChI=1S/C24H22FN5O/c25-18-8-6-17(7-9-18)22-23(30(16-28-22)19-10-13-26-14-11-19)21-12-15-27-24(29-21)31-20-4-2-1-3-5-20/h1-9,12,15-16,19,26H,10-11,13-14H2	4-pyrimidinyl_ortho-aryl_azoles	MAPK14			x
SB-242717		Fc1ccc(Oc2nccc(n2)-c2c(ncn2C2CCNCC2)-c2ccc(F)cc2)cc1	PKIS	InChI=1S/C24H21F2N5O/c25-17-3-1-16(2-4-17)22-23(31(15-29-22)19-9-12-27-13-10-19)21-11-14-28-24(30-21)32-20-7-5-18(26)6-8-20/h1-8,11,14-15,19,27H,9-10,12-13H2	4-pyrimidinyl_ortho-aryl_azoles	MAPK14			x
SB-242718		NC(=O)c1ccc(Oc2nccc(n2)-c2c(ncn2C2CCNCC2)-c2ccc(F)cc2)cc1	PKIS	InChI=1S/C25H23FN6O2/c26-18-5-1-16(2-6-18)22-23(32(15-30-22)19-9-12-28-13-10-19)21-11-14-29-25(31-21)34-20-7-3-17(4-8-20)24(27)33/h1-8,11,14-15,19,28H,9-10,12-13H2,(H2,27,33)	4-pyrimidinyl_ortho-aryl_azoles	MAPK14			x
SB-242719		CCc1ccc(Oc2nccc(n2)-c2c(ncn2C2CCNCC2)-c2ccc(F)cc2)cc1	PKIS	InChI=1S/C26H26FN5O/c1-2-18-3-9-22(10-4-18)33-26-29-16-13-23(31-26)25-24(19-5-7-20(27)8-6-19)30-17-32(25)21-11-14-28-15-12-21/h3-10,13,16-17,21,28H,2,11-12,14-15H2,1H3	4-pyrimidinyl_ortho-aryl_azoles	MAPK14		x	x
SB-242721		Fc1ccc(cc1)-c1ncn(C2CCNCC2)c1-c1ccnc(Oc2ccc(cc2)C#N)n1	PKIS	InChI=1S/C25H21FN6O/c26-19-5-3-18(4-6-19)23-24(32(16-30-23)20-9-12-28-13-10-20)22-11-14-29-25(31-22)33-21-7-1-17(15-27)2-8-21/h1-8,11,14,16,20,28H,9-10,12-13H2	4-pyrimidinyl_ortho-aryl_azoles	MAPK14			x
SB-245391		FC1=CC=C(C=C1)C(N=C2)=C(C3=NC(OC4=CC=C(C5=CC=CC=C5)C=C4)=NC=C3)N2C6CCNCC6	PKIS2	InChI=1S/C30H26FN5O/c31-24-10-6-23(7-11-24)28-29(36(20-34-28)25-14-17-32-18-15-25)27-16-19-33-30(35-27)37-26-12-8-22(9-13-26)21-4-2-1-3-5-21/h1-13,16,19-20,25,32H,14-15,17-18H2	4-pyrimidinyl_ortho-aryl_azoles					x
SB-245392		Fc1ccc(cc1)-c1ncn(C2CCNCC2)c1-c1ccnc(Oc2ccc(Oc3ccccc3)cc2)n1	PKIS	InChI=1S/C30H26FN5O2/c31-22-8-6-21(7-9-22)28-29(36(20-34-28)23-14-17-32-18-15-23)27-16-19-33-30(35-27)38-26-12-10-25(11-13-26)37-24-4-2-1-3-5-24/h1-13,16,19-20,23,32H,14-15,17-18H2	4-pyrimidinyl_ortho-aryl_azoles	MAPK14			x
SB-249175		FC1=CC=C(C=C1)C(N=C2)=C(C3=NC(OCC)=NC=C3)N2C4CCNCC4	PKIS2	InChI=1S/C20H22FN5O/c1-2-27-20-23-12-9-17(25-20)19-18(14-3-5-15(21)6-4-14)24-13-26(19)16-7-10-22-11-8-16/h3-6,9,12-13,16,22H,2,7-8,10-11H2,1H3	4-pyrimidinyl_ortho-aryl_azoles					x
SB-250715		Fc1ccc(cc1)-c1ncn(C2CCNCC2)c1-c1ccnc(Oc2ccc3OCOc3c2)n1	PKIS	InChI=1S/C25H22FN5O3/c26-17-3-1-16(2-4-17)23-24(31(14-29-23)18-7-10-27-11-8-18)20-9-12-28-25(30-20)34-19-5-6-21-22(13-19)33-15-32-21/h1-6,9,12-14,18,27H,7-8,10-11,15H2	4-pyrimidinyl_ortho-aryl_azoles	MAPK14			x
SB-251505		Fc1ccc(cc1)-c1ncn(C2CCNCC2)c1-c1ccnc(Oc2cccc(F)c2)n1	PKIS	InChI=1S/C24H21F2N5O/c25-17-6-4-16(5-7-17)22-23(31(15-29-22)19-8-11-27-12-9-19)21-10-13-28-24(30-21)32-20-3-1-2-18(26)14-20/h1-7,10,13-15,19,27H,8-9,11-12H2	4-pyrimidinyl_ortho-aryl_azoles	MAPK14			x
SB-251527		COc1ccccc1Oc1nccc(n1)-c1c(ncn1C1CCNCC1)-c1ccc(F)cc1	PKIS	InChI=1S/C25H24FN5O2/c1-32-21-4-2-3-5-22(21)33-25-28-15-12-20(30-25)24-23(17-6-8-18(26)9-7-17)29-16-31(24)19-10-13-27-14-11-19/h2-9,12,15-16,19,27H,10-11,13-14H2,1H3	4-pyrimidinyl_ortho-aryl_azoles	MAPK14			x
SB-253226		Fc1ccc(cc1)-c1ncn(C2CCNCC2)c1-c1ccnc(Oc2cccc(c2)C(F)(F)F)n1	PKIS	InChI=1S/C25H21F4N5O/c26-18-6-4-16(5-7-18)22-23(34(15-32-22)19-8-11-30-12-9-19)21-10-13-31-24(33-21)35-20-3-1-2-17(14-20)25(27,28)29/h1-7,10,13-15,19,30H,8-9,11-12H2	4-pyrimidinyl_ortho-aryl_azoles	MAPK14			x
SB-253228		Fc1ccc(cc1)-c1ncn(C2CCNCC2)c1-c1ccnc(Oc2ccc(F)c(F)c2)n1	PKIS	InChI=1S/C24H20F3N5O/c25-16-3-1-15(2-4-16)22-23(32(14-30-22)17-7-10-28-11-8-17)21-9-12-29-24(31-21)33-18-5-6-19(26)20(27)13-18/h1-6,9,12-14,17,28H,7-8,10-11H2	4-pyrimidinyl_ortho-aryl_azoles	MAPK14			x
SB-254169		CS(=O)(=O)c1ccc(Oc2nccc(n2)-c2c(ncn2C2CCNCC2)-c2ccc(F)cc2)cc1	PKIS	InChI=1S/C25H24FN5O3S/c1-35(32,33)21-8-6-20(7-9-21)34-25-28-15-12-22(30-25)24-23(17-2-4-18(26)5-3-17)29-16-31(24)19-10-13-27-14-11-19/h2-9,12,15-16,19,27H,10-11,13-14H2,1H3	4-pyrimidinyl_ortho-aryl_azoles	MAPK14			x
SB-264865		NC(=O)Cc1ccccc1Oc1nccc(n1)-c1c(ncn1C1CCNCC1)-c1ccc(F)cc1	PKIS	InChI=1S/C26H25FN6O2/c27-19-7-5-17(6-8-19)24-25(33(16-31-24)20-9-12-29-13-10-20)21-11-14-30-26(32-21)35-22-4-2-1-3-18(22)15-23(28)34/h1-8,11,14,16,20,29H,9-10,12-13,15H2,(H2,28,34)	4-pyrimidinyl_ortho-aryl_azoles	MAPK14			x
SB-264866		NC(=O)CCc1ccccc1Oc1nccc(n1)-c1c(ncn1C1CCNCC1)-c1ccc(F)cc1	PKIS	InChI=1S/C27H27FN6O2/c28-20-8-5-19(6-9-20)25-26(34(17-32-25)21-11-14-30-15-12-21)22-13-16-31-27(33-22)36-23-4-2-1-3-18(23)7-10-24(29)35/h1-6,8-9,13,16-17,21,30H,7,10-12,14-15H2,(H2,29,35)	4-pyrimidinyl_ortho-aryl_azoles	MAPK14			x
SB-278538		CC(C)(C)c1ccc(Oc2nccc(n2)-c2c(ncn2C2CCNCC2)-c2ccc(F)cc2)cc1	PKIS	InChI=1S/C28H30FN5O/c1-28(2,3)20-6-10-23(11-7-20)35-27-31-17-14-24(33-27)26-25(19-4-8-21(29)9-5-19)32-18-34(26)22-12-15-30-16-13-22/h4-11,14,17-18,22,30H,12-13,15-16H2,1-3H3	4-pyrimidinyl_ortho-aryl_azoles	MAPK14			x
SB-278539		Fc1ccc(cc1)-c1ncn(C2CCNCC2)c1-c1ccnc(Oc2ccc(Cl)cc2)n1	PKIS	InChI=1S/C24H21ClFN5O/c25-17-3-7-20(8-4-17)32-24-28-14-11-21(30-24)23-22(16-1-5-18(26)6-2-16)29-15-31(23)19-9-12-27-13-10-19/h1-8,11,14-15,19,27H,9-10,12-13H2	4-pyrimidinyl_ortho-aryl_azoles	MAPK14			x
SB-282852		COC1=NC=CC(C(N(CCCN2CCOCC2)C=N3)=C3C4=CC=C(F)C=C4)=N1	PKIS2	InChI=1S/C21H24FN5O2/c1-28-21-23-8-7-18(25-21)20-19(16-3-5-17(22)6-4-16)24-15-27(20)10-2-9-26-11-13-29-14-12-26/h3-8,15H,2,9-14H2,1H3	4-pyrimidinyl_ortho-aryl_azoles					x
SB-282975-A		CC1=NC=CC(C(N(CCCN2CCOCC2)C=N3)=C3C(C=C4)=CC=C4F)=N1.Cl	PKIS2	InChI=1S/C21H24FN5O.ClH/c1-16-23-8-7-19(25-16)21-20(17-3-5-18(22)6-4-17)24-15-27(21)10-2-9-26-11-13-28-14-12-26;/h3-8,15H,2,9-14H2,1H3;1H	4-pyrimidinyl_ortho-aryl_azoles	MAPK14		x		x
SB-284847-BT		OC(=O)C(F)(F)F.Cc1cccc(Oc2nccc(n2)-c2c(ncn2C2CCNCC2)-c2ccc(F)cc2)c1C	PKIS	InChI=1S/C26H26FN5O.C2HF3O2/c1-17-4-3-5-23(18(17)2)33-26-29-15-12-22(31-26)25-24(19-6-8-20(27)9-7-19)30-16-32(25)21-10-13-28-14-11-21;3-2(4,5)1(6)7/h3-9,12,15-16,21,28H,10-11,13-14H2,1-2H3;(H,6,7)	4-pyrimidinyl_ortho-aryl_azoles	MAPK14			x
SB-284851-BT		FC1=CC=C(C=C1)C(N=C2)=C(C3=NC(OC4=CC(C)=CC(C)=C4)=NC=C3)N2C5CCNCC5.OC(C(F)(F)F)=O.FC6=CC=C(C=C6)C(N=C7)=C(C8=NC(OC9=CC(C)=CC(C)=C9)=NC=C8)N7C%10CCNCC%10.OC(C(F)(F)F)=O.OC(C(F)(F)F)=O	PKIS2	InChI=1S/2C26H26FN5O.3C2HF3O2/c2*1-17-13-18(2)15-22(14-17)33-26-29-12-9-23(31-26)25-24(19-3-5-20(27)6-4-19)30-16-32(25)21-7-10-28-11-8-21;3*3-2(4,5)1(6)7/h2*3-6,9,12-16,21,28H,7-8,10-11H2,1-2H3;3*(H,6,7)	4-pyrimidinyl_ortho-aryl_azoles					x
SB-284852-BT		FC1=CC=C(C=C1)C(N=C2)=C(C3=NC(OC4=C(C)C=CC(C)=C4)=NC=C3)N2C5CCNCC5.OC(C(F)(F)F)=O.FC6=CC=C(C=C6)C(N=C7)=C(C8=NC(OC9=C(C)C=CC(C)=C9)=NC=C8)N7C%10CCNCC%10.OC(C(F)(F)F)=O.OC(C(F)(F)F)=O	PKIS2	InChI=1S/2C26H26FN5O.3C2HF3O2/c2*1-17-3-4-18(2)23(15-17)33-26-29-14-11-22(31-26)25-24(19-5-7-20(27)8-6-19)30-16-32(25)21-9-12-28-13-10-21;3*3-2(4,5)1(6)7/h2*3-8,11,14-16,21,28H,9-10,12-13H2,1-2H3;3*(H,6,7)	4-pyrimidinyl_ortho-aryl_azoles					x
SB-285234-W		[Li+].[O-]C(=O)c1ccc(Oc2nccc(n2)-c2c(ncn2C2CCNCC2)-c2ccc(F)cc2)cc1	PKIS	InChI=1S/C25H22FN5O3.Li/c26-18-5-1-16(2-6-18)22-23(31(15-29-22)19-9-12-27-13-10-19)21-11-14-28-25(30-21)34-20-7-3-17(4-8-20)24(32)33;/h1-8,11,14-15,19,27H,9-10,12-13H2,(H,32,33);/q;+1/p-1	4-pyrimidinyl_ortho-aryl_azoles	MAPK14			x
SB-300079		O=C(N1C)C(C2=CC=CC=C2)=C(NC3=CC=CC=C3)C1=O	PKIS2	InChI=1S/C17H14N2O2/c1-19-16(20)14(12-8-4-2-5-9-12)15(17(19)21)18-13-10-6-3-7-11-13/h2-11,18H,1H3	3-anilino-4-aryl maleimide					x
SB-317651		O=C(N1)C(C(C=C2)=CC=C2Cl)=C(C1=O)NC3=CC(Cl)=CC=C3	PKIS2	InChI=1S/C16H10Cl2N2O2/c17-10-6-4-9(5-7-10)13-14(16(22)20-15(13)21)19-12-3-1-2-11(18)8-12/h1-8H,(H2,19,20,21,22)	3-anilino-4-aryl maleimide					x
SB-317658		O=C(N1)C(C(C=C2)=CC=C2Cl)=C(C1=O)NC(C=C3)=CC=C3SC	PKIS2	InChI=1S/C17H13ClN2O2S/c1-23-13-8-6-12(7-9-13)19-15-14(16(21)20-17(15)22)10-2-4-11(18)5-3-10/h2-9H,1H3,(H2,19,20,21,22)	3-anilino-4-aryl maleimide					x
SB-317661		O=C(N1)C(C(C=C2)=CC=C2Cl)=C(C1=O)NC3=CC=CC=C3	PKIS2	InChI=1S/C16H11ClN2O2/c17-11-8-6-10(7-9-11)13-14(16(21)19-15(13)20)18-12-4-2-1-3-5-12/h1-9H,(H2,18,19,20,21)	3-anilino-4-aryl maleimide					x
SB-326892		O=C(N1)C(C(C=C2)=CC=C2OC)=C(C1=O)NC3=CC=CC(Cl)=C3	PKIS2	InChI=1S/C17H13ClN2O3/c1-23-13-7-5-10(6-8-13)14-15(17(22)20-16(14)21)19-12-4-2-3-11(18)9-12/h2-9H,1H3,(H2,19,20,21,22)	3-anilino-4-aryl maleimide					x
SB-331032		O=C(N1)C(C2=CC(OC)=CC=C2)=C(C1=O)NC(C=C3)=CC=C3SC	PKIS2	InChI=1S/C18H16N2O3S/c1-23-13-5-3-4-11(10-13)15-16(18(22)20-17(15)21)19-12-6-8-14(24-2)9-7-12/h3-10H,1-2H3,(H2,19,20,21,22)	3-anilino-4-aryl maleimide					x
SB-333612		Clc1ccc(cc1)C1=C(N2CCc3ccccc23)C(=O)NC1=O	PKIS	InChI=1S/C18H13ClN2O2/c19-13-7-5-12(6-8-13)15-16(18(23)20-17(15)22)21-10-9-11-3-1-2-4-14(11)21/h1-8H,9-10H2,(H,20,22,23)	Maleimide	GSK3			x
SB-333613		O=C(N1)C(C(C=C2)=CC=C2Cl)=C(C1=O)NC3=CC(O)=CC=C3	PKIS2	InChI=1S/C16H11ClN2O3/c17-10-6-4-9(5-7-10)13-14(16(22)19-15(13)21)18-11-2-1-3-12(20)8-11/h1-8,20H,(H2,18,19,21,22)	3-anilino-4-aryl maleimide					x
SB-334860		O=C(N1)C(C2=CC=CC=C2)=C(C1=O)N(C)C3=CC=CC=C3	PKIS2	InChI=1S/C17H14N2O2/c1-19(13-10-6-3-7-11-13)15-14(16(20)18-17(15)21)12-8-4-2-5-9-12/h2-11H,1H3,(H,18,20,21)	3-anilino-4-aryl maleimide					x
SB-334865		O=C(N1)C(C2=CC(OC)=CC=C2)=C(C1=O)N(C)C3=CC=CC=C3	PKIS2	InChI=1S/C18H16N2O3/c1-20(13-8-4-3-5-9-13)16-15(17(21)19-18(16)22)12-7-6-10-14(11-12)23-2/h3-11H,1-2H3,(H,19,21,22)	3-anilino-4-aryl maleimide					x
SB-340867		O=C(N1)C(C(C=C2)=CC=C2Cl)=C(C1=O)NC3=CC=C(O)C=C3	PKIS2	InChI=1S/C16H11ClN2O3/c17-10-3-1-9(2-4-10)13-14(16(22)19-15(13)21)18-11-5-7-12(20)8-6-11/h1-8,20H,(H2,18,19,21,22)	3-anilino-4-aryl maleimide					x
SB-341528		O=C(N1)C(C2=CC(Cl)=CC=C2)=C(C1=O)NC(C=C3)=CC=C3SC	PKIS2	InChI=1S/C17H13ClN2O2S/c1-23-13-7-5-12(6-8-13)19-15-14(16(21)20-17(15)22)10-3-2-4-11(18)9-10/h2-9H,1H3,(H2,19,20,21,22)	3-anilino-4-aryl maleimide					x
SB-341556		O=C(N1)C(C2=CC(OC)=CC=C2)=C(C1=O)NC3=CC=CC(Cl)=C3	PKIS2	InChI=1S/C17H13ClN2O3/c1-23-13-7-2-4-10(8-13)14-15(17(22)20-16(14)21)19-12-6-3-5-11(18)9-12/h2-9H,1H3,(H2,19,20,21,22)	3-anilino-4-aryl maleimide					x
SB-342409		O=C(N1)C(C2=C(Cl)C=CC=C2)=C(C1=O)NC3=CC(Cl)=CC=C3	PKIS2	InChI=1S/C16H10Cl2N2O2/c17-9-4-3-5-10(8-9)19-14-13(15(21)20-16(14)22)11-6-1-2-7-12(11)18/h1-8H,(H2,19,20,21,22)	3-anilino-4-aryl maleimide					x
SB-342411		O=C(N1)C(C2=C(Cl)C=CC=C2)=C(C1=O)NC(C=C3)=CC=C3SC	PKIS2	InChI=1S/C17H13ClN2O2S/c1-23-11-8-6-10(7-9-11)19-15-14(16(21)20-17(15)22)12-4-2-3-5-13(12)18/h2-9H,1H3,(H2,19,20,21,22)	3-anilino-4-aryl maleimide					x
SB-347804		Fc1ccc(cc1)C(=O)Nc1sc2CCCCc2c1C#N	PKIS	InChI=1S/C16H13FN2OS/c17-11-7-5-10(6-8-11)15(20)19-16-13(9-18)12-3-1-2-4-14(12)21-16/h5-8H,1-4H2,(H,19,20)	3-cyano_thiophenes	JNK			x
SB-358518		Oc1c(Cl)cc(NC2=C(C(=O)NC2=O)c2cccc(c2)N(=O)=O)cc1Cl	PKIS	InChI=1S/C16H9Cl2N3O5/c17-10-5-8(6-11(18)14(10)22)19-13-12(15(23)20-16(13)24)7-2-1-3-9(4-7)21(25)26/h1-6,22H,(H2,19,20,23,24)	Maleimide	GSK3			x
SB-360737		O=C(N1)C(C(C=C2)=CC=C2Cl)=C(C1=O)NC3=CC=CC(C(O)=O)=C3	PKIS2	InChI=1S/C17H11ClN2O4/c18-11-6-4-9(5-7-11)13-14(16(22)20-15(13)21)19-12-3-1-2-10(8-12)17(23)24/h1-8H,(H,23,24)(H2,19,20,21,22)	3-anilino-4-aryl maleimide					x
SB-360741		OC(=O)c1cc(NC2=C(C(=O)NC2=O)c2ccc(Cl)cc2)ccc1Cl	PKIS	InChI=1S/C17H10Cl2N2O4/c18-9-3-1-8(2-4-9)13-14(16(23)21-15(13)22)20-10-5-6-12(19)11(7-10)17(24)25/h1-7H,(H,24,25)(H2,20,21,22,23)	Maleimide	GSK3			x
SB-361058		COc1ccc(cc1)C1=C(N2CCc3ccccc23)C(=O)NC1=O	PKIS	InChI=1S/C19H16N2O3/c1-24-14-8-6-13(7-9-14)16-17(19(23)20-18(16)22)21-11-10-12-4-2-3-5-15(12)21/h2-9H,10-11H2,1H3,(H,20,22,23)	Maleimide	GSK3			x
SB-373598		O=C(N1)C(N(CC2)C3=C2C=CC=C3)=C(C1=O)C4=C(Cl)C=CC=C4	PKIS2	InChI=1S/C18H13ClN2O2/c19-13-7-3-2-6-12(13)15-16(18(23)20-17(15)22)21-10-9-11-5-1-4-8-14(11)21/h1-8H,9-10H2,(H,20,22,23)	3-anilino-4-aryl maleimide					x
SB-376715		O=C(N1)C(C2=C(Cl)C=CC=C2)=C(C1=O)NC3=CC=CC=C3	PKIS2	InChI=1S/C16H11ClN2O2/c17-12-9-5-4-8-11(12)13-14(16(21)19-15(13)20)18-10-6-2-1-3-7-10/h1-9H,(H2,18,19,20,21)	3-anilino-4-aryl maleimide					x
SB-376719		COc1ccccc1C1=C(Nc2ccccc2)C(=O)NC1=O	PKIS	InChI=1S/C17H14N2O3/c1-22-13-10-6-5-9-12(13)14-15(17(21)19-16(14)20)18-11-7-3-2-4-8-11/h2-10H,1H3,(H2,18,19,20,21)	Maleimide	GSK3			x
SB-381891		O=C(N1)C(C2=C(OC)C=CC=C2)=C(C1=O)NC3=CC(O)=CC=C3	PKIS2	InChI=1S/C17H14N2O4/c1-23-13-8-3-2-7-12(13)14-15(17(22)19-16(14)21)18-10-5-4-6-11(20)9-10/h2-9,20H,1H3,(H2,18,19,21,22)	3-anilino-4-aryl maleimide					x
SB-381904		O=C(N1)C(C2=C(OC)C=CC=C2)=C(C1=O)NC(C=C3)=CC(Cl)=C3O	PKIS2	InChI=1S/C17H13ClN2O4/c1-24-13-5-3-2-4-10(13)14-15(17(23)20-16(14)22)19-9-6-7-12(21)11(18)8-9/h2-8,21H,1H3,(H2,19,20,22,23)	3-anilino-4-aryl maleimide					x
SB-386023-B		OC1=CC(C(N=C2C3=CC=CC=C3)=C(N2)C4=CC=NC=C4)=CC=C1Cl.OC5=CC(C(N=C6C7=CC=CC=C7)=C(N6)C8=CC=NC=C8)=CC=C5Cl.Cl.Cl	PKIS2	InChI=1S/2C20H14ClN3O.2ClH/c2*21-16-7-6-15(12-17(16)25)19-18(13-8-10-22-11-9-13)23-20(24-19)14-4-2-1-3-5-14;;/h2*1-12,25H,(H,23,24);2*1H	4-pyridinyl_ortho-aryl_azoles					x
SB-390523		Oc1c(Cl)cc(NC2=C(C(=O)NC2=O)c2ccccc2Cl)cc1Cl	PKIS	InChI=1S/C16H9Cl3N2O3/c17-9-4-2-1-3-8(9)12-13(16(24)21-15(12)23)20-7-5-10(18)14(22)11(19)6-7/h1-6,22H,(H2,20,21,23,24)	Maleimide	GSK3			x
SB-390526		O=C(N1)C(C2=C(Cl)C=CC=C2)=C(C1=O)NC3=CC=CC(C(O)=O)=C3	PKIS2	InChI=1S/C17H11ClN2O4/c18-12-7-2-1-6-11(12)13-14(16(22)20-15(13)21)19-10-5-3-4-9(8-10)17(23)24/h1-8H,(H,23,24)(H2,19,20,21,22)	3-anilino-4-aryl maleimide					x
SB-390527		Oc1cccc(NC2=C(C(=O)NC2=O)c2ccccc2Cl)c1	PKIS	InChI=1S/C16H11ClN2O3/c17-12-7-2-1-6-11(12)13-14(16(22)19-15(13)21)18-9-4-3-5-10(20)8-9/h1-8,20H,(H2,18,19,21,22)	Maleimide	GSK3			x
SB-390530		O=C(N1)C(C2=CC=CC=C2)=C(C1=O)NC3=CC(Cl)=C(O)C(Cl)=C3	PKIS2	InChI=1S/C16H10Cl2N2O3/c17-10-6-9(7-11(18)14(10)21)19-13-12(15(22)20-16(13)23)8-4-2-1-3-5-8/h1-7,21H,(H2,19,20,22,23)	3-anilino-4-aryl maleimide					x
SB-390532		O=C(N1)C(C2=CC=CC=C2)=C(C1=O)NC3=CC=C(Cl)C(C(O)=O)=C3	PKIS2	InChI=1S/C17H11ClN2O4/c18-12-7-6-10(8-11(12)17(23)24)19-14-13(15(21)20-16(14)22)9-4-2-1-3-5-9/h1-8H,(H,23,24)(H2,19,20,21,22)	3-anilino-4-aryl maleimide					x
SB-390534		O=C(N1)C(NC2=CC=CC(O)=C2)=C(C1=O)C3=CC=CC=C3	PKIS2	InChI=1S/C16H12N2O3/c19-12-8-4-7-11(9-12)17-14-13(15(20)18-16(14)21)10-5-2-1-3-6-10/h1-9,19H,(H2,17,18,20,21)	3-anilino-4-aryl maleimide					x
SB-390765		O=C(N1)C(C(C=C2)=CC=C2OC)=C(C1=O)NC3=CC=CC(C(O)=O)=C3	PKIS2	InChI=1S/C18H14N2O5/c1-25-13-7-5-10(6-8-13)14-15(17(22)20-16(14)21)19-12-4-2-3-11(9-12)18(23)24/h2-9H,1H3,(H,23,24)(H2,19,20,21,22)	3-anilino-4-aryl maleimide					x
SB-390766		O=C(N1)C(C(C=C2)=CC=C2OC)=C(C1=O)NC3=CC=CC(O)=C3	PKIS2	InChI=1S/C17H14N2O4/c1-23-13-7-5-10(6-8-13)14-15(17(22)19-16(14)21)18-11-3-2-4-12(20)9-11/h2-9,20H,1H3,(H2,18,19,21,22)	3-anilino-4-aryl maleimide					x
SB-390767		O=C(N1)C(NC2=CC(Cl)=C(O)C(Cl)=C2)=C(C1=O)C3=CC(OC)=CC=C3	PKIS2	InChI=1S/C17H12Cl2N2O4/c1-25-10-4-2-3-8(5-10)13-14(17(24)21-16(13)23)20-9-6-11(18)15(22)12(19)7-9/h2-7,22H,1H3,(H2,20,21,23,24)	3-anilino-4-aryl maleimide					x
SB-390769		O=C(N1)C(C2=CC(OC)=CC=C2)=C(C1=O)NC3=CC=C(Cl)C(C(O)=O)=C3	PKIS2	InChI=1S/C18H13ClN2O5/c1-26-11-4-2-3-9(7-11)14-15(17(23)21-16(14)22)20-10-5-6-13(19)12(8-10)18(24)25/h2-8H,1H3,(H,24,25)(H2,20,21,22,23)	3-anilino-4-aryl maleimide					x
SB-390770		O=C(N1)C(C2=CC(OC)=CC=C2)=C(C1=O)NC3=CC=CC(C(O)=O)=C3	PKIS2	InChI=1S/C18H14N2O5/c1-25-13-7-3-4-10(9-13)14-15(17(22)20-16(14)21)19-12-6-2-5-11(8-12)18(23)24/h2-9H,1H3,(H,23,24)(H2,19,20,21,22)	3-anilino-4-aryl maleimide					x
SB-390771		O=C(N1)C(C2=CC(OC)=CC=C2)=C(C1=O)NC3=CC=CC(O)=C3	PKIS2	InChI=1S/C17H14N2O4/c1-23-13-7-2-4-10(8-13)14-15(17(22)19-16(14)21)18-11-5-3-6-12(20)9-11/h2-9,20H,1H3,(H2,18,19,21,22)	3-anilino-4-aryl maleimide					x
SB-400868-A		Cl.C1Cc2nc(c(-c3ccc4OCOc4c3)n2C1)-c1ccccn1	PKIS	InChI=1S/C18H15N3O2.ClH/c1-2-8-19-13(4-1)17-18(21-9-3-5-16(21)20-17)12-6-7-14-15(10-12)23-11-22-14;/h1-2,4,6-8,10H,3,5,9,11H2;1H	2-pyridinyl_imidazoles_and_related	TGFBR			x
SB-404290		O=C(N1C)C(C(C=C2)=CC=C2Cl)=C(C1=O)NC(C=C3)=CC(C(O)=O)=C3Cl	PKIS2	InChI=1S/C18H12Cl2N2O4/c1-22-16(23)14(9-2-4-10(19)5-3-9)15(17(22)24)21-11-6-7-13(20)12(8-11)18(25)26/h2-8,21H,1H3,(H,25,26)	3-anilino-4-aryl maleimide					x
SB-404321		O=C(N1C)C(C(C=C2)=CC=C2Cl)=C(NC(C=C3Cl)=CC(Cl)=C3O)C1=O	PKIS2	InChI=1S/C17H11Cl3N2O3/c1-22-16(24)13(8-2-4-9(18)5-3-8)14(17(22)25)21-10-6-11(19)15(23)12(20)7-10/h2-7,21,23H,1H3	3-anilino-4-aryl maleimide					x
SB-405367		O=C(N1)C(C(C=C2)=CC=C2Cl)=C(C1=O)NC3=CC=C(O)C(Cl)=C3	PKIS2	InChI=1S/C16H10Cl2N2O3/c17-9-3-1-8(2-4-9)13-14(16(23)20-15(13)22)19-10-5-6-12(21)11(18)7-10/h1-7,21H,(H2,19,20,22,23)	3-anilino-4-aryl maleimide					x
SB-408010		O=C(N1)C(N(CC2)C3=C2C=CC=C3)=C(C1=O)C4=CC(Cl)=CC=C4	PKIS2	InChI=1S/C18H13ClN2O2/c19-13-6-3-5-12(10-13)15-16(18(23)20-17(15)22)21-9-8-11-4-1-2-7-14(11)21/h1-7,10H,8-9H2,(H,20,22,23)	3-anilino-4-aryl maleimide					x
SB-409513		OC(=O)c1cc(NC2=C(C(=O)NC2=O)c2cccc(Cl)c2)ccc1Cl	PKIS	InChI=1S/C17H10Cl2N2O4/c18-9-3-1-2-8(6-9)13-14(16(23)21-15(13)22)20-10-4-5-12(19)11(7-10)17(24)25/h1-7H,(H,24,25)(H2,20,21,22,23)	Maleimide	GSK3			x
SB-409514		Oc1ccc(NC2=C(C(=O)NC2=O)c2cccc(Cl)c2)cc1Cl	PKIS	InChI=1S/C16H10Cl2N2O3/c17-9-3-1-2-8(6-9)13-14(16(23)20-15(13)22)19-10-4-5-12(21)11(18)7-10/h1-7,21H,(H2,19,20,22,23)	Maleimide	GSK3			x
SB-428218-A		OC1=CC=C(C=C1)C(N=C2C3=CC=CC=C3)=C(N2)C4=CC=NC=C4.Cl	PKIS2	InChI=1S/C20H15N3O.ClH/c24-17-8-6-14(7-9-17)18-19(15-10-12-21-13-11-15)23-20(22-18)16-4-2-1-3-5-16;/h1-13,24H,(H,22,23);1H	4-pyridinyl_ortho-aryl_azoles					x
SB-431533		OCc1ccc(cc1)-c1nc(c([nH]1)-c1ccc2OCOc2c1)-c1ccccn1	PKIS	InChI=1S/C22H17N3O3/c26-12-14-4-6-15(7-5-14)22-24-20(21(25-22)17-3-1-2-10-23-17)16-8-9-18-19(11-16)28-13-27-18/h1-11,26H,12-13H2,(H,24,25)	2-pyridinyl_imidazoles_and_related	TGFBR			x
SB-431542-A		Cl.NC(=O)c1ccc(cc1)-c1nc(c([nH]1)-c1ccc2OCOc2c1)-c1ccccn1	PKIS	InChI=1S/C22H16N4O3.ClH/c23-21(27)13-4-6-14(7-5-13)22-25-19(20(26-22)16-3-1-2-10-24-16)15-8-9-17-18(11-15)29-12-28-17;/h1-11H,12H2,(H2,23,27)(H,25,26);1H	2-pyridinyl_imidazoles_and_related	TGFBR			x
SB-437013		COc1ccc2cc(ccc2c1)-c1c(nc(-c2ccc(cc2)S(C)=O)n1C)-c1ccncc1	PKIS	InChI=1S/C27H23N3O2S/c1-30-26(22-5-4-21-17-23(32-2)9-6-20(21)16-22)25(18-12-14-28-15-13-18)29-27(30)19-7-10-24(11-8-19)33(3)31/h4-17H,1-3H3	4-pyridyl_ortho-aryl_azoles	TIE2			x
SB-476429-A		Cl.NCc1ccc(cc1)-c1nc(c([nH]1)-c1ccncc1)-c1ccc(Cl)c(O)c1	PKIS	InChI=1S/C21H17ClN4O.ClH/c22-17-6-5-16(11-18(17)27)20-19(14-7-9-24-10-8-14)25-21(26-20)15-3-1-13(12-23)2-4-15;/h1-11,27H,12,23H2,(H,25,26);1H	4-pyridyl_ortho-aryl_azoles	RAF			x
SB-477794-AAA		OC1=CC(C(N=C2C(C)(C)CN)=C(N2)C3=CC=NC=C3)=CC=C1Cl.OC(C(F)(F)F)=O	PKIS2	InChI=1S/C18H19ClN4O.C2HF3O2/c1-18(2,10-20)17-22-15(11-5-7-21-8-6-11)16(23-17)12-3-4-13(19)14(24)9-12;3-2(4,5)1(6)7/h3-9,24H,10,20H2,1-2H3,(H,22,23);(H,6,7)	4-pyridinyl_ortho-aryl_azoles					x
SB-517081_KCGS	SB-517081	Nc1n[nH]c2ncc(cc12)-c1ccccc1	KCGS	InChI=1S/C12H10N4/c13-11-10-6-9(7-14-12(10)16-15-11)8-4-2-1-3-5-8/h1-7H,(H3,13,14,15,16)	3-amino-5-aryl-pyrazolopyridine			x		x
SB-517389		NC1=NNC(N=N2)=C1C=C2C3=CC=CC=C3	PKIS2	InChI=1S/C11H9N5/c12-10-8-6-9(7-4-2-1-3-5-7)13-15-11(8)16-14-10/h1-6H,(H3,12,14,15,16)	3-amino-5-aryl-pyrazolopyridine					x
SB-548492		CC(NC1=NNC2=NC=C(C3=CC=CC=C3)C=C21)=O	PKIS2	InChI=1S/C14H12N4O/c1-9(19)16-14-12-7-11(8-15-13(12)17-18-14)10-5-3-2-4-6-10/h2-8H,1H3,(H2,15,16,17,18,19)	3-amino-5-aryl-pyrazolopyridine					x
SB-589132		NC1=NC=NC2=C1C(C(C=C3)=CC=C3OC)=C(C4=CC=C(OC)C=C4)O2	PKIS2	InChI=1S/C20H17N3O3/c1-24-14-7-3-12(4-8-14)16-17-19(21)22-11-23-20(17)26-18(16)13-5-9-15(25-2)10-6-13/h3-11H,1-2H3,(H2,21,22,23)	4-amino-3-aryl-thienopyridine and analogues					x
SB-590885_KCGS	SB-590885-AAD; SB-590885	CN(C)CCOC1=CC=C(C2=NC(C3=CC=C4/C(CCC4=C3)=N\O)=C(C5=CC=NC=C5)N2)C=C1	KCGS	InChI=1S/C27H27N5O2/c1-32(2)15-16-34-22-7-3-19(4-8-22)27-29-25(18-11-13-28-14-12-18)26(30-27)21-5-9-23-20(17-21)6-10-24(23)31-33/h3-5,7-9,11-14,17,33H,6,10,15-16H2,1-2H3,(H,29,30)/b31-24-	4-pyridyl_ortho-aryl_azoles	BRAF		x	x	x
SB-601273		O=C1C(C2=C(Cl)C=CC=C2Cl)=CC3=CN=C(NC(C=C4)=CC=C4OCCN(CC)CC)N=C3N1C	PKIS2	InChI=1S/C26H27Cl2N5O2/c1-4-33(5-2)13-14-35-19-11-9-18(10-12-19)30-26-29-16-17-15-20(25(34)32(3)24(17)31-26)23-21(27)7-6-8-22(23)28/h6-12,15-16H,4-5,13-14H2,1-3H3,(H,29,30,31)	pyridopyrimidinone					x
SB-601436		O=C(CCC)NC1=NNC2=NC=CC=C12	PKIS2	InChI=1S/C10H12N4O/c1-2-4-8(15)12-10-7-5-3-6-11-9(7)13-14-10/h3,5-6H,2,4H2,1H3,(H2,11,12,13,14,15)	3-amino-5-aryl-pyrazolopyridine					x
SB-610250		COC1=CC(C(N=C2C3=CC=CC=C3)=C(N2)C4=CC=NC=C4)=CC=C1	PKIS2	InChI=1S/C21H17N3O/c1-25-18-9-5-8-17(14-18)20-19(15-10-12-22-13-11-15)23-21(24-20)16-6-3-2-4-7-16/h2-14H,1H3,(H,23,24)	4-pyridinyl_ortho-aryl_azoles					x
SB-610251-B		Cl.Oc1cccc(c1)-c1nc([nH]c1-c1ccncc1)-c1ccccc1	PKIS	InChI=1S/C20H15N3O.ClH/c24-17-8-4-7-16(13-17)19-18(14-9-11-21-12-10-14)22-20(23-19)15-5-2-1-3-6-15;/h1-13,24H,(H,22,23);1H	4-pyridyl_ortho-aryl_azoles	RAF			x
SB-614067-R		Cl.ON=C1CCc2cc(ccc12)-c1nc([nH]c1-c1ccncc1)C1CCNCC1	PKIS	InChI=1S/C22H23N5O.ClH/c28-27-19-4-2-16-13-17(1-3-18(16)19)21-20(14-5-9-23-10-6-14)25-22(26-21)15-7-11-24-12-8-15;/h1,3,5-6,9-10,13,15,24,28H,2,4,7-8,11-12H2,(H,25,26);1H/b27-19-;	4-pyridyl_ortho-aryl_azoles	RAF			x
SB-625086-M		CN1C(C2=CC3=CC=C(OC)C=C3C=C2)=C(C4=CC=NC=C4)N=C1C(C=C5)=C(C)C=C5SC.OC(C(F)(F)F)=O	PKIS2	InChI=1S/C28H25N3OS.C2HF3O2/c1-18-15-24(33-4)9-10-25(18)28-30-26(19-11-13-29-14-12-19)27(31(28)2)22-6-5-21-17-23(32-3)8-7-20(21)16-22;3-2(4,5)1(6)7/h5-17H,1-4H3;(H,6,7)	4-pyridinyl_ortho-aryl_azoles					x
SB-627772-A		O=C(CCCN(C)C)NC1=NNC2=NN=C(C3=CC=CC=C3)C=C21.Cl	PKIS2	InChI=1S/C17H20N6O.ClH/c1-23(2)10-6-9-15(24)18-16-13-11-14(12-7-4-3-5-8-12)19-21-17(13)22-20-16;/h3-5,7-8,11H,6,9-10H2,1-2H3,(H2,18,20,21,22,24);1H	others					x
SB-630812		COc1ccc2cc(ccc2c1)-c1c(nc(-c2ccc(cc2C)S(C)=O)n1C)-c1ccncc1	PKIS	InChI=1S/C28H25N3O2S/c1-18-15-24(34(4)32)9-10-25(18)28-30-26(19-11-13-29-14-12-19)27(31(28)2)22-6-5-21-17-23(33-3)8-7-20(21)16-22/h5-17H,1-4H3	4-pyridyl_ortho-aryl_azoles	TIE2			x
SB-633825		COc1ccc2cc(ccc2c1)-c1c(nc(-c2ccc(cc2C)S(C)(=O)=O)n1C)-c1ccncc1	PKIS	InChI=1S/C28H25N3O3S/c1-18-15-24(35(4,32)33)9-10-25(18)28-30-26(19-11-13-29-14-12-19)27(31(28)2)22-6-5-21-17-23(34-3)8-7-20(21)16-22/h5-17H,1-4H3	4-pyridyl_ortho-aryl_azoles	TIE2		x	x
SB-642057		O=C(CCC)NC1=NNC2=NC=C(C3=C(C=CC=C4)C4=CC=C3)C=C21	PKIS2	InChI=1S/C20H18N4O/c1-2-6-18(25)22-20-17-11-14(12-21-19(17)23-24-20)16-10-5-8-13-7-3-4-9-15(13)16/h3-5,7-12H,2,6H2,1H3,(H2,21,22,23,24,25)	3-amino-5-aryl-pyrazolopyridine					x
SB-642124-AAA		NC1=NNC2=CN=C(C3=CC=CC=C3)C=C21	PKIS2	InChI=1S/C12H10N4/c13-12-9-6-10(8-4-2-1-3-5-8)14-7-11(9)15-16-12/h1-7H,(H3,13,15,16)	3-amino-5-aryl-pyrazolopyridine					x
SB-657836-AAA		OC(=O)C(O)=O.O=C(CN1CCOCC1)Nc1sc2CCCCc2c1C#N	PKIS	InChI=1S/C15H19N3O2S.C2H2O4/c16-9-12-11-3-1-2-4-13(11)21-15(12)17-14(19)10-18-5-7-20-8-6-18;3-1(4)2(5)6/h1-8,10H2,(H,17,19);(H,3,4)(H,5,6)	3-cyano_thiophenes	JNK			x
SB-660566		CC(C)C1=C(C=CC=C1)C2=NC(C3=CC4=CC=C(OC)C=C4C=C3)=C(C5=CC=NC=C5)N2	PKIS2	InChI=1S/C28H25N3O/c1-18(2)24-6-4-5-7-25(24)28-30-26(19-12-14-29-15-13-19)27(31-28)22-9-8-21-17-23(32-3)11-10-20(21)16-22/h4-18H,1-3H3,(H,30,31)	4-pyridinyl_ortho-aryl_azoles					x
SB-675259-M		OC(=O)C(F)(F)F.O=C(Nc1n[nH]c2nnc(cc12)-c1cccnc1)C1CC1	PKIS	InChI=1S/C14H12N6O.C2HF3O2/c21-14(8-3-4-8)16-12-10-6-11(9-2-1-5-15-7-9)17-19-13(10)20-18-12;3-2(4,5)1(6)7/h1-2,5-8H,3-4H2,(H2,16,18,19,20,21);(H,6,7)	3-amino_pyrazolopyridazines	GSK3			x
SB-678557-A		Cl.CN1CCC(CC1)C(=O)Nc1n[nH]c2nnc(cc12)-c1ccccc1	PKIS	InChI=1S/C18H20N6O.ClH/c1-24-9-7-13(8-10-24)18(25)19-16-14-11-15(12-5-3-2-4-6-12)20-22-17(14)23-21-16;/h2-6,11,13H,7-10H2,1H3,(H2,19,21,22,23,25);1H	3-amino_pyrazolopyridazines	GSK3			x
SB-682330-A		Cl.CN(C)CCOc1ccc(cc1)-c1cc(c(o1)-c1ccncc1)-c1ccc2C(CCc2c1)=NO	PKIS	InChI=1S/C28H27N3O3.ClH/c1-31(2)15-16-33-23-7-3-19(4-8-23)27-18-25(28(34-27)20-11-13-29-14-12-20)22-5-9-24-21(17-22)6-10-26(24)30-32;/h3-5,7-9,11-14,17-18,32H,6,10,15-16H2,1-2H3;1H	4-pyridyl_ortho-aryl_azoles	RAF			x
SB-684387-B		OC1=CC(C(C=C2C(C=C3)=CC=C3OCCN(C)C)=C(N2)C4=CC=NC=C4)=CC=C1Cl.OC5=CC(C(C=C6C(C=C7)=CC=C7OCCN(C)C)=C(N6)C8=CC=NC=C8)=CC=C5Cl.Cl.Cl	PKIS2	InChI=1S/2C25H24ClN3O2.2ClH/c2*1-29(2)13-14-31-20-6-3-17(4-7-20)23-16-21(19-5-8-22(26)24(30)15-19)25(28-23)18-9-11-27-12-10-18;;/h2*3-12,15-16,28,30H,13-14H2,1-2H3;2*1H	4-pyridinyl_ortho-aryl_azoles					x
SB-686709-A		Cl.CCN1CCC(CC1)C(=O)Nc1n[nH]c2nnc(cc12)-c1cccc(F)c1F	PKIS	InChI=1S/C19H20F2N6O.ClH/c1-2-27-8-6-11(7-9-27)19(28)22-17-13-10-15(23-25-18(13)26-24-17)12-4-3-5-14(20)16(12)21;/h3-5,10-11H,2,6-9H2,1H3,(H2,22,24,25,26,28);1H	3-amino_pyrazolopyridazines	GSK3			x
SB-693162	GW549034X	NC1=NON=C1C2=NC3=C(C=CC=C3)N2CC	PKIS2	InChI=1S/C11H11N5O/c1-2-16-8-6-4-3-5-7(8)13-11(16)9-10(12)15-17-14-9/h3-6H,2H2,1H3,(H2,12,15)	aminofurazan			x	x	x
SB-693578		C1(C(C2=CC=CC=C2)=CC=N3)=C3NC=C1	PKIS2	InChI=1S/C13H10N2/c1-2-4-10(5-3-1)11-6-8-14-13-12(11)7-9-15-13/h1-9H,(H,14,15)	4-aryl-7-azaindole					x
SB-698596-AC		O[C@H]([C@@H](O)C(O)=O)C(O)=O.CCN1CCC(CC(=O)Nc2n[nH]c3nnc(cc23)-c2cccc(F)c2F)CC1	PKIS	InChI=1S/C20H22F2N6O.C4H6O6/c1-2-28-8-6-12(7-9-28)10-17(29)23-19-14-11-16(24-26-20(14)27-25-19)13-4-3-5-15(21)18(13)22;5-1(3(7)8)2(6)4(9)10/h3-5,11-12H,2,6-10H2,1H3,(H2,23,25,26,27,29);1-2,5-6H,(H,7,8)(H,9,10)/t;1-,2-/m.1/s1	3-amino_pyrazolopyridazines	GSK3			x
SB-708998		BrC1=C(C2=CC=CC=C2)N=C3C(C(NC(C4CC4)=O)=NN3)=C1	PKIS2	InChI=1S/C16H13BrN4O/c17-12-8-11-14(18-13(12)9-4-2-1-3-5-9)20-21-15(11)19-16(22)10-6-7-10/h1-5,8,10H,6-7H2,(H2,18,19,20,21,22)	3-amino-6-aryl-pyrazolopyridine			x		x
SB-708999		O=C(C1CC1)NC2=NNC3=NC(C4=CC=CC=C4)=CC=C32	PKIS2	InChI=1S/C16H14N4O/c21-16(11-6-7-11)18-15-12-8-9-13(17-14(12)19-20-15)10-4-2-1-3-5-10/h1-5,8-9,11H,6-7H2,(H2,17,18,19,20,21)	3-amino-6-aryl-pyrazolopyridine					x
SB-710363		O=C(C1CC1)NC2=NNC3=NC(C(C=C4)=CC=C4O)=CC=C32	PKIS2	InChI=1S/C16H14N4O2/c21-11-5-3-9(4-6-11)13-8-7-12-14(17-13)19-20-15(12)18-16(22)10-1-2-10/h3-8,10,21H,1-2H2,(H2,17,18,19,20,22)	3-amino-6-aryl-pyrazolopyridine					x
SB-710397_KCGS	SB-710397-B; SB-710397	CN(C)CCN(C)C(=O)c1cc(c(o1)-c1ccc(Cl)c(O)c1)-c1ccncc1	KCGS	InChI=1S/C21H22ClN3O3/c1-24(2)10-11-25(3)21(27)19-13-16(14-6-8-23-9-7-14)20(28-19)15-4-5-17(22)18(26)12-15/h4-9,12-13,26H,10-11H2,1-3H3	4-Ar-pyridine			x		x
SB-710903		O=C(C1CC1)NC2=NNC3=C2C=CC(C4=CC(OC)=CC=C4)=N3	PKIS2	InChI=1S/C17H16N4O2/c1-23-12-4-2-3-11(9-12)14-8-7-13-15(18-14)20-21-16(13)19-17(22)10-5-6-10/h2-4,7-10H,5-6H2,1H3,(H2,18,19,20,21,22)	3-amino-6-aryl-pyrazolopyridine					x
SB-711237		COc1ccc(cc1)-c1ccc2c(NC(=O)C3CC3)n[nH]c2n1	PKIS	InChI=1S/C17H16N4O2/c1-23-12-6-4-10(5-7-12)14-9-8-13-15(18-14)20-21-16(13)19-17(22)11-2-3-11/h4-9,11H,2-3H2,1H3,(H2,18,19,20,21,22)	3-amino_pyrazolopyridines	GSK3			x
SB-711239		COc1ccccc1-c1ccc2c(NC(=O)C3CC3)n[nH]c2n1	PKIS2	InChI=1S/C17H16N4O2/c1-23-14-5-3-2-4-11(14)13-9-8-12-15(18-13)20-21-16(12)19-17(22)10-6-7-10/h2-5,8-10H,6-7H2,1H3,(H2,18,19,20,21,22)	3-amino-6-aryl-pyrazolopyridine					x
SB-711805		O=C(C1CC1)NC2=NNC3=C2C=CC(C4=CC(O)=CC=C4)=N3	PKIS2	InChI=1S/C16H14N4O2/c21-11-3-1-2-10(8-11)13-7-6-12-14(17-13)19-20-15(12)18-16(22)9-4-5-9/h1-3,6-9,21H,4-5H2,(H2,17,18,19,20,22)	3-amino-6-aryl-pyrazolopyridine					x
SB-711880		O=C(C1CC1)NC2=NNC3=C2C=CC(C4=C(O)C=CC=C4)=N3	PKIS2	InChI=1S/C16H14N4O2/c21-13-4-2-1-3-10(13)12-8-7-11-14(17-12)19-20-15(11)18-16(22)9-5-6-9/h1-4,7-9,21H,5-6H2,(H2,17,18,19,20,22)	3-amino-6-aryl-pyrazolopyridine					x
SB-725317		Oc1ccc(cc1)-c1nc2[nH]nc(NC(=O)C3CC3)c2cc1Br	PKIS	InChI=1S/C16H13BrN4O2/c17-12-7-11-14(18-13(12)8-3-5-10(22)6-4-8)20-21-15(11)19-16(23)9-1-2-9/h3-7,9,22H,1-2H2,(H2,18,19,20,21,23)	3-amino_pyrazolopyridines	GSK3		x	x
SB-731254-M		NC1=C2C(C(C=C3)=CC=C3NC(CC4=CC(F)=CC=C4F)=O)=CSC2=NC=N1.OC(C(F)(F)F)=O	PKIS2	InChI=1S/C20H14F2N4OS.C2HF3O2/c21-13-3-6-16(22)12(7-13)8-17(27)26-14-4-1-11(2-5-14)15-9-28-20-18(15)19(23)24-10-25-20;3-2(4,5)1(6)7/h1-7,9-10H,8H2,(H,26,27)(H2,23,24,25);(H,6,7)	4-amino-3-aryl-thienopyridine and analogues					x
SB-731284		O=C(C1CC1)NC2=NNC3=CC(C4=CC=CS4)=CC=C32	PKIS2	InChI=1S/C15H13N3OS/c19-15(9-3-4-9)16-14-11-6-5-10(8-12(11)17-18-14)13-2-1-7-20-13/h1-2,5-9H,3-4H2,(H2,16,17,18,19)	3-amino-6-aryl-pyrazolopyridine					x
SB-731579		BrC1=C(C(C=C2)=CC=C2O)N=C3C(C(NC(CCCN(CC4)CCN4CC)=O)=NN3)=C1	PKIS2	InChI=1S/C22H27BrN6O2/c1-2-28-10-12-29(13-11-28)9-3-4-19(31)24-21-17-14-18(23)20(25-22(17)27-26-21)15-5-7-16(30)8-6-15/h5-8,14,30H,2-4,9-13H2,1H3,(H2,24,25,26,27,31)	3-amino-6-aryl-pyrazolopyridine					x
SB-732881		CN1CCC(CC1)C(=O)Nc1n[nH]c2nc(-c3ccc(O)cc3)c(Br)cc12	PKIS	InChI=1S/C19H20BrN5O2/c1-25-8-6-12(7-9-25)19(27)22-18-14-10-15(20)16(21-17(14)23-24-18)11-2-4-13(26)5-3-11/h2-5,10,12,26H,6-9H2,1H3,(H2,21,22,23,24,27)	3-amino_pyrazolopyridines	GSK3			x
SB-732881-H		OC(=O)\C=C/C(O)=O.CN1CCC(CC1)C(=O)Nc1n[nH]c2nc(-c3ccc(O)cc3)c(Br)cc12	PKIS	InChI=1S/C19H20BrN5O2.C4H4O4/c1-25-8-6-12(7-9-25)19(27)22-18-14-10-15(20)16(21-17(14)23-24-18)11-2-4-13(26)5-3-11;5-3(6)1-2-4(7)8/h2-5,10,12,26H,6-9H2,1H3,(H2,21,22,23,24,27);1-2H,(H,5,6)(H,7,8)/b;2-1-	3-amino_pyrazolopyridines	GSK3			x
SB-732932_KCGS	SB-732932	O=C(Nc1n[nH]c2cc(ccc12)-c1ccsc1)C1CC1	KCGS	InChI=1S/C15H13N3OS/c19-15(9-1-2-9)16-14-12-4-3-10(7-13(12)17-18-14)11-5-6-20-8-11/h3-9H,1-2H2,(H2,16,17,18,19)	3-acylamino-6-aryl-indazole	GSK3a, CDK2		x		x
SB-732941		O=C(Nc1n[nH]c2cc(ccc12)-c1ccccc1)C1CC1	PKIS	InChI=1S/C17H15N3O/c21-17(12-6-7-12)18-16-14-9-8-13(10-15(14)19-20-16)11-4-2-1-3-5-11/h1-5,8-10,12H,6-7H2,(H2,18,19,20,21)	Indazole-3-carboxamides	GSK3			x
SB-733371		O=C(C1CC1)NC2=NNC3=CC(C4=CC=CC=C4F)=CC=C32	PKIS2	InChI=1S/C17H14FN3O/c18-14-4-2-1-3-12(14)11-7-8-13-15(9-11)20-21-16(13)19-17(22)10-5-6-10/h1-4,7-10H,5-6H2,(H2,19,20,21,22)	3-acylamino-6-aryl-indazole					x
SB-733416		CCN1C(C2=CC=CC=C2)=NC3=CN=CC=C13	PKIS2	InChI=1S/C14H13N3/c1-2-17-13-8-9-15-10-12(13)16-14(17)11-6-4-3-5-7-11/h3-10H,2H2,1H3	Imidazolopyridine					x
SB-733887		CCN1C(C2=COC=C2)=NC3=CN=CC=C13	PKIS2	InChI=1S/C12H11N3O/c1-2-15-11-3-5-13-7-10(11)14-12(15)9-4-6-16-8-9/h3-8H,2H2,1H3	Imidazolopyridine					x
SB-733894		O=C(C1CC1)NC2=NNC3=CC(C4=CC=CC(F)=C4F)=CC=C32	PKIS2	InChI=1S/C17H13F2N3O/c18-13-3-1-2-11(15(13)19)10-6-7-12-14(8-10)21-22-16(12)20-17(23)9-4-5-9/h1-3,6-9H,4-5H2,(H2,20,21,22,23)	3-acylamino-6-aryl-indazole	GSK3a, CDK2		x		x
SB-734117		Nc1nonc1-c1nc2cnccc2n1C1CCCCC1	PKIS	InChI=1S/C14H16N6O/c15-13-12(18-21-19-13)14-17-10-8-16-7-6-11(10)20(14)9-4-2-1-3-5-9/h6-9H,1-5H2,(H2,15,19)	Furazan_benzimidazoles	MSK			x
SB-734909		ClC1=C(C2=CC=CC=C2)N=C3C(C(NC(C4CC4)=O)=NN3)=C1	PKIS2	InChI=1S/C16H13ClN4O/c17-12-8-11-14(18-13(12)9-4-2-1-3-5-9)20-21-15(11)19-16(22)10-6-7-10/h1-5,8,10H,6-7H2,(H2,18,19,20,21,22)	3-amino-6-aryl-pyrazolopyridine					x
SB-735216		CCN1C(C2=CC=NC=C2)=NC3=CN=CC=C13	PKIS2	InChI=1S/C13H12N4/c1-2-17-12-5-8-15-9-11(12)16-13(17)10-3-6-14-7-4-10/h3-9H,2H2,1H3	Imidazolopyridine					x
SB-735297		BrC1=C(C2=CC=CS2)N=C3C(C(NC(C4CC4)=O)=NN3)=C1	PKIS2	InChI=1S/C14H11BrN4OS/c15-9-6-8-12(16-11(9)10-2-1-5-21-10)18-19-13(8)17-14(20)7-3-4-7/h1-2,5-7H,3-4H2,(H2,16,17,18,19,20)	3-amino-6-aryl-pyrazolopyridine					x
SB-735464		O=C(C1CC1)NC2=NNC3=C2C=CC(C4=CC(F)=CC=C4)=C3	PKIS2	InChI=1S/C17H14FN3O/c18-13-3-1-2-11(8-13)12-6-7-14-15(9-12)20-21-16(14)19-17(22)10-4-5-10/h1-3,6-10H,4-5H2,(H2,19,20,21,22)	3-acylamino-6-aryl-indazole	GSK3a, CDK2		x		x
SB-735465		Fc1ccc(F)c(c1)-c1ccc2c(NC(=O)C3CC3)n[nH]c2c1	PKIS	InChI=1S/C17H13F2N3O/c18-11-4-6-14(19)13(8-11)10-3-5-12-15(7-10)21-22-16(12)20-17(23)9-1-2-9/h3-9H,1-2H2,(H2,20,21,22,23)	Indazole-3-carboxamides	GSK3			x
SB-735467		Fc1ccc(cc1)-c1ccc2c(NC(=O)C3CC3)n[nH]c2c1	PKIS	InChI=1S/C17H14FN3O/c18-13-6-3-10(4-7-13)12-5-8-14-15(9-12)20-21-16(14)19-17(22)11-1-2-11/h3-9,11H,1-2H2,(H2,19,20,21,22)	Indazole-3-carboxamides	GSK3			x
SB-736290		Cn1c(nc2cnccc12)-c1nonc1N	PKIS	InChI=1S/C9H8N6O/c1-15-6-2-3-11-4-5(6)12-9(15)7-8(10)14-16-13-7/h2-4H,1H3,(H2,10,14)	Furazan_benzimidazoles	MSK			x
SB-736302		Nc1nonc1-c1nc2cnccc2n1C1CC1	PKIS	InChI=1S/C11H10N6O/c12-10-9(15-18-16-10)11-14-7-5-13-4-3-8(7)17(11)6-1-2-6/h3-6H,1-2H2,(H2,12,16)	Furazan_benzimidazoles	MSK			x
SB-736398		CCN1C(C2=CC=CC=N2)=NC3=CN=CC=C13	PKIS2	InChI=1S/C13H12N4/c1-2-17-12-6-8-14-9-11(12)16-13(17)10-5-3-4-7-15-10/h3-9H,2H2,1H3	Imidazolopyridine					x
SB-736715		CCN1C(C2=C(O)N=CC=C2)=NC3=CN=CC=C13	PKIS2	InChI=1S/C13H12N4O/c1-2-17-11-5-7-14-8-10(11)16-12(17)9-4-3-6-15-13(9)18/h3-8H,2H2,1H3,(H,15,18)	Imidazolopyridine					x
SB-737198		CCOc1nccc2n(CC)c(nc12)-c1nonc1N	PKIS	InChI=1S/C12H14N6O2/c1-3-18-7-5-6-14-12(19-4-2)8(7)15-11(18)9-10(13)17-20-16-9/h5-6H,3-4H2,1-2H3,(H2,13,17)	Furazan_benzimidazoles	MSK			x
SB-737447		O=C(C1CC1)NC2=NNC3=CC(C4=CC=CO4)=CC=C32	PKIS2	InChI=1S/C15H13N3O2/c19-15(9-3-4-9)16-14-11-6-5-10(8-12(11)17-18-14)13-2-1-7-20-13/h1-2,5-9H,3-4H2,(H2,16,17,18,19)	3-acylamino-6-aryl-indazole					x
SB-737856		NC1=NOC(C)=C1C2=NC3=CN=CC=C3N2CC	PKIS2	InChI=1S/C12H13N5O/c1-3-17-9-4-5-14-6-8(9)15-12(17)10-7(2)18-16-11(10)13/h4-6H,3H2,1-2H3,(H2,13,16)	aminofurazan					x
SB-738004		BrC1=C2N(CC)C(C3=NON=C3N)=NC2=CN=C1	PKIS2	InChI=1S/C10H9BrN6O/c1-2-17-8-5(11)3-13-4-6(8)14-10(17)7-9(12)16-18-15-7/h3-4H,2H2,1H3,(H2,12,16)	aminofurazan					x
SB-738481		O=C(C1CC1)NC2=NNC3=CC(C4=COC=C4)=CC=C32	PKIS2	InChI=1S/C15H13N3O2/c19-15(9-1-2-9)16-14-12-4-3-10(7-13(12)17-18-14)11-5-6-20-8-11/h3-9H,1-2H2,(H2,16,17,18,19)	3-acylamino-6-aryl-indazole					x
SB-738482		NS(=O)(=O)c1ccc(cc1)-c1ccc2c(NC(=O)C3CC3)n[nH]c2c1	PKIS	InChI=1S/C17H16N4O3S/c18-25(23,24)13-6-3-10(4-7-13)12-5-8-14-15(9-12)20-21-16(14)19-17(22)11-1-2-11/h3-9,11H,1-2H2,(H2,18,23,24)(H2,19,20,21,22)	Indazole-3-carboxamides	GSK3			x
SB-738561		CCn1c(nc2ccncc12)-c1nonc1N	PKIS	InChI=1S/C10H10N6O/c1-2-16-7-5-12-4-3-6(7)13-10(16)8-9(11)15-17-14-8/h3-5H,2H2,1H3,(H2,11,15)	Furazan_benzimidazoles	MSK			x
SB-739245-AC		O[C@H]([C@@H](O)C(O)=O)C(O)=O.CCN1CCC(CC(=O)Nc2n[nH]c3nc(-c4cccs4)c(Br)cc23)CC1	PKIS	InChI=1S/C19H22BrN5OS.C4H6O6/c1-2-25-7-5-12(6-8-25)10-16(26)21-18-13-11-14(20)17(15-4-3-9-27-15)22-19(13)24-23-18;5-1(3(7)8)2(6)4(9)10/h3-4,9,11-12H,2,5-8,10H2,1H3,(H2,21,22,23,24,26);1-2,5-6H,(H,7,8)(H,9,10)/t;1-,2-/m.1/s1	3-amino_pyrazolopyridines	GSK3			x
SB-739452		Brc1cc2c(NC(=O)C3CC3)n[nH]c2nc1-c1ccco1	PKIS	InChI=1S/C14H11BrN4O2/c15-9-6-8-12(16-11(9)10-2-1-5-21-10)18-19-13(8)17-14(20)7-3-4-7/h1-2,5-7H,3-4H2,(H2,16,17,18,19,20)	3-amino_pyrazolopyridines	GSK3			x
SB-741905		NS(=O)(=O)c1cccc(c1)-c1ccc2c(NC(=O)C3CC3)n[nH]c2c1	PKIS	InChI=1S/C17H16N4O3S/c18-25(23,24)13-3-1-2-11(8-13)12-6-7-14-15(9-12)20-21-16(14)19-17(22)10-4-5-10/h1-3,6-10H,4-5H2,(H2,18,23,24)(H2,19,20,21,22)	Indazole-3-carboxamides	GSK3			x
SB-742034-AC		BrC1=C(C2=CC=CO2)N=C3C(C(NC(C(CC4)CN4CC5=CC=CC=C5)=O)=NN3)=C1.O[C@@H](C(O)=O)[C@H](C(O)=O)O	PKIS2	InChI=1S/C22H20BrN5O2.C4H6O6/c23-17-11-16-20(24-19(17)18-7-4-10-30-18)26-27-21(16)25-22(29)15-8-9-28(13-15)12-14-5-2-1-3-6-14;5-1(3(7)8)2(6)4(9)10/h1-7,10-11,15H,8-9,12-13H2,(H2,24,25,26,27,29);1-2,5-6H,(H,7,8)(H,9,10)/t;1-,2-/m.1/s1	3-amino-6-aryl-pyrazolopyridine					x
SB-742251		BrC1=C(C2=NC=CS2)N=C3C(C(NC(C4CC4)=O)=NN3)=C1	PKIS2	InChI=1S/C13H10BrN5OS/c14-8-5-7-10(16-9(8)13-15-3-4-21-13)18-19-11(7)17-12(20)6-1-2-6/h3-6H,1-2H2,(H2,16,17,18,19,20)	3-amino-6-aryl-pyrazolopyridine					x
SB-742352-AC		BrC1=C(C2=CC=CO2)N=C3C(C(NC(C(C=C4)=CC=C4CN5CCCC5)=O)=NN3)=C1.O[C@@H](C(O)=O)[C@H](C(O)=O)O	PKIS2	InChI=1S/C22H20BrN5O2.C4H6O6/c23-17-12-16-20(24-19(17)18-4-3-11-30-18)26-27-21(16)25-22(29)15-7-5-14(6-8-15)13-28-9-1-2-10-28;5-1(3(7)8)2(6)4(9)10/h3-8,11-12H,1-2,9-10,13H2,(H2,24,25,26,27,29);1-2,5-6H,(H,7,8)(H,9,10)/t;1-,2-/m.1/s1	3-amino-6-aryl-pyrazolopyridine					x
SB-742609		BrC1=C(C2=NC=CS2)N=C3C(C(NC(C4CCCC4)=O)=NN3)=C1	PKIS2	InChI=1S/C15H14BrN5OS/c16-10-7-9-12(18-11(10)15-17-5-6-23-15)20-21-13(9)19-14(22)8-3-1-2-4-8/h5-8H,1-4H2,(H2,18,19,20,21,22)	3-amino-6-aryl-pyrazolopyridine	GSK3a, CDK2		x		x
SB-742864		CS(=O)(=O)Nc1cccc(c1)-c1ccc2c(NC(=O)C3CC3)n[nH]c2c1	PKIS	InChI=1S/C18H18N4O3S/c1-26(24,25)22-14-4-2-3-12(9-14)13-7-8-15-16(10-13)20-21-17(15)19-18(23)11-5-6-11/h2-4,7-11,22H,5-6H2,1H3,(H2,19,20,21,23)	Indazole-3-carboxamides	GSK3			x
SB-742865		CS(=O)(=O)Nc1ccc(cc1)-c1ccc2c(NC(=O)C3CC3)n[nH]c2c1	PKIS	InChI=1S/C18H18N4O3S/c1-26(24,25)22-14-7-4-11(5-8-14)13-6-9-15-16(10-13)20-21-17(15)19-18(23)12-2-3-12/h4-10,12,22H,2-3H2,1H3,(H2,19,20,21,23)	Indazole-3-carboxamides	GSK3			x
SB-743341		BrC1=C(C2=CC=CS2)N=C3C(C(NC(C4CCCC4)=O)=NN3)=C1	PKIS2	InChI=1S/C16H15BrN4OS/c17-11-8-10-14(18-13(11)12-6-3-7-23-12)20-21-15(10)19-16(22)9-4-1-2-5-9/h3,6-9H,1-2,4-5H2,(H2,18,19,20,21,22)	3-amino-6-aryl-pyrazolopyridine					x
SB-743899		O=C(Nc1n[nH]c2nc(ccc12)-c1ccco1)C1CC1	PKIS	InChI=1S/C14H12N4O2/c19-14(8-3-4-8)16-13-9-5-6-10(11-2-1-7-20-11)15-12(9)17-18-13/h1-2,5-8H,3-4H2,(H2,15,16,17,18,19)	3-amino_pyrazolopyridines	GSK3			x
SB-744941		CCn1c(nc2c(nccc12)N1CCCC1)-c1nonc1N	PKIS	InChI=1S/C14H17N7O/c1-2-21-9-5-6-16-13(20-7-3-4-8-20)10(9)17-14(21)11-12(15)19-22-18-11/h5-6H,2-4,7-8H2,1H3,(H2,15,19)	Furazan_benzimidazoles	MSK			x
SB-747651A	SB-747651-A	NC1=NON=C1C(N2CC)=NC3=C2C(CNC4CCNCC4)=CN=C3	KCGS	InChI=1S/C16H22N8O/c1-2-24-14-10(8-20-11-3-5-18-6-4-11)7-19-9-12(14)21-16(24)13-15(17)23-25-22-13/h7,9,11,18,20H,2-6,8H2,1H3,(H2,17,23)	aminofurazan			x		x
SB-750140		NCc1ccc(cc1)-n1c(nc2cnccc12)-c1nonc1N	PKIS	InChI=1S/C15H13N7O/c16-7-9-1-3-10(4-2-9)22-12-5-6-18-8-11(12)19-15(22)13-14(17)21-23-20-13/h1-6,8H,7,16H2,(H2,17,21)	Furazan_benzimidazoles	MSK			x
SB-750250-M		CN1N=C(C(C=C2)=CC(F)=C2NC(NC3=CC=C4C(C=CC=C4)=C3)=O)C(C=N5)=C1N=C5NCCN6CCOCC6.OC(C(F)(F)F)=O	PKIS2	InChI=1S/C29H29FN8O2.C2HF3O2/c1-37-27-23(18-32-28(35-27)31-10-11-38-12-14-40-15-13-38)26(36-37)21-7-9-25(24(30)17-21)34-29(39)33-22-8-6-19-4-2-3-5-20(19)16-22;3-2(4,5)1(6)7/h2-9,16-18H,10-15H2,1H3,(H,31,32,35)(H2,33,34,39);(H,6,7)	diarylurea					x
SB-751148		CCc1nccc2n(CC)c(nc12)-c1nonc1N	PKIS	InChI=1S/C12H14N6O/c1-3-7-9-8(5-6-14-7)18(4-2)12(15-9)10-11(13)17-19-16-10/h5-6H,3-4H2,1-2H3,(H2,13,17)	Furazan_benzimidazoles	MSK			x
SB-751399-B		CN(C)CCCn1c(nc2cnccc12)-c1nonc1N	PKIS	InChI=1S/C13H17N7O/c1-19(2)6-3-7-20-10-4-5-15-8-9(10)16-13(20)11-12(14)18-21-17-11/h4-5,8H,3,6-7H2,1-2H3,(H2,14,18)	Furazan_benzimidazoles	RPS6KA5			x
SB-759335-B		Cl.CCn1c(nc2cncc(C(=O)N3CCNCC3)c12)-c1nonc1N	PKIS	InChI=1S/C15H18N8O2.ClH/c1-2-23-12-9(15(24)22-5-3-17-4-6-22)7-18-8-10(12)19-14(23)11-13(16)21-25-20-11;/h7-8,17H,2-6H2,1H3,(H2,16,21);1H	Furazan_benzimidazoles	AKT			x
SB-772077-B		Cl.CCn1c(nc2cncc(C(=O)N3CC[C@H](N)C3)c12)-c1nonc1N	PKIS	InChI=1S/C15H18N8O2.ClH/c1-2-23-12-9(15(24)22-4-3-8(16)7-22)5-18-6-10(12)19-14(23)11-13(17)21-25-20-11;/h5-6,8H,2-4,7,16H2,1H3,(H2,17,21);1H/t8-;/m0./s1	Furazan_benzimidazoles	RHO		x	x
SB-814597		Fc1ccc(C(=O)Nc2sc3CCCCc3c2C#N)c2ccccc12	PKIS	InChI=1S/C20H15FN2OS/c21-17-10-9-15(12-5-1-2-6-13(12)17)19(24)23-20-16(11-22)14-7-3-4-8-18(14)25-20/h1-2,5-6,9-10H,3-4,7-8H2,(H,23,24)	3-cyano_thiophenes	JNK			x
SGC-AAK1-1		O=S(N(CC)CC)(NC1=CC(C2=CC3=C(C(NC(C4CC4)=O)=NN3)C=C2)=CC=C1)=O	KCGS	InChI=1S/C21H25N5O3S/c1-3-26(4-2)30(28,29)25-17-7-5-6-15(12-17)16-10-11-18-19(13-16)23-24-20(18)22-21(27)14-8-9-14/h5-7,10-14,25H,3-4,8-9H2,1-2H3,(H2,22,23,24,27)	6-Ar-indazole	AAK1, BMP2K		x
SKF-104365		FC1=CC=C(C=C1)C(N(CCS2)C2=N3)=C3C4=NC=CC=C4	PKIS2	InChI=1S/C16H12FN3S/c17-12-6-4-11(5-7-12)15-14(13-3-1-2-8-18-13)19-16-20(15)9-10-21-16/h1-8H,9-10H2	4-pyridinyl_ortho-aryl_azoles					x
SKF-104493-B2		COC1=CC=C(C=C1)C2=C(C3=CC=NC=C3)N(CCC4)C4=N2.OS(O)(=O)=O.COC5=CC=C(C=C5)C6=C(C7=CC=NC=C7)N(CCC8)C8=N6.OS(O)(=O)=O	PKIS2	InChI=1S/2C18H17N3O.2H2O4S/c2*1-22-15-6-4-13(5-7-15)17-18(14-8-10-19-11-9-14)21-12-2-3-16(21)20-17;2*1-5(2,3)4/h2*4-11H,2-3,12H2,1H3;2*(H2,1,2,3,4)	4-pyridinyl_ortho-aryl_azoles					x
SKF-105561		CSC1=CC=C(C=C1)C2=C(C3=CC=NC=C3)N(CCC4)C4=N2	PKIS2	InChI=1S/C18H17N3S/c1-22-15-6-4-13(5-7-15)17-18(14-8-10-19-11-9-14)21-12-2-3-16(21)20-17/h4-11H,2-3,12H2,1H3	4-pyridinyl_ortho-aryl_azoles					x
SKF-105942		CS(C1=CC=C(C=C1)C2=C(C3=CC=NC=C3)N(CCC4)C4=N2)(=O)=O	PKIS2	InChI=1S/C18H17N3O2S/c1-24(22,23)15-6-4-13(5-7-15)17-18(14-8-10-19-11-9-14)21-12-2-3-16(21)20-17/h4-11H,2-3,12H2,1H3	4-pyridinyl_ortho-aryl_azoles					x
SKF-106164-A2		CCSC1=CC=C(C=C1)C2=C(C3=CC=NC=C3)N(CCC4)C4=N2.CCSC5=CC=C(C=C5)C6=C(C7=CC=NC=C7)N(CCC8)C8=N6.Cl.Cl	PKIS2	InChI=1S/2C19H19N3S.2ClH/c2*1-2-23-16-7-5-14(6-8-16)18-19(15-9-11-20-12-10-15)22-13-3-4-17(22)21-18;;/h2*5-12H,2-4,13H2,1H3;2*1H	4-pyridinyl_ortho-aryl_azoles					x
SKF-12778		NC1=NC(N)=NC(N2)=C1N=C2C3=CC=CC=C3	PKIS2	InChI=1S/C11H10N6/c12-8-7-10(17-11(13)15-8)16-9(14-7)6-4-2-1-3-5-6/h1-5H,(H5,12,13,14,15,16,17)	6-aminopurines and related					x
SKF-18267		NC1=NC=NC2=C1C=NN2C	PKIS2	InChI=1S/C6H7N5/c1-11-6-4(2-10-11)5(7)8-3-9-6/h2-3H,1H3,(H2,7,8,9)	6-aminopurines and related					x
SKF-18355		CNC1=NC=NC2=C1C=NN2	PKIS2	InChI=1S/C6H7N5/c1-7-5-4-2-10-11-6(4)9-3-8-5/h2-3H,1H3,(H2,7,8,9,10,11)	6-aminopurines and related					x
SKF-31736		CN(C)C1=NC=NC2=C1NC=N2	PKIS2	InChI=1S/C7H9N5/c1-12(2)7-5-6(9-3-8-5)10-4-11-7/h3-4H,1-2H3,(H,8,9,10,11)	6-aminopurines and related					x
SKF-62604		O=C1NC(=O)C(=C1Nc1ccccc1)c1ccccc1	PKIS	InChI=1S/C16H12N2O2/c19-15-13(11-7-3-1-4-8-11)14(16(20)18-15)17-12-9-5-2-6-10-12/h1-10H,(H2,17,18,19,20)	Maleimide	GSK3			x
SKF-86002-A2		Cl.Fc1ccc(cc1)-c1nc2SCCn2c1-c1ccncc1	PKIS	InChI=1S/C16H12FN3S.ClH/c17-13-3-1-11(2-4-13)14-15(12-5-7-18-8-6-12)20-9-10-21-16(20)19-14;/h1-8H,9-10H2;1H	4-pyridyl_ortho-aryl_azoles	MAPK14			x	x
SKF-86055		Fc1ccc(cc1)-c1c(nc2SCCn12)-c1ccncc1	PKIS	InChI=1S/C16H12FN3S/c17-13-3-1-12(2-4-13)15-14(11-5-7-18-8-6-11)19-16-20(15)9-10-21-16/h1-8H,9-10H2	4-pyridyl_ortho-aryl_azoles	TGFBR			x
SKF-96418		CCN1C2=C(N=C1)C(NCC3=CC=CC=C3)=NC=N2	PKIS2	InChI=1S/C14H15N5/c1-2-19-10-18-12-13(16-9-17-14(12)19)15-8-11-6-4-3-5-7-11/h3-7,9-10H,2,8H2,1H3,(H,15,16,17)	6-aminopurines and related					x
SKF-97184		NC1=NC=NC2=C1N=CN2C3=CC=CC4=C3C=CC=C4	PKIS2	InChI=1S/C15H11N5/c16-14-13-15(18-8-17-14)20(9-19-13)12-7-3-5-10-4-1-2-6-11(10)12/h1-9H,(H2,16,17,18)	6-aminopurines and related					x
SKF-97236		NC1=NC=NC2=C1N=CN2C(C=C3)=CC=C3OC	PKIS2	InChI=1S/C12H11N5O/c1-18-9-4-2-8(3-5-9)17-7-16-10-11(13)14-6-15-12(10)17/h2-7H,1H3,(H2,13,14,15)	6-aminopurines and related					x
SKF-97255		NC1=NC=NC2=C1N=C(CCCCC)N2CCCCC	PKIS2	InChI=1S/C15H25N5/c1-3-5-7-9-12-19-13-14(16)17-11-18-15(13)20(12)10-8-6-4-2/h11H,3-10H2,1-2H3,(H2,16,17,18)	6-aminopurines and related					x
SKF-97263		NC1=NC=NC2=C1N=CN2C(C=C3)=CC=C3C(C)(C)C	PKIS2	InChI=1S/C15H17N5/c1-15(2,3)10-4-6-11(7-5-10)20-9-19-12-13(16)17-8-18-14(12)20/h4-9H,1-3H3,(H2,16,17,18)	6-aminopurines and related					x
SKF-97293		NC1=NC=NC2=C1N=C(C3=CC=CC=C3)N2C4=CC=CC=C4	PKIS2	InChI=1S/C17H13N5/c18-15-14-17(20-11-19-15)22(13-9-5-2-6-10-13)16(21-14)12-7-3-1-4-8-12/h1-11H,(H2,18,19,20)	6-aminopurines and related					x
SKF-97359		NC1=NC=NC2=C1N=CN2C(C)(C)C	PKIS2	InChI=1S/C9H13N5/c1-9(2,3)14-5-13-6-7(10)11-4-12-8(6)14/h4-5H,1-3H3,(H2,10,11,12)	6-aminopurines and related					x
SKF-97416		NC1=NC=NC2=C1N=CN2C3=CC=CC(OC)=C3	PKIS2	InChI=1S/C12H11N5O/c1-18-9-4-2-3-8(5-9)17-7-16-10-11(13)14-6-15-12(10)17/h2-7H,1H3,(H2,13,14,15)	6-aminopurines and related					x
SKF-97510		CC1=C(C=CC=C1)N(C=N2)C3=C2C(N)=NC=N3	PKIS2	InChI=1S/C12H11N5/c1-8-4-2-3-5-9(8)17-7-16-10-11(13)14-6-15-12(10)17/h2-7H,1H3,(H2,13,14,15)	6-aminopurines and related					x
SKF-97560		NC1=NC=NC2=C1N=CN2C3=CC(F)=CC=C3	PKIS2	InChI=1S/C11H8FN5/c12-7-2-1-3-8(4-7)17-6-16-9-10(13)14-5-15-11(9)17/h1-6H,(H2,13,14,15)	6-aminopurines and related					x
SKF-97620		CCC(CC)(CC)N(C=N1)C2=C1C(N)=NC=N2	PKIS2	InChI=1S/C12H19N5/c1-4-12(5-2,6-3)17-8-16-9-10(13)14-7-15-11(9)17/h7-8H,4-6H2,1-3H3,(H2,13,14,15)	6-aminopurines and related					x
SKF-97623		NC1=NC=NC2=C1N=CN2C	PKIS2	InChI=1S/C6H7N5/c1-11-3-10-4-5(7)8-2-9-6(4)11/h2-3H,1H3,(H2,7,8,9)	6-aminopurines and related					x
TH257		O=C(N(CCCC)CC1=CC=CC=C1)C(C=C2)=CC=C2S(NC3=CC=CC=C3)(=O)=O	KCGS	InChI=1S/C24H26N2O3S/c1-2-3-18-26(19-20-10-6-4-7-11-20)24(27)21-14-16-23(17-15-21)30(28,29)25-22-12-8-5-9-13-22/h4-17,25H,2-3,18-19H2,1H3	other			x
THZ1		ClC1=CN=C(N=C1C2=CNC3=CC=CC=C23)NC4=CC=CC(NC(C5=CC=C(NC(/C=C/CN(C)C)=O)C=C5)=O)=C4	KCGS	InChI=1S/C31H28ClN7O2/c1-39(2)16-6-11-28(40)35-21-14-12-20(13-15-21)30(41)36-22-7-5-8-23(17-22)37-31-34-19-26(32)29(38-31)25-18-33-27-10-4-3-9-24(25)27/h3-15,17-19,33H,16H2,1-2H3,(H,35,40)(H,36,41)(H,34,37,38)/b11-6+	2-anilino-4-aryl-pyrimidine	CDK7		x
THZ531		CN(C)C\C=C\C(=O)NC1=CC=C(C=C1)C(=O)N1CCC[C@H](C1)NC1=NC=C(Cl)C(=N1)C1=CNC2=CC=CC=C12	KCGS	InChI=1S/C30H32ClN7O2/c1-37(2)15-6-10-27(39)34-21-13-11-20(12-14-21)29(40)38-16-5-7-22(19-38)35-30-33-18-25(31)28(36-30)24-17-32-26-9-4-3-8-23(24)26/h3-4,6,8-14,17-18,22,32H,5,7,15-16,19H2,1-2H3,(H,34,39)(H,33,35,36)/b10-6+/t22-/m1/s1	2-amino-4-aryl-pyrimidine	CDK12,CDK13		x
TPKI-100		COC(=O)C1=C(C2=CC=CC=C2)C2=CC(Br)=CC=C2C(=O)N1CC1=CC=C(C=C1)S(C)(=O)=O	KCGS	InChI=1S/C25H20BrNO5S/c1-32-25(29)23-22(17-6-4-3-5-7-17)21-14-18(26)10-13-20(21)24(28)27(23)15-16-8-11-19(12-9-16)33(2,30)31/h3-14H,15H2,1-2H3	isoquinolone	JNK		x
TPKI-105		CCC(=O)C1=C(C2=CC=CC=C2)C2=CC(Cl)=CC=C2C(=O)N1CC1=NN(CC(N)=O)C(=C1)S(C)(=O)=O	KCGS	InChI=1S/C25H23ClN4O5S/c1-3-20(31)24-23(15-7-5-4-6-8-15)19-11-16(26)9-10-18(19)25(33)29(24)13-17-12-22(36(2,34)35)30(28-17)14-21(27)32/h4-12H,3,13-14H2,1-2H3,(H2,27,32)	isoquinolone	JNK		x
TPKI-106		CCC1=NC(=C(S1)C1=CC=NC=C1)C1=CC(C)=CC=C1	KCGS	InChI=1S/C17H16N2S/c1-3-15-19-16(14-6-4-5-12(2)11-14)17(20-15)13-7-9-18-10-8-13/h4-11H,3H2,1-2H3	4-Ar-pyridine	MAPK14		x
TPKI-16		Cn1c2ncn(OC[C@H](O)CO)c(=O)c2c(Nc3ccc(I)cc3F)c(F)c1=O	KCGS	InChI=1S/C17H15F2IN4O5/c1-23-15-12(16(27)24(7-21-15)29-6-9(26)5-25)14(13(19)17(23)28)22-11-3-2-8(20)4-10(11)18/h2-4,7,9,22,25-26H,5-6H2,1H3/t9-/m1/s1	other			x
TPKI-24		COc1cc(ccc1Nc2ncc3N(C)C(=O)C(F)(F)CN(C4CCCC4)c3n2)C(=O)NC5CCN(C)CC5	KCGS	InChI=1S/C27H35F2N7O3/c1-34-12-10-18(11-13-34)31-24(37)17-8-9-20(22(14-17)39-3)32-26-30-15-21-23(33-26)36(19-6-4-5-7-19)16-27(28,29)25(38)35(21)2/h8-9,14-15,18-19H,4-7,10-13,16H2,1-3H3,(H,31,37)(H,30,32,33)	2-amino-pyrimido-diazepin-6-one	PLK1		x
TPKI-26		CC[C@]1(F)CN(C2CCCC2)c3nc(Nc4ccc(cc4OC)C(=O)NC5CCN(C)CC5)ncc3N(C)C1=O	KCGS	InChI=1S/C29H40FN7O3/c1-5-29(30)18-37(21-8-6-7-9-21)25-23(36(3)27(29)39)17-31-28(34-25)33-22-11-10-19(16-24(22)40-4)26(38)32-20-12-14-35(2)15-13-20/h10-11,16-17,20-21H,5-9,12-15,18H2,1-4H3,(H,32,38)(H,31,33,34)/t29-/m0/s1	2-amino-pyrimido-diazepin-6-one	PLK1		x
TPKI-39		O=C(NC1=CC=CC=C1)NC1=CC=CC(OC2=NN3C=CN=C3C=C2)=C1	KCGS	InChI=1S/C19H15N5O2/c25-19(21-14-5-2-1-3-6-14)22-15-7-4-8-16(13-15)26-18-10-9-17-20-11-12-24(17)23-18/h1-13H,(H2,21,22,25)	5,6-fused imidazole/pyrazole	VEGFR2		x
TPKI-58		CC(C)(C)C1=CC=C(C=C1)C(=O)NC1=CN2C=C(C=CC2=N1)C1=CC=CN=C1	KCGS	InChI=1S/C23H22N4O/c1-23(2,3)19-9-6-16(7-10-19)22(28)26-20-15-27-14-18(8-11-21(27)25-20)17-5-4-12-24-13-17/h4-15H,1-3H3,(H,26,28)	5,6-fused imidazole/pyrazole	MAP3K5		x
TPKI-69		CN1C=CC2=C1C(OC1=CC=C(NC(=O)NC3=CC=CC=C3)C=C1)=NC=N2	KCGS	InChI=1S/C20H17N5O2/c1-25-12-11-17-18(25)19(22-13-21-17)27-16-9-7-15(8-10-16)24-20(26)23-14-5-3-2-4-6-14/h2-13H,1H3,(H2,23,24,26)	4-XAr-5-sub-pyrrolo-pyrimidine	VEGFR2		x
TPKI-72		CN1C=CC2=C1C(OC1=CC=C(NC3=NC4=C(N3)C=CC=C4)C=C1)=NC=N2	KCGS	InChI=1S/C20H16N6O/c1-26-11-10-17-18(26)19(22-12-21-17)27-14-8-6-13(7-9-14)23-20-24-15-4-2-3-5-16(15)25-20/h2-12H,1H3,(H2,23,24,25)	4-XAr-5-sub-pyrrolo-pyrimidine	VEGFR2		x
TPKI-85		CC1=NN=C(N1)C1=CC=C2OC=C(C2=C1)C1=CC=C(C=C1)S(C)=O	KCGS	InChI=1S/C18H15N3O2S/c1-11-19-18(21-20-11)13-5-8-17-15(9-13)16(10-23-17)12-3-6-14(7-4-12)24(2)22/h3-10H,1-2H3,(H,19,20,21)	5-Ar-benzofuran	GSK3B		x
TPKI-91		COC1=CC=C(CSC2=NN=C(O2)C2=CC3=C(C=C2)N=CS3)C=C1C(F)(F)F	KCGS	InChI=1S/C18H12F3N3O2S2/c1-25-14-5-2-10(6-12(14)18(19,20)21)8-27-17-24-23-16(26-17)11-3-4-13-15(7-11)28-9-22-13/h2-7,9H,8H2,1H3	6-Ar-benzothiazole	GSK3B		x
TPKI-97		COC(=O)C1=C(C2=CC=CC=C2)C2=CC(OC)=CC=C2C(=O)N1CC1=CC=CC=C1	KCGS	InChI=1S/C25H21NO4/c1-29-19-13-14-20-21(15-19)22(18-11-7-4-8-12-18)23(25(28)30-2)26(24(20)27)16-17-9-5-3-6-10-17/h3-15H,16H2,1-2H3	isoquinolone	JNK		x
TX-85-1		CC(=O)N1CCN(CC1)C2CCC(CC2)N3C4=C(C(=N3)C5=CC(=C(C=C5)OC6=CC=CC=C6)NC(=O)C=C)C(=NC=N4)N	KCGS	InChI=1S/C32H36N8O3/c1-3-28(42)36-26-19-22(9-14-27(26)43-25-7-5-4-6-8-25)30-29-31(33)34-20-35-32(29)40(37-30)24-12-10-23(11-13-24)39-17-15-38(16-18-39)21(2)41/h3-9,14,19-20,23-24H,1,10-13,15-18H2,2H3,(H,36,42)(H2,33,34,35)	fused amino-pyrimidine	ERBB3		x
UNC-AA-1-0017		O=S(N(C)CC)(NC1=CC(C2=CC3=C(C(NC(C4CC4)=O)=NN3)C=C2)=CC=C1)=O	KCGS	InChI=1S/C20H23N5O3S/c1-3-25(2)29(27,28)24-16-6-4-5-14(11-16)15-9-10-17-18(12-15)22-23-19(17)21-20(26)13-7-8-13/h4-6,9-13,24H,3,7-8H2,1-2H3,(H2,21,22,23,26)	6-Ar-indazole	AAK1, BMP2K		x
VE-821		NC1=C(C(N([H])C2=CC=CC=C2)=O)N=C(C3=CC=C(S(=O)(C)=O)C=C3)C=N1	KCGS	InChI=1S/C18H16N4O3S/c1-26(24,25)14-9-7-12(8-10-14)15-11-20-17(19)16(22-15)18(23)21-13-5-3-2-4-6-13/h2-11H,1H3,(H2,19,20)(H,21,23)	2-amino-5-Ar-pyrazine	ATR		x
VE-822		CC(C)S(=O)(=O)C1=CC=C(C=C1)C2=CN=C(C(=N2)C3=CC(=NO3)C4=CC=C(C=C4)CNC)N	KCGS	InChI=1S/C24H25N5O3S/c1-15(2)33(30,31)19-10-8-18(9-11-19)21-14-27-24(25)23(28-21)22-12-20(29-32-22)17-6-4-16(5-7-17)13-26-3/h4-12,14-15,26H,13H2,1-3H3,(H2,25,27)	2-amino-5-Ar-pyrazine	ATR		x
Vertex11e		[H]N1C(C(N[C@H](CO)C2=CC=CC(Cl)=C2)=O)=CC(C3=NC(NC4=C(Cl)C=C(F)C=C4)=NC=C3C)=C1	KCGS	InChI=1S/C24H20Cl2FN5O2/c1-13-10-29-24(31-19-6-5-17(27)9-18(19)26)32-22(13)15-8-20(28-11-15)23(34)30-21(12-33)14-3-2-4-16(25)7-14/h2-11,21,28,33H,12H2,1H3,(H,30,34)(H,29,31,32)/t21-/m1/s1	2-anilino-4-aryl-pyrimidine	MAPK1		x
WZ4003		CN(CC3)CCN3C(C=C2)=CC(OC)=C2NC1=NC=C(Cl)C(OC4=CC(NC(CC)=O)=CC=C4)=N1	KCGS	InChI=1S/C25H29ClN6O3/c1-4-23(33)28-17-6-5-7-19(14-17)35-24-20(26)16-27-25(30-24)29-21-9-8-18(15-22(21)34-3)32-12-10-31(2)11-13-32/h5-9,14-16H,4,10-13H2,1-3H3,(H,28,33)(H,27,29,30)	2-anilino-4-O-Ar-pyrimidine			x
XMD-17-51		CN(C1=CN=C(NC2=CN(C3CCNCC3)N=C2)N=C1N(C)C4=C5C=CC=C4)C5=O	KCGS	InChI=1S/C21H24N8O/c1-27-17-6-4-3-5-16(17)20(30)28(2)18-12-23-21(26-19(18)27)25-14-11-24-29(13-14)15-7-9-22-10-8-15/h3-6,11-13,15,22H,7-10H2,1-2H3,(H,23,25,26)	2-amino-pyrimido-diazepin-6-one			x
XMD8-87		O=C1C2=C(C=CC=C2)N(C)C3=NC(N(C4=C(OC)C=C(N5CCN(C)CC5)C=C4)[H])=NC=C3N1	KCGS	InChI=1S/C24H27N7O2/c1-29-10-12-31(13-11-29)16-8-9-18(21(14-16)33-3)27-24-25-15-19-22(28-24)30(2)20-7-5-4-6-17(20)23(32)26-19/h4-9,14-15H,10-13H2,1-3H3,(H,26,32)(H,25,27,28)	2-amino-pyrimido-diazepin-6-one			x
XMD8-92		O=C1N(C)C2=CN=C(NC3=CC=C(N4CCC(O)CC4)C=C3OCC)N=C2N(C)C5=CC=CC=C15	KCGS	InChI=1S/C26H30N6O3/c1-4-35-23-15-17(32-13-11-18(33)12-14-32)9-10-20(23)28-26-27-16-22-24(29-26)30(2)21-8-6-5-7-19(21)25(34)31(22)3/h5-10,15-16,18,33H,4,11-14H2,1-3H3,(H,27,28,29)	2-amino-pyrimido-diazepin-6-one	MAPK7		x

## Sheet: Duplicates
Compound	Name duplicate	SMILES	InChI	Chemotype	Library
AH5015X	AH5015_KCGS	NC1=NC=NC2=C1N=C(C3=CC=CC=C3)N2	InChI=1S/C11H9N5/c12-9-8-11(14-6-13-9)16-10(15-8)7-4-2-1-3-5-7/h1-6H,(H3,12,13,14,15,16)	6-aminopurines and related	PKIS2
GR269666A	GR269666A_KCGS	Cl.C(c1nc2ccc(Nc3ncnc4ccccc34)cc2[nH]1)c1ccccc1	InChI=1S/C22H17N5.ClH/c1-2-6-15(7-3-1)12-21-26-19-11-10-16(13-20(19)27-21)25-22-17-8-4-5-9-18(17)23-14-24-22;/h1-11,13-14H,12H2,(H,26,27)(H,23,24,25);1H	4-anilino_quinazolines_and_related	PKIS1
GSK1379712A	GSK1379712_KCGS	O=C(NC(C1=CC=CC=C1)C(OC)=O)NC2CN(CC2)C3=NC(NC(C=C4)=CC=C4F)=NC=C3	InChI=1S/C24H25FN6O3/c1-34-22(32)21(16-5-3-2-4-6-16)30-24(33)28-19-12-14-31(15-19)20-11-13-26-23(29-20)27-18-9-7-17(25)8-10-18/h2-11,13,19,21H,12,14-15H2,1H3,(H,26,27,29)(H2,28,30,33)	2-anilino-4-pyrrolidinopyrimidine	PKIS2
GSK1379762A	GSK1379762_KCGS	O=C(NC1=C(C)C=CC(C)=C1)NC2CN(CC2)C3=NC(NC4=CC(OC)=C(OC)C(OC)=C4)=NC=C3	InChI=1S/C26H32N6O4/c1-16-6-7-17(2)20(12-16)30-26(33)29-18-9-11-32(15-18)23-8-10-27-25(31-23)28-19-13-21(34-3)24(36-5)22(14-19)35-4/h6-8,10,12-14,18H,9,11,15H2,1-5H3,(H,27,28,31)(H2,29,30,33)	2-anilino-4-pyrrolidinopyrimidine	PKIS2
GSK1398477A	GSK1398477_KCGS	O=C(NC1=CC=NC=C1)C(C=C2)=CC=C2C3=C(C)C=CC(NC(NC4=CC=CC=C4F)=O)=C3	InChI=1S/C26H21FN4O2/c1-17-6-11-21(30-26(33)31-24-5-3-2-4-23(24)27)16-22(17)18-7-9-19(10-8-18)25(32)29-20-12-14-28-15-13-20/h2-16H,1H3,(H,28,29,32)(H2,30,31,33)	Biphenylamide	PKIS2
GSK200398A	GSK200398A_KCGS	Cl.O=C(O[C@H]1CN[C@@H](C1)C#Cc1cc2ncnc(Nc3ccc4n(Cc5ccccc5)ncc4c3)c2s1)N1CCOCC1	InChI=1S/C31H29N7O3S.ClH/c39-31(37-10-12-40-13-11-37)41-25-15-23(32-18-25)6-8-26-16-27-29(42-26)30(34-20-33-27)36-24-7-9-28-22(14-24)17-35-38(28)19-21-4-2-1-3-5-21;/h1-5,7,9,14,16-17,20,23,25,32H,10-13,15,18-19H2,(H,33,34,36);1H/t23-,25-;/m1./s1	Anilino_thienopyrimidines	PKIS1
GSK204919A	GSK204919_KCGS	COC1=CC=C(N=C(N=C2NC3=CC=NC=C3)C4=CC=CC(C)=N4)C2=C1	InChI=1S/C20H17N5O/c1-13-4-3-5-18(22-13)20-24-17-7-6-15(26-2)12-16(17)19(25-20)23-14-8-10-21-11-9-14/h3-12H,1-2H3,(H,21,23,24,25)	2-aryl-4-anilino(pyridin-4-yl)-quinazoline and analogues	PKIS2
GSK2219385A	GSK2219385_KCGS	COc1cc(C)c(cc1Nc1nc(Nc2cccc(F)c2C(N)=O)c2cc[nH]c2n1)N(C)C(=O)CN(C)C	InChI=1S/C26H29FN8O3/c1-14-11-20(38-5)18(12-19(14)35(4)21(36)13-34(2)3)31-26-32-24-15(9-10-29-24)25(33-26)30-17-8-6-7-16(27)22(17)23(28)37/h6-12H,13H2,1-5H3,(H2,28,37)(H3,29,30,31,32,33)	2,4-dianilino_pyrrolopyrimidines	PKIS1
GSK2283293A	GSK2283293_KCGS	NC1=NC(C2=CC(NN=C3N)=C3C=C2)=CC(N4[C@@H](C)CC[C@@H](C(NC5=CC=CC=C5)=O)C4)=N1	InChI=1S/C24H26N8O/c1-14-7-8-16(23(33)27-17-5-3-2-4-6-17)13-32(14)21-12-19(28-24(26)29-21)15-9-10-18-20(11-15)30-31-22(18)25/h2-6,9-12,14,16H,7-8,13H2,1H3,(H,27,33)(H3,25,30,31)(H2,26,28,29)/t14-,16+/m0/s1	3-Amino-6-aryl-indazole	PKIS2
GSK2328680A	GSK2328680_KCGS	O=C1N(C(C)=C(C)N2CC3=CC=CC(C(F)(F)F)=C3C)C2=NC(N4CCOCC4)=C1	InChI=1S/C21H23F3N4O2/c1-13-16(5-4-6-17(13)21(22,23)24)12-27-14(2)15(3)28-19(29)11-18(25-20(27)28)26-7-9-30-10-8-26/h4-6,11H,7-10,12H2,1-3H3	morpholino-imidazo-pyrimidinones	PKIS2
GSK2373723A	GSK2373690A	O=C1N2C(N(CC3=CC=CC(C(F)(F)F)=C3C)C(C)=N2)=NC(N4CCO[C@H](C)C4)=C1	InChI=1S/C20H22F3N5O2/c1-12-10-26(7-8-30-12)17-9-18(29)28-19(24-17)27(14(3)25-28)11-15-5-4-6-16(13(15)2)20(21,22)23/h4-6,9,12H,7-8,10-11H2,1-3H3/t12-/m1/s1	morpholino-triazolo-pyrimidinones	PKIS2
GSK2376236_KCGS	GSK2376236A	CC[C@@H]1CO[C@@H](CN1c1cc(nc(NC)n1)-c1ccc2c(N)n[nH]c2c1)C(=O)Nc1ccccc1	InChI=1S/C25H28N8O2/c1-3-17-14-35-21(24(34)28-16-7-5-4-6-8-16)13-33(17)22-12-19(29-25(27-2)30-22)15-9-10-18-20(11-15)31-32-23(18)26/h4-12,17,21H,3,13-14H2,1-2H3,(H,28,34)(H3,26,31,32)(H,27,29,30)/t17-,21+/m1/s1	3-Amino-6-aryl-indazole	KCGS
GSK949675_KCGS	GSK949675A	Cl.CCn1c(nc2c(nc(OCCNC)cc12)C#CC(C)(C)O)-c1nonc1N	InChI=1S/C18H23N7O3.ClH/c1-5-25-12-10-13(27-9-8-20-4)21-11(6-7-18(2,3)26)14(12)22-17(25)15-16(19)24-28-23-15;/h10,20,26H,5,8-9H2,1-4H3,(H2,19,24);1H	Furazan_benzimidazoles	KCGS
GW276655X	GW276655_KCGS	NS(=O)(=O)c1ccc(N\N=C2/C(=O)Nc3ccc(cc23)-c2cnco2)cc1	InChI=1S/C17H13N5O4S/c18-27(24,25)12-4-2-11(3-5-12)21-22-16-13-7-10(15-8-19-9-26-15)1-6-14(13)20-17(16)23/h1-9,21H,(H2,18,24,25)(H,20,22,23)	Oxindoles	PKIS1
GW300657X	GSK300657X	NS(=O)(=O)c1ccc(N\N=C2/C(=O)Nc3ccc(cc23)C(=O)NCc2ccncc2)cc1	InChI=1S/C21H18N6O4S/c22-32(30,31)16-4-2-15(3-5-16)26-27-19-17-11-14(1-6-18(17)25-21(19)29)20(28)24-12-13-7-9-23-10-8-13/h1-11,26H,12H2,(H,24,28)(H2,22,30,31)(H,25,27,29)	oxindoles	PKIS1
GW305074X	GW305074X_KCGS	Oc1c(Br)cc(C=C2C(=O)Nc3ccc(I)cc23)cc1Br	InChI=1S/C15H8Br2INO2/c16-11-4-7(5-12(17)14(11)20)3-10-9-6-8(18)1-2-13(9)19-15(10)21/h1-6,20H,(H,19,21)	Oxindoles	PKIS1
GW429374A	GW2429374A	Cl.Oc1c(Br)cc(C=C2C(=O)Nc3ccc(cc23)-c2cccnc2)cc1Br	InChI=1S/C20H12Br2N2O2.ClH/c21-16-7-11(8-17(22)19(16)25)6-15-14-9-12(13-2-1-5-23-10-13)3-4-18(14)24-20(15)26;/h1-10,25H,(H,24,26);1H	Oxindoles	PKIS1
GW435821X	GW435821X_KCGS	Cc1cc(O)cc(C)c1\C=C\c1cncc(c1)C(N)=O	InChI=1S/C16H16N2O2/c1-10-5-14(19)6-11(2)15(10)4-3-12-7-13(16(17)20)9-18-8-12/h3-9,19H,1-2H3,(H2,17,20)/b4-3+	3-vinyl_pyridines	PKIS1
GW525701A	GW525701_KCGS	CN1N=C(C2=CC=CC(NC3=C(C=CC(C4=NC=CS4)=C5)C5=NC=C3)=C2)C=C1.Cl	InChI=1S/C22H17N5S/c1-27-11-8-19(26-27)15-3-2-4-17(13-15)25-20-7-9-23-21-14-16(5-6-18(20)21)22-24-10-12-28-22/h2-14H,1H3,(H,23,25)	4-anilinoquinoline	PKIS2
GW549034X	SB-693162	CCn1c(nc2ccccc12)-c1nonc1N	InChI=1S/C11H11N5O/c1-2-16-8-6-4-3-5-7(8)13-11(16)9-10(12)15-17-14-9/h3-6H,2H2,1H3,(H2,12,15)	aminofurazan	PKIS1
GW574783B_PKIS2	GW574783B_PKIS1	CS(CCNCC1=CC=C(C2=CC=C(N=CN=C3NC4=CC(Cl)=C(OCC5=CC=CC=C5)C=C4)C3=C2)O1)(=O)=O.CS(CCNCC6=CC=C(C7=CC=C(N=CN=C8NC9=CC(Cl)=C(OCC%10=CC=CC=C%10)C=C9)C8=C7)O6)(=O)=O.Cl.Cl	InChI=1S/C29H27ClN4O4S.ClH/c1-39(35,36)14-13-31-17-23-9-12-27(38-23)21-7-10-26-24(15-21)29(33-19-32-26)34-22-8-11-28(25(30)16-22)37-18-20-5-3-2-4-6-20;/h2-12,15-16,19,31H,13-14,17-18H2,1H3,(H,32,33,34);1H	4-anilino-quinazoline and analogues	PKIS2
GW621970X	GW621970X_KCGS	CCS(=O)(=O)c1ccc(OC)c(Nc2ncc(o2)-c2cccc(F)c2)c1	InChI=1S/C18H17FN2O4S/c1-3-26(22,23)14-7-8-16(24-2)15(10-14)21-18-20-11-17(25-18)12-5-4-6-13(19)9-12/h4-11H,3H2,1-2H3,(H,20,21)	2-amino_oxazoles	PKIS1
GW659386A_PKIS2	GW659386A_PKIS1	O=C(OC)NC1=NC(C=C(OC2=CC=CC(NC(NC3=C(F)C=CC(C(F)(F)F)=C3)=O)=C2)C=C4)=C4N1.Cl	InChI=1S/C23H17F4N5O4.ClH/c1-35-22(34)32-20-29-17-8-6-15(11-19(17)30-20)36-14-4-2-3-13(10-14)28-21(33)31-18-9-12(23(25,26)27)5-7-16(18)24;/h2-11H,1H3,(H2,28,31,33)(H2,29,30,32,34);1H	Benzimidazolyl_diaryl_ureas	PKIS2
GW683134A_PIKS2	GW683134A_KCGS	Cl.Fc1ccc(cc1NC(=O)Nc1ccc(Oc2ccc3[nH]c(NC(=O)c4ccco4)nc3c2)cc1)C(F)(F)F	InChI=1S/C26H17F4N5O4.ClH/c27-18-9-3-14(26(28,29)30)12-20(18)34-25(37)31-15-4-6-16(7-5-15)39-17-8-10-19-21(13-17)33-24(32-19)35-23(36)22-2-1-11-38-22;/h1-13H,(H2,31,34,37)(H2,32,33,35,36);1H	Benzimidazolyl_diaryl_ureas	PKIS2
GW683134A_PKIS1	GW683134A_KCGS	Cl.Fc1ccc(cc1NC(=O)Nc1ccc(Oc2ccc3[nH]c(NC(=O)c4ccco4)nc3c2)cc1)C(F)(F)F	InChI=1S/C26H17F4N5O4.ClH/c27-18-9-3-14(26(28,29)30)12-20(18)34-25(37)31-15-4-6-16(7-5-15)39-17-8-10-19-21(13-17)33-24(32-19)35-23(36)22-2-1-11-38-22;/h1-13H,(H2,31,34,37)(H2,32,33,35,36);1H	Benzimidazolyl_diaryl_ureas	PKIS1
GW709042A_KCGS	GW709042A	Cl.Fc1ccc(cc1NC(=O)Nc1ccc(Oc2ccc3[nH]c(NC(=O)c4ccccc4)nc3c2)cc1)C(F)(F)F	InChI=1S/C28H19F4N5O3.ClH/c29-21-12-6-17(28(30,31)32)14-23(21)36-27(39)33-18-7-9-19(10-8-18)40-20-11-13-22-24(15-20)35-26(34-22)37-25(38)16-4-2-1-3-5-16;/h1-15H,(H2,33,36,39)(H2,34,35,37,38);1H	Benzimidazolyl_diaryl_ureas	KCGS
GW770249A	GW770249A_KCGS	Cl.Nc1ncnc2occ(-c3ccc(NC(=O)Nc4cc(ccc4F)C(F)(F)F)cc3)c12	InChI=1S/C20H13F4N5O2.ClH/c21-14-6-3-11(20(22,23)24)7-15(14)29-19(30)28-12-4-1-10(2-5-12)13-8-31-18-16(13)17(25)26-9-27-18;/h1-9H,(H2,25,26,27)(H2,28,29,30);1H	Furopyrimidines_and_related	PKIS1
GW770249X	GW770249A_KCGS	Cl.Nc1ncnc2occ(-c3ccc(NC(=O)Nc4cc(ccc4F)C(F)(F)F)cc3)c12	InChI=1S/C20H13F4N5O2.ClH/c21-14-6-3-11(20(22,23)24)7-15(14)29-19(30)28-12-4-1-10(2-5-12)13-8-31-18-16(13)17(25)26-9-27-18;/h1-9H,(H2,25,26,27)(H2,28,29,30);1H	Furopyrimidines_and_related	PKIS1
GW779439X_PKIS2	GW779439X_PKIS1	CN(CC1)CCN1C(C=C2)=C(C(F)(F)F)C=C2NC3=NC(C4=C5N(N=C4)N=CC=C5)=CC=N3	InChI=1S/C22H21F3N8/c1-31-9-11-32(12-10-31)20-5-4-15(13-17(20)22(23,24)25)29-21-26-8-6-18(30-21)16-14-28-33-19(16)3-2-7-27-33/h2-8,13-14H,9-12H2,1H3,(H,26,29,30)	2H-3_pyrimidinyl_pyrazolopyridazines	PKIS2
GW807982X	GW807982X_KCGS	CCOc1ccc2c(cnn2n1)-c1ccnc(Nc2cc(OC)cc(c2)C(F)(F)F)n1	InChI=1S/C20H17F3N6O2/c1-3-31-18-5-4-17-15(11-25-29(17)28-18)16-6-7-24-19(27-16)26-13-8-12(20(21,22)23)9-14(10-13)30-2/h4-11H,3H2,1-2H3,(H,24,26,27)	2H-3_pyrimidinyl_pyrazolopyridazines	PKIS1
GW824645A_PIKS1	GW824645A_PKIS2	Cl.NS(=O)(=O)c1cccc(Nc2cc(n[nH]2)-c2ccc(F)cc2)c1	InChI=1S/C15H13FN4O2S.ClH/c16-11-6-4-10(5-7-11)14-9-15(20-19-14)18-12-2-1-3-13(8-12)23(17,21)22;/h1-9H,(H2,17,21,22)(H2,18,19,20);1H	3-amino_pyrazoles	PKIS1
GW831090X	GW832476X	NS(=O)(=O)c1ccc(Nc2cc(n[nH]2)-c2cccc(O)c2)cc1	InChI=1S/C15H14N4O3S/c16-23(21,22)13-6-4-11(5-7-13)17-15-9-14(18-19-15)10-2-1-3-12(20)8-10/h1-9,20H,(H2,16,21,22)(H2,17,18,19)	aminopyrazole	PKIS1
SB-220025-R	SB-220025-A	Cl.Nc1nccc(n1)-c1c(ncn1C1CCNCC1)-c1ccc(F)cc1	InChI=1S/C18H19FN6.ClH/c19-13-3-1-12(2-4-13)16-17(15-7-10-22-18(20)24-15)25(11-23-16)14-5-8-21-9-6-14;/h1-4,7,10-11,14,21H,5-6,8-9H2,(H2,20,22,24);1H	4-pyrimidinyl_ortho-aryl_azoles	PKIS1
SB-517081	SB-517081_KCGS	NC1=NNC(N=C2)=C1C=C2C3=CC=CC=C3	InChI=1S/C12H10N4/c13-11-10-6-9(7-14-12(10)16-15-11)8-4-2-1-3-5-8/h1-7H,(H3,13,14,15,16)	3-amino-5-aryl-pyrazolopyridine	PKIS2
SB-590885-AAD	SB-590885_KCGS	O.Cl.CN(C)CCOc1ccc(cc1)-c1nc(c([nH]1)-c1ccc2c(CC\C2=N/O)c1)-c1ccncc1	InChI=1S/C27H27N5O2/c1-32(2)15-16-34-22-7-3-19(4-8-22)27-29-25(18-11-13-28-14-12-18)26(30-27)21-5-9-23-20(17-21)6-10-24(23)31-33/h3-5,7-9,11-14,17,33H,6,10,15-16H2,1-2H3,(H,29,30)/b31-24+	4-pyridyl_ortho-aryl_azoles	PKIS1
SB-707548-A	GW770249A_KCGS	NC1=NC=NC2=C1C(C3=CC=C(NC(NC4=CC(C(F)(F)F)=CC=C4F)=O)C=C3)=CO2.Cl	InChI=1S/C20H13F4N5O2.ClH/c21-14-6-3-11(20(22,23)24)7-15(14)29-19(30)28-12-4-1-10(2-5-12)13-8-31-18-16(13)17(25)26-9-27-18;/h1-9H,(H2,25,26,27)(H2,28,29,30);1H	Furopyrimidines_and_related	PKIS2
SB-710397-B	SB-710397_KCGS	OC1=CC(C(OC(C(N(C)CCN(C)C)=O)=C2)=C2C3=CC=NC=C3)=CC=C1Cl.OC4=CC(C(OC(C(N(C)CCN(C)C)=O)=C5)=C5C6=CC=NC=C6)=CC=C4Cl.Cl.Cl	InChI=1S/C21H22ClN3O3/c1-24(2)10-11-25(3)21(27)19-13-16(14-6-8-23-9-7-14)20(28-19)15-4-5-17(22)18(26)12-15/h4-9,12-13,26H,10-11H2,1-3H3	4-Ar-pyridine	PKIS2
SB-732932	SB-732932_KCGS	O=C(C1CC1)NC2=NNC3=CC(C4=CSC=C4)=CC=C32	InChI=1S/C15H13N3OS/c19-15(9-1-2-9)16-14-12-4-3-10(7-13(12)17-18-14)11-5-6-20-8-11/h3-9H,1-2H2,(H2,16,17,18,19)	3-acylamino-6-aryl-indazole	PKIS2
SB-747651-A	SB-747651A	CCN(C(C1=NON=C1N)=N2)C(C2=CN=C3)=C3CNC4CCNCC4.Cl	InChI=1S/C16H22N8O/c1-2-24-14-10(8-20-11-3-5-18-6-4-11)7-19-9-12(14)21-16(24)13-15(17)23-25-22-13/h7,9,11,18,20H,2-6,8H2,1H3,(H2,17,23)	aminofurazan	PKIS2

## Sheet: Clinical KIs
Drug	Synonyms	SMILES	InChI	Clinical Phase
Abemaciclib	LY-2835219	CCN1CCN(Cc2ccc(Nc3ncc(F)c(n3)c4cc(F)c5nc(C)n(C(C)C)c5c4)nc2)CC1	InChI=1S/C27H32F2N8/c1-5-35-8-10-36(11-9-35)16-19-6-7-24(30-14-19)33-27-31-15-22(29)25(34-27)20-12-21(28)26-23(13-20)37(17(2)3)18(4)32-26/h6-7,12-15,17H,5,8-11,16H2,1-4H3,(H,30,31,33,34)	approved
Afatinib	Afatinib Dimaleate, BIBW2992-MA2, BIBW-2992	CN(C)C\C=C\C(=O)Nc1cc2c(Nc3ccc(F)c(Cl)c3)ncnc2cc1O[C@H]4CCOC4	InChI=1S/C24H25ClFN5O3/c1-31(2)8-3-4-23(32)30-21-11-17-20(12-22(21)34-16-7-9-33-13-16)27-14-28-24(17)29-15-5-6-19(26)18(25)10-15/h3-6,10-12,14,16H,7-9,13H2,1-2H3,(H,30,32)(H,27,28,29)/b4-3+/t16-/m0/s1	approved
Alectinib	AF-802, CH-5424802, AF-802, CH-5424802	CCc1cc2C(=O)c3c([nH]c4cc(ccc34)C#N)C(C)(C)c2cc1N5CCC(CC5)N6CCOCC6	InChI=1S/C30H34N4O2/c1-4-20-16-23-24(17-26(20)34-9-7-21(8-10-34)33-11-13-36-14-12-33)30(2,3)29-27(28(23)35)22-6-5-19(18-31)15-25(22)32-29/h5-6,15-17,21,32H,4,7-14H2,1-3H3	approved
Apatinib	YN-968D1	O=C(Nc1ccc(cc1)C2(CCCC2)C#N)c3cccnc3NCc4ccncc4	InChI=1S/C24H23N5O/c25-17-24(11-1-2-12-24)19-5-7-20(8-6-19)29-23(30)21-4-3-13-27-22(21)28-16-18-9-14-26-15-10-18/h3-10,13-15H,1-2,11-12,16H2,(H,27,28)(H,29,30)	approved
AT-13148		NC[C@@](O)(c1ccc(Cl)cc1)c2ccc(cc2)c3cn[nH]c3	InChI=1S/C17H16ClN3O/c18-16-7-5-15(6-8-16)17(22,11-19)14-3-1-12(2-4-14)13-9-20-21-10-13/h1-10,22H,11,19H2,(H,20,21)/t17-/m0/s1	Phase I
AT-9283		O=C(NC1CC1)Nc2c[nH]nc2c3nc4cc(CN5CCOCC5)ccc4[nH]3	InChI=1S/C19H23N7O2/c27-19(21-13-2-3-13)24-16-10-20-25-17(16)18-22-14-4-1-12(9-15(14)23-18)11-26-5-7-28-8-6-26/h1,4,9-10,13,20,22H,2-3,5-8,11H2,(H2,21,24,27)/b18-17-	Phase II
Axitinib	AG-013736, Inlyta, AG-13736	CNC(=O)c1ccccc1Sc2ccc3c(\C=C\c4ccccn4)n[nH]c3c2	InChI=1S/C22H18N4OS/c1-23-22(27)18-7-2-3-8-21(18)28-16-10-11-17-19(25-26-20(17)14-16)12-9-15-6-4-5-13-24-15/h2-14H,1H3,(H,23,27)(H,25,26)/b12-9+	approved
Baricitinib	INCB-28050, LY-3009104, INCB-028050	CCS(=O)(=O)N1CC(CC#N)(C1)n2cc(cn2)c3ncnc4[nH]ccc34	InChI=1S/C16H17N7O2S/c1-2-26(24,25)22-9-16(10-22,4-5-17)23-8-12(7-21-23)14-13-3-6-18-15(13)20-11-19-14/h3,6-8,11H,2,4,9-10H2,1H3,(H,18,19,20)	approved
Binimetinib	ARRY-162, MEK-162, NVP-MEK162, ARRY-438162	Cn1cnc2c(F)c(Nc3ccc(Br)cc3F)c(cc12)C(=O)NOCCO	InChI=1S/C17H15BrF2N4O3/c1-24-8-21-16-13(24)7-10(17(26)23-27-5-4-25)15(14(16)20)22-12-3-2-9(18)6-11(12)19/h2-3,6-8,22,25H,4-5H2,1H3,(H,23,26)	approved
Bosutinib	Bosulif, SKI-606, Bosutinib Monohydrate	COc1cc(Nc2c(cnc3cc(OCCCN4CCN(C)CC4)c(OC)cc23)C#N)c(Cl)cc1Cl	InChI=1S/C26H29Cl2N5O3/c1-32-6-8-33(9-7-32)5-4-10-36-25-13-21-18(11-24(25)35-3)26(17(15-29)16-30-21)31-22-14-23(34-2)20(28)12-19(22)27/h11-14,16H,4-10H2,1-3H3,(H,30,31)	approved
Brigatinib	AP26113	CN1CCN(CC1)C2CCN(CC2)C3=CC(=C(C=C3)NC4=NC=C(C(=N4)NC5=CC=CC=C5P(=O)(C)C)Cl)OC	InChI=1S/C29H39ClN7O2P/c1-35-15-17-37(18-16-35)21-11-13-36(14-12-21)22-9-10-24(26(19-22)39-2)33-29-31-20-23(30)28(34-29)32-25-7-5-6-8-27(25)40(3,4)38/h5-10,19-21H,11-18H2,1-4H3,(H2,31,32,33,34)	approved
Cabozantinib	BMS-907351, Cometriq, Cabozantinib S-Malate, XL-184	COc1cc2nccc(Oc3ccc(NC(=O)C4(CC4)C(=O)Nc5ccc(F)cc5)cc3)c2cc1OC	InChI=1S/C28H24FN3O5/c1-35-24-15-21-22(16-25(24)36-2)30-14-11-23(21)37-20-9-7-19(8-10-20)32-27(34)28(12-13-28)26(33)31-18-5-3-17(29)4-6-18/h3-11,14-16H,12-13H2,1-2H3,(H,31,33)(H,32,34)	approved
Ceritinib	NVP-LDK378-NX	CC(C)Oc1cc(C2CCNCC2)c(C)cc1Nc3ncc(Cl)c(Nc4ccccc4S(=O)(=O)C(C)C)n3	InChI=1S/C28H36ClN5O3S/c1-17(2)37-25-15-21(20-10-12-30-13-11-20)19(5)14-24(25)33-28-31-16-22(29)27(34-28)32-23-8-6-7-9-26(23)38(35,36)18(3)4/h6-9,14-18,20,30H,10-13H2,1-5H3,(H2,31,32,33,34)	approved
Cobimetinib	RG-7420, GDC-0973, Cobimetinib Fumarate, XL-518, RG-7420, RG-7421, GDC-0973	OC1(CN(C1)C(=O)c2ccc(F)c(F)c2Nc3ccc(I)cc3F)[C@@H]4CCCCN4	InChI=1S/C21H21F3IN3O2/c22-14-6-5-13(19(18(14)24)27-16-7-4-12(25)9-15(16)23)20(29)28-10-21(30,11-28)17-3-1-2-8-26-17/h4-7,9,17,26-27,30H,1-3,8,10-11H2/t17-/m0/s1	approved
Copanlisib	BAY 84-1236, BAY-80-6946, BAY 80-6946, Copanlisib hydrochloride	COc1c(OCCCN2CCOCC2)ccc3C4=NCCN4C(=Nc13)NC(=O)c5cnc(N)nc5	InChI=1S/C23H28N8O4/c1-33-19-17(35-10-2-6-30-8-11-34-12-9-30)4-3-16-18(19)28-23(31-7-5-25-20(16)31)29-21(32)15-13-26-22(24)27-14-15/h3-4,13-14H,2,5-12H2,1H3,(H2,24,26,27)(H,28,29,32)	approved
Crizotinib	Xalkori, PF-2341066	C[C@@H](Oc1cc(cnc1N)c2cnn(c2)C3CCNCC3)c4c(Cl)ccc(F)c4Cl	InChI=1S/C21H22Cl2FN5O/c1-12(19-16(22)2-3-17(24)20(19)23)30-18-8-13(9-27-21(18)25)14-10-28-29(11-14)15-4-6-26-7-5-15/h2-3,8-12,15,26H,4-7H2,1H3,(H2,25,27)/t12-/m1/s1	approved
Dabrafenib	GSK2118436A, GSK2118436B, Dabrafenib Mesylate	CC(C)(C)c1nc(c2cccc(NS(=O)(=O)c3c(F)cccc3F)c2F)c(s1)c4ccnc(N)n4	InChI=1S/C23H20F3N5O2S2/c1-23(2,3)21-30-18(19(34-21)16-10-11-28-22(27)29-16)12-6-4-9-15(17(12)26)31-35(32,33)20-13(24)7-5-8-14(20)25/h4-11,31H,1-3H3,(H2,27,28,29)	approved
Danusertib	PHA-739358	CO[C@@H](C(=O)N1Cc2n[nH]c(NC(=O)c3ccc(cc3)N4CCN(C)CC4)c2C1)c5ccccc5	InChI=1S/C26H30N6O3/c1-30-12-14-31(15-13-30)20-10-8-19(9-11-20)25(33)27-24-21-16-32(17-22(21)28-29-24)26(34)23(35-2)18-6-4-3-5-7-18/h3-11,23H,12-17H2,1-2H3,(H2,27,28,29,33)/t23-/m1/s1	Phase II
Dasatinib	Sprycel, BMS-354825-03, BMS-354825	Cc1nc(Nc2ncc(s2)C(=O)Nc3c(C)cccc3Cl)cc(n1)N4CCN(CCO)CC4	InChI=1S/C22H26ClN7O2S/c1-14-4-3-5-16(23)20(14)28-21(32)17-13-24-22(33-17)27-18-12-19(26-15(2)25-18)30-8-6-29(7-9-30)10-11-31/h3-5,12-13,31H,6-11H2,1-2H3,(H,28,32)(H,24,25,26,27)	approved
Enzastaurin	LY-317615, Enzastaurin HCl	Cn1cc(C2=C(C(=O)NC2=O)c3cn(C4CCN(Cc5ccccn5)CC4)c6ccccc36)c7ccccc17	InChI=1S/C32H29N5O2/c1-35-19-25(23-9-2-4-11-27(23)35)29-30(32(39)34-31(29)38)26-20-37(28-12-5-3-10-24(26)28)22-13-16-36(17-14-22)18-21-8-6-7-15-33-21/h2-12,15,19-20,22H,13-14,16-18H2,1H3,(H,34,38,39)	Phase III
Erlotinib	RG-1415, Tarceva, OSI-774, R-1415, CP-358774, Ro-508231, CP-35877401, CP-358774-01, Erlotinib HCl	COCCOc1cc2ncnc(Nc3cccc(c3)C#C)c2cc1OCCOC	InChI=1S/C22H23N3O4/c1-4-16-6-5-7-17(12-16)25-22-18-13-20(28-10-8-26-2)21(29-11-9-27-3)14-19(18)23-15-24-22/h1,5-7,12-15H,8-11H2,2-3H3,(H,23,24,25)	approved
Fasudil	HA-1077, AT-877, ZK-258594	O=S(=O)(N1CCCNCC1)c2cccc3cnccc23	InChI=1S/C14H17N3O2S/c18-20(19,17-9-2-6-15-8-10-17)14-4-1-3-12-11-16-7-5-13(12)14/h1,3-5,7,11,15H,2,6,8-10H2	approved
Fostamatinib	R-788, R-935788, R-788 Sodium, R-788 Free acid, R-935788 Sodium, R-935788 Free acid, Fostamatinib Disodium	COc1cc(Nc2ncc(F)c(Nc3ccc4OC(C)(C)C(=O)N(COP(=O)(O)O)c4n3)n2)cc(OC)c1OC	InChI=1S/C23H26FN6O9P/c1-23(2)21(31)30(11-38-40(32,33)34)20-14(39-23)6-7-17(28-20)27-19-13(24)10-25-22(29-19)26-12-8-15(35-3)18(37-5)16(9-12)36-4/h6-10H,11H2,1-5H3,(H2,32,33,34)(H2,25,26,27,28,29)	approved
Gefitinib	Iressa, ZD-1839	COc1cc2ncnc(Nc3ccc(F)c(Cl)c3)c2cc1OCCCN4CCOCC4	InChI=1S/C22H24ClFN4O3/c1-29-20-13-19-16(12-21(20)31-8-2-5-28-6-9-30-10-7-28)22(26-14-25-19)27-15-3-4-18(24)17(23)11-15/h3-4,11-14H,2,5-10H2,1H3,(H,25,26,27)	approved
Ibrutinib	CRA-032765, PCI-32765-00, PCI-32765	Nc1ncnc2c1c(nn2[C@@H]3CCCN(C3)C(=O)C=C)c4ccc(Oc5ccccc5)cc4	InChI=1S/C25H24N6O2/c1-2-21(32)30-14-6-7-18(15-30)31-25-22(24(26)27-16-28-25)23(29-31)17-10-12-20(13-11-17)33-19-8-4-3-5-9-19/h2-5,8-13,16,18H,1,6-7,14-15H2,(H2,26,27,28)/t18-/m1/s1	approved
Icotinib	BPI-2009	C#Cc1cccc(Nc2ncnc3cc4OCCOCCOCCOc4cc23)c1	InChI=1S/C22H21N3O4/c1-2-16-4-3-5-17(12-16)25-22-18-13-20-21(14-19(18)23-15-24-22)29-11-9-27-7-6-26-8-10-28-20/h1,3-5,12-15H,6-11H2,(H,23,24,25)	approved
Idelalisib	GS-1101, CAL-101, GS-11CAL-101	CC[C@H](Nc1ncnc2[nH]cnc12)C3=Nc4cccc(F)c4C(=O)N3c5ccccc5	InChI=1S/C22H18FN7O/c1-2-15(28-20-18-19(25-11-24-18)26-12-27-20)21-29-16-10-6-9-14(23)17(16)22(31)30(21)13-7-4-3-5-8-13/h3-12,15H,2H2,1H3,(H2,24,25,26,27,28)/t15-/m0/s1	approved
Imatinib	Gleevec, Imatinib mesylate, STI-571	CN1CCN(Cc2ccc(cc2)C(=O)Nc3ccc(C)c(Nc4nccc(n4)c5cccnc5)c3)CC1	InChI=1S/C29H31N7O/c1-21-5-10-25(18-27(21)34-29-31-13-11-26(33-29)24-4-3-12-30-19-24)32-28(37)23-8-6-22(7-9-23)20-36-16-14-35(2)15-17-36/h3-13,18-19H,14-17,20H2,1-2H3,(H,32,37)(H,31,33,34)	approved
Lapatinib	GW-2016, GW-572016, GW572016F, Lapatinib Ditosylate, Tykerb, Lapatinib ditosylate monohydrate	CS(=O)(=O)CCNCc1oc(cc1)c2ccc3ncnc(Nc4ccc(OCc5cccc(F)c5)c(Cl)c4)c3c2	InChI=1S/C29H26ClFN4O4S/c1-40(36,37)12-11-32-16-23-7-10-27(39-23)20-5-8-26-24(14-20)29(34-18-33-26)35-22-6-9-28(25(30)15-22)38-17-19-3-2-4-21(31)13-19/h2-10,13-15,18,32H,11-12,16-17H2,1H3,(H,33,34,35)	approved
Lenvatinib	E7080, ER-203492-00, Lenvatinib Mesylate	COc1cc2nccc(Oc3ccc(NC(=O)NC4CC4)c(Cl)c3)c2cc1C(=O)N	InChI=1S/C21H19ClN4O4/c1-29-19-10-17-13(9-14(19)20(23)27)18(6-7-24-17)30-12-4-5-16(15(22)8-12)26-21(28)25-11-2-3-11/h4-11H,2-3H2,1H3,(H2,23,27)(H2,25,26,28)	approved
Midostaurin	PKC-412, CGP-41251, NVP-PKC412	CO[C@@H]1[C@@H](C[C@H]2O[C@]1(C)n3c4ccccc4c5c6CNC(=O)c6c7c8ccccc8n2c7c35)N(C)C(=O)c9ccccc9	InChI=1S/C35H30N4O4/c1-35-32(42-3)25(37(2)34(41)19-11-5-4-6-12-19)17-26(43-35)38-23-15-9-7-13-20(23)28-29-22(18-36-33(29)40)27-21-14-8-10-16-24(21)39(35)31(27)30(28)38/h4-16,25-26,32H,17-18H2,1-3H3,(H,36,40)/t25-,26-,32-,35+/m1/s1	approved
Neratinib	CDP-820, HKI-272, WAY-179272	CCOc1cc2ncc(C#N)c(Nc3ccc(OCc4ccccn4)c(Cl)c3)c2cc1NC(=O)\C=C\CN(C)C	InChI=1S/C30H29ClN6O3/c1-4-39-28-16-25-23(15-26(28)36-29(38)9-7-13-37(2)3)30(20(17-32)18-34-25)35-21-10-11-27(24(31)14-21)40-19-22-8-5-6-12-33-22/h5-12,14-16,18H,4,13,19H2,1-3H3,(H,34,35)(H,36,38)/b9-7+	approved
Nilotinib	AMN-107, Tasigna, Nilotinib Hydrochloride Monohydrate	Cc1cn(cn1)c2cc(NC(=O)c3ccc(C)c(Nc4nccc(n4)c5cccnc5)c3)cc(c2)C(F)(F)F	InChI=1S/C28H22F3N7O/c1-17-5-6-19(10-25(17)37-27-33-9-7-24(36-27)20-4-3-8-32-14-20)26(39)35-22-11-21(28(29,30)31)12-23(13-22)38-15-18(2)34-16-38/h3-16H,1-2H3,(H,35,39)(H,33,36,37)	approved
Nintedanib	BIBF-1120, Nintedanib Esylate	COC(=O)c1ccc2\C(=C(\Nc3ccc(cc3)N(C)C(=O)CN4CCN(C)CC4)/c5ccccc5)\C(=O)Nc2c1	InChI=1S/C31H33N5O4/c1-34-15-17-36(18-16-34)20-27(37)35(2)24-12-10-23(11-13-24)32-29(21-7-5-4-6-8-21)28-25-14-9-22(31(39)40-3)19-26(25)33-30(28)38/h4-14,19,32H,15-18,20H2,1-3H3,(H,33,38)/b29-28-	approved
Osimertinib	AZD-9291, Osimertinib mesylate, AZD-9291 mesylate	COc1cc(N(C)CCN(C)C)c(NC(=O)C=C)cc1Nc2nccc(n2)c3cn(C)c4ccccc34	InChI=1S/C28H33N7O2/c1-7-27(36)30-22-16-23(26(37-6)17-25(22)34(4)15-14-33(2)3)32-28-29-13-12-21(31-28)20-18-35(5)24-11-9-8-10-19(20)24/h7-13,16-18H,1,14-15H2,2-6H3,(H,30,36)(H,29,31,32)	approved
Palbociclib	PD-0332991, PF-0008066573, Palbociclib Isethionate, PD-03329910054	CC(=O)C1=C(C)c2cnc(Nc3ccc(cn3)N4CCNCC4)nc2N(C5CCCC5)C1=O	InChI=1S/C24H29N7O2/c1-15-19-14-27-24(28-20-8-7-18(13-26-20)30-11-9-25-10-12-30)29-22(19)31(17-5-3-4-6-17)23(33)21(15)16(2)32/h7-8,13-14,17,25H,3-6,9-12H2,1-2H3,(H,26,27,28,29)	approved
Pazopanib	GW786034, Votrient, Pazopanib HCl, GW786034B	CN(c1ccc2c(C)n(C)nc2c1)c3ccnc(Nc4ccc(C)c(c4)S(=O)(=O)N)n3	InChI=1S/C21H23N7O2S/c1-13-5-6-15(11-19(13)31(22,29)30)24-21-23-10-9-20(25-21)27(3)16-7-8-17-14(2)28(4)26-18(17)12-16/h5-12H,1-4H3,(H2,22,29,30)(H,23,24,25)	approved
Ponatinib	AP-24534 HCl, AP-24534, Iclusig, Ponatinib HCl	CN1CCN(Cc2ccc(NC(=O)c3ccc(C)c(c3)C#Cc4cnc5cccnn45)cc2C(F)(F)F)CC1	InChI=1S/C29H27F3N6O/c1-20-5-6-22(16-21(20)8-10-25-18-33-27-4-3-11-34-38(25)27)28(39)35-24-9-7-23(26(17-24)29(30,31)32)19-37-14-12-36(2)13-15-37/h3-7,9,11,16-18H,12-15,19H2,1-2H3,(H,35,39)	approved
R-547	RG-547	COc1ccc(F)c(F)c1C(=O)c2cnc(NC3CCN(CC3)S(=O)(=O)C)nc2N	InChI=1S/C18H21F2N5O4S/c1-29-13-4-3-12(19)15(20)14(13)16(26)11-9-22-18(24-17(11)21)23-10-5-7-25(8-6-10)30(2,27)28/h3-4,9-10H,5-8H2,1-2H3,(H3,21,22,23,24)	Phase I
Rapamycin	Rapamune, AY-22989, Sirolimus, WY-090217	CO[C@@H]1C[C@H](C[C@@H](C)[C@@H]2CC(=O)[C@H](C)\C=C(/C)\[C@@H](O)[C@@H](OC)C(=O)[C@H](C)C[C@H](C)\C=C\C=C\C=C(/C)\[C@H](C[C@@H]3CC[C@@H](C)[C@@](O)(O3)C(=O)C(=O)N4CCCC[C@H]4C(=O)O2)OC)CC[C@H]1O	InChI=1S/C51H79NO13/c1-30-16-12-11-13-17-31(2)42(61-8)28-38-21-19-36(7)51(60,65-38)48(57)49(58)52-23-15-14-18-39(52)50(59)64-43(33(4)26-37-20-22-40(53)44(27-37)62-9)29-41(54)32(3)25-35(6)46(56)47(63-10)45(55)34(5)24-30/h11-13,16-17,25,30,32-34,36-40,42-44,46-47,53,56,60H,14-15,18-24,26-29H2,1-10H3/b13-11+,16-12+,31-17+,35-25+/t30-,32-,33-,34-,36-,37+,38+,39+,40-,42+,43+,44-,46-,47+,51-/m1/s1	approved
Regorafenib	Stivarga, BAY-73-4506, BAY-734506 monohydrate	CNC(=O)c1cc(Oc2ccc(NC(=O)Nc3ccc(Cl)c(c3)C(F)(F)F)c(F)c2)ccn1	InChI=1S/C21H15ClF4N4O3/c1-27-19(31)18-10-13(6-7-28-18)33-12-3-5-17(16(23)9-12)30-20(32)29-11-2-4-15(22)14(8-11)21(24,25)26/h2-10H,1H3,(H,27,31)(H2,29,30,32)	approved
Ribociclib	LEE-011, NVP-LEE011	CN(C)C(=O)c1cc2cnc(Nc3ccc(cn3)N4CCNCC4)nc2n1C5CCCC5	InChI=1S/C23H30N8O/c1-29(2)22(32)19-13-16-14-26-23(28-21(16)31(19)17-5-3-4-6-17)27-20-8-7-18(15-25-20)30-11-9-24-10-12-30/h7-8,13-15,17,24H,3-6,9-12H2,1-2H3,(H,25,26,27,28)	approved
Ruxolitinib	INCB-018424, Jakafi, Ruxolitinib Phosphate, INCB-018424 Salt	N#CC[C@H](C1CCCC1)n2cc(cn2)c3ncnc4[nH]ccc34	InChI=1S/C17H18N6/c18-7-5-15(12-3-1-2-4-12)23-10-13(9-22-23)16-14-6-8-19-17(14)21-11-20-16/h6,8-12,15H,1-5H2,(H,19,20,21)/t15-/m1/s1	approved
Sorafenib	[11C]-Sorafenib, Sorafenib Tosylate, BAY-54-9085, BAY-43-9006, Nexavar	CNC(=O)c1cc(Oc2ccc(NC(=O)Nc3ccc(Cl)c(c3)C(F)(F)F)cc2)ccn1	InChI=1S/C21H16ClF3N4O3/c1-26-19(30)18-11-15(8-9-27-18)32-14-5-2-12(3-6-14)28-20(31)29-13-4-7-17(22)16(10-13)21(23,24)25/h2-11H,1H3,(H,26,30)(H2,28,29,31)	approved
Sunitinib	SU-11248, Sutent, Sunitinib Malate	CCN(CC)CCNC(=O)c1c(C)[nH]c(\C=C\2/C(=O)Nc3ccc(F)cc23)c1C	InChI=1S/C24H26N2O3S/c1-2-3-18-26(19-20-10-6-4-7-11-20)24(27)21-14-16-23(17-15-21)30(28,29)25-22-12-8-5-9-13-22/h4-17,25H,2-3,18-19H2,1H3	approved
Tivozanib	AV-951, KRN-951, Kil8951, Tivozanib HCl, Kil-8951, ASP-4130	COc1cc2nccc(Oc3ccc(NC(=O)Nc4cc(C)on4)c(Cl)c3)c2cc1OC	InChI=1S/C22H19ClN4O5/c1-12-8-21(27-32-12)26-22(28)25-16-5-4-13(9-15(16)23)31-18-6-7-24-17-11-20(30-3)19(29-2)10-14(17)18/h4-11H,1-3H3,(H2,25,26,27,28)	approved
Tofacitinib	Tasocitinib, Tofacitinib Citrate, CP-690, Xeljanz, CP-690550-10, Tasocitinib Citrate, CP-690550	C[C@@H]1CCN(C[C@@H]1N(C)c2ncnc3[nH]ccc23)C(=O)CC#N	InChI=1S/C16H20N6O/c1-11-5-8-22(14(23)3-6-17)9-13(11)21(2)16-12-4-7-18-15(12)19-10-20-16/h4,7,10-11,13H,3,5,8-9H2,1-2H3,(H,18,19,20)/t11-,13+/m1/s1	approved
Trametinib	GSK1120212, GSK1120212B, Trametinib Dimethyl Sulfoxide	CN1C(=O)C(=C2N(C(=O)N(C3CC3)C(=O)C2=C1Nc4ccc(I)cc4F)c5cccc(NC(=O)C)c5)C	InChI=1S/C26H23FIN5O4/c1-13-22-21(23(31(3)24(13)35)30-20-10-7-15(28)11-19(20)27)25(36)33(17-8-9-17)26(37)32(22)18-6-4-5-16(12-18)29-14(2)34/h4-7,10-12,17,30H,8-9H2,1-3H3,(H,29,34)	approved
Vandetanib	Caprelsa, GNF-Pf-2188, Zactima, ZD-64, ZD-6474	COc1cc2c(Nc3ccc(Br)cc3F)ncnc2cc1OCC4CCN(C)CC4	InChI=1S/C22H24BrFN4O2/c1-28-7-5-14(6-8-28)12-30-21-11-19-16(10-20(21)29-2)22(26-13-25-19)27-18-4-3-15(23)9-17(18)24/h3-4,9-11,13-14H,5-8,12H2,1-2H3,(H,25,26,27)	approved
Vemurafenib	PLX-4032, Ro-5185426, RG-7204, Zelboraf	CCCS(=O)(=O)Nc1ccc(F)c(C(=O)c2c[nH]c3ncc(cc23)c4ccc(Cl)cc4)c1F	InChI=1S/C23H18ClF2N3O3S/c1-2-9-33(31,32)29-19-8-7-18(25)20(21(19)26)22(30)17-12-28-23-16(17)10-14(11-27-23)13-3-5-15(24)6-4-13/h3-8,10-12,29H,2,9H2,1H3,(H,27,28)	approved

## Sheet: Samples
Experiment_name	Sample_name	Organism	Tissue / cell line / cell type	Treatment	Treatment details	Treatment agent	Cell extract	Chromatography first dimension	Affinity purification	Quantification method	Quantification channel	Protein digestion method	Protease	Online liquid chromatography system	Mass spectrometer	MS resolution	MS/MS resolution	Fragmentation method	MS detector	MS/MS detector	Aquisition mode
Abemaciclib	Abemaciclib 1000nM	human	MV4-11 + K-562 + COLO205 + SK-N-BE2 + OVCAR-8	Inhibitor small molecule	Two dose	Abemaciclib	Whole		Kinobeads_epsilon	Label-free: Intensity		On-bead digestion	Trypsin	Dionex UltiMate 3000	Q Exactive HF	HighRes	HighRes	HCD	Orbitrap	Orbitrap	DDA inclusion list
Abemaciclib	Abemaciclib 100nM	human	MV4-11 + K-562 + COLO205 + SK-N-BE2 + OVCAR-8	Inhibitor small molecule	Two dose	Abemaciclib	Whole		Kinobeads_epsilon	Label-free: Intensity		On-bead digestion	Trypsin	Dionex UltiMate 3000	Q Exactive HF	HighRes	HighRes	HCD	Orbitrap	Orbitrap	DDA inclusion list
Abemaciclib	Abemaciclib DMSO	human	MV4-11 + K-562 + COLO205 + SK-N-BE2 + OVCAR-8	Inhibitor small molecule	Two dose	Abemaciclib	Whole		Kinobeads_epsilon	Label-free: Intensity		On-bead digestion	Trypsin	Dionex UltiMate 3000	Q Exactive HF	HighRes	HighRes	HCD	Orbitrap	Orbitrap	DDA inclusion list
Afatinib	Afatinib 1000nM	human	MV4-11 + K-562 + COLO205 + SK-N-BE2 + OVCAR-8	Inhibitor small molecule	Two dose	Afatinib	Whole		Kinobeads_epsilon	Label-free: Intensity		On-bead digestion	Trypsin	Dionex UltiMate 3000	Q Exactive HF	HighRes	HighRes	HCD	Orbitrap	Orbitrap	DDA inclusion list
Afatinib	Afatinib 100nM	human	MV4-11 + K-562 + COLO205 + SK-N-BE2 + OVCAR-8	Inhibitor small molecule	Two dose	Afatinib	Whole		Kinobeads_epsilon	Label-free: Intensity		On-bead digestion	Trypsin	Dionex UltiMate 3000	Q Exactive HF	HighRes	HighRes	HCD	Orbitrap	Orbitrap	DDA inclusion list
Afatinib	Afatinib DMSO	human	MV4-11 + K-562 + COLO205 + SK-N-BE2 + OVCAR-8	Inhibitor small molecule	Two dose	Afatinib	Whole		Kinobeads_epsilon	Label-free: Intensity		On-bead digestion	Trypsin	Dionex UltiMate 3000	Q Exactive HF	HighRes	HighRes	HCD	Orbitrap	Orbitrap	DDA inclusion list
AH20685XX	AH20685XX 1000nM	human	MV4-11 + K-562 + COLO205 + SK-N-BE2 + OVCAR-8	Inhibitor small molecule	Two dose	AH20685XX	Whole		Kinobeads_epsilon	Label-free: Intensity		On-bead digestion	Trypsin	Dionex UltiMate 3000	Q Exactive HF	HighRes	HighRes	HCD	Orbitrap	Orbitrap	DDA inclusion list
AH20685XX	AH20685XX 100nM	human	MV4-11 + K-562 + COLO205 + SK-N-BE2 + OVCAR-8	Inhibitor small molecule	Two dose	AH20685XX	Whole		Kinobeads_epsilon	Label-free: Intensity		On-bead digestion	Trypsin	Dionex UltiMate 3000	Q Exactive HF	HighRes	HighRes	HCD	Orbitrap	Orbitrap	DDA inclusion list
AH20685XX	AH20685XX DMSO	human	MV4-11 + K-562 + COLO205 + SK-N-BE2 + OVCAR-8	Inhibitor small molecule	Two dose	AH20685XX	Whole		Kinobeads_epsilon	Label-free: Intensity		On-bead digestion	Trypsin	Dionex UltiMate 3000	Q Exactive HF	HighRes	HighRes	HCD	Orbitrap	Orbitrap	DDA inclusion list
AH2635	AH2635 1000nM	human	MV4-11 + K-562 + COLO205 + SK-N-BE2 + OVCAR-8	Inhibitor small molecule	Two dose	AH2635	Whole		Kinobeads_epsilon	Label-free: Intensity		On-bead digestion	Trypsin	Dionex UltiMate 3000	Q Exactive HF	HighRes	HighRes	HCD	Orbitrap	Orbitrap	DDA inclusion list
AH2635	AH2635 100nM	human	MV4-11 + K-562 + COLO205 + SK-N-BE2 + OVCAR-8	Inhibitor small molecule	Two dose	AH2635	Whole		Kinobeads_epsilon	Label-free: Intensity		On-bead digestion	Trypsin	Dionex UltiMate 3000	Q Exactive HF	HighRes	HighRes	HCD	Orbitrap	Orbitrap	DDA inclusion list
AH2635	AH2635 DMSO	human	MV4-11 + K-562 + COLO205 + SK-N-BE2 + OVCAR-8	Inhibitor small molecule	Two dose	AH2635	Whole		Kinobeads_epsilon	Label-free: Intensity		On-bead digestion	Trypsin	Dionex UltiMate 3000	Q Exactive HF	HighRes	HighRes	HCD	Orbitrap	Orbitrap	DDA inclusion list
AH5015_KCGS	AH5015_KCGS 1000nM	human	MV4-11 + K-562 + COLO205 + SK-N-BE2 + OVCAR-8	Inhibitor small molecule	Two dose	AH5015_KCGS	Whole		Kinobeads_epsilon	Label-free: Intensity		On-bead digestion	Trypsin	Dionex UltiMate 3000	Q Exactive HF	HighRes	HighRes	HCD	Orbitrap	Orbitrap	DDA inclusion list
AH5015_KCGS	AH5015_KCGS 100nM	human	MV4-11 + K-562 + COLO205 + SK-N-BE2 + OVCAR-8	Inhibitor small molecule	Two dose	AH5015_KCGS	Whole		Kinobeads_epsilon	Label-free: Intensity		On-bead digestion	Trypsin	Dionex UltiMate 3000	Q Exactive HF	HighRes	HighRes	HCD	Orbitrap	Orbitrap	DDA inclusion list
AH5015_KCGS	AH5015_KCGS DMSO	human	MV4-11 + K-562 + COLO205 + SK-N-BE2 + OVCAR-8	Inhibitor small molecule	Two dose	AH5015_KCGS	Whole		Kinobeads_epsilon	Label-free: Intensity		On-bead digestion	Trypsin	Dionex UltiMate 3000	Q Exactive HF	HighRes	HighRes	HCD	Orbitrap	Orbitrap	DDA inclusion list
AH5015X	AH5015X 1000nM	human	MV4-11 + K-562 + COLO205 + SK-N-BE2 + OVCAR-8	Inhibitor small molecule	Two dose	AH5015X	Whole		Kinobeads_epsilon	Label-free: Intensity		On-bead digestion	Trypsin	Dionex UltiMate 3000	Q Exactive HF	HighRes	HighRes	HCD	Orbitrap	Orbitrap	DDA inclusion list
AH5015X	AH5015X 100nM	human	MV4-11 + K-562 + COLO205 + SK-N-BE2 + OVCAR-8	Inhibitor small molecule	Two dose	AH5015X	Whole		Kinobeads_epsilon	Label-free: Intensity		On-bead digestion	Trypsin	Dionex UltiMate 3000	Q Exactive HF	HighRes	HighRes	HCD	Orbitrap	Orbitrap	DDA inclusion list
AH5015X	AH5015X DMSO	human	MV4-11 + K-562 + COLO205 + SK-N-BE2 + OVCAR-8	Inhibitor small molecule	Two dose	AH5015X	Whole		Kinobeads_epsilon	Label-free: Intensity		On-bead digestion	Trypsin	Dionex UltiMate 3000	Q Exactive HF	HighRes	HighRes	HCD	Orbitrap	Orbitrap	DDA inclusion list
Alectinib	Alectinib 1000nM	human	MV4-11 + K-562 + COLO205 + SK-N-BE2 + OVCAR-8	Inhibitor small molecule	Two dose	Alectinib	Whole		Kinobeads_epsilon	Label-free: Intensity		On-bead digestion	Trypsin	Dionex UltiMate 3000	Q Exactive HF	HighRes	HighRes	HCD	Orbitrap	Orbitrap	DDA inclusion list
Alectinib	Alectinib 100nM	human	MV4-11 + K-562 + COLO205 + SK-N-BE2 + OVCAR-8	Inhibitor small molecule	Two dose	Alectinib	Whole		Kinobeads_epsilon	Label-free: Intensity		On-bead digestion	Trypsin	Dionex UltiMate 3000	Q Exactive HF	HighRes	HighRes	HCD	Orbitrap	Orbitrap	DDA inclusion list
Alectinib	Alectinib DMSO	human	MV4-11 + K-562 + COLO205 + SK-N-BE2 + OVCAR-8	Inhibitor small molecule	Two dose	Alectinib	Whole		Kinobeads_epsilon	Label-free: Intensity		On-bead digestion	Trypsin	Dionex UltiMate 3000	Q Exactive HF	HighRes	HighRes	HCD	Orbitrap	Orbitrap	DDA inclusion list
Apatinib	Apatinib 1000nM	human	MV4-11 + K-562 + COLO205 + SK-N-BE2 + OVCAR-8	Inhibitor small molecule	Two dose	Apatinib	Whole		Kinobeads_epsilon	Label-free: Intensity		On-bead digestion	Trypsin	Dionex UltiMate 3000	Q Exactive HF	HighRes	HighRes	HCD	Orbitrap	Orbitrap	DDA inclusion list
Apatinib	Apatinib 100nM	human	MV4-11 + K-562 + COLO205 + SK-N-BE2 + OVCAR-8	Inhibitor small molecule	Two dose	Apatinib	Whole		Kinobeads_epsilon	Label-free: Intensity		On-bead digestion	Trypsin	Dionex UltiMate 3000	Q Exactive HF	HighRes	HighRes	HCD	Orbitrap	Orbitrap	DDA inclusion list
Apatinib	Apatinib DMSO	human	MV4-11 + K-562 + COLO205 + SK-N-BE2 + OVCAR-8	Inhibitor small molecule	Two dose	Apatinib	Whole		Kinobeads_epsilon	Label-free: Intensity		On-bead digestion	Trypsin	Dionex UltiMate 3000	Q Exactive HF	HighRes	HighRes	HCD	Orbitrap	Orbitrap	DDA inclusion list
AT-13148	AT-13148 1000nM	human	MV4-11 + K-562 + COLO205 + SK-N-BE2 + OVCAR-8	Inhibitor small molecule	Two dose	AT-18148	Whole		Kinobeads_epsilon	Label-free: Intensity		On-bead digestion	Trypsin	Dionex UltiMate 3000	Q Exactive HF	HighRes	HighRes	HCD	Orbitrap	Orbitrap	DDA inclusion list
AT-13148	AT-13148 100nM	human	MV4-11 + K-562 + COLO205 + SK-N-BE2 + OVCAR-8	Inhibitor small molecule	Two dose	AT-18148	Whole		Kinobeads_epsilon	Label-free: Intensity		On-bead digestion	Trypsin	Dionex UltiMate 3000	Q Exactive HF	HighRes	HighRes	HCD	Orbitrap	Orbitrap	DDA inclusion list
AT-13148	AT-13148 DMSO	human	MV4-11 + K-562 + COLO205 + SK-N-BE2 + OVCAR-8	Inhibitor small molecule	Two dose	AT-18148	Whole		Kinobeads_epsilon	Label-free: Intensity		On-bead digestion	Trypsin	Dionex UltiMate 3000	Q Exactive HF	HighRes	HighRes	HCD	Orbitrap	Orbitrap	DDA inclusion list
AT-9283	AT-9283 1000nM	human	MV4-11 + K-562 + COLO205 + SK-N-BE2 + OVCAR-8	Inhibitor small molecule	Two dose	AT-9283	Whole		Kinobeads_epsilon	Label-free: Intensity		On-bead digestion	Trypsin	Dionex UltiMate 3000	Q Exactive HF	HighRes	HighRes	HCD	Orbitrap	Orbitrap	DDA inclusion list
AT-9283	AT-9283 100nM	human	MV4-11 + K-562 + COLO205 + SK-N-BE2 + OVCAR-8	Inhibitor small molecule	Two dose	AT-9283	Whole		Kinobeads_epsilon	Label-free: Intensity		On-bead digestion	Trypsin	Dionex UltiMate 3000	Q Exactive HF	HighRes	HighRes	HCD	Orbitrap	Orbitrap	DDA inclusion list
AT-9283	AT-9283 DMSO	human	MV4-11 + K-562 + COLO205 + SK-N-BE2 + OVCAR-8	Inhibitor small molecule	Two dose	AT-9283	Whole		Kinobeads_epsilon	Label-free: Intensity		On-bead digestion	Trypsin	Dionex UltiMate 3000	Q Exactive HF	HighRes	HighRes	HCD	Orbitrap	Orbitrap	DDA inclusion list
Axitinib	Axitinib 1000nM	human	MV4-11 + K-562 + COLO205 + SK-N-BE2 + OVCAR-8	Inhibitor small molecule	Two dose	Axitinib	Whole		Kinobeads_epsilon	Label-free: Intensity		On-bead digestion	Trypsin	Dionex UltiMate 3000	Q Exactive HF	HighRes	HighRes	HCD	Orbitrap	Orbitrap	DDA inclusion list
Axitinib	Axitinib 100nM	human	MV4-11 + K-562 + COLO205 + SK-N-BE2 + OVCAR-8	Inhibitor small molecule	Two dose	Axitinib	Whole		Kinobeads_epsilon	Label-free: Intensity		On-bead digestion	Trypsin	Dionex UltiMate 3000	Q Exactive HF	HighRes	HighRes	HCD	Orbitrap	Orbitrap	DDA inclusion list
Axitinib	Axitinib DMSO	human	MV4-11 + K-562 + COLO205 + SK-N-BE2 + OVCAR-8	Inhibitor small molecule	Two dose	Axitinib	Whole		Kinobeads_epsilon	Label-free: Intensity		On-bead digestion	Trypsin	Dionex UltiMate 3000	Q Exactive HF	HighRes	HighRes	HCD	Orbitrap	Orbitrap	DDA inclusion list
Baricitinib	Baricitinib 1000nM	human	MV4-11 + K-562 + COLO205 + SK-N-BE2 + OVCAR-8	Inhibitor small molecule	Two dose	Baricitinib	Whole		Kinobeads_epsilon	Label-free: Intensity		On-bead digestion	Trypsin	Dionex UltiMate 3000	Q Exactive HF	HighRes	HighRes	HCD	Orbitrap	Orbitrap	DDA inclusion list
Baricitinib	Baricitinib 100nM	human	MV4-11 + K-562 + COLO205 + SK-N-BE2 + OVCAR-8	Inhibitor small molecule	Two dose	Baricitinib	Whole		Kinobeads_epsilon	Label-free: Intensity		On-bead digestion	Trypsin	Dionex UltiMate 3000	Q Exactive HF	HighRes	HighRes	HCD	Orbitrap	Orbitrap	DDA inclusion list
Baricitinib	Baricitinib DMSO	human	MV4-11 + K-562 + COLO205 + SK-N-BE2 + OVCAR-8	Inhibitor small molecule	Two dose	Baricitinib	Whole		Kinobeads_epsilon	Label-free: Intensity		On-bead digestion	Trypsin	Dionex UltiMate 3000	Q Exactive HF	HighRes	HighRes	HCD	Orbitrap	Orbitrap	DDA inclusion list
BI00007366	BI00007366 1000nM	human	MV4-11 + K-562 + COLO205 + SK-N-BE2 + OVCAR-8	Inhibitor small molecule	BI00007366	BI00007366	Whole		Kinobeads_epsilon	Label-free: Intensity		On-bead digestion	Trypsin	Dionex UltiMate 3000	Q Exactive HF	HighRes	HighRes	HCD	Orbitrap	Orbitrap	DDA inclusion list
BI00007366	BI00007366 100nM	human	MV4-11 + K-562 + COLO205 + SK-N-BE2 + OVCAR-8	Inhibitor small molecule	BI00007366	BI00007366	Whole		Kinobeads_epsilon	Label-free: Intensity		On-bead digestion	Trypsin	Dionex UltiMate 3000	Q Exactive HF	HighRes	HighRes	HCD	Orbitrap	Orbitrap	DDA inclusion list
BI00007366	BI00007366 DMSO	human	MV4-11 + K-562 + COLO205 + SK-N-BE2 + OVCAR-8	Inhibitor small molecule	BI00007366	BI00007366	Whole		Kinobeads_epsilon	Label-free: Intensity		On-bead digestion	Trypsin	Dionex UltiMate 3000	Q Exactive HF	HighRes	HighRes	HCD	Orbitrap	Orbitrap	DDA inclusion list
BI00009348	BI00009348 1000nM	human	MV4-11 + K-562 + COLO205 + SK-N-BE2 + OVCAR-8	Inhibitor small molecule	BI00009348	BI00009348	Whole		Kinobeads_epsilon	Label-free: Intensity		On-bead digestion	Trypsin	Dionex UltiMate 3000	Q Exactive HF	HighRes	HighRes	HCD	Orbitrap	Orbitrap	DDA inclusion list
BI00009348	BI00009348 100nM	human	MV4-11 + K-562 + COLO205 + SK-N-BE2 + OVCAR-8	Inhibitor small molecule	BI00009348	BI00009348	Whole		Kinobeads_epsilon	Label-free: Intensity		On-bead digestion	Trypsin	Dionex UltiMate 3000	Q Exactive HF	HighRes	HighRes	HCD	Orbitrap	Orbitrap	DDA inclusion list
BI00009348	BI00009348 DMSO	human	MV4-11 + K-562 + COLO205 + SK-N-BE2 + OVCAR-8	Inhibitor small molecule	BI00009348	BI00009348	Whole		Kinobeads_epsilon	Label-free: Intensity		On-bead digestion	Trypsin	Dionex UltiMate 3000	Q Exactive HF	HighRes	HighRes	HCD	Orbitrap	Orbitrap	DDA inclusion list
BI00036838	BI00036838 1000nM	human	MV4-11 + K-562 + COLO205 + SK-N-BE2 + OVCAR-8	Inhibitor small molecule	BI00036838	BI00036838	Whole		Kinobeads_epsilon	Label-free: Intensity		On-bead digestion	Trypsin	Dionex UltiMate 3000	Q Exactive HF	HighRes	HighRes	HCD	Orbitrap	Orbitrap	DDA inclusion list
BI00036838	BI00036838 100nM	human	MV4-11 + K-562 + COLO205 + SK-N-BE2 + OVCAR-8	Inhibitor small molecule	BI00036838	BI00036838	Whole		Kinobeads_epsilon	Label-free: Intensity		On-bead digestion	Trypsin	Dionex UltiMate 3000	Q Exactive HF	HighRes	HighRes	HCD	Orbitrap	Orbitrap	DDA inclusion list
BI00036838	BI00036838 DMSO	human	MV4-11 + K-562 + COLO205 + SK-N-BE2 + OVCAR-8	Inhibitor small molecule	BI00036838	BI00036838	Whole		Kinobeads_epsilon	Label-free: Intensity		On-bead digestion	Trypsin	Dionex UltiMate 3000	Q Exactive HF	HighRes	HighRes	HCD	Orbitrap	Orbitrap	DDA inclusion list
BI00047804	BI00047804 1000nM	human	MV4-11 + K-562 + COLO205 + SK-N-BE2 + OVCAR-8	Inhibitor small molecule	BI00047804	BI00047804	Whole		Kinobeads_epsilon	Label-free: Intensity		On-bead digestion	Trypsin	Dionex UltiMate 3000	Q Exactive HF	HighRes	HighRes	HCD	Orbitrap	Orbitrap	DDA inclusion list
BI00047804	BI00047804 100nM	human	MV4-11 + K-562 + COLO205 + SK-N-BE2 + OVCAR-8	Inhibitor small molecule	BI00047804	BI00047804	Whole		Kinobeads_epsilon	Label-free: Intensity		On-bead digestion	Trypsin	Dionex UltiMate 3000	Q Exactive HF	HighRes	HighRes	HCD	Orbitrap	Orbitrap	DDA inclusion list
BI00047804	BI00047804 DMSO	human	MV4-11 + K-562 + COLO205 + SK-N-BE2 + OVCAR-8	Inhibitor small molecule	BI00047804	BI00047804	Whole		Kinobeads_epsilon	Label-free: Intensity		On-bead digestion	Trypsin	Dionex UltiMate 3000	Q Exactive HF	HighRes	HighRes	HCD	Orbitrap	Orbitrap	DDA inclusion list
BI00113608	BI00113608 1000nM	human	MV4-11 + K-562 + COLO205 + SK-N-BE2 + OVCAR-8	Inhibitor small molecule	Two dose	BI00113608	Whole		Kinobeads_epsilon	Label-free: Intensity		On-bead digestion	Trypsin	Dionex UltiMate 3000	Q Exactive HF	HighRes	HighRes	HCD	Orbitrap	Orbitrap	DDA inclusion list
BI00113608	BI00113608 100nM	human	MV4-11 + K-562 + COLO205 + SK-N-BE2 + OVCAR-8	Inhibitor small molecule	Two dose	BI00113608	Whole		Kinobeads_epsilon	Label-free: Intensity		On-bead digestion	Trypsin	Dionex UltiMate 3000	Q Exactive HF	HighRes	HighRes	HCD	Orbitrap	Orbitrap	DDA inclusion list
BI00113608	BI00113608 DMSO	human	MV4-11 + K-562 + COLO205 + SK-N-BE2 + OVCAR-8	Inhibitor small molecule	Two dose	BI00113608	Whole		Kinobeads_epsilon	Label-free: Intensity		On-bead digestion	Trypsin	Dionex UltiMate 3000	Q Exactive HF	HighRes	HighRes	HCD	Orbitrap	Orbitrap	DDA inclusion list
BI00133844	BI00133844 1000nM	human	MV4-11 + K-562 + COLO205 + SK-N-BE2 + OVCAR-8	Inhibitor small molecule	Two dose	BI00133844	Whole		Kinobeads_epsilon	Label-free: Intensity		On-bead digestion	Trypsin	Dionex UltiMate 3000	Q Exactive HF	HighRes	HighRes	HCD	Orbitrap	Orbitrap	DDA inclusion list
BI00133844	BI00133844 100nM	human	MV4-11 + K-562 + COLO205 + SK-N-BE2 + OVCAR-8	Inhibitor small molecule	Two dose	BI00133844	Whole		Kinobeads_epsilon	Label-free: Intensity		On-bead digestion	Trypsin	Dionex UltiMate 3000	Q Exactive HF	HighRes	HighRes	HCD	Orbitrap	Orbitrap	DDA inclusion list
BI00133844	BI00133844 DMSO	human	MV4-11 + K-562 + COLO205 + SK-N-BE2 + OVCAR-8	Inhibitor small molecule	Two dose	BI00133844	Whole		Kinobeads_epsilon	Label-free: Intensity		On-bead digestion	Trypsin	Dionex UltiMate 3000	Q Exactive HF	HighRes	HighRes	HCD	Orbitrap	Orbitrap	DDA inclusion list
BI00601000	BI00601000 1000nM	human	MV4-11 + K-562 + COLO205 + SK-N-BE2 + OVCAR-8	Inhibitor small molecule	BI00601000	BI00601000	Whole		Kinobeads_epsilon	Label-free: Intensity		On-bead digestion	Trypsin	Dionex UltiMate 3000	Q Exactive HF	HighRes	HighRes	HCD	Orbitrap	Orbitrap	DDA inclusion list
BI00601000	BI00601000 100nM	human	MV4-11 + K-562 + COLO205 + SK-N-BE2 + OVCAR-8	Inhibitor small molecule	BI00601000	BI00601000	Whole		Kinobeads_epsilon	Label-free: Intensity		On-bead digestion	Trypsin	Dionex UltiMate 3000	Q Exactive HF	HighRes	HighRes	HCD	Orbitrap	Orbitrap	DDA inclusion list
BI00601000	BI00601000 DMSO	human	MV4-11 + K-562 + COLO205 + SK-N-BE2 + OVCAR-8	Inhibitor small molecule	BI00601000	BI00601000	Whole		Kinobeads_epsilon	Label-free: Intensity		On-bead digestion	Trypsin	Dionex UltiMate 3000	Q Exactive HF	HighRes	HighRes	HCD	Orbitrap	Orbitrap	DDA inclusion list
BI00604564	BI00604564 1000nM	human	MV4-11 + K-562 + COLO205 + SK-N-BE2 + OVCAR-8	Inhibitor small molecule	Two dose	BI00604564	Whole		Kinobeads_epsilon	Label-free: Intensity		On-bead digestion	Trypsin	Dionex UltiMate 3000	Q Exactive HF	HighRes	HighRes	HCD	Orbitrap	Orbitrap	DDA inclusion list
BI00604564	BI00604564 100nM	human	MV4-11 + K-562 + COLO205 + SK-N-BE2 + OVCAR-8	Inhibitor small molecule	Two dose	BI00604564	Whole		Kinobeads_epsilon	Label-free: Intensity		On-bead digestion	Trypsin	Dionex UltiMate 3000	Q Exactive HF	HighRes	HighRes	HCD	Orbitrap	Orbitrap	DDA inclusion list
BI00604564	BI00604564 DMSO	human	MV4-11 + K-562 + COLO205 + SK-N-BE2 + OVCAR-8	Inhibitor small molecule	Two dose	BI00604564	Whole		Kinobeads_epsilon	Label-free: Intensity		On-bead digestion	Trypsin	Dionex UltiMate 3000	Q Exactive HF	HighRes	HighRes	HCD	Orbitrap	Orbitrap	DDA inclusion list
BI00614644	BI00614644 1000nM	human	MV4-11 + K-562 + COLO205 + SK-N-BE2 + OVCAR-8	Inhibitor small molecule	BI00614644	BI00614644	Whole		Kinobeads_epsilon	Label-free: Intensity		On-bead digestion	Trypsin	Dionex UltiMate 3000	Q Exactive HF	HighRes	HighRes	HCD	Orbitrap	Orbitrap	DDA inclusion list
BI00614644	BI00614644 100nM	human	MV4-11 + K-562 + COLO205 + SK-N-BE2 + OVCAR-8	Inhibitor small molecule	BI00614644	BI00614644	Whole		Kinobeads_epsilon	Label-free: Intensity		On-bead digestion	Trypsin	Dionex UltiMate 3000	Q Exactive HF	HighRes	HighRes	HCD	Orbitrap	Orbitrap	DDA inclusion list
BI00614644	BI00614644 DMSO	human	MV4-11 + K-562 + COLO205 + SK-N-BE2 + OVCAR-8	Inhibitor small molecule	BI00614644	BI00614644	Whole		Kinobeads_epsilon	Label-free: Intensity		On-bead digestion	Trypsin	Dionex UltiMate 3000	Q Exactive HF	HighRes	HighRes	HCD	Orbitrap	Orbitrap	DDA inclusion list
BI00645435	BI00645435 1000nM	human	MV4-11 + K-562 + COLO205 + SK-N-BE2 + OVCAR-8	Inhibitor small molecule	BI00645435	BI00645435	Whole		Kinobeads_epsilon	Label-free: Intensity		On-bead digestion	Trypsin	Dionex UltiMate 3000	Q Exactive HF	HighRes	HighRes	HCD	Orbitrap	Orbitrap	DDA inclusion list
BI00645435	BI00645435 100nM	human	MV4-11 + K-562 + COLO205 + SK-N-BE2 + OVCAR-8	Inhibitor small molecule	BI00645435	BI00645435	Whole		Kinobeads_epsilon	Label-free: Intensity		On-bead digestion	Trypsin	Dionex UltiMate 3000	Q Exactive HF	HighRes	HighRes	HCD	Orbitrap	Orbitrap	DDA inclusion list
BI00645435	BI00645435 DMSO	human	MV4-11 + K-562 + COLO205 + SK-N-BE2 + OVCAR-8	Inhibitor small molecule	BI00645435	BI00645435	Whole		Kinobeads_epsilon	Label-free: Intensity		On-bead digestion	Trypsin	Dionex UltiMate 3000	Q Exactive HF	HighRes	HighRes	HCD	Orbitrap	Orbitrap	DDA inclusion list
BI00801818	BI00801818 1000nM	human	MV4-11 + K-562 + COLO205 + SK-N-BE2 + OVCAR-8	Inhibitor small molecule	Two dose	BI00801818	Whole		Kinobeads_epsilon	Label-free: Intensity		On-bead digestion	Trypsin	Dionex UltiMate 3000	Q Exactive HF	HighRes	HighRes	HCD	Orbitrap	Orbitrap	DDA inclusion list
BI00801818	BI00801818 100nM	human	MV4-11 + K-562 + COLO205 + SK-N-BE2 + OVCAR-8	Inhibitor small molecule	Two dose	BI00801818	Whole		Kinobeads_epsilon	Label-free: Intensity		On-bead digestion	Trypsin	Dionex UltiMate 3000	Q Exactive HF	HighRes	HighRes	HCD	Orbitrap	Orbitrap	DDA inclusion list
BI00801818	BI00801818 DMSO	human	MV4-11 + K-562 + COLO205 + SK-N-BE2 + OVCAR-8	Inhibitor small molecule	Two dose	BI00801818	Whole		Kinobeads_epsilon	Label-free: Intensity		On-bead digestion	Trypsin	Dionex UltiMate 3000	Q Exactive HF	HighRes	HighRes	HCD	Orbitrap	Orbitrap	DDA inclusion list
BI00865461	BI00865461 1000nM	human	MV4-11 + K-562 + COLO205 + SK-N-BE2 + OVCAR-8	Inhibitor small molecule	BI00865461	BI00865461	Whole		Kinobeads_epsilon	Label-free: Intensity		On-bead digestion	Trypsin	Dionex UltiMate 3000	Q Exactive HF	HighRes	HighRes	HCD	Orbitrap	Orbitrap	DDA inclusion list
BI00865461	BI00865461 100nM	human	MV4-11 + K-562 + COLO205 + SK-N-BE2 + OVCAR-8	Inhibitor small molecule	BI00865461	BI00865461	Whole		Kinobeads_epsilon	Label-free: Intensity		On-bead digestion	Trypsin	Dionex UltiMate 3000	Q Exactive HF	HighRes	HighRes	HCD	Orbitrap	Orbitrap	DDA inclusion list
BI00865461	BI00865461 DMSO	human	MV4-11 + K-562 + COLO205 + SK-N-BE2 + OVCAR-8	Inhibitor small molecule	BI00865461	BI00865461	Whole		Kinobeads_epsilon	Label-free: Intensity		On-bead digestion	Trypsin	Dionex UltiMate 3000	Q Exactive HF	HighRes	HighRes	HCD	Orbitrap	Orbitrap	DDA inclusion list
BI01125081	BI01125081 1000nM	human	MV4-11 + K-562 + COLO205 + SK-N-BE2 + OVCAR-8	Inhibitor small molecule	BI01125081	BI01125081	Whole		Kinobeads_epsilon	Label-free: Intensity		On-bead digestion	Trypsin	Dionex UltiMate 3000	Q Exactive HF	HighRes	HighRes	HCD	Orbitrap	Orbitrap	DDA inclusion list
BI01125081	BI01125081 100nM	human	MV4-11 + K-562 + COLO205 + SK-N-BE2 + OVCAR-8	Inhibitor small molecule	BI01125081	BI01125081	Whole		Kinobeads_epsilon	Label-free: Intensity		On-bead digestion	Trypsin	Dionex UltiMate 3000	Q Exactive HF	HighRes	HighRes	HCD	Orbitrap	Orbitrap	DDA inclusion list
BI01125081	BI01125081 DMSO	human	MV4-11 + K-562 + COLO205 + SK-N-BE2 + OVCAR-8	Inhibitor small molecule	BI01125081	BI01125081	Whole		Kinobeads_epsilon	Label-free: Intensity		On-bead digestion	Trypsin	Dionex UltiMate 3000	Q Exactive HF	HighRes	HighRes	HCD	Orbitrap	Orbitrap	DDA inclusion list
BI2536	BI2536 1000nM	human	MV4-11 + K-562 + COLO205 + SK-N-BE2 + OVCAR-8	Inhibitor small molecule	BI2536	BI2536	Whole		Kinobeads_epsilon	Label-free: Intensity		On-bead digestion	Trypsin	Dionex UltiMate 3000	Q Exactive HF	HighRes	HighRes	HCD	Orbitrap	Orbitrap	DDA inclusion list
BI2536	BI2536 100nM	human	MV4-11 + K-562 + COLO205 + SK-N-BE2 + OVCAR-8	Inhibitor small molecule	BI2536	BI2536	Whole		Kinobeads_epsilon	Label-free: Intensity		On-bead digestion	Trypsin	Dionex UltiMate 3000	Q Exactive HF	HighRes	HighRes	HCD	Orbitrap	Orbitrap	DDA inclusion list
BI2536	BI2536 DMSO	human	MV4-11 + K-562 + COLO205 + SK-N-BE2 + OVCAR-8	Inhibitor small molecule	BI2536	BI2536	Whole		Kinobeads_epsilon	Label-free: Intensity		On-bead digestion	Trypsin	Dionex UltiMate 3000	Q Exactive HF	HighRes	HighRes	HCD	Orbitrap	Orbitrap	DDA inclusion list
BIBF0846CL	BIBF0846CL 1000nM	human	MV4-11 + K-562 + COLO205 + SK-N-BE2 + OVCAR-8	Inhibitor small molecule	BIBF0846CL	BIBF0846CL	Whole		Kinobeads_epsilon	Label-free: Intensity		On-bead digestion	Trypsin	Dionex UltiMate 3000	Q Exactive HF	HighRes	HighRes	HCD	Orbitrap	Orbitrap	DDA inclusion list
BIBF0846CL	BIBF0846CL 100nM	human	MV4-11 + K-562 + COLO205 + SK-N-BE2 + OVCAR-8	Inhibitor small molecule	BIBF0846CL	BIBF0846CL	Whole		Kinobeads_epsilon	Label-free: Intensity		On-bead digestion	Trypsin	Dionex UltiMate 3000	Q Exactive HF	HighRes	HighRes	HCD	Orbitrap	Orbitrap	DDA inclusion list
BIBF0846CL	BIBF0846CL DMSO	human	MV4-11 + K-562 + COLO205 + SK-N-BE2 + OVCAR-8	Inhibitor small molecule	BIBF0846CL	BIBF0846CL	Whole		Kinobeads_epsilon	Label-free: Intensity		On-bead digestion	Trypsin	Dionex UltiMate 3000	Q Exactive HF	HighRes	HighRes	HCD	Orbitrap	Orbitrap	DDA inclusion list
BIBW3133BS	BIBW3133BS 1000nM	human	MV4-11 + K-562 + COLO205 + SK-N-BE2 + OVCAR-8	Inhibitor small molecule	Two dose	BIBW3133BS	Whole		Kinobeads_epsilon	Label-free: Intensity		On-bead digestion	Trypsin	Dionex UltiMate 3000	Q Exactive HF	HighRes	HighRes	HCD	Orbitrap	Orbitrap	DDA inclusion list
BIBW3133BS	BIBW3133BS 100nM	human	MV4-11 + K-562 + COLO205 + SK-N-BE2 + OVCAR-8	Inhibitor small molecule	Two dose	BIBW3133BS	Whole		Kinobeads_epsilon	Label-free: Intensity		On-bead digestion	Trypsin	Dionex UltiMate 3000	Q Exactive HF	HighRes	HighRes	HCD	Orbitrap	Orbitrap	DDA inclusion list
BIBW3133BS	BIBW3133BS DMSO	human	MV4-11 + K-562 + COLO205 + SK-N-BE2 + OVCAR-8	Inhibitor small molecule	Two dose	BIBW3133BS	Whole		Kinobeads_epsilon	Label-free: Intensity		On-bead digestion	Trypsin	Dionex UltiMate 3000	Q Exactive HF	HighRes	HighRes	HCD	Orbitrap	Orbitrap	DDA inclusion list
Binimetinib	Binimetinib 1000nM	human	MV4-11 + K-562 + COLO205 + SK-N-BE2 + OVCAR-8	Inhibitor small molecule	Two dose	Binimetinib	Whole		Kinobeads_epsilon	Label-free: Intensity		On-bead digestion	Trypsin	Dionex UltiMate 3000	Q Exactive HF	HighRes	HighRes	HCD	Orbitrap	Orbitrap	DDA inclusion list
Binimetinib	Binimetinib 100nM	human	MV4-11 + K-562 + COLO205 + SK-N-BE2 + OVCAR-8	Inhibitor small molecule	Two dose	Binimetinib	Whole		Kinobeads_epsilon	Label-free: Intensity		On-bead digestion	Trypsin	Dionex UltiMate 3000	Q Exactive HF	HighRes	HighRes	HCD	Orbitrap	Orbitrap	DDA inclusion list
Binimetinib	Binimetinib DMSO	human	MV4-11 + K-562 + COLO205 + SK-N-BE2 + OVCAR-8	Inhibitor small molecule	Two dose	Binimetinib	Whole		Kinobeads_epsilon	Label-free: Intensity		On-bead digestion	Trypsin	Dionex UltiMate 3000	Q Exactive HF	HighRes	HighRes	HCD	Orbitrap	Orbitrap	DDA inclusion list
BIRB0876BS	BIRB0876BS 1000nM	human	MV4-11 + K-562 + COLO205 + SK-N-BE2 + OVCAR-8	Inhibitor small molecule	BIRB0876BS	BIRB0876BS	Whole		Kinobeads_epsilon	Label-free: Intensity		On-bead digestion	Trypsin	Dionex UltiMate 3000	Q Exactive HF	HighRes	HighRes	HCD	Orbitrap	Orbitrap	DDA inclusion list
BIRB0876BS	BIRB0876BS 100nM	human	MV4-11 + K-562 + COLO205 + SK-N-BE2 + OVCAR-8	Inhibitor small molecule	BIRB0876BS	BIRB0876BS	Whole		Kinobeads_epsilon	Label-free: Intensity		On-bead digestion	Trypsin	Dionex UltiMate 3000	Q Exactive HF	HighRes	HighRes	HCD	Orbitrap	Orbitrap	DDA inclusion list
BIRB0876BS	BIRB0876BS DMSO	human	MV4-11 + K-562 + COLO205 + SK-N-BE2 + OVCAR-8	Inhibitor small molecule	BIRB0876BS	BIRB0876BS	Whole		Kinobeads_epsilon	Label-free: Intensity		On-bead digestion	Trypsin	Dionex UltiMate 3000	Q Exactive HF	HighRes	HighRes	HCD	Orbitrap	Orbitrap	DDA inclusion list
BIRZ0518XX	BIRZ0518XX 1000nM	human	MV4-11 + K-562 + COLO205 + SK-N-BE2 + OVCAR-8	Inhibitor small molecule	Two dose	BIRZ0518XX	Whole		Kinobeads_epsilon	Label-free: Intensity		On-bead digestion	Trypsin	Dionex UltiMate 3000	Q Exactive HF	HighRes	HighRes	HCD	Orbitrap	Orbitrap	DDA inclusion list
BIRZ0518XX	BIRZ0518XX 100nM	human	MV4-11 + K-562 + COLO205 + SK-N-BE2 + OVCAR-8	Inhibitor small molecule	Two dose	BIRZ0518XX	Whole		Kinobeads_epsilon	Label-free: Intensity		On-bead digestion	Trypsin	Dionex UltiMate 3000	Q Exactive HF	HighRes	HighRes	HCD	Orbitrap	Orbitrap	DDA inclusion list
BIRZ0518XX	BIRZ0518XX DMSO	human	MV4-11 + K-562 + COLO205 + SK-N-BE2 + OVCAR-8	Inhibitor small molecule	Two dose	BIRZ0518XX	Whole		Kinobeads_epsilon	Label-free: Intensity		On-bead digestion	Trypsin	Dionex UltiMate 3000	Q Exactive HF	HighRes	HighRes	HCD	Orbitrap	Orbitrap	DDA inclusion list
BMX-IN-1	BMX-IN-1 1000nM	human	MV4-11 + K-562 + COLO205 + SK-N-BE2 + OVCAR-8	Inhibitor small molecule	Two dose	BMX-IN-1	Whole		Kinobeads_epsilon	Label-free: Intensity		On-bead digestion	Trypsin	Dionex UltiMate 3000	Q Exactive HF	HighRes	HighRes	HCD	Orbitrap	Orbitrap	DDA inclusion list
BMX-IN-1	BMX-IN-1 100nM	human	MV4-11 + K-562 + COLO205 + SK-N-BE2 + OVCAR-8	Inhibitor small molecule	Two dose	BMX-IN-1	Whole		Kinobeads_epsilon	Label-free: Intensity		On-bead digestion	Trypsin	Dionex UltiMate 3000	Q Exactive HF	HighRes	HighRes	HCD	Orbitrap	Orbitrap	DDA inclusion list
BMX-IN-1	BMX-IN-1 DMSO	human	MV4-11 + K-562 + COLO205 + SK-N-BE2 + OVCAR-8	Inhibitor small molecule	Two dose	BMX-IN-1	Whole		Kinobeads_epsilon	Label-free: Intensity		On-bead digestion	Trypsin	Dionex UltiMate 3000	Q Exactive HF	HighRes	HighRes	HCD	Orbitrap	Orbitrap	DDA inclusion list
Bosutinib	Bosutinib 1000nM	human	MV4-11 + K-562 + COLO205 + SK-N-BE2 + OVCAR-8	Inhibitor small molecule	Two dose	Bosutinib	Whole		Kinobeads_epsilon	Label-free: Intensity		On-bead digestion	Trypsin	Dionex UltiMate 3000	Q Exactive HF	HighRes	HighRes	HCD	Orbitrap	Orbitrap	DDA inclusion list
Bosutinib	Bosutinib 100nM	human	MV4-11 + K-562 + COLO205 + SK-N-BE2 + OVCAR-8	Inhibitor small molecule	Two dose	Bosutinib	Whole		Kinobeads_epsilon	Label-free: Intensity		On-bead digestion	Trypsin	Dionex UltiMate 3000	Q Exactive HF	HighRes	HighRes	HCD	Orbitrap	Orbitrap	DDA inclusion list
Bosutinib	Bosutinib DMSO	human	MV4-11 + K-562 + COLO205 + SK-N-BE2 + OVCAR-8	Inhibitor small molecule	Two dose	Bosutinib	Whole		Kinobeads_epsilon	Label-free: Intensity		On-bead digestion	Trypsin	Dionex UltiMate 3000	Q Exactive HF	HighRes	HighRes	HCD	Orbitrap	Orbitrap	DDA inclusion list
Brigatinib	Brigatinib 1000nM	human	MV4-11 + K-562 + COLO205 + SK-N-BE2 + OVCAR-8	Inhibitor small molecule	Two dose	Brigatinib	Whole		Kinobeads_epsilon	Label-free: Intensity		On-bead digestion	Trypsin	Dionex UltiMate 3000	Q Exactive HF	HighRes	HighRes	HCD	Orbitrap	Orbitrap	DDA inclusion list
Brigatinib	Brigatinib 100nM	human	MV4-11 + K-562 + COLO205 + SK-N-BE2 + OVCAR-8	Inhibitor small molecule	Two dose	Brigatinib	Whole		Kinobeads_epsilon	Label-free: Intensity		On-bead digestion	Trypsin	Dionex UltiMate 3000	Q Exactive HF	HighRes	HighRes	HCD	Orbitrap	Orbitrap	DDA inclusion list
Brigatinib	Brigatinib DMSO	human	MV4-11 + K-562 + COLO205 + SK-N-BE2 + OVCAR-8	Inhibitor small molecule	Two dose	Brigatinib	Whole		Kinobeads_epsilon	Label-free: Intensity		On-bead digestion	Trypsin	Dionex UltiMate 3000	Q Exactive HF	HighRes	HighRes	HCD	Orbitrap	Orbitrap	DDA inclusion list
CA93.0	CA93.0 1000nM	human	MV4-11 + K-562 + COLO205 + SK-N-BE2 + OVCAR-8	Inhibitor small molecule	Two dose	CA93.0	Whole		Kinobeads_epsilon	Label-free: Intensity		On-bead digestion	Trypsin	Dionex UltiMate 3000	Q Exactive HF	HighRes	HighRes	HCD	Orbitrap	Orbitrap	DDA inclusion list
CA93.0	CA93.0 100nM	human	MV4-11 + K-562 + COLO205 + SK-N-BE2 + OVCAR-8	Inhibitor small molecule	Two dose	CA93.0	Whole		Kinobeads_epsilon	Label-free: Intensity		On-bead digestion	Trypsin	Dionex UltiMate 3000	Q Exactive HF	HighRes	HighRes	HCD	Orbitrap	Orbitrap	DDA inclusion list
CA93.0	CA93.0 DMSO	human	MV4-11 + K-562 + COLO205 + SK-N-BE2 + OVCAR-8	Inhibitor small molecule	Two dose	CA93.0	Whole		Kinobeads_epsilon	Label-free: Intensity		On-bead digestion	Trypsin	Dionex UltiMate 3000	Q Exactive HF	HighRes	HighRes	HCD	Orbitrap	Orbitrap	DDA inclusion list
Cabozantinib	Cabozantinib 1000nM	human	MV4-11 + K-562 + COLO205 + SK-N-BE2 + OVCAR-8	Inhibitor small molecule	Two dose	Cabozantinib	Whole		Kinobeads_epsilon	Label-free: Intensity		On-bead digestion	Trypsin	Dionex UltiMate 3000	Q Exactive HF	HighRes	HighRes	HCD	Orbitrap	Orbitrap	DDA inclusion list
Cabozantinib	Cabozantinib 100nM	human	MV4-11 + K-562 + COLO205 + SK-N-BE2 + OVCAR-8	Inhibitor small molecule	Two dose	Cabozantinib	Whole		Kinobeads_epsilon	Label-free: Intensity		On-bead digestion	Trypsin	Dionex UltiMate 3000	Q Exactive HF	HighRes	HighRes	HCD	Orbitrap	Orbitrap	DDA inclusion list
Cabozantinib	Cabozantinib DMSO	human	MV4-11 + K-562 + COLO205 + SK-N-BE2 + OVCAR-8	Inhibitor small molecule	Two dose	Cabozantinib	Whole		Kinobeads_epsilon	Label-free: Intensity		On-bead digestion	Trypsin	Dionex UltiMate 3000	Q Exactive HF	HighRes	HighRes	HCD	Orbitrap	Orbitrap	DDA inclusion list
CCT241533	CCT241533 1000nM	human	MV4-11 + K-562 + COLO205 + SK-N-BE2 + OVCAR-8	Inhibitor small molecule	CCT241533	CCT241533	Whole		Kinobeads_epsilon	Label-free: Intensity		On-bead digestion	Trypsin	Dionex UltiMate 3000	Q Exactive HF	HighRes	HighRes	HCD	Orbitrap	Orbitrap	DDA inclusion list
CCT241533	CCT241533 100nM	human	MV4-11 + K-562 + COLO205 + SK-N-BE2 + OVCAR-8	Inhibitor small molecule	CCT241533	CCT241533	Whole		Kinobeads_epsilon	Label-free: Intensity		On-bead digestion	Trypsin	Dionex UltiMate 3000	Q Exactive HF	HighRes	HighRes	HCD	Orbitrap	Orbitrap	DDA inclusion list
CCT241533	CCT241533 DMSO	human	MV4-11 + K-562 + COLO205 + SK-N-BE2 + OVCAR-8	Inhibitor small molecule	CCT241533	CCT241533	Whole		Kinobeads_epsilon	Label-free: Intensity		On-bead digestion	Trypsin	Dionex UltiMate 3000	Q Exactive HF	HighRes	HighRes	HCD	Orbitrap	Orbitrap	DDA inclusion list
CCT244747	CCT244747 1000nM	human	MV4-11 + K-562 + COLO205 + SK-N-BE2 + OVCAR-8	Inhibitor small molecule	Two dose	CCT244747	Whole		Kinobeads_epsilon	Label-free: Intensity		On-bead digestion	Trypsin	Dionex UltiMate 3000	Q Exactive HF	HighRes	HighRes	HCD	Orbitrap	Orbitrap	DDA inclusion list
CCT244747	CCT244747 100nM	human	MV4-11 + K-562 + COLO205 + SK-N-BE2 + OVCAR-8	Inhibitor small molecule	Two dose	CCT244747	Whole		Kinobeads_epsilon	Label-free: Intensity		On-bead digestion	Trypsin	Dionex UltiMate 3000	Q Exactive HF	HighRes	HighRes	HCD	Orbitrap	Orbitrap	DDA inclusion list
CCT244747	CCT244747 DMSO	human	MV4-11 + K-562 + COLO205 + SK-N-BE2 + OVCAR-8	Inhibitor small molecule	Two dose	CCT244747	Whole		Kinobeads_epsilon	Label-free: Intensity		On-bead digestion	Trypsin	Dionex UltiMate 3000	Q Exactive HF	HighRes	HighRes	HCD	Orbitrap	Orbitrap	DDA inclusion list
CCT251545	CCT251545 1000nM	human	MV4-11 + K-562 + COLO205 + SK-N-BE2 + OVCAR-8	Inhibitor small molecule	CCT251545	CCT251545	Whole		Kinobeads_epsilon	Label-free: Intensity		On-bead digestion	Trypsin	Dionex UltiMate 3000	Q Exactive HF	HighRes	HighRes	HCD	Orbitrap	Orbitrap	DDA inclusion list
CCT251545	CCT251545 100nM	human	MV4-11 + K-562 + COLO205 + SK-N-BE2 + OVCAR-8	Inhibitor small molecule	CCT251545	CCT251545	Whole		Kinobeads_epsilon	Label-free: Intensity		On-bead digestion	Trypsin	Dionex UltiMate 3000	Q Exactive HF	HighRes	HighRes	HCD	Orbitrap	Orbitrap	DDA inclusion list
CCT251545	CCT251545 DMSO	human	MV4-11 + K-562 + COLO205 + SK-N-BE2 + OVCAR-8	Inhibitor small molecule	CCT251545	CCT251545	Whole		Kinobeads_epsilon	Label-free: Intensity		On-bead digestion	Trypsin	Dionex UltiMate 3000	Q Exactive HF	HighRes	HighRes	HCD	Orbitrap	Orbitrap	DDA inclusion list
CCT251921	CCT251921 1000nM	human	MV4-11 + K-562 + COLO205 + SK-N-BE2 + OVCAR-8	Inhibitor small molecule	Two dose	CCT251921	Whole		Kinobeads_epsilon	Label-free: Intensity		On-bead digestion	Trypsin	Dionex UltiMate 3000	Q Exactive HF	HighRes	HighRes	HCD	Orbitrap	Orbitrap	DDA inclusion list
CCT251921	CCT251921 100nM	human	MV4-11 + K-562 + COLO205 + SK-N-BE2 + OVCAR-8	Inhibitor small molecule	Two dose	CCT251921	Whole		Kinobeads_epsilon	Label-free: Intensity		On-bead digestion	Trypsin	Dionex UltiMate 3000	Q Exactive HF	HighRes	HighRes	HCD	Orbitrap	Orbitrap	DDA inclusion list
CCT251921	CCT251921 DMSO	human	MV4-11 + K-562 + COLO205 + SK-N-BE2 + OVCAR-8	Inhibitor small molecule	Two dose	CCT251921	Whole		Kinobeads_epsilon	Label-free: Intensity		On-bead digestion	Trypsin	Dionex UltiMate 3000	Q Exactive HF	HighRes	HighRes	HCD	Orbitrap	Orbitrap	DDA inclusion list
Ceritinib	Ceritinib 1000nM	human	MV4-11 + K-562 + COLO205 + SK-N-BE2 + OVCAR-8	Inhibitor small molecule	Two dose	Ceritinib	Whole		Kinobeads_epsilon	Label-free: Intensity		On-bead digestion	Trypsin	Dionex UltiMate 3000	Q Exactive HF	HighRes	HighRes	HCD	Orbitrap	Orbitrap	DDA inclusion list
Ceritinib	Ceritinib 100nM	human	MV4-11 + K-562 + COLO205 + SK-N-BE2 + OVCAR-8	Inhibitor small molecule	Two dose	Ceritinib	Whole		Kinobeads_epsilon	Label-free: Intensity		On-bead digestion	Trypsin	Dionex UltiMate 3000	Q Exactive HF	HighRes	HighRes	HCD	Orbitrap	Orbitrap	DDA inclusion list
Ceritinib	Ceritinib DMSO	human	MV4-11 + K-562 + COLO205 + SK-N-BE2 + OVCAR-8	Inhibitor small molecule	Two dose	Ceritinib	Whole		Kinobeads_epsilon	Label-free: Intensity		On-bead digestion	Trypsin	Dionex UltiMate 3000	Q Exactive HF	HighRes	HighRes	HCD	Orbitrap	Orbitrap	DDA inclusion list
Cobimetinib	Cobimetinib 1000nM	human	MV4-11 + K-562 + COLO205 + SK-N-BE2 + OVCAR-8	Inhibitor small molecule	Two dose	Cobimetinib	Whole		Kinobeads_epsilon	Label-free: Intensity		On-bead digestion	Trypsin	Dionex UltiMate 3000	Q Exactive HF	HighRes	HighRes	HCD	Orbitrap	Orbitrap	DDA inclusion list
Cobimetinib	Cobimetinib 100nM	human	MV4-11 + K-562 + COLO205 + SK-N-BE2 + OVCAR-8	Inhibitor small molecule	Two dose	Cobimetinib	Whole		Kinobeads_epsilon	Label-free: Intensity		On-bead digestion	Trypsin	Dionex UltiMate 3000	Q Exactive HF	HighRes	HighRes	HCD	Orbitrap	Orbitrap	DDA inclusion list
Cobimetinib	Cobimetinib DMSO	human	MV4-11 + K-562 + COLO205 + SK-N-BE2 + OVCAR-8	Inhibitor small molecule	Two dose	Cobimetinib	Whole		Kinobeads_epsilon	Label-free: Intensity		On-bead digestion	Trypsin	Dionex UltiMate 3000	Q Exactive HF	HighRes	HighRes	HCD	Orbitrap	Orbitrap	DDA inclusion list
Copanlisib	Copanlisib 1000nM	human	MV4-11 + K-562 + COLO205 + SK-N-BE2 + OVCAR-8	Inhibitor small molecule	Two dose	Copanlisib	Whole		Kinobeads_epsilon	Label-free: Intensity		On-bead digestion	Trypsin	Dionex UltiMate 3000	Q Exactive HF	HighRes	HighRes	HCD	Orbitrap	Orbitrap	DDA inclusion list
Copanlisib	Copanlisib 100nM	human	MV4-11 + K-562 + COLO205 + SK-N-BE2 + OVCAR-8	Inhibitor small molecule	Two dose	Copanlisib	Whole		Kinobeads_epsilon	Label-free: Intensity		On-bead digestion	Trypsin	Dionex UltiMate 3000	Q Exactive HF	HighRes	HighRes	HCD	Orbitrap	Orbitrap	DDA inclusion list
Copanlisib	Copanlisib DMSO	human	MV4-11 + K-562 + COLO205 + SK-N-BE2 + OVCAR-8	Inhibitor small molecule	Two dose	Copanlisib	Whole		Kinobeads_epsilon	Label-free: Intensity		On-bead digestion	Trypsin	Dionex UltiMate 3000	Q Exactive HF	HighRes	HighRes	HCD	Orbitrap	Orbitrap	DDA inclusion list
Crizotinib	Crizotinib 1000nM	human	MV4-11 + K-562 + COLO205 + SK-N-BE2 + OVCAR-8	Inhibitor small molecule	Two dose	Crizotinib	Whole		Kinobeads_epsilon	Label-free: Intensity		On-bead digestion	Trypsin	Dionex UltiMate 3000	Q Exactive HF	HighRes	HighRes	HCD	Orbitrap	Orbitrap	DDA inclusion list
Crizotinib	Crizotinib 100nM	human	MV4-11 + K-562 + COLO205 + SK-N-BE2 + OVCAR-8	Inhibitor small molecule	Two dose	Crizotinib	Whole		Kinobeads_epsilon	Label-free: Intensity		On-bead digestion	Trypsin	Dionex UltiMate 3000	Q Exactive HF	HighRes	HighRes	HCD	Orbitrap	Orbitrap	DDA inclusion list
Crizotinib	Crizotinib DMSO	human	MV4-11 + K-562 + COLO205 + SK-N-BE2 + OVCAR-8	Inhibitor small molecule	Two dose	Crizotinib	Whole		Kinobeads_epsilon	Label-free: Intensity		On-bead digestion	Trypsin	Dionex UltiMate 3000	Q Exactive HF	HighRes	HighRes	HCD	Orbitrap	Orbitrap	DDA inclusion list
D2202-1	D2202-1 1000nM	human	MV4-11 + K-562 + COLO205 + SK-N-BE2 + OVCAR-8	Inhibitor small molecule	D2202-1	D2202-1	Whole		Kinobeads_epsilon	Label-free: Intensity		On-bead digestion	Trypsin	Dionex UltiMate 3000	Q Exactive HF	HighRes	HighRes	HCD	Orbitrap	Orbitrap	DDA inclusion list
D2202-1	D2202-1 100nM	human	MV4-11 + K-562 + COLO205 + SK-N-BE2 + OVCAR-8	Inhibitor small molecule	D2202-1	D2202-1	Whole		Kinobeads_epsilon	Label-free: Intensity		On-bead digestion	Trypsin	Dionex UltiMate 3000	Q Exactive HF	HighRes	HighRes	HCD	Orbitrap	Orbitrap	DDA inclusion list
D2202-1	D2202-1 DMSO	human	MV4-11 + K-562 + COLO205 + SK-N-BE2 + OVCAR-8	Inhibitor small molecule	D2202-1	D2202-1	Whole		Kinobeads_epsilon	Label-free: Intensity		On-bead digestion	Trypsin	Dionex UltiMate 3000	Q Exactive HF	HighRes	HighRes	HCD	Orbitrap	Orbitrap	DDA inclusion list
Dabrafenib	Dabrafenib 1000nM	human	MV4-11 + K-562 + COLO205 + SK-N-BE2 + OVCAR-8	Inhibitor small molecule	Two dose	Dabrafenib	Whole		Kinobeads_epsilon	Label-free: Intensity		On-bead digestion	Trypsin	Dionex UltiMate 3000	Q Exactive HF	HighRes	HighRes	HCD	Orbitrap	Orbitrap	DDA inclusion list
Dabrafenib	Dabrafenib 100nM	human	MV4-11 + K-562 + COLO205 + SK-N-BE2 + OVCAR-8	Inhibitor small molecule	Two dose	Dabrafenib	Whole		Kinobeads_epsilon	Label-free: Intensity		On-bead digestion	Trypsin	Dionex UltiMate 3000	Q Exactive HF	HighRes	HighRes	HCD	Orbitrap	Orbitrap	DDA inclusion list
Dabrafenib	Dabrafenib DMSO	human	MV4-11 + K-562 + COLO205 + SK-N-BE2 + OVCAR-8	Inhibitor small molecule	Two dose	Dabrafenib	Whole		Kinobeads_epsilon	Label-free: Intensity		On-bead digestion	Trypsin	Dionex UltiMate 3000	Q Exactive HF	HighRes	HighRes	HCD	Orbitrap	Orbitrap	DDA inclusion list
Danusertib	Danusertib 1000nM	human	MV4-11 + K-562 + COLO205 + SK-N-BE2 + OVCAR-8	Inhibitor small molecule	Two dose	Danusertib	Whole		Kinobeads_epsilon	Label-free: Intensity		On-bead digestion	Trypsin	Dionex UltiMate 3000	Q Exactive HF	HighRes	HighRes	HCD	Orbitrap	Orbitrap	DDA inclusion list
Danusertib	Danusertib 100nM	human	MV4-11 + K-562 + COLO205 + SK-N-BE2 + OVCAR-8	Inhibitor small molecule	Two dose	Danusertib	Whole		Kinobeads_epsilon	Label-free: Intensity		On-bead digestion	Trypsin	Dionex UltiMate 3000	Q Exactive HF	HighRes	HighRes	HCD	Orbitrap	Orbitrap	DDA inclusion list
Danusertib	Danusertib DMSO	human	MV4-11 + K-562 + COLO205 + SK-N-BE2 + OVCAR-8	Inhibitor small molecule	Two dose	Danusertib	Whole		Kinobeads_epsilon	Label-free: Intensity		On-bead digestion	Trypsin	Dionex UltiMate 3000	Q Exactive HF	HighRes	HighRes	HCD	Orbitrap	Orbitrap	DDA inclusion list
Dasatinib	Dasatinib 1000nM	human	MV4-11 + K-562 + COLO205 + SK-N-BE2 + OVCAR-8	Inhibitor small molecule	Two dose	Dasatinib	Whole		Kinobeads_epsilon	Label-free: Intensity		On-bead digestion	Trypsin	Dionex UltiMate 3000	Q Exactive HF	HighRes	HighRes	HCD	Orbitrap	Orbitrap	DDA inclusion list
Dasatinib	Dasatinib 100nM	human	MV4-11 + K-562 + COLO205 + SK-N-BE2 + OVCAR-8	Inhibitor small molecule	Two dose	Dasatinib	Whole		Kinobeads_epsilon	Label-free: Intensity		On-bead digestion	Trypsin	Dionex UltiMate 3000	Q Exactive HF	HighRes	HighRes	HCD	Orbitrap	Orbitrap	DDA inclusion list
Dasatinib	Dasatinib DMSO	human	MV4-11 + K-562 + COLO205 + SK-N-BE2 + OVCAR-8	Inhibitor small molecule	Two dose	Dasatinib	Whole		Kinobeads_epsilon	Label-free: Intensity		On-bead digestion	Trypsin	Dionex UltiMate 3000	Q Exactive HF	HighRes	HighRes	HCD	Orbitrap	Orbitrap	DDA inclusion list
DDR1-in-1	DDR1-in-1 1000nM	human	MV4-11 + K-562 + COLO205 + SK-N-BE2 + OVCAR-8	Inhibitor small molecule	Two dose	DDR1-in-1	Whole		Kinobeads_epsilon	Label-free: Intensity		On-bead digestion	Trypsin	Dionex UltiMate 3000	Q Exactive HF	HighRes	HighRes	HCD	Orbitrap	Orbitrap	DDA inclusion list
DDR1-in-1	DDR1-in-1 100nM	human	MV4-11 + K-562 + COLO205 + SK-N-BE2 + OVCAR-8	Inhibitor small molecule	Two dose	DDR1-in-1	Whole		Kinobeads_epsilon	Label-free: Intensity		On-bead digestion	Trypsin	Dionex UltiMate 3000	Q Exactive HF	HighRes	HighRes	HCD	Orbitrap	Orbitrap	DDA inclusion list
DDR1-in-1	DDR1-in-1 DMSO	human	MV4-11 + K-562 + COLO205 + SK-N-BE2 + OVCAR-8	Inhibitor small molecule	Two dose	DDR1-in-1	Whole		Kinobeads_epsilon	Label-free: Intensity		On-bead digestion	Trypsin	Dionex UltiMate 3000	Q Exactive HF	HighRes	HighRes	HCD	Orbitrap	Orbitrap	DDA inclusion list
Enzastaurin	Enzastaurin 1000nM	human	MV4-11 + K-562 + COLO205 + SK-N-BE2 + OVCAR-8	Inhibitor small molecule	Two dose	Enzastaurin	Whole		Kinobeads_epsilon	Label-free: Intensity		On-bead digestion	Trypsin	Dionex UltiMate 3000	Q Exactive HF	HighRes	HighRes	HCD	Orbitrap	Orbitrap	DDA inclusion list
Enzastaurin	Enzastaurin 100nM	human	MV4-11 + K-562 + COLO205 + SK-N-BE2 + OVCAR-8	Inhibitor small molecule	Two dose	Enzastaurin	Whole		Kinobeads_epsilon	Label-free: Intensity		On-bead digestion	Trypsin	Dionex UltiMate 3000	Q Exactive HF	HighRes	HighRes	HCD	Orbitrap	Orbitrap	DDA inclusion list
Enzastaurin	Enzastaurin DMSO	human	MV4-11 + K-562 + COLO205 + SK-N-BE2 + OVCAR-8	Inhibitor small molecule	Two dose	Enzastaurin	Whole		Kinobeads_epsilon	Label-free: Intensity		On-bead digestion	Trypsin	Dionex UltiMate 3000	Q Exactive HF	HighRes	HighRes	HCD	Orbitrap	Orbitrap	DDA inclusion list
ERK5-IN-1	ERK5-IN-1 1000nM	human	MV4-11 + K-562 + COLO205 + SK-N-BE2 + OVCAR-8	Inhibitor small molecule	Two dose	ERK5-IN-1	Whole		Kinobeads_epsilon	Label-free: Intensity		On-bead digestion	Trypsin	Dionex UltiMate 3000	Q Exactive HF	HighRes	HighRes	HCD	Orbitrap	Orbitrap	DDA inclusion list
ERK5-IN-1	ERK5-IN-1 100nM	human	MV4-11 + K-562 + COLO205 + SK-N-BE2 + OVCAR-8	Inhibitor small molecule	Two dose	ERK5-IN-1	Whole		Kinobeads_epsilon	Label-free: Intensity		On-bead digestion	Trypsin	Dionex UltiMate 3000	Q Exactive HF	HighRes	HighRes	HCD	Orbitrap	Orbitrap	DDA inclusion list
ERK5-IN-1	ERK5-IN-1 DMSO	human	MV4-11 + K-562 + COLO205 + SK-N-BE2 + OVCAR-8	Inhibitor small molecule	Two dose	ERK5-IN-1	Whole		Kinobeads_epsilon	Label-free: Intensity		On-bead digestion	Trypsin	Dionex UltiMate 3000	Q Exactive HF	HighRes	HighRes	HCD	Orbitrap	Orbitrap	DDA inclusion list
Erlotinib	Erlotinib 1000nM	human	MV4-11 + K-562 + COLO205 + SK-N-BE2 + OVCAR-8	Inhibitor small molecule	Two dose	Erlotinib	Whole		Kinobeads_epsilon	Label-free: Intensity		On-bead digestion	Trypsin	Dionex UltiMate 3000	Q Exactive HF	HighRes	HighRes	HCD	Orbitrap	Orbitrap	DDA inclusion list
Erlotinib	Erlotinib 100nM	human	MV4-11 + K-562 + COLO205 + SK-N-BE2 + OVCAR-8	Inhibitor small molecule	Two dose	Erlotinib	Whole		Kinobeads_epsilon	Label-free: Intensity		On-bead digestion	Trypsin	Dionex UltiMate 3000	Q Exactive HF	HighRes	HighRes	HCD	Orbitrap	Orbitrap	DDA inclusion list
Erlotinib	Erlotinib DMSO	human	MV4-11 + K-562 + COLO205 + SK-N-BE2 + OVCAR-8	Inhibitor small molecule	Two dose	Erlotinib	Whole		Kinobeads_epsilon	Label-free: Intensity		On-bead digestion	Trypsin	Dionex UltiMate 3000	Q Exactive HF	HighRes	HighRes	HCD	Orbitrap	Orbitrap	DDA inclusion list
Fasudil	Fasudil 1000nM	human	MV4-11 + K-562 + COLO205 + SK-N-BE2 + OVCAR-8	Inhibitor small molecule	Two dose	Fasudil	Whole		Kinobeads_epsilon	Label-free: Intensity		On-bead digestion	Trypsin	Dionex UltiMate 3000	Q Exactive HF	HighRes	HighRes	HCD	Orbitrap	Orbitrap	DDA inclusion list
Fasudil	Fasudil 100nM	human	MV4-11 + K-562 + COLO205 + SK-N-BE2 + OVCAR-8	Inhibitor small molecule	Two dose	Fasudil	Whole		Kinobeads_epsilon	Label-free: Intensity		On-bead digestion	Trypsin	Dionex UltiMate 3000	Q Exactive HF	HighRes	HighRes	HCD	Orbitrap	Orbitrap	DDA inclusion list
Fasudil	Fasudil DMSO	human	MV4-11 + K-562 + COLO205 + SK-N-BE2 + OVCAR-8	Inhibitor small molecule	Two dose	Fasudil	Whole		Kinobeads_epsilon	Label-free: Intensity		On-bead digestion	Trypsin	Dionex UltiMate 3000	Q Exactive HF	HighRes	HighRes	HCD	Orbitrap	Orbitrap	DDA inclusion list
FM-381	FM-381 1000nM	human	MV4-11 + K-562 + COLO205 + SK-N-BE2 + OVCAR-8	Inhibitor small molecule	FM-381	FM-381	Whole		Kinobeads_epsilon	Label-free: Intensity		On-bead digestion	Trypsin	Dionex UltiMate 3000	Q Exactive HF	HighRes	HighRes	HCD	Orbitrap	Orbitrap	DDA inclusion list
FM-381	FM-381 100nM	human	MV4-11 + K-562 + COLO205 + SK-N-BE2 + OVCAR-8	Inhibitor small molecule	FM-381	FM-381	Whole		Kinobeads_epsilon	Label-free: Intensity		On-bead digestion	Trypsin	Dionex UltiMate 3000	Q Exactive HF	HighRes	HighRes	HCD	Orbitrap	Orbitrap	DDA inclusion list
FM-381	FM-381 DMSO	human	MV4-11 + K-562 + COLO205 + SK-N-BE2 + OVCAR-8	Inhibitor small molecule	FM-381	FM-381	Whole		Kinobeads_epsilon	Label-free: Intensity		On-bead digestion	Trypsin	Dionex UltiMate 3000	Q Exactive HF	HighRes	HighRes	HCD	Orbitrap	Orbitrap	DDA inclusion list
Fostamatinib	Fostamatinib 1000nM	human	MV4-11 + K-562 + COLO205 + SK-N-BE2 + OVCAR-8	Inhibitor small molecule	Two dose	Fostamatinib	Whole		Kinobeads_epsilon	Label-free: Intensity		On-bead digestion	Trypsin	Dionex UltiMate 3000	Q Exactive HF	HighRes	HighRes	HCD	Orbitrap	Orbitrap	DDA inclusion list
Fostamatinib	Fostamatinib 100nM	human	MV4-11 + K-562 + COLO205 + SK-N-BE2 + OVCAR-8	Inhibitor small molecule	Two dose	Fostamatinib	Whole		Kinobeads_epsilon	Label-free: Intensity		On-bead digestion	Trypsin	Dionex UltiMate 3000	Q Exactive HF	HighRes	HighRes	HCD	Orbitrap	Orbitrap	DDA inclusion list
Fostamatinib	Fostamatinib DMSO	human	MV4-11 + K-562 + COLO205 + SK-N-BE2 + OVCAR-8	Inhibitor small molecule	Two dose	Fostamatinib	Whole		Kinobeads_epsilon	Label-free: Intensity		On-bead digestion	Trypsin	Dionex UltiMate 3000	Q Exactive HF	HighRes	HighRes	HCD	Orbitrap	Orbitrap	DDA inclusion list
Gefitinib	Gefitinib 1000nM	human	MV4-11 + K-562 + COLO205 + SK-N-BE2 + OVCAR-8	Inhibitor small molecule	Two dose	Gefitinib	Whole		Kinobeads_epsilon	Label-free: Intensity		On-bead digestion	Trypsin	Dionex UltiMate 3000	Q Exactive HF	HighRes	HighRes	HCD	Orbitrap	Orbitrap	DDA inclusion list
Gefitinib	Gefitinib 100nM	human	MV4-11 + K-562 + COLO205 + SK-N-BE2 + OVCAR-8	Inhibitor small molecule	Two dose	Gefitinib	Whole		Kinobeads_epsilon	Label-free: Intensity		On-bead digestion	Trypsin	Dionex UltiMate 3000	Q Exactive HF	HighRes	HighRes	HCD	Orbitrap	Orbitrap	DDA inclusion list
Gefitinib	Gefitinib DMSO	human	MV4-11 + K-562 + COLO205 + SK-N-BE2 + OVCAR-8	Inhibitor small molecule	Two dose	Gefitinib	Whole		Kinobeads_epsilon	Label-free: Intensity		On-bead digestion	Trypsin	Dionex UltiMate 3000	Q Exactive HF	HighRes	HighRes	HCD	Orbitrap	Orbitrap	DDA inclusion list
GI230329A	GI230329A 1000nM	human	MV4-11 + K-562 + COLO205 + SK-N-BE2 + OVCAR-8	Inhibitor small molecule	Two dose	GI230329A	Whole		Kinobeads_epsilon	Label-free: Intensity		On-bead digestion	Trypsin	Dionex UltiMate 3000	Q Exactive HF	HighRes	HighRes	HCD	Orbitrap	Orbitrap	DDA inclusion list
GI230329A	GI230329A 100nM	human	MV4-11 + K-562 + COLO205 + SK-N-BE2 + OVCAR-8	Inhibitor small molecule	Two dose	GI230329A	Whole		Kinobeads_epsilon	Label-free: Intensity		On-bead digestion	Trypsin	Dionex UltiMate 3000	Q Exactive HF	HighRes	HighRes	HCD	Orbitrap	Orbitrap	DDA inclusion list
GI230329A	GI230329A DMSO	human	MV4-11 + K-562 + COLO205 + SK-N-BE2 + OVCAR-8	Inhibitor small molecule	Two dose	GI230329A	Whole		Kinobeads_epsilon	Label-free: Intensity		On-bead digestion	Trypsin	Dionex UltiMate 3000	Q Exactive HF	HighRes	HighRes	HCD	Orbitrap	Orbitrap	DDA inclusion list
GI261520A	GI261520A 1000nM	human	MV4-11 + K-562 + COLO205 + SK-N-BE2 + OVCAR-8	Inhibitor small molecule	Two dose	GI261520A	Whole		Kinobeads_epsilon	Label-free: Intensity		On-bead digestion	Trypsin	Dionex UltiMate 3000	Q Exactive HF	HighRes	HighRes	HCD	Orbitrap	Orbitrap	DDA inclusion list
GI261520A	GI261520A 100nM	human	MV4-11 + K-562 + COLO205 + SK-N-BE2 + OVCAR-8	Inhibitor small molecule	Two dose	GI261520A	Whole		Kinobeads_epsilon	Label-free: Intensity		On-bead digestion	Trypsin	Dionex UltiMate 3000	Q Exactive HF	HighRes	HighRes	HCD	Orbitrap	Orbitrap	DDA inclusion list
GI261520A	GI261520A DMSO	human	MV4-11 + K-562 + COLO205 + SK-N-BE2 + OVCAR-8	Inhibitor small molecule	Two dose	GI261520A	Whole		Kinobeads_epsilon	Label-free: Intensity		On-bead digestion	Trypsin	Dionex UltiMate 3000	Q Exactive HF	HighRes	HighRes	HCD	Orbitrap	Orbitrap	DDA inclusion list
GI261590A	GI261590A 1000nM	human	MV4-11 + K-562 + COLO205 + SK-N-BE2 + OVCAR-8	Inhibitor small molecule	Two dose	GI261590A	Whole		Kinobeads_epsilon	Label-free: Intensity		On-bead digestion	Trypsin	Dionex UltiMate 3000	Q Exactive HF	HighRes	HighRes	HCD	Orbitrap	Orbitrap	DDA inclusion list
GI261590A	GI261590A 100nM	human	MV4-11 + K-562 + COLO205 + SK-N-BE2 + OVCAR-8	Inhibitor small molecule	Two dose	GI261590A	Whole		Kinobeads_epsilon	Label-free: Intensity		On-bead digestion	Trypsin	Dionex UltiMate 3000	Q Exactive HF	HighRes	HighRes	HCD	Orbitrap	Orbitrap	DDA inclusion list
GI261590A	GI261590A DMSO	human	MV4-11 + K-562 + COLO205 + SK-N-BE2 + OVCAR-8	Inhibitor small molecule	Two dose	GI261590A	Whole		Kinobeads_epsilon	Label-free: Intensity		On-bead digestion	Trypsin	Dionex UltiMate 3000	Q Exactive HF	HighRes	HighRes	HCD	Orbitrap	Orbitrap	DDA inclusion list
GI261656A	GI261656A 1000nM	human	MV4-11 + K-562 + COLO205 + SK-N-BE2 + OVCAR-8	Inhibitor small molecule	Two dose	GI261656A	Whole		Kinobeads_epsilon	Label-free: Intensity		On-bead digestion	Trypsin	Dionex UltiMate 3000	Q Exactive HF	HighRes	HighRes	HCD	Orbitrap	Orbitrap	DDA inclusion list
GI261656A	GI261656A 100nM	human	MV4-11 + K-562 + COLO205 + SK-N-BE2 + OVCAR-8	Inhibitor small molecule	Two dose	GI261656A	Whole		Kinobeads_epsilon	Label-free: Intensity		On-bead digestion	Trypsin	Dionex UltiMate 3000	Q Exactive HF	HighRes	HighRes	HCD	Orbitrap	Orbitrap	DDA inclusion list
GI261656A	GI261656A DMSO	human	MV4-11 + K-562 + COLO205 + SK-N-BE2 + OVCAR-8	Inhibitor small molecule	Two dose	GI261656A	Whole		Kinobeads_epsilon	Label-free: Intensity		On-bead digestion	Trypsin	Dionex UltiMate 3000	Q Exactive HF	HighRes	HighRes	HCD	Orbitrap	Orbitrap	DDA inclusion list
GI262866A	GI262866A 1000nM	human	MV4-11 + K-562 + COLO205 + SK-N-BE2 + OVCAR-8	Inhibitor small molecule	Two dose	GI262866A	Whole		Kinobeads_epsilon	Label-free: Intensity		On-bead digestion	Trypsin	Dionex UltiMate 3000	Q Exactive HF	HighRes	HighRes	HCD	Orbitrap	Orbitrap	DDA inclusion list
GI262866A	GI262866A 100nM	human	MV4-11 + K-562 + COLO205 + SK-N-BE2 + OVCAR-8	Inhibitor small molecule	Two dose	GI262866A	Whole		Kinobeads_epsilon	Label-free: Intensity		On-bead digestion	Trypsin	Dionex UltiMate 3000	Q Exactive HF	HighRes	HighRes	HCD	Orbitrap	Orbitrap	DDA inclusion list
GI262866A	GI262866A DMSO	human	MV4-11 + K-562 + COLO205 + SK-N-BE2 + OVCAR-8	Inhibitor small molecule	Two dose	GI262866A	Whole		Kinobeads_epsilon	Label-free: Intensity		On-bead digestion	Trypsin	Dionex UltiMate 3000	Q Exactive HF	HighRes	HighRes	HCD	Orbitrap	Orbitrap	DDA inclusion list
GI98581X	GI98581X 1000nM	human	MV4-11 + K-562 + COLO205 + SK-N-BE2 + OVCAR-8	Inhibitor small molecule	Two dose	GI98581X	Whole		Kinobeads_epsilon	Label-free: Intensity		On-bead digestion	Trypsin	Dionex UltiMate 3000	Q Exactive HF	HighRes	HighRes	HCD	Orbitrap	Orbitrap	DDA inclusion list
GI98581X	GI98581X 100nM	human	MV4-11 + K-562 + COLO205 + SK-N-BE2 + OVCAR-8	Inhibitor small molecule	Two dose	GI98581X	Whole		Kinobeads_epsilon	Label-free: Intensity		On-bead digestion	Trypsin	Dionex UltiMate 3000	Q Exactive HF	HighRes	HighRes	HCD	Orbitrap	Orbitrap	DDA inclusion list
GI98581X	GI98581X DMSO	human	MV4-11 + K-562 + COLO205 + SK-N-BE2 + OVCAR-8	Inhibitor small molecule	Two dose	GI98581X	Whole		Kinobeads_epsilon	Label-free: Intensity		On-bead digestion	Trypsin	Dionex UltiMate 3000	Q Exactive HF	HighRes	HighRes	HCD	Orbitrap	Orbitrap	DDA inclusion list
GNF-5	GNF-5 1000nM	human	MV4-11 + K-562 + COLO205 + SK-N-BE2 + OVCAR-8	Inhibitor small molecule	Two dose	GNF-5	Whole		Kinobeads_epsilon	Label-free: Intensity		On-bead digestion	Trypsin	Dionex UltiMate 3000	Q Exactive HF	HighRes	HighRes	HCD	Orbitrap	Orbitrap	DDA inclusion list
GNF-5	GNF-5 100nM	human	MV4-11 + K-562 + COLO205 + SK-N-BE2 + OVCAR-8	Inhibitor small molecule	Two dose	GNF-5	Whole		Kinobeads_epsilon	Label-free: Intensity		On-bead digestion	Trypsin	Dionex UltiMate 3000	Q Exactive HF	HighRes	HighRes	HCD	Orbitrap	Orbitrap	DDA inclusion list
GNF-5	GNF-5 DMSO	human	MV4-11 + K-562 + COLO205 + SK-N-BE2 + OVCAR-8	Inhibitor small molecule	Two dose	GNF-5	Whole		Kinobeads_epsilon	Label-free: Intensity		On-bead digestion	Trypsin	Dionex UltiMate 3000	Q Exactive HF	HighRes	HighRes	HCD	Orbitrap	Orbitrap	DDA inclusion list
GR105659X	GR105659X 1000nM	human	MV4-11 + K-562 + COLO205 + SK-N-BE2 + OVCAR-8	Inhibitor small molecule	Two dose	GR105659X	Whole		Kinobeads_epsilon	Label-free: Intensity		On-bead digestion	Trypsin	Dionex UltiMate 3000	Q Exactive HF	HighRes	HighRes	HCD	Orbitrap	Orbitrap	DDA inclusion list
GR105659X	GR105659X 100nM	human	MV4-11 + K-562 + COLO205 + SK-N-BE2 + OVCAR-8	Inhibitor small molecule	Two dose	GR105659X	Whole		Kinobeads_epsilon	Label-free: Intensity		On-bead digestion	Trypsin	Dionex UltiMate 3000	Q Exactive HF	HighRes	HighRes	HCD	Orbitrap	Orbitrap	DDA inclusion list
GR105659X	GR105659X DMSO	human	MV4-11 + K-562 + COLO205 + SK-N-BE2 + OVCAR-8	Inhibitor small molecule	Two dose	GR105659X	Whole		Kinobeads_epsilon	Label-free: Intensity		On-bead digestion	Trypsin	Dionex UltiMate 3000	Q Exactive HF	HighRes	HighRes	HCD	Orbitrap	Orbitrap	DDA inclusion list
GR269666A	GR269666A 1000nM	human	MV4-11 + K-562 + COLO205 + SK-N-BE2 + OVCAR-8	Inhibitor small molecule	Two dose	GR269666A	Whole		Kinobeads_epsilon	Label-free: Intensity		On-bead digestion	Trypsin	Dionex UltiMate 3000	Q Exactive HF	HighRes	HighRes	HCD	Orbitrap	Orbitrap	DDA inclusion list
GR269666A	GR269666A 100nM	human	MV4-11 + K-562 + COLO205 + SK-N-BE2 + OVCAR-8	Inhibitor small molecule	Two dose	GR269666A	Whole		Kinobeads_epsilon	Label-free: Intensity		On-bead digestion	Trypsin	Dionex UltiMate 3000	Q Exactive HF	HighRes	HighRes	HCD	Orbitrap	Orbitrap	DDA inclusion list
GR269666A	GR269666A DMSO	human	MV4-11 + K-562 + COLO205 + SK-N-BE2 + OVCAR-8	Inhibitor small molecule	Two dose	GR269666A	Whole		Kinobeads_epsilon	Label-free: Intensity		On-bead digestion	Trypsin	Dionex UltiMate 3000	Q Exactive HF	HighRes	HighRes	HCD	Orbitrap	Orbitrap	DDA inclusion list
GR269666A_KCGS	GR269666A_KCGS 1000nM	human	MV4-11 + K-562 + COLO205 + SK-N-BE2 + OVCAR-8	Inhibitor small molecule	GR269666A_KCGS	GR269666A_KCGS	Whole		Kinobeads_epsilon	Label-free: Intensity		On-bead digestion	Trypsin	Dionex UltiMate 3000	Q Exactive HF	HighRes	HighRes	HCD	Orbitrap	Orbitrap	DDA inclusion list
GR269666A_KCGS	GR269666A_KCGS 100nM	human	MV4-11 + K-562 + COLO205 + SK-N-BE2 + OVCAR-8	Inhibitor small molecule	GR269666A_KCGS	GR269666A_KCGS	Whole		Kinobeads_epsilon	Label-free: Intensity		On-bead digestion	Trypsin	Dionex UltiMate 3000	Q Exactive HF	HighRes	HighRes	HCD	Orbitrap	Orbitrap	DDA inclusion list
GR269666A_KCGS	GR269666A_KCGS DMSO	human	MV4-11 + K-562 + COLO205 + SK-N-BE2 + OVCAR-8	Inhibitor small molecule	GR269666A_KCGS	GR269666A_KCGS	Whole		Kinobeads_epsilon	Label-free: Intensity		On-bead digestion	Trypsin	Dionex UltiMate 3000	Q Exactive HF	HighRes	HighRes	HCD	Orbitrap	Orbitrap	DDA inclusion list
GSK1000163A	GSK1000163A 1000nM	human	MV4-11 + K-562 + COLO205 + SK-N-BE2 + OVCAR-8	Inhibitor small molecule	Two dose	GSK1000163A	Whole		Kinobeads_epsilon	Label-free: Intensity		On-bead digestion	Trypsin	Dionex UltiMate 3000	Q Exactive HF	HighRes	HighRes	HCD	Orbitrap	Orbitrap	DDA inclusion list
GSK1000163A	GSK1000163A 100nM	human	MV4-11 + K-562 + COLO205 + SK-N-BE2 + OVCAR-8	Inhibitor small molecule	Two dose	GSK1000163A	Whole		Kinobeads_epsilon	Label-free: Intensity		On-bead digestion	Trypsin	Dionex UltiMate 3000	Q Exactive HF	HighRes	HighRes	HCD	Orbitrap	Orbitrap	DDA inclusion list
GSK1000163A	GSK1000163A DMSO	human	MV4-11 + K-562 + COLO205 + SK-N-BE2 + OVCAR-8	Inhibitor small molecule	Two dose	GSK1000163A	Whole		Kinobeads_epsilon	Label-free: Intensity		On-bead digestion	Trypsin	Dionex UltiMate 3000	Q Exactive HF	HighRes	HighRes	HCD	Orbitrap	Orbitrap	DDA inclusion list
[truncated: 3,618 more rows]

## Sheet: Rawfiles
Sample_name	Rawfile_name
Abemaciclib 1000nM	02802_A01_P031405_S00_A00_R1
Abemaciclib 100nM	02802_B01_P031406_S00_A00_R1.raw
Abemaciclib DMSO	02802_F02_P031418_S00_A00_R1.raw
[truncated: 10,447 more rows]

## Sheet: Lestaurtinib
Name	Concentration	Plate	Rawfile Name
[truncated: 196 more rows]
