# Supplementary material for: Chemical proteomics reveals the target landscape of 1,000 kinase inhibitors
Source: Nat Chem Biol. 2023 Oct 30;20(5):577–85. doi: 10.1038/s41589-023-01459-3 (PMC11062922; doi:10.1038/s41589-023-01459-3)
Supplement: Supplementary file 3 — Drug matrix of target affinity values. [file 41589_2023_1459_MOESM3_ESM.xlsx]

## Sheet: Legend
Table S2 | Drug matrix of target affinity values
"Target annotation"
	Column	Description
	Gene	Gene name or Uniprot Accession of the target.
	DirectBinder	An "x"indicates that this protein is a direct binder to the Kinobeads.
	NucleotidBinding	An "x" indicates that this protein is a nucleotide binding protein.
	Protein/lipid Kinase	An "x" indicates that this protein is a protein or lipid kinase.
	pseudokinase	An "x" indicates that this protein is a pseudo kinase.
	metabolic.kinase	An "x" indicates that this protein is a metabolic kinase.
	Helicase	An "x" indicates that this protein is a helicase.
	GTPase	An "x" indicates that this protein is a GTPase.
	ATPase	An "x" indicates that this protein is a ATPase.
	FAD.cofactor	An "x" indicates that this protein requires FAD as a co-factor.
	heme.binding	An "x" indicates that this protein is a heme binder.
	might.be.coenriched	An "x" indicates that this protein might be coenriched as a complex member.
"Kinobeads Drugmatrix -all" (all targets of indicated Compound as identified by Kinobeads)
	Column	Description
	Gene name	Gene name or Uniprot Accession of the target.
	AH20685XX	This and all subsequent columns contain the apparent Kds in nM of the respective compounds
"Kinobeads Drugmatrix -all 2" (all targets of indicated Compound as identified by Kinobeads)
	Column	Description
	Compounds	Name of compounds.
	AAK1	This and all subsequent columns contain the apparent Kds in nM of the respective target for the indicated compound in column A.
"Kinobeads Drugmatrix -all" (all targets of indicated Compound with nanomolar affinity as identified by Kinobeads)
	Column	Description
	Gene name	Gene name or Uniprot Accession of the target.
	AH20685XX	This and all subsequent columns contain the apparent Kds in nM of the respective compounds
"Kinobeads Drugmatrix -all2" (all targets of indicated Compound with nanomolar affinity as identified by Kinobeads)
	Column	Description
	Compounds	Name of compounds.
	AAK1	This and all subsequent columns contain the apparent Kds in nM of the respective target for the indicated compound in column A.
"Lestaurtinib Drugmatrix"
	Column	Description
	Gene name	Gene name or Uniprot Accession of the target.
	Lestaurtinib_02339_R1	This and all subsequent columns contain the apparent Kds in nM of the respective Lestaurtinib compounds.
"Kinobeads -eight dose", "SYK inhibitors"
	Column	Description
	Compound	Name of the compound. See also Supplementary Table 1.
	Gene Name	Gene name or Uniprot Accession of the target.
	Relative Intensity DMSO	Relative intensity used for the curve fit (normalized to DMSO).
	Relative Intensity 0.3nM	Relative intensity used for the curve fit (normalized to DMSO).
	Relative Intensity 1nM	Relative intensity used for the curve fit (normalized to DMSO).
	Relative Intensity 3nM	Relative intensity used for the curve fit (normalized to DMSO).
	Relative Intensity 10nM	Relative intensity used for the curve fit (normalized to DMSO).
	Relative Intensity 30nM	Relative intensity used for the curve fit (normalized to DMSO).
	Relative Intensity 100nM	Relative intensity used for the curve fit (normalized to DMSO).
	Relative Intensity 300nM	Relative intensity used for the curve fit (normalized to DMSO).
	Relative Intensity 1000nM	Relative intensity used for the curve fit (normalized to DMSO).
	Intensity DMSO	Protein intensity in the DMSO control
	Intensity type	Describes the intensity value used for the curve fit. Can be either Normalized LFQ intensity (Maxquant LFQ) or Normalized intensity (raw intensity).
	slope	Hill slope of the curve fit at the inflection point.
	bottom	Plateau of the curve fit.
	top	Maximal residual binding of the curve fit.
	inflection	Inflection point of the curve fit. This value is the EC50.
	EC50	EC50 (inflection point).
	EC50 Standard Error	Standard error of the EC50 estimation as provided by the drc package.
	Correction	Correction factor used to transform EC50 values into apparent Kd. See details in Supplemantary information.
	apparent Kd	Calculated based on EC50 * correction factor.
	R2	Goodness of fit measured by the coefficient of determination.
	BIC	Goodness of fit measured by the Bayesian information criterion.

## Sheet: Target annotation
Gene	DirectBinder	NucleotidBinding	Protein/lipid Kinase	pseudokinase	metabolic.kinase	Helicase	GTPase	ATPase	FAD.cofactor	heme.binding	might.be.coenriched
AAK1	x	x	x
AARS	x	x
ABCB6	x	x
ABCB7	x	x
ABCD3	x	x
ABCE1	x	x
ABCF1	x	x
ABCF2	x	x
ABL1	x	x	x
ABL2	x	x	x
ACAD10	x								x		x
ACAD11	x								x		x
ACAD8	x								x
ACADVL	x								x		x
ACLY	x	x
ACOX1	x								x		x
ACOX3	x								x
ACP1											x
ACSL3											x
ACVR1	x	x	x
ACVR1B	x	x	x
ACVR2B	x	x	x
ACVRL1	x	x	x
ADCK1	x	x	x
ADCK3	x	?	x	x
ADCK5	x	x	x
ADD2											x
ADK	x	x			x
ADRBK1	x	x	x
ADSL	x	x
AFF1											x
AFF4											x
AGK	x	x	x
AGPS	x								x
AIFM1	x								x
AIFM2	x								x
AIP											x
AK2	x	x			x
AKAP9											x
AKT1	x	x	x
AKT2	x	x	x
AKT3	x	x	x
ALDOA											x
ALK	x	x	x
ANKRD54											x
AP1B1											x
AP1G1	x	x
AP2A1											x
AP2A2											x
AP2B1											x
AP2M1											x
APRT	x	x
ARAF	x	x	x
ATM	x	x	x
ATR	x	x	x
AURKA	x	x	x
AURKB	x	x	x
AXL	x	x	x
AZI2											x
BCR	x	x									x
BMP2K	x	x	x
BMPR1A	x	x	x
BMPR1B	x	x	x
BMPR2	x	x	x
BRAF	x	x	x
BRAT1											x
BRD4											x
BRD4;BRD3											x
BTK	x	x	x
BUB1	x	x	x
BUB1B	x	x	x
BUB3											x
C2CD5											x
CAB39											x
CABLES1											x
CABLES2											x
CALR											x
CAMK1G	x	x	x
CAMK2B	x	x	x
CAMK2D	x	x	x
CAMK2G	x	x	x
CAMK4	x	x	x
CAMKK2	x	x	x
CAPNS1											x
CAPZA1											x
CARS	x	x									x
CCAR2											x
CCDC47											x
CCNA2											x
CCNB1											x
CCNB2											x
CCNE1											x
CCNE2											x
CCNH											x
CCNI											x
CCNK											x
CCNT1											x
CCNT2											x
CDC23											x
CDC42	x	x
CDC42BPA	x	x	x
CDC42BPB	x	x	x
CDC42BPG	x	x	x
CDC5L											x
CDC7	x	x	x
CDK1	x	x	x
CDK10	x	x	x
CDK12	x	x	x
CDK13	x	x	x
CDK16	x	x	x
CDK17	x	x	x
CDK18	x	x	x
CDK2	x	x	x
CDK3	x	x	x
CDK4	x	x	x
CDK5	x	x	x
CDK6	x	x	x
CDK7	x	x	x
CDK9	x	x	x
CDKL5	x	x	x
CHD4	x	x				x
CHEK1	x	x	x
CHEK2	x		x
CIT	x	x	x
CKAP5											x
CKS1B											x
CKS2											x
CLK1	x	x	x
CLK2	x	x	x
CLK3	x	x	x
CLK4	x	x	x
CMPK1	x	x			x
CNOT2											x
COG1											x
COX5A	x									x
CSE1L											x
CSK	x	x	x
CSNK1A1	x	x	x
CSNK1D	x	x	x
CSNK1E	x	x	x
CSNK1G1	x	x	x
CSNK1G2	x	x	x
CSNK1G3	x	x	x
CSNK2A1	x	x	x
CSNK2A1;CSNK2A3	x	x	x
CSNK2A2	x	x	x
CSNK2A3	x	x	x
CSNK2B											x
CTTN											x
CYC1											x
DAPK3	x	x	x
DCAF7											x
DCK	x	x			x						x
DCTPP1	x	x									x
DDB1											x
DDR1	x	x	x
DDR2	x	x	x
DDX1	x	x				x
DDX19A	x	x				x
DDX31	x	x				x
DDX3X	x	x				x		x			x
DDX3X;DDX3Y	x	x				x		x			x
DDX42	x	x				x					x
DDX6	x	x				x
DHCR24	x								x		x
DHX30	x	x				x					x
DKC1											x
DMPK	x	x	x
DNAJA1	x	x
DNAJA2											x
DNAJB11											x
DNAJC3											x
DNAJC9											x
DYNC1LI1	x	x
DYNLL1											x
DYNLL2											x
DYRK1A	x	x	x
DYRK1B	x	x	x
ECH1											x
ECI2											x
EFS	x
EGFR	x	x	x
EIF2AK1	x	x	x
EIF2B1											x
EIF2S3;EIF2S3L	x	x					x				x
EIF3J											x
EIF5B	x	x					x
EPHA1	x	x	x
EPHA2	x	x	x
EPHA4	x	x	x
EPHA5	x	x	x
EPHA7	x	x	x
EPHB1	x	x	x
EPHB2	x	x	x
EPHB3	x	x	x
EPHB4	x	x	x
EPHB6	x	?	x	x
ERBB3	x	x	x
ERBB4	x		x
ERCC2	x	x				x					x
ERLIN2											x
ERN1	x	x	x
ERN2	x	x	x
ETFB	x	x							x		x
EWSR1	x	x
EXOC4											x
FADS2											x
FAH											x
FAM126A											x
FAM126B											x
FAM222B											x
FAM58A;FAM58BP											x
FAM83A											x
FAM83B											x
FANCD2											x
FANCI											x
FARSB	x	x									x
FDPS											x
FECH	x									x	x
FER	x	x	x
FES	x	x	x
FGF2											x
FGFR1	x	x	x
FGR	x	x	x
FIBP											x
FLNB											x
FLT3	x	x	x
FLT4	x	x	x
FN3K	x	x	x
FN3KRP	x				x
FRK	x	x	x
FYN	x	x	x
GAK	x	x	x
GALK1	x	x
GAPVD1											x
GARS	x	x
GEMIN4											x
GFPT1											x
GLO1											x
GNAI2	x	x					x
GNB2L1											x
GRAMD1A	x	x
GRB2											x
GRK6	x	x	x
GSK3A	x	x	x
GSK3B	x	x	x
GSKIP											x
GSPT1;GSPT2	x	x					x				x
GSPT2	x	x					x				x
GSTP1											x
GTPBP4	x	x					x				x
HCK	x	x	x
HINT1											x
HIST2H2BE;HIST1H2BB;HIST1H2BO;HIST1H2BJ;HIST3H2BB;HIST1H2BA											x
HMOX2	x									?
HSP90AA1	x	x
HSP90AB2P	x	x
HSP90B1	x	x						x
HSPE1	x	x
IARS	x	x
IARS2	x	x
ICK	x	x	x
IGF1R	x	x	x
IGF2BP3											x
IKBKE	x	x	x
ILK	x	?	x	x
IMPDH2	x	x									x
INA											x
INCENP											x
INPPL1											x
INSR	x	x	x
IPO4											x
IPO7											x
IRAK1	x	x	x
IRAK3	x	?	x	x
IRAK4	x	x	x
JAK1	x	?	x	?
JAK2	x	?	x	?
KIAA0195											x
KIT	x	x	x
LAGE3											x
LASP1											x
LATS1	x	x	x
LCK	x	x	x
LIMK1	x	x	x
LIMK2	x	x	x
LMAN1											x
LYN	x	x	x
MAP2K1	x	x	x
MAP2K2	x	x	x
MAP2K3	x	x	x
MAP2K4	x	x	x
MAP2K5	x	x	x
MAP2K6	x	x	x
MAP3K1	x	x	x
MAP3K11	x	x	x
MAP3K12	x	x	x
MAP3K2	x	x	x
MAP3K3	x	x	x
MAP3K4	x	x	x
MAP3K5	x	x	x
MAP3K6	x	x	x
MAP4K1	x	x	x
MAP4K2	x	x	x
MAP4K3	x	x	x
MAP4K4	x	x	x
MAP4K5	x	x	x
MAPK1	x	x	x
MAPK10	x	x	x
MAPK11	x	x	x
MAPK14	x	x	x
MAPK15	x	x	x
MAPK3	x	x	x
MAPK6	x	x	x
MAPK7	x	x	x
MAPK8	x	x	x
MAPK9	x	x	x
MAPKAPK2	x	x	x
MAPKAPK3	x	x	x
MAPKAPK5	x	x	x
MARK2	x	x	x
MARK3	x	x	x
MARK4	x	x	x
MAT2A	x	x									x
MCM4	x	x				x
MCM5	x	x
MDH1											x
MDH2											x
MDN1	x	x						x			x
MED23											x
MELK	x	x	x
MERTK	x	x	x
MET	x	x	x
MFAP1											x
MINK1	x	x	x
MLLT1											x
MLST8											x
MNAT1											x
MOB1A;MOB1B											x
MST1R	x	x	x
MTHFD1	x	x
MTOR	x		x
MYH10	x	x						x			x
MYLK	x	x	x
MYLK3	x	x	x
NASP											x
NAT10	x	x
NCL	x	x
NDUFA13	x	x
NEK1	x	x	x
NEK2	x	x	x
NEK3	x	x	x
NEK7	x	x	x
NEK9	x	x	x
NLK	x	x	x
NME2	x	x			x
NME2P1	x	x			x
NNT	x	x
NPM1											x
NQO1	x								x
NQO2	x								x		x
NRK	x	x	x
NTRK1	x	x	x
NUAK1	x	x	x
NUAK2	x	x	x
OLA1	x	x					x	x			x
OPA1	x	x					x				x
OSBPL3											x
OSBPL8											x
OSGEP											x
PAG1											x
PAICS	x	x									x
PAK2	x	x	x
PAK4	x	x	x
PAK6	x	x	x
PASK	x	x	x
PBK	x	x	x
PCBP2											x
PCBP2;PCBP3											x
PCYT1A	x	x
PDCD10											x
PDCD11											x
PDGFRB	x	x	x
PDPK1;PDPK2P	x	x	x
PDXK	x	x			x
PEBP1	x	x									x
PFKP	x	x			x
PGD											x
PGK1	x	x
PGRMC1	x									x
PHKA1											x
PHKA2											x
PHKG2	x	x	x
PI4KA	x	x	x
PI4KB	x	x	x
PIGT											x
PIK3C2A	x	x	x
PIK3C2B	x	x	x
PIK3C3	x	x	x
PIK3CA	x	x	x
PIK3CB	x	x	x
PIK3CD	x	x	x
PIK3CG	x	x	x
PIK3R1											x
PIK3R2											x
PIK3R3											x
PIK3R4											x
PIKFYVE	x	x
PIM1	x	x	x
PIM2	x	x	x
PIM3	x	x	x
PIP4K2A	x	x	x
PIP4K2B	x	x	x
PIP4K2C	x	x	x
PKM	x	x
PKMYT1	x	x	x
PKN1	x	x	x
PKN2	x	x	x
PKN3	x	x	x
PLK1	x	x	x
PLK4	x	x	x
PPP1CA											x
PPP2R2A											x
PRKAA1	x	x	x
PRKAA2	x	x	x
PRKAB1											x
PRKAB2											x
PRKACA	x	?	x	x
PRKACB	x	x	x
PRKACG	x	x	x
PRKAG1	x	x
PRKAG2	x	x
PRKAR2A	x	x									x
PRKCA	x	x	x
PRKCB	x	x	x
PRKCD	x	x	x
PRKCE	x	x	x
PRKCE;PRKCH	x	x	x
PRKCH	x	x	x
PRKCI	x	x	x
PRKCQ	x	x	x
PRKCZ	x	x	x
PRKD1	x	x	x
PRKD2	x	x	x
PRKD3	x	x	x
PRKDC	x	x	x
PRKG1	x	x	x
PRKX	x	x	x
PRKX;PRKY	x	x	x
PSMC3	x	x
PSMC4	x	x						x			x
PSMD3											x
PSMD6	x							x
PSMD7											x
PTCD3											x
PTK2	x	x	x
PTK2B	x	x	x
PTK6	x	x	x
PTMA											x
PTPN1											x
PXN											x
PYCR1											x
PYGL	x	x
Q6ZSR9	x	x	x
RAB10	x	x					x				x
RAB11A;RAB11B	x	x					x
RAB14	x	x					x
RAB27A	x	x					x
RAB5C	x	x
RAB6A	x	x					x				x
RABL3	x	x
RAC1	x	x									x
RAF1	x		x
RAN	x	x					x				x
RANGAP1											x
RASSF2											x
RASSF3											x
RASSF5											x
RBMX;RBMXL1											x
RET	x	x	x
RIOK2	x	x	x
RIPK2	x	x	x
RIPK3	x	x	x
ROCK1	x	x	x
ROCK2	x	x	x
RPS6KA1	x	x	x
RPS6KA3	x	x	x
RPS6KA4	x	x	x
RPS6KA5	x	x	x
RPS6KA6	x	x	x
RPS6KB1	x	x	x
S100A6											x
S100A8											x
SAE1	x	x
SARNP											x
SAV1											x
SBK1	x	x	x
SEPT9	x	x					x				x
SGTA											x
SIK2	x	x	x
SIK3	x	x	x
SKIV2L2	x	x				x
SLC25A11											x
SLC25A5	x	x									x
SLC25A6	x	x									x
SLC25A6;SLC25A4	x	x									x
SLC2A1											x
SLK	x	x	x
SMARCC1											x
SMARCE1											x
SMC1A	x	x									x
SMC2	x	x									x
SMC4	x	x
SMG1	x	x	x
SMS											x
SNRNP200	x	x				x					x
SNRPF											x
SPAG9											x
SPR	x
SRC	x	x	x
SRPR	x	x									x
SRRT	x	x
SRSF2	x	x
SSR1											x
STK10	x	x	x
STK11	x	x	x
STK16	x	x	x
STK17A	x	x	x
STK17B	x		x
STK24	x	x	x
STK26	x	x	x
STK3	x	x	x
STK33	x		x
STK38	x	x	x
STK38L	x	x	x
STK4	x	x	x
STRADA	x	?	x	x
SUCLA2	x	x									x
SUMO2											x
SYK	x	x	x
TANK											x
TAOK1	x	x	x
TAOK2	x	x	x
TAOK3	x	x	x
TAP1	x	x						x
TBK1	x	x	x
TBKBP1											x
TBL2											x
TEC	x	x	x
TESK1	x	x	x
TESK2	x	x	x
TEX264											x
TGFBR1	x	x	x
TGFBR2	x	x	x
THRAP3	x	x									x
TMEM33											x
TNIK	x	x	x
TNK1	x	x	x
TNK2	x	x	x
TOP2A	x	x									x
TOP2B	x	x									x
TP53RK	x	x	x
TPRKB											x
TRAF2											x
TRAF7											x
TRRAP											x
TTK	x	x	x
TTN	x	x	x
TUBB6	x	x					x
TUFM	x	x					x				x
TXN											x
TYK2		?	x	?
U2AF1;U2AF1L4	x	x
UBA1	x	x
UBAP2L											x
UBASH3B											x
UBE3C											x
UGGT1											x
ULK1	x	x	x
ULK3	x	x	x
ULK4	x	x	x
UNC119											x
UVRAG											x
VDAC1											x
VDAC3	x	x									x
WEE1	x	x	x
YARS	x	x									x
YES1	x	x	x
YTHDF2
YTHDF3;YTHDF1											x
YWHAB											x
YWHAE											x
YWHAG											x
YWHAH											x
YWHAQ											x
YWHAZ											x
ZAK	x	x	x

## Sheet: Kinobeads Drugmatrix - all
Gene Name	AH20685XX	AH2635	AH5015_KCGS	BI00007366	BI00009348	BI00036838	BI00047804	BI00113608	BI00133844	BI00601000	BI00604564	BI00614644	BI00645435	BI00801818	BI00865461	BI01125081	BI2536	BIBF0846CL	BIBW3133BS	BIRB0876BS	BIRZ0518XX	BMX-IN-1	CA93.0	CCT241533	CCT244747	CCT251545	CCT251921	D2202-1	DDR1-in-1	ERK5-IN-1	FM-381	GI230329A	GI261520A	GI261590A	GI261656A	GI262866A	GI98581X	GNF-5	GR105659X	GR269666A_KCGS	GSK1000163A	GSK1007102B	GSK1010829B	GSK1014915A	GSK1023156A	GSK1024304A	GSK1024306A	GSK1030058A	GSK1030059A
AAK1					662.324						1986.86																				1817.54											67.3212
ABCD3
ABL1																																			661.011								1491.44
ABL2																																											515.431
ACAD11
ACAD8																1932.2				2103.64
ACLY
ACOX1																																				829.561
ACOX3
ACVR1
ACVR1B
ACVR2B								1660.45
ACVRL1
ADCK1											1549.48																															788.376
ADCK3															1210.66	257.038				48.8809		1156.39																				1064.55
ADCK5
ADK
ADRBK1																																												1288.24					131.849
AGK
AGPS
AIFM1
AKT1																					1961.39																					1124.72		2027.7					1297.47
AKT2																					1969.41																					827.464		1194.86					1175.85
AKT3											1923.24										1208.28																				1430.06	719.002
AP1G1
ARAF
ATM					112.152																249.363		205.246		179.316
ATR
AURKA
AURKB																																							855.912
AXL
BCR
BMP2K					735.967																										1053.99											354.968
BMPR1A																1372.07
BMPR1B
BMPR2					646.228
BRAF															7.44674
BTK																						186.293													1404.3								497.125
BUB1
CAMK2B																																405.353				390.849
CAMK2D																																				388.3
CAMK2G																																				385.299
CAMK4																					1114.09																												2080.5
CAMKK2																	915.152
CDC42																																					1526.83
CDC42BPA																																										951.575
CDC42BPB																								1008.21																		1283.05
CDC42BPG																																										191.45
CDC7																																2063.08
CDK1
CDK10
CDK12
CDK13
CDK16						752.893
CDK17						1206.74
CDK2						1642.1
CDK4
CDK5
CDK6						895.353																																						1711.24
CDK7
CDK9						589.915
CDKL5						232.587
CHEK1																									39.697
CIT																								1491.74																		21.1162
CLK1							416.126						941.215	153.544										162.704
CLK2
CLK3
CLK4			1088.67				333.905						930.842	523.556										121.405
COX5A																				962.933											755.918
CSK																																											1384.41
CSNK1A1													1002.26																								1317.53												1946.07
CSNK1D																																					87.9165
CSNK1E																																					304.481
CSNK1G1
CSNK1G3
CSNK2A1;CSNK2A3
CSNK2A2			2321.62
DAPK3
DCK
DCTPP1								1697.82				1829.78				1972.22
DDR1																				606.961								493.873	362.751														1013.4
DDR2																2238.87				1135.23								914.855
DDX3X;DDX3Y
DHCR24
DJA1																1432.32
DYNC1LI1
DYRK1A						569.402							2098.3	534.108
EGFR				1298.74				85.2572	15.3507										48.594													828.917	67.1591	2234.65	2363.25	105.98				76.0158			1565.77
EIF2AK1																																										996.255
EIF5B																																														1707.29
EPHA1									403.039										670.007
EPHA2									1055.55
EPHA4									898.371
EPHA5								1687.99	1091.81
EPHA7									1795.39							1499.65				1827.77																													1817.33
EPHB1																737.531
EPHB2									1203.67
EPHB3
EPHB4								421.113	331.743										507.976
EPHB6
ERBB3																																			622.953
ERCC2
ERN1
ERN2
FECH																		62.1222																												1145.17	2131.94
FER
FES
FGFR1
FLT3		1605.76																828.892																					446.066					1110.79
FLT4									1603.94
FN3K																																2152.24
FN3KRP																																				762.46
FRK																																			470.288								769.718
FYN																																			360.375								731.505
GAK				633.926							516.101								921.769				22.7378									319.442
GALK1
GARS
GRAMD1A
GRK6	2060.2															1696.01	1754.13			2170.08					1227.79
GSK3A						27.3269																																				46.1425
GSK3B					783.472	15.0141																																				40.5346
GSPT1;GSPT2
GTPBP4
HCK																1352.18																			23.3021								270.158
HMOX2
HSP90AA1
HSP90B1																																												748.957
HSPE1
IARS																																												1481.29
ICK																																1372.7
IGF1R
IKBKE
ILK																				1867.56																													133.818
INSR
IRAK1
IRAK3																576.807
IRAK4
JAK1
JAK2														330.113						748.365	517.398	465.972
LATS1																																										23.2315
LCK																																			114.958								180.106
LIMK1
LIMK2
LYN																																			160.365								402.544
MAP2K1																					2279.78																							1444.95					127.87
MAP2K2																																												1114.73					1193.92
MAP2K3
MAP2K4																																																	89.4645
MAP2K5															70.3814																				95.6093
MAP2K6																																										1692.56
MAP3K1					1558.18
MAP3K11																1886.08
MAP3K12
MAP3K2
MAP3K3
MAP3K4
MAP3K5					1552.45								2302.81
MAP3K6					698.069								1699.57
MAP4K1
MAP4K2
MAP4K3
MAP4K4
MAP4K5																																											2127.58
MAPK1																																				616.635
MAPK10																																956.28					666.117
MAPK11
MAPK14						998.631			1630.97	27.5959		1322.41																	957.677							770.084	1068.87							906.169
MAPK3
MAPK6												1326.63
MAPK7						2058.21																								813.116
MAPK8
MAPK9						1746.59																															1260.66
MAPKAPK2									1293.68	97.1894									1271.8										858.451								435.317							1550.03
MARK2																																										172.596
MARK3																								2009.19																		162.73
MARK4																																										768.049
MCM5																																																	1786.54
MDN1																																												155.99
MELK						1939.02												1408.78						2593.3																		1042.99
MERTK																		1010.45
MET
MST1R																1119.61
MTHFD1
MTOR
MYLK3																																																	1674.29
T10
NCL
NEK1
NEK2
NEK3							1310.79
NEK9
NLK																							1504.63																		1978.33
NME2;NME2P1
NNT									1811.97																																			2223.72					933.372
NQO1																					1285.94																							1084.09					1035.7
NQO2						942.148
NTRK1												1517.02																												1112.81
NUAK1					1139.2							1085.74	109.858			1076.21															565.725
NUAK2													382.73
OPA1
PAICS
PAK4																																										39.7987
PAK6																																										1092.96
PBK																											1566.42
PDGFRB													1670.66					1307.54							1493.09
PDXK			1611.25													1678.66	655.665																			505.707				1554.1
PFKP
PGK1
PHKG2												1108.55												20.775
PI4KA
PI4KB													580.711
PIK3C2A
PIK3C2B
PIK3C3																1261.78						1526.17
PIK3CA																			273.045
PIK3CB
PIK3CD																126.367			46.8246	9.61067																			199.388
PIK3CG					108.601		114.853												660.245														1235.29
PIM1
PIM2
PIM3
PIP4K2C																	1456.14
PKM
PKMYT1
PKN1																																										37.6246
PKN2													1757.9																													390.233
PKN3																																									558.342	2.06088
PLK1																	54.1797																												814.26	1027.25	781.397
PLK4
PRKAA1																																										917.109
PRKAA2
PRKACA																																										37.4958
PRKACB																																										41.0604
PRKACG
PRKAG1																																										764.744
PRKAG2																																										120.62
PRKCA																																										1413.54
PRKCB																																										110.814
PRKCD																					648.066																					173.399
PRKCI																																																	2006.69
PRKCQ																					40.3297																					71.9073
PRKCZ																					2024.24
PRKD1								1219.15
PRKD2						1385.79						949.908	731.17
PRKD3													1478.96
PRKDC
PRKG1																																										9.31074
PRKX																																									758.762
PRKX;PRKY																																										83.5243
PSMC3
PSMC4
PTK2														11.2595
PTK2B
PTK6															108.227																				147.184
PYGL																																												2313.56					2003.37
Q6ZSR9					1017.82						1306.09																				1757.86										2134.27	111.138
RAB14
RAB5C
RAB6A;RAB6B
RABL3
RAF1
RAN
RET								533.586	98.9938									45.3368							111.856																	1246.31	387.289
RIOK2											958.626										1912.27																							1872.4					1133.66
RIPK2				674.421															623.986				311.198									1136.82	1099.91		18.0631	923.352	1090.83						1107.71
RIPK3															1789.08				690.856																542.481								550.225
ROCK1
ROCK2																																										1672.58
RPS6KA1													528.787	1591.9
RPS6KA3													40.5518	1688.2
RPS6KA4																																							977.483
RPS6KA5
RPS6KA6													5.38775												459.775
RPS6KB1													106.419																													1886.07
SIK2																		559.872
SIK3
SKIV2L2
SLC25A5
SLC25A6;SLC25A4
SLK					1915.53
SMC2
SMC4
SMG1
SNRNP200
SPR
SRC																																			371.54								505.24
SRRT
STK10					1447.36
STK11																																																	1453.86
STK16					1178.09											1240.73																				1162.06
STK26																																																	2101.57
STK3																																											2171.02
STK4																																											1174.12
STRADA
SYK																651.001
TAOK1																																											830.092
TAOK2																																											1165.76
TAOK3																																											1485.46
TBK1
TEC																						539.53
TESK1															1609.19
TESK2
TGFBR1
TGFBR2																1313.28
TNIK
TNK1																																											661.035
TNK2
TOP2B
TP53RK						1439.97																																											1488.46
TTK
TTN																					1027.86
TUBB6
ULK1
ULK3
VDAC3																																												1360.26					1925.03
WEE1
YES1																																			78.6949								225.143
ZAK					1820.22										62.5489							781.518
[truncated: 1,134 more columns]

## Sheet: Kinobeads Drugmatrix - all 2
Compounds	AAK1	ABCD3	ABL1	ABL2	ACAD11	ACAD8	ACLY	ACOX1	ACOX3	ACVR1	ACVR1B	ACVR2B	ACVRL1	ADCK1	ADCK3	ADCK5	ADK	ADRBK1	AGK	AGPS	AIFM1	AKT1	AKT2	AKT3	AP1G1	ARAF	ATM	ATR	AURKA	AURKB	AXL	BCR	BMP2K	BMPR1A	BMPR1B	BMPR2	BRAF	BTK	BUB1	CAMK2B	CAMK2D	CAMK2G	CAMK4	CAMKK2	CDC42	CDC42BPA	CDC42BPB	CDC42BPG	CDC7
AH20685XX
AH2635
AH5015_KCGS
BI00007366
BI00009348	662.324																										112.152						735.967			646.228
BI00036838
BI00047804
BI00113608												1660.45
BI00133844
BI00601000
BI00604564	1986.86													1549.48										1923.24
BI00614644
BI00645435
BI00801818
BI00865461															1210.66																						7.44674
BI01125081						1932.2									257.038																			1372.07
BI2536																																												915.152
BIBF0846CL
BIBW3133BS
BIRB0876BS						2103.64									48.8809
BIRZ0518XX																						1961.39	1969.41	1208.28			249.363																1114.09
BMX-IN-1															1156.39																							186.293
CA93.0																											205.246
CCT241533																																															1008.21
CCT244747																											179.316
CCT251545
CCT251921
D2202-1
DDR1-in-1
ERK5-IN-1
FM-381	1817.54																																1053.99
GI230329A																																								405.353									2063.08
GI261520A
GI261590A
GI261656A			661.011																																			1404.3
GI262866A								829.561																																390.849	388.3	385.299
GI98581X																																													1526.83
GNF-5
GR105659X																														855.912
GR269666A_KCGS
GSK1000163A																								1430.06
GSK1007102B	67.3212													788.376	1064.55							1124.72	827.464	719.002									354.968													951.575	1283.05	191.45
GSK1010829B			1491.44	515.431																																		497.125
GSK1014915A																		1288.24				2027.7	1194.86
GSK1023156A
GSK1024304A
GSK1024306A
GSK1030058A
GSK1030059A																		131.849				1297.47	1175.85																				2080.5
GSK1030061A
GSK1030062A
GSK1033723A
GSK1034945A	193.552																																193.832																1419.61
GSK1070916		1970.69																											196.934	593.733	891.407
GSK1122999D											1162.37			1284.39
GSK114
GSK1173862A																																													1229.06
GSK1220512A																																												2210.1
GSK1229496A	1826.79										642.693
GSK1229782A
GSK1229959A	79.6299																																97.0935											1722.45		15.3339	8.96408	8.80259
GSK1269851A	84.3848		1038.77	432.946	1262.4																						274.778	888.651	767.7		1609.37	90.4181	126.264					637.822	2172.15					1312.62
GSK1287544A																																														734.566	111.257	65.0453
GSK1292139B	163.71
GSK1307810A																																														226.941	30.4387	17.1801
GSK1321565A	819.725																																982.164
GSK1322949A	1074.3						1566.64												952.766							316.034							551.568												1235.67		499.255	1008.76
GSK1323434A												1735.02			1686.45								2292.36																								1786.35	1340.66
GSK1325775A	1069.38									1178.29	1021.1																						847.42													75.6158	29.3307	1069.38
GSK1326180A																								1081.64
GSK1326255A
GSK1379706A
GSK1379708A																																								394.784	363.705	631.408
GSK1379710A																																								658.366								1221.41
GSK1379712_KCGS
GSK1379713A
GSK1379714A
GSK1379715A
GSK1379716A															1136.07							1776.11	1738.13	1416.18																			2281.13
GSK1379717A
GSK1379720A															387.954									1133.62
GSK1379721A
GSK1379722A
GSK1379723A
GSK1379724A
GSK1379725A
GSK1379727A																		1265.87
GSK1379729A
GSK1379730A																														1452.91
GSK1379731A																																													1583.11
GSK1379732A
GSK1379735A
GSK1379737A
GSK1379738A
GSK1379741A
GSK1379742A						2090.68											1071.98
GSK1379745A		1501.25										1053.83										1761.55	1148.02												316.073
GSK1379746A
GSK1379748A	1680.75
GSK1379751A	786.196
GSK1379753A															1379.23
GSK1379754A	410.321													1817.97
GSK1379757A
GSK1379760A
GSK1379761A	1116.31
GSK1379762_KCGS
GSK1379763A	1848.21
GSK1379766A
GSK1379767A	1506.67														1863.34
GSK1379788A
GSK1379800A
GSK1379812A
GSK1379825A														1004.99
GSK1379859A																		2156.09
GSK1379860A
GSK1379874A
GSK1379878A
GSK1379879A
GSK1379880A
GSK1379882A
GSK1379883A																																													1555.24
GSK1379896A
GSK1379899A	1926.27																						2194.59
GSK1379901A																	1220.57
GSK1379944A
GSK1383280A																		970.817												887.596																770.956	102.891	38.1108
GSK1383281A																														949.946																	1323.91	1363.86
GSK1389063A																																														757.149	80.6658	21.1562
GSK1392956A
GSK1398460A																																																1100.97
GSK1398463A									513.199
GSK1398467A								761.455
GSK1398468A
GSK1398470A
GSK1398471A						2179.51
GSK1398472A
GSK1398473A
GSK1398474A
GSK1398475A
GSK1398477_KCGS
GSK1440913A	119.603				425.23									1350.92				1433.28															564.458
GSK1487252A																																															2463.43
GSK1511931A
GSK1520489A			401.444	389.453							510.835																		16.8631	22.5708	374.308	280.47			288.059	672.433		46.4636
GSK1535721A																																																	1940.08
GSK1558669A	163.796		111.518	333.58																									11.9969	45.1288		96.9382	203.872					870.719	1296.76					1427.59
GSK1576028A	141.693		1640.7								243.059																		10.974	54.991	732.49	781.446	1141.17		429.069			256.016
GSK1581427A																																	105.6													119.19	45.1755	13.6508
GSK1581428A	54.4659																																													28.9053	10.4839
GSK1627798A															1519.37
GSK1645872A			746.083	166.482											569.536			942.598								1560.36						991.114			615.03		720.521		603.571
GSK1645895A		1313.2													196.49
GSK1649598A			368.108	93.7641						1247.64	628.144																					923.543					620.796	1213.56	578.873
GSK1653537A																																							1701.62
GSK1653539A								1768.34
GSK1660437A				350.93			1770.8																																873.365
GSK1660450B	1072.41																																													34.5813	106.42	65.4117
GSK1669917A																		1291.92
GSK1669921A
GSK1693850A
GSK1713088A								2215.25							603.595
GSK1723980B			300.969	61.3474							613.595																					494.485					243.007	1264.38	191.194
GSK1751853A
GSK175726A	460.094		83.1534	7.6839																							77.4915	266.854	469.696	460.763	1708.47	241.708	1240.41					82.0971						1418.7
GSK1804250A			969.984	126.175																												954.449					938.789		552.9
GSK180736A
GSK1819799A							1997.1															1935.35	1945.05
GSK182497A																																												2006.71
GSK1838705															1343.8
GSK189015A
GSK1904529																		2029.02
GSK190937A																											185.629
GSK1917008A
GSK192082A
GSK198271A
GSK200398A_KCGS
GSK2008607A			706.385	100.583																						2032.29						354.502					1670.43	1033.22	720.986
GSK204559A															1058.26
GSK204607A
GSK204919_KCGS											61.2573
GSK204925A																							2300.16	1566.83
GSK205189A				956.16
GSK2110236A
GSK2137462A
GSK2163632A
GSK2177277A	64.0506									604.555																				372.915	250.569		23.5964			514.183							1188.87			1258.41	255.334	119.303	14.5993
GSK2181306A	799.872				145.236									447.883																1527.31			190.103			68.6636											1377.84		57.0947
GSK2186269A
GSK2188764A	113.64													1681.41																			749.196										976.767				1865.2	555.686
GSK2189892A																		1467.49				1734.06	1742.21	1700.28
GSK2192730A																		1747.43
GSK2193613A																																	1265.26
GSK2197149A	64.6491													1559.45																			540.22
GSK2206003A	107.897																																897.425
GSK2213727A															688.393
GSK2219329A
GSK2219385_KCGS
GSK2220400A
GSK2221681A	149.355										803.286																						947.34												1534.06
GSK2224810A	780.697										361.498	1185.6											1882.25					814.154					1041.32
GSK2225749A	130.264										292.893																						554.447						1902.99
GSK2227430A
GSK2228768A	749.22
GSK223675A											21.697
GSK223810A
GSK2250882A	837.751
GSK2258759A
GSK2269557
GSK2269905A
GSK2276055A
GSK2283293_KCGS
GSK2286062A
GSK2286096A																														105.253
GSK2286295A
GSK2286775B	825.534																	2053.37					1365.71						561.769	413.791													1092.14
GSK2288359A															1098.41
GSK2289044B
GSK2291363A
GSK2292767
GSK2296823A
GSK2297099A
GSK2297428A																		1685.4
GSK2297430A
GSK2297542A																		1589.31
GSK2297543A																																													1400.1
GSK2298859A																																													2137.25
GSK2299009A
GSK2306394A
GSK2328680_KCGS
GSK2333389A																	889.479
GSK2334006A																											279.975
GSK2334470															1176.92								1569.65
GSK2336394A															574.68									1027.78
GSK2342769A
GSK2344444A
GSK2347225A
GSK2358994A
GSK2363608B
GSK2373690A
GSK2373693A
GSK2375584A
GSK2376236A
GSK237700A																																																2142.96
GSK237701A					755.894
GSK238063A
GSK238583A																		1666.81					1774.05
GSK248233A
GSK2576924A
GSK2578215
GSK257997A											431.158
GSK2587663A
GSK259178A
GSK2592465A
GSK2593067A			1563.02																											1227.15
GSK2593074A			562.715	641.178																										691.631
GSK260205A											755.319											156.678	339.494																58.9661									187.044	713.859
GSK2603346A																										941.542				547.321
GSK2603358A																														1283.94
GSK2606414A
GSK2606590A			1719.19																											968.192
GSK2608885A																														824.766										684.828
GSK2608899A																														1337.05
GSK2634140A																														1304.54
GSK2634758A								1306.99
GSK2635225A			1128.85	646.669																			1846.44
GSK2645446A
GSK2656157																															502.83
GSK269962B																		1475.76					2179.83	1598.26
GSK270822A																																				2075.55
GSK2850163
GSK292658A																	1329.94
GSK299115A
GSK299495A															233.181
GSK300014A																																								574.538
GSK300657X
GSK301329A																														50.6608
GSK301362A	1981.25					1751.1								1518.95
GSK306886A
GSK312879A																						1637.78												840.514									1801.5
GSK312948A					766.314												862.906																1429.08												1554.04
GSK317315A
GSK317354A
GSK319347A	621.194																													893.374	1243.6		177.4
GSK323521A
GSK323543A				970.948																																		1142.44
GSK326090A																																	1900.42
GSK326180A
GSK327238A
GSK336313A					1402.56
GSK336735A				634.868																										1263.11								755.685
GSK346294A																							2316.71
GSK350559A		1576.35																1691.58																					266.673
GSK357952A															131.245
GSK361061A
GSK361065A																									895.242
GSK364507A
GSK398099A
GSK429286A
GSK448459A								1271.4
GSK461364																											263.563
GSK466314A
GSK466317A																																															1944.03
GSK479719A
GSK481										1268.32
GSK483724A
GSK507274A																							1438.19																							2195.34		1802.9
GSK507358A														1135.12
GSK534911A
GSK534913A								1051.54										895.448
GSK554170A														1504.79								519.773	616.006																							1442.11	2429.6
GSK561866B
GSK562689A														2149.55			1832.21
GSK571989A																																	1873.31
GSK579289A
GSK580432A
GSK581271A																			1530.04
GSK583
GSK586581A
GSK605714A					619.095
GSK614526A																						1093.96	934.483				303.318
GSK619487A																							91.5313	1302.33
GSK620503A
GSK625137A											1011.16																223.462
GSK641502A												732.345
GSK683281A															760.323
GSK711701A
GSK840																		2019.44
GSK843
GSK846226A					692.667
GSK872															483.007
GSK902056A																							2200.49
GSK907232A
GSK938890A
GSK943949A
GSK949675A
GSK953913A
GSK955403A
GSK969786A
GSK977617A	428.594		680.556	277.053	0																						294.839				1331.43	243.53	817.043					641.685						1969.43			1704.49	441.798
GSK977620A					0									144.619								1484.18	1604.04																									448.629
GSK978744A															691.428			1304.79				2164.34
GSK980961A
GSK986310C								1343.56
GSK993273A	1889.3				1035.99																												1997.24
GSK994854A
GW2429374A
GW271431X											18.8054	555.229
GW272142A
GW273749A
GW275568A
GW275616X																											294.356																					1198.69
GW275944X
GW276655_KCGS	1184.34																																517.694
GW278681X																								1777.99
GW279320X																						1719.11	1630.46
GW280670X																		1877.44																									1328.75
GW281179X
GW282449A
GW282450A
GW282536X
GW282974X
GW284372X
GW284408X
GW284543A															948.52									1707.12
GW290597X																											232.304																						2223.73
GW296115X																											204.058
GW297361X	785.267																																614.655																1331.18
GW300653X
GW300660X
GW301784X	1820.8																																1836.71
GW301789X
GW301888X																																													1798.33
GW305074X_KCGS
GW305178X	1342.24																																1505.47
GW320571X																							1182.28
GW335962X
GW345098X																		2397.03
GW352430A
GW396574X
GW405841X																																				1222.77													1068.54
GW406108X																																				15.7759									93.8045
GW406731X										402.962
GW407034X
GW407323A	169.118																																73.6402																902.626
GW410563A
GW412617A
GW416469X	1641.54																																1601.46
GW416981X
GW424170A
GW427984X																				1861.26
GW432441X
GW434756X											1225.73
GW435821X_KCGS										107.271		26.5491																						1201.16
GW439255X
GW440132A
GW440135A																																																1066.88
GW440137A										903.565	765.802	11.9297			1199.97
GW440138A											480.535	118.678			452.954																	94.1834
GW440139A			609.224	237.513						555.74	9.87868	5.62729																				40.6625			940.615
GW440146A
GW440148A												482.025
GW441756X	1254.48																																608.828
GW441806A				1046.7						85.5011		0																						1371.37
GW442130X											646.097							1959.55				1539.13	1124.56																									453.451
GW445012X
GW445014X
GW445015X
GW445017X															746.952
GW450241X
GW457859A
GW458344A
GW458787A
GW459057A
GW459135A
GW461104A
GW461484A	767.007		1218.83	570.91							696.292																262.379	838.476				545.216	1895.61					800.577						1184.83
GW461487A
GW466413A
GW468513X											83.2545																												739.329
GW475620X
GW482059X
GW493036X				482.276													1758.77															277.281
GW494601A			126.762	32.492						68.9961	73.6955	2.15582																				10.5191		312.937	210.62
GW494610A			1067.47	522.536						38.3173	76.4569																			90.3477		132.759		486.35	233.199	2200.48
GW494702A																														1432.76
GW497681X
GW513184X
GW514784X																																							447.631
GW514786X											801.094
GW515532X
GW525701_KCGS
GW548057X											76.2094	1792.49
GW549390X
GW551191X												1335.6
GW552771X										1217.87	1050.71	4.54176																				338.83			452.073														1710.34
GW554060X
GW557777X			8.33892	2.92468						25.6171	60.3413	45.3351																				1.17359		269.135	73.1923			960.355
GW559768X			126.613	24.1222							951.477	80.2576						1652.9														8.57589			916.148
GW560106X												1647.38																				830.395
GW560109X			1199.12	809.599								673.264																				66.4167
GW560116X												1081.29																				358.991
GW560459X
GW561436X																																																1182.94
GW566221B
GW567140X			146.73																																								2000.29		1285.44
GW567142A			36.6765	226.463		2035.66													1229.29			1662.74	1793.56	1218.6						952.333		445.908						922.171
GW567143X			634.401																											1176.87
GW567145X																																								448.249
GW567148X			473.8	715.833																										1195.68		670.773
GW567808A																																																1818.91
GW568326X											526.347
GW569293E
GW569716A
GW572399X																		1905.12		2045.06		1955.92	1972.15	1563.5
GW572401X																											233.244
GW572738X																							2335.56
GW574782A
GW574783B_PKIS1																			1947.36
GW575533A
GW575808A										533.648		77.007																				645.293
GW576484X		1699.89																				2099.03	2415.9
GW576604X																																																	1867.75
GW576609A
GW576924A
GW577382X
GW577921A
GW578342X			1564.17
GW578748X			1246.25																													678.248
GW579362A	1056.82		1330.27	447.69						1026.73		12.435																	392.529			427.57	1639.83								501.758
GW580509X
GW581744X											678.415
GW582764A
GW582868A												663.855
GW583340C
GW583373A
GW589933X	376.35																													1373.82			150.64																2202.87
GW589961A
GW591947A
GW595885X
GW599550X
GW607049C
GW607117X											1168.9							1290.29				1290.34	976.307
GW608005X
GW612286X
GW615311X					2281.77					1431.28	818.085												2446.85				178.734		1019.11
GW616030X
GW618013A											849.077
GW620972X																		1571.73				1819.67	1165.48	1606.64
GW621431X										881.66																	232.28																					2022.82
GW621581X											666.949									2187.42
GW621823A
GW621970X_KCGS						2331.13
GW622055X																		1777.83
GW622475X										487.67	16.5196
GW627512B
GW627834A
GW630813X
GW630823A
GW631581B														1652.93																													1408.92
GW632046X																		1420.85
GW632580X						1640.47														1650.69
GW633459A
GW635815X																															1625.44
GW639905A																							1923.34	954.169
GW641155A
GW642125X
GW642138X	2100.62					2173.77												1819.48		2179.64
GW643971X
GW644007X
GW651576X						1744.62																2133.19																							1411.8
GW654607A
GW654652C																											228.346
GW659008A
GW659009A
GW659386A_PKIS1
GW659893X
GW663929X
GW664114X			1133.37
GW673715X
GW678313X
GW679395X		1200.67										1656.73										1772.74	2344.28					783.958
GW679396X																																								628.433
GW679410X											686.296
GW679662X
GW680061X																		2137.06
GW680191X
GW680338X
GW680903X
GW680908A
GW680975X																				1794.72
GW681170A
GW681251X
GW682569X	728.544													759.984																			1253.13
GW682841X																											215.568																					1218.02
GW683003X
GW683109X																				2079.37
GW683134A_KCGS																															1639.15
GW683768X																																													1390.68
GW684083X	1959.95
GW684088X
GW684374X
GW684626B
GW684941X																													852.819	809.028									666.512
GW689066X
GW692089A																1766.84		1500.12					2412.21
GW693028X											871.922				671.071
GW693481X											18.9254
GW693542X
GW693881A								1167.03													1354.53
GW693917A																											222.445
GW694077X	22.9093				1598.05																		2348.45										31.6086
GW694234A
GW694590A
GW695874X											51.4433
GW696155X	35.4431													44.9144															602.158				344.233						853.303										1438.66
GW697465A
GW697999A
GW700494A																																																1129.07
GW701032X															731.247												259.906
GW701424A
GW701427A
GW702865X
GW703087X
GW707818B
GW708336X
GW708893X																			1817.18			2378.89	1224.91
GW709042A
GW709199X															455.735
GW709213X											39.0773
GW711782X											245.212
GW734508X
GW743024X	893.815													2041.7																	2104.91		1427.5					1030.86	1563.22					1051.64
GW759710A												450.378
GW767488X	23.6371									455.323				586.836																			179.662
GW768504A
GW768505A
GW769076X
GW770220A	632.005
GW770249A_KCGS																														1396.09
GW771127A
GW772405X
GW775604X															1657.15
GW775608X	1839.11							808.114													477.8																				209.597	324.877
GW775610X
GW776245A											334.921
GW777257X											5.66217	854.202
GW778894X					227.686									2052.38																																			1241.09
GW779439X_PKIS1														493.087
GW780056X	1007.35							753.481						1201.52																			1945.67								472.221
GW780159X											1.62648
GW781483X																																						232.346
GW781673X																						1397.79
GW782612X			1904.57	628.59						122.255	401.391	52.3629																	807.911			380.856		1094.87
GW782907X																							1846.13
GW782912X																						579.967	585.893
GW784041A										1187		1598.58										2371.55	1824.43
GW784307A			114.178	478.504	1621.18					12.5932	314.648			900.335																		53.4022	2051.57	353.166	485.537									2120.82
GW784684X
GW784752X										118.503	725.294																					640.553		1125.75
GW785404X
GW785804X											57.9338
GW785974X
GW786460X											0
GW787226A																														941.475
GW789449X																								1834.75						1308.47			1264.32
GW792479X											270.322
GW794607X
GW794726X
GW795486X
GW795493X
GW796920X																		1858.28				1770.17	1682.33
GW796921X
GW799251X
GW800172X																																				1508
GW801372X	184.215									738.896																	274.356						1815.62											1745.88		785.649
GW804482X																											209.859
GW805758X
GW806290X	1077.91													1819.85								1930.2	1304.67	1774.35
GW806742X
GW806776X
GW807930X
GW807982X_KCGS														1795.3
GW809885X
GW809893X														1366.77
GW809897X																													448.632	271.427
GW810083X											787.681																																		1841.67
GW810372X																			2274.17
GW810437X
GW810445X
GW810576X
GW810578X
GW811168X										555.28																						1415.71
GW811603A
GW811761X														1135.46													257.229																					2015.99
GW812171X											118.874
GW813244A
GW813349X
GW813360X			2032.26	869.205																												658.732
GW814408X			1981.69							1368.55																						1153.52			611.675
GW817394X
GW817396X
GW818933X
GW818941X
GW819077X
GW819230X
GW819776X																																													1647.31
GW820759X								1410.82													1036.68
GW823670X
GW824645A_PKIS2
GW827102X																								2068.6
GW827105X																																																1919.3
GW827106X								1842.24			848.882																																					834.331
GW827396X											1018.19
GW827654A			1819.98	399.912										1521.76															287.924	700.007		1437.44
GW828205X
GW828206X
GW828525X
GW828529X
GW829055X						1216.07								1431.66				2081.49				1671.26	1148.59												263.887
GW829058X
GW829115X
GW829116X
GW829350X															726.985							2350.93
GW829351X																																											2173.95
GW829874X
GW829877X
GW829906X
GW830263A																													302.817	247.074
GW830365A	785.418													1554.86															443.877	384.032			1148.87
GW830707A	1152.92		90.2501	18.9399																							4.81248		1104.77	1008.04		26.5462						58.1139								1271.7	125.719	40.8948
GW830899A	411.089		1296.9		2058.07									867.154															955.425				1067.48								429.755	457.437		2190.52
GW830900A	819.547													88.8662															893.096	387.27			1224.86
GW831091X																								1692.36
GW832467X																																								474.613
GW832476X
GW833373X											193.107	1088.59
GW835314X											3.84516																					668.441
GW837331X																		2010.76
GW839464X
GW843682X
GW846105X																												940.348
GW852849X
GW853606X								2197.03
GW853609X
GW854278X																		2198.68
GW855857X											0.502029
GW856795X
GW856804X
GW856805X			1397.48	317.206								1247.61																				79.0751													1431.86
GW857175X											88.996
GW861893X
GW867253X						2114.22												1862.97
GW867587X
GW867588X
GW868318X
GW869516X
GW869640X											17.6341
GW869641X											0.703249
GW869810X
GW869979X
GW872411X											471.002
GW873004X											842.989
GW874091X															914.798								1847.68				286.843																1455.96
GW876019X																																													2077.08
GW876731X
GW876790X																																							2396.54							783.337	789.834	498.131	1077.09
HG-10-102-01
HTH-01-015																						1308.13	1874.9
JH-II-127
JNK-IN-7	1002.39																										273.204						1326.2
K05908										1.96585	93.0845	1357.64						1107.16																42.2994	65.0174
NVP-2																			2367.64
NVS-PAK1-1																								1755.18
PFE-PKIS_12																		1113.78
PFE-PKIS_1
PFE-PKIS_21
PFE-PKIS_25
PFE-PKIS_29															1456.27
PFE-PKIS_32																		1172.26					1957.46
PFE-PKIS_34																																								563.491
PFE-PKIS_39
PFE-PKIS3
PFE-PKIS_40
PFE-PKIS_41															1265			1487.07
PFE-PKIS_44
RO0117162-000
RO0150463-000
RO0271528-000
RO0272148-000								1158.54
RO0272159-000
RO0274406-000								1403.78
RO0274710-000
RO0275062-000																													496.307	491.985															1242.85
RO0281498-000
RO0281567-000	568.2																																309.445
RO0281601-001	81.8897							1138.18																									36.7543
RO0281752-000																													151.088	120.793								1076.06
RO0282586-000												1003.26																	29.972	34.5436
RO0282986-001	51.72													1514.36																	1232.05		17.8421							122.629	142.011	153.528
RO0283049-001	574.194																																79.762
RO0283120-000	170.851																																84.3055
RO0316045-000
RO0316233-000
RO0316849-000															812.323			2269.89					2007.58
RO0316873-000
RO0317208-000
RO0317253-000																																													2180.13
RO0317254-000																		2338.53				2047.51	2125.27
RO0317257-000																		1837.64
RO0317302-000
RO0317328-000
RO0317340-000	1165.94
RO0317365-000
RO0317373-001
RO0317377-000	1302.25
RO0317379-000	216.938																																1051.4
RO0317432-000
RO0317452-000
RO0317471-000																																													1204.37
RO0317474-000								937.423																																717.472									1670.99
RO0317476-000
RO0317482-000																						1788.94																							1313
RO0317494-000
RO0317510-000																																	783.335
RO0317511-000
RO0317549-002																																											1433.33
RO0317596-000								453.226
RO0317597-000
RO0317612-000	1651.3							760.64																																478.639
RO0317621-000
RO0317625-000
RO0317699-000															628.541
RO0317717-000
RO0317753-000								891.414																																	597.307
RO0317777-000																											20.1052
RO0317843-000
RO0317884-000
RO0317886-000
RO0317888-000
RO0318036-000
RO0318044-001
RO0318045-000
RO0318053-000								34.092																																									1894.59
RO0318069-000
RO0318161-000								1103.66
RO0318220-000
RO0318259-000																																													1483.06
RO0318352-000																	1422.24
RO0318365-001	1478.41
RO0318425-001
RO0318549-000
RO0318564-000																						2082.57
RO0318649-000
RO0318676-000	1906.16																																				2340.66
RO0318830-000
RO0318987-000
RO0319317-000																											142.157
RO0319318-000
RO0319371-000
RO0319377-000
RO0320234-001	402.678		93.726	5.56036																							29.7115	437.796	367.558	444.175	1340.31	57.0762	933.467					86.6621						1427.43
RO0320344-000
RO0320346-000
RO0320432-000
RO0320557-001
RO0324253-000
RO0324381-000																	1273.79
RO0324438-000
RO0324476-000
RO0324694-000								1640.68													1668.41
RO0325308-000	737.397			60.3018																												603.794	1476.62											1320.45
RO0325851-000
RO0480500-002																		118.541											693.343																	412.725	51.2661	629.941
RO0504985-000	46.2067																																33.0414
RO0505124-000					136.528										935.022
RO0506220-000
RO1150868-000															509.522											874.915
RO1151080-000
RO1151246-000						1757.02																1456.49	1796.3	1424.97
RO1151248-000	914.465			629.717																							302.041					1384.85												1792.33
RO1153136-000																							2594.98
RO1153198-000
RO1153320-001
RO1153321-000
RO1153427-001
RO1153583-001
RO1153836-000
RO1153853-000											700.434																												1690.92
RO1154309-001
RO1154461-001	607.42		805.71	322.752																							160.529		784.183			336.244	1000.54					862.931	1857.72					933.661
RO1154507-000
RO1154641-001
RO1155240-000
RO1155697-000					1299.67						711.076								1635.61																				1970.73				1548.33
RO1155798-000																			1998.76
RO1160347-001
RO1162009-000																																																1251.84
RO1162529-002
RO1163374-000
RO1164194-001
RO1165037-001
RO1166259-000																																																1414.85
RO1166300-001
RO3200567-000
RO3200934-000
RO3200935-000																											182.149
RO3201196-000
RO3201331-000
RO3201790-000
RO3202002-001
RO3202312-001
RO3206145-001
RO3206173-000
RO3206363-000								1565.13														180.182	149.273
RO3208546-000	1316.87
RO3245084-000
RO3300167-000	1521.45																												490.26
RO3300230-000														1863.26								1646.68	1206.55															993.318										1217.1
RO3300896-000
RO3300953-000
RO3301011-000
RO3301012-000								97.881																																641.874									1802.01
RO3301277-000
RO3301767-000
RO3303031-000																																								326.508	336.421
RO3303470-000
RO3303724-001
RO3304757-001
RO3304774-001
RO3304805-001
RO3304806-000
RO3304882-001
RO3305377-001	917.081																							1381.75								782.7	1909.34					1177					2147.66	1639.95
RO3305411-001
RO3305413-001
RO3308271-001
RO3308757-001			1755.63	513.08																							246.986					477.194
RO3308967-001																		1782.82
RO3309180-001
RO3309294-001
RO3310123-001
RO3310867-000
RO3311017-001
RO4241967-000															986.905																					2213.5
RO4241984-000																											321.997
RO4367438-000																											238.358								866.505
RO4367842-001																		587.163						1463																						128.523	17.2498	25.7463
RO4383596-000
RO4399247-000																								1394.7
RO4442080-000	1378.16
RO4442245-000
RO4493940-000
RO4493941-000	1123.98														939.752
RO4493944-000																																																	1871.14
RO4498476-000
RO4498479-000	256.988		535.597	201.313	852.452					1229.89														1315.88					486.356	1197.98	500.109	214.571	486.906					296.877	1074.4					568.402
RO4498483-000	957.353
RO4498484-000	999.57																																													2451.68
RO4503314-000
RO4503315-000	908.333
RO4503316-000	1542.54
RO4503319-000																							2468.97																						1293.49
RO4506917-000	696.361
RO4506918-000	909.69																																															1368.88
RO4508334-000
RO4508340-000																					1314.18
RO4508344-000	805.67
RO4508346-000	710.687
RO4508348-000	1293.56																										313.654
RO4509200-000	551.059																																1455.91
RO4509201-000	1636.4
RO4509407-000
RO4514610-000								2185.22
RO4517872-000
RO4554339-000	735.181																																													2177.29
RO4554340-000	1189.3
RO4569139-000	1713.63
RO4582641-000	89.4291
RO4595655-000																											156.853
RO4595946-000
RO4595949-000	736.597
RO4600445-000	1129.21																1349.16
RO4600703-000								1011.99													938.994
RO4602005-000
RO4603632-000
RO4607009-000																																											2255.03					701.1
RO4613269-000
RO4624208-000	135.114																1387.78																1917.19																2097.36
RO4629078-000	335.922		620.585	216.556	1247.45					1159.25																	122.861		700.2	1203.51	898.679	286.136	629.657					360.391	1931.7					586.44
RO4874953-001	813.127
RO4915610-000																																																	1795.65
RO4930481-000
RO4944065-000
RO5027956-000	967.799				1685.56																			2170.36								693.167	1022.93						1490.54					1265.14
RO5033700-000
RO5036538-000
RO5036558-000
RO5040027-000
RO5043011-000
RO5043312-000
RO5044198-000
RO5045977-000
RO5067310-000																		2271.6				1751.41
RO5068760-000																	1004.48																							543.608	449.559
RO5083957-000											852.916
RO5198354-000
RO5301104-000
SB-202620											332.362
SB-210313
SB-210486
SB-211742																											181.106	853.639
SB-211743
SB-213663
SB-216385											1122.19													1435.12
SB-217146-A																							2141.71
SB-217360
SB-217780	1885.23					2209.19							1626.51
SB-219952	453.506		1182.3	551.814	1326.81																								901.396		853.46		866.904					725.526	1169.93				1849.72	701.425
SB-219980
SB-220025-A
SB-220455
SB-221466
SB-222516
SB-222517
SB-222903				389.136																							80.7346												1917.97
SB-223132	729.998		1109.46	722.795																									930.569			659.876	530.554					841.741	1668.81					939.589
SB-223133										1346.11	74.5103
SB-226605
SB-226879
SB-229482
SB-236560
SB-236687
SB-238039-R																	703.855
SB-239272
SB-242717																											245.642
SB-242718																																													921.986
SB-242719
SB-242721
SB-245391
SB-245392
SB-249175
SB-250715						1566.3								1851.68				2153.68				2326.72	1355.55	2294.21
SB-251505
SB-251527
SB-253226
SB-253228
SB-254169
SB-264865
SB-264866
SB-278538
SB-278539
SB-282852
SB-282975-A
SB-284847-BT																				1883.11
SB-284851-BT		1448.57													170.796													767.793				34.4022						74.7796
SB-284852-BT
SB-285234-W
SB-300079
SB-317651
SB-317658
SB-317661																																											1754.61
SB-326892	1845.05
SB-331032															1214.49
SB-333612																											265.109
SB-333613
SB-334860
SB-334865
SB-340867
SB-341528
SB-341556
SB-342409
SB-342411
SB-347804
SB-358518																						1543.83	1608.68																										2046.5
SB-360737																													902.507
SB-360741																								1526.97
SB-361058																																											1166.34
SB-373598	284.081		172.127	329.092																							39.1274	605.051	295.403	466.05	775.32	243.16	477.587					124.168	1692.72					588.385
SB-376715
SB-376719
SB-381891
SB-381904
SB-386023-B											967.606				373.457
SB-390523																																																	108.318
SB-390526										1362.43
SB-390527
SB-390530
SB-390532
SB-390534
SB-390765
SB-390766								861.296
SB-390767
SB-390769
SB-390770
SB-390771																						2064.01		1929.68
SB-400868-A											87.0241
SB-404290
SB-404321
SB-405367
SB-408010
SB-409513
SB-409514							1000.13
SB-428218-A
SB-431533
SB-431542-A											1138.26																																		730.608
SB-437013											809.769																																2243.63
SB-476429-A																																							2021.81
SB-477794-AAA										1333.15	55.4027	387.886																				832.666			488.322		1323.11		686.552
SB-517081_KCGS
SB-517389																		1380.7
SB-548492																																													1852.32
SB-589132
SB-590885_KCGS															1151.21									1895.25													88.6057
SB-601273			72.7238	8.97533						217.697	170.403																					5.52759		538.21	239.146			318.278
SB-601436																		2138.44
SB-610250
SB-610251-B																																							2525.06
SB-614067-R											846.426																										495.139
SB-625086-M
SB-627772-A
SB-630812											287.999
SB-633825											685.536				803.437
SB-642057
SB-642124-AAA
SB-657836-AAA																		1678.09				1701.76	1785.54	2171.63
SB-660566																		2068.68
SB-675259-M														1032.79				2132.2				1237.93	1126.64
SB-678557-A																							2393.74
SB-682330-A											1134.92																										643.775											1596.86
SB-684387-B
SB-686709-A
SB-693162
SB-693578																																	1680.2
SB-698596-AC
SB-708998																																																1881.83
SB-708999																																																1757.57
SB-710363										1208.04
SB-710397_KCGS
SB-710903
SB-711237											1181.43				1586.72								2260.93
SB-711239
SB-711805																						1904.62	2066.25
SB-711880	712.749																												286.004
SB-725317																		1950.22					2417.13
SB-731254-M																														398.939
SB-731284
SB-731579										914.278
SB-732881-H
SB-732881																								1644.02
SB-732932_KCGS
SB-732941																																																2209.75
SB-733371
SB-733416
SB-733887
SB-733894
SB-734117																																														2000.65	1000.43		445.577
SB-734909
SB-735216
SB-735297
SB-735464
SB-735465
SB-735467
SB-736290
SB-736302
SB-736398																																													1934.79
SB-736715	1533.4										889.173											1610.79	1361.41				146.178	918.916																				766.855
SB-737198
SB-737447
SB-737856
SB-738004	517.279																																													2128.43	1968.84		655.119
SB-738481
SB-738482
SB-738561
SB-739245-AC
SB-739452																	1720.24
SB-741905	1213.25																										205.06
SB-742034-AC
SB-742251																																											1797.02
SB-742352-AC
SB-742609																1307.57
SB-742864	1411.57														658.741																		1507.01
SB-742865																		1835.31
SB-743341
SB-743899
SB-744941
SB-747651A																																														1740.18	1901.09
SB-750140																																														659.549	173.177	1419.01
SB-750250-M
SB-751148
SB-751399-B
SB-759335-B																																							543.459							1080.59	1641.87	2056.45	2076.37
SB-772077-B	1703.9																																						1785.4							1167.25	931.598
SB-814597
SGC-AAK1-1	504.191														1469.01
SKF-104365
SKF-104493-B2					2097.06						1026.27											2499.32
SKF-105561																																							2300.44	557.421
SKF-105942						1399.18																	2469.21
SKF-106164-A2
SKF-12778					1286.85									1203.8								1484.18	1566.06					519.712	1107.58									1331.29
SKF-18267	1311.29	1272.59	971.798	807.648	1297.49	2011.26			1157.79	626.705	586.8			789.146					1423.76			879.363	780.166			874.488	152.387	516.229	594.318	755.898	1210.7	729.074	1384.25	595.33	311.308	1088.31	1870.15	719.704	1514.19	514.243	441.124	382.437		966.911		1371.66	1303.73	699.866
SKF-18355												1907.56
SKF-31736
SKF-62604		1758.76								1414.21				2084.8								2033.53	2226.33				155.42																					1487.89
SKF-86002-A2															74.4841
SKF-86055																											174.417																		940.311
SKF-96418
SKF-97184
SKF-97236		1493.8													922.069
SKF-97255
SKF-97263
SKF-97293
SKF-97359
SKF-97416															154.79							2118.21	2118.98
SKF-97510
SKF-97560											351.804	987.497																											2062.82
SKF-97620	1624.14																										43.5641	431.624
SKF-97623
TH257
THZ1
THZ531
TPKI-100
TPKI-105
TPKI-106																		1681.62
TPKI-16																		1784.33
TPKI-24
TPKI-26															679.871
TPKI-39
TPKI-58																							1952.75
TPKI-69																														695.32
TPKI-72																														616.607
TPKI-85
TPKI-91
TPKI-97																		1395.4
TX-85-1																						2280.04	2250.63
UNC-AA-1-0017	736.803														36.8548
VE-821					333.658					475.001					1372.56													648.101
VE-822	1853.28				321.408					80.9668														1757.34			13.5284	7.75591						763.519	868.042
Vertex11e														1209.19								1201.39						889.978	745.422									880.467
WZ4003
XMD-17-51			152.179	429.154						805.372	382.533																		5.82363	6.83967		32.4066	770.859		985.586
XMD8-87
XMD8-92
[truncated: 269 more columns]

## Sheet: Kinobeads Drugmatrix -nanomolar
Gene Name	AH20685XX	AH2635	AH5015_KCGS	BI00007366	BI00009348	BI00036838	BI00047804	BI00113608	BI00133844	BI00601000	BI00604564	BI00614644	BI00645435	BI00801818	BI00865461	BI01125081	BI2536	BIBF0846CL	BIBW3133BS	BIRB0876BS	BIRZ0518XX	BMX-IN-1	CA93.0	CCT241533	CCT244747	CCT251545	CCT251921	D2202-1	DDR1-in-1	ERK5-IN-1	FM-381	GI230329A	GI261520A	GI261590A	GI261656A	GI262866A	GI98581X	GNF-5	GR105659X	GR269666A_KCGS	GSK1000163A	GSK1007102B	GSK1010829B	GSK1014915A	GSK1023156A	GSK1024304A	GSK1024306A	GSK1030058A	GSK1030059A
AAK1					662.324																																					67.3212
ABL1																																			661.011
ABL2																																											515.431
ACAD11
ACOX1																																				829.561
ACOX3
ACVR1
ACVR1B
ACVR2B
ADCK1																																										788.376
ADCK3																257.038				48.8809
ADK
ADRBK1																																																	131.849
AGK
AIFM1
AKT1
AKT2																																										827.464
AKT3																																										719.002
AP1G1
ARAF
ATM					112.152																249.363		205.246		179.316
ATR
AURKA
AURKB																																							855.912
AXL
BCR
BMP2K					735.967																																					354.968
BMPR1A
BMPR1B
BMPR2					646.228
BRAF															7.44674
BTK																						186.293																					497.125
BUB1
CAMK2B																																405.353				390.849
CAMK2D																																				388.3
CAMK2G																																				385.299
CAMK4
CAMKK2																	915.152
CDC42
CDC42BPA																																										951.575
CDC42BPB
CDC42BPG																																										191.45
CDC7
CDK1
CDK10
CDK12
CDK16						752.893
CDK17
CDK2
CDK4
CDK5
CDK6						895.353
CDK7
CDK9						589.915
CDKL5						232.587
CHEK1																									39.697
CIT																																										21.1162
CLK1							416.126						941.215	153.544										162.704
CLK2
CLK3
CLK4							333.905						930.842	523.556										121.405
COX5A																				962.933											755.918
CSK
CSNK1A1
CSNK1D																																					87.9165
CSNK1E																																					304.481
CSNK1G1
CSNK1G3
CSNK2A1;CSNK2A3
CSNK2A2
DAPK3
DCK
DDR1																				606.961								493.873	362.751
DDR2																												914.855
DJA1
DYRK1A						569.402								534.108
EGFR								85.2572	15.3507										48.594													828.917	67.1591			105.98				76.0158
EIF2AK1																																										996.255
EPHA1									403.039										670.007
EPHA2
EPHA4									898.371
EPHA5
EPHB1																737.531
EPHB2
EPHB3
EPHB4								421.113	331.743										507.976
EPHB6
ERBB3																																			622.953
ERCC2
ERN1
ERN2
FECH																		62.1222
FER
FES
FGFR1
FLT3																		828.892																					446.066
FLT4
FN3KRP																																				762.46
FRK																																			470.288								769.718
FYN																																			360.375								731.505
GAK				633.926							516.101								921.769				22.7378									319.442
GALK1
GRK6
GSK3A						27.3269																																				46.1425
GSK3B					783.472	15.0141																																				40.5346
GSPT1;GSPT2
HCK																																			23.3021								270.158
HSP90AA1
HSP90B1																																												748.957
HSPE1
ICK
IGF1R
IKBKE
ILK																																																	133.818
INSR
IRAK1
IRAK3																576.807
IRAK4
JAK1
JAK2														330.113						748.365	517.398	465.972
LATS1																																										23.2315
LCK																																			114.958								180.106
LIMK1
LIMK2
LYN																																			160.365								402.544
MAP2K1																																																	127.87
MAP2K2
MAP2K4																																																	89.4645
MAP2K5															70.3814																				95.6093
MAP2K6
MAP3K1
MAP3K11
MAP3K12
MAP3K2
MAP3K4
MAP3K6					698.069
MAP4K1
MAP4K2
MAP4K3
MAP4K5
MAPK1																																				616.635
MAPK10																																956.28					666.117
MAPK11
MAPK14						998.631				27.5959																			957.677							770.084								906.169
MAPK3
MAPK7																														813.116
MAPK8
MAPK9
MAPKAPK2										97.1894																			858.451								435.317
MARK2																																										172.596
MARK3																																										162.73
MARK4																																										768.049
MDN1																																												155.99
MELK
MERTK
MET
MST1R
MTHFD1
MTOR
MYLK3
T10
NEK1
NEK2
NEK3
NEK9
NLK
NNT																																																	933.372
NQO1
NQO2						942.148
NTRK1
NUAK1													109.858																		565.725
NUAK2													382.73
OPA1
PAK4																																										39.7987
PAK6
PDGFRB
PDXK																	655.665																			505.707
PGK1
PHKG2																								20.775
PI4KA
PI4KB													580.711
PIK3C2A
PIK3C2B
PIK3C3
PIK3CA																			273.045
PIK3CB
PIK3CD																126.367			46.8246	9.61067																			199.388
PIK3CG					108.601		114.853												660.245
PIM1
PIM2
PIM3
PIP4K2C
PKM
PKMYT1
PKN1																																										37.6246
PKN2																																										390.233
PKN3																																									558.342	2.06088
PLK1																	54.1797																												814.26		781.397
PLK4
PRKAA1																																										917.109
PRKAA2
PRKACA																																										37.4958
PRKACB																																										41.0604
PRKACG
PRKAG1																																										764.744
PRKAG2																																										120.62
PRKCA
PRKCB																																										110.814
PRKCD																					648.066																					173.399
PRKCI
PRKCQ																					40.3297																					71.9073
PRKCZ
PRKD1
PRKD2												949.908	731.17
PRKD3
PRKDC
PRKG1																																										9.31074
PRKX																																									758.762
PRKX;PRKY																																										83.5243
PSMC3
PTK2														11.2595
PTK2B
PTK6															108.227																				147.184
PYGL
Q6ZSR9																																										111.138
RAB14
RAB5C
RET								533.586	98.9938									45.3368							111.856																		387.289
RIOK2											958.626
RIPK2				674.421															623.986				311.198												18.0631	923.352
RIPK3																			690.856																542.481								550.225
ROCK1
ROCK2
RPS6KA1													528.787
RPS6KA3													40.5518
RPS6KA4																																							977.483
RPS6KA5
RPS6KA6													5.38775												459.775
RPS6KB1													106.419
SIK2																		559.872
SIK3
SLK
SMC4
SMG1
SPR
SRC																																			371.54								505.24
STK10
STK11
STK16
STK26
STK3
STK4
SYK																651.001
TAOK1																																											830.092
TAOK2
TAOK3
TBK1
TEC																						539.53
TESK1
TESK2
TGFBR1
TGFBR2
TNIK
TNK1																																											661.035
TNK2
TP53RK
TTK
TTN
ULK1
ULK3
VDAC3
WEE1
YES1																																			78.6949								225.143
ZAK															62.5489							781.518
[truncated: 1,134 more columns]

## Sheet: Kinobeads Drugmatrix-nanomolar2
Compounds	AAK1	ABL1	ABL2	ACAD11	ACOX1	ACOX3	ACVR1	ACVR1B	ACVR2B	ADCK1	ADCK3	ADK	ADRBK1	AGK	AIFM1	AKT1	AKT2	AKT3	AP1G1	ARAF	ATM	ATR	AURKA	AURKB	AXL	BCR	BMP2K	BMPR1A	BMPR1B	BMPR2	BRAF	BTK	BUB1	CAMK2B	CAMK2D	CAMK2G	CAMK4	CAMKK2	CDC42	CDC42BPA	CDC42BPB	CDC42BPG	CDC7	CDK1	CDK10	CDK12	CDK16	CDK17	CDK2
AH20685XX
AH2635
AH5015_KCGS
BI00007366
BI00009348	662.324																				112.152						735.967			646.228
BI00036838																																															752.893
BI00047804
BI00113608
BI00133844
BI00601000
BI00604564
BI00614644
BI00645435
BI00801818
BI00865461																															7.44674
BI01125081											257.038
BI2536																																						915.152
BIBF0846CL
BIBW3133BS
BIRB0876BS											48.8809
BIRZ0518XX																					249.363
BMX-IN-1																																186.293
CA93.0																					205.246
CCT241533
CCT244747																					179.316
CCT251545
CCT251921
D2202-1
DDR1-in-1
ERK5-IN-1
FM-381
GI230329A																																		405.353
GI261520A
GI261590A
GI261656A		661.011
GI262866A					829.561																													390.849	388.3	385.299
GI98581X
GNF-5
GR105659X																								855.912
GR269666A_KCGS
GSK1000163A
GSK1007102B	67.3212									788.376							827.464	719.002									354.968													951.575		191.45
GSK1010829B			515.431																													497.125
GSK1014915A
GSK1023156A
GSK1024304A
GSK1024306A
GSK1030058A
GSK1030059A													131.849
GSK1030061A
GSK1030062A
GSK1033723A
GSK1034945A	193.552																										193.832
GSK1070916																							196.934	593.733	891.407
GSK1122999D
GSK114
GSK1173862A
GSK1220512A
GSK1229496A								642.693
GSK1229782A
GSK1229959A	79.6299																										97.0935													15.3339	8.96408	8.80259
GSK1269851A	84.3848		432.946																		274.778	888.651	767.7			90.4181	126.264					637.822
GSK1287544A																																								734.566	111.257	65.0453
GSK1292139B	163.71
GSK1307810A																																								226.941	30.4387	17.1801
GSK1321565A	819.725																										982.164
GSK1322949A														952.766						316.034							551.568														499.255
GSK1323434A
GSK1325775A																											847.42													75.6158	29.3307
GSK1326180A
GSK1326255A
GSK1379706A
GSK1379708A																																		394.784	363.705	631.408
GSK1379710A																																		658.366
GSK1379712_KCGS
GSK1379713A
GSK1379714A
GSK1379715A
GSK1379716A
GSK1379717A
GSK1379720A											387.954
GSK1379721A
GSK1379722A
GSK1379723A
GSK1379724A
GSK1379725A
GSK1379727A
GSK1379729A
GSK1379730A
GSK1379731A
GSK1379732A
GSK1379735A
GSK1379737A
GSK1379738A
GSK1379741A
GSK1379742A
GSK1379745A																													316.073
GSK1379746A
GSK1379748A
GSK1379751A	786.196
GSK1379753A
GSK1379754A	410.321
GSK1379757A
GSK1379760A
GSK1379761A
GSK1379762_KCGS
GSK1379763A
GSK1379766A
GSK1379767A
GSK1379788A
GSK1379800A
GSK1379812A
GSK1379825A
GSK1379859A
GSK1379860A
GSK1379874A
GSK1379878A
GSK1379879A
GSK1379880A
GSK1379882A
GSK1379883A
GSK1379896A
GSK1379899A
GSK1379901A
GSK1379944A
GSK1383280A													970.817											887.596																770.956	102.891	38.1108
GSK1383281A																								949.946
GSK1389063A																																								757.149	80.6658	21.1562
GSK1392956A
GSK1398460A
GSK1398463A						513.199
GSK1398467A					761.455
GSK1398468A
GSK1398470A
GSK1398471A
GSK1398472A
GSK1398473A
GSK1398474A
GSK1398475A
GSK1398477_KCGS
GSK1440913A	119.603			425.23																							564.458
GSK1487252A
GSK1511931A
GSK1520489A		401.444	389.453					510.835															16.8631	22.5708	374.308	280.47			288.059	672.433		46.4636
GSK1535721A
GSK1558669A	163.796	111.518	333.58																				11.9969	45.1288		96.9382	203.872					870.719																789.193	671.011
GSK1576028A	141.693							243.059															10.974	54.991	732.49	781.446			429.069			256.016
GSK1581427A																											105.6													119.19	45.1755	13.6508
GSK1581428A	54.4659																																							28.9053	10.4839
GSK1627798A
GSK1645872A		746.083	166.482								569.536		942.598													991.114			615.03		720.521		603.571														431.009	619.95	919.281
GSK1645895A											196.49
GSK1649598A		368.108	93.7641					628.144																		923.543					620.796		578.873														111.601	124.39	613.764
GSK1653537A
GSK1653539A
GSK1660437A			350.93																														873.365															643.096
GSK1660450B																																								34.5813	106.42	65.4117
GSK1669917A
GSK1669921A
GSK1693850A
GSK1713088A											603.595
GSK1723980B		300.969	61.3474					613.595																		494.485					243.007		191.194														294.033	646.736	614.212
GSK1751853A
GSK175726A	460.094	83.1534	7.6839																		77.4915	266.854	469.696	460.763		241.708						82.0971
GSK1804250A		969.984	126.175																							954.449					938.789		552.9
GSK180736A
GSK1819799A
GSK182497A
GSK1838705
GSK189015A
GSK1904529
GSK190937A																					185.629
GSK1917008A
GSK192082A
GSK198271A
GSK200398A_KCGS
GSK2008607A		706.385	100.583																							354.502							720.986														424.49	586.579
GSK204559A
GSK204607A
GSK204919_KCGS								61.2573
GSK204925A
GSK205189A			956.16
GSK2110236A
GSK2137462A
GSK2163632A
GSK2177277A	64.0506						604.555																	372.915	250.569		23.5964			514.183											255.334	119.303	14.5993		31.9531		31.9809		481.421
GSK2181306A	799.872			145.236						447.883																	190.103			68.6636													57.0947		729.258		620.078	978.662	397.832
GSK2186269A
GSK2188764A	113.64																										749.196										976.767					555.686
GSK2189892A
GSK2192730A
GSK2193613A
GSK2197149A	64.6491																										540.22
GSK2206003A	107.897																										897.425
GSK2213727A											688.393
GSK2219329A
GSK2219385_KCGS
GSK2220400A
GSK2221681A	149.355							803.286																			947.34
GSK2224810A	780.697							361.498														814.154
GSK2225749A	130.264							292.893																			554.447
GSK2227430A
GSK2228768A	749.22
GSK223675A								21.697
GSK223810A
GSK2250882A	837.751
GSK2258759A
GSK2269557
GSK2269905A
GSK2276055A
GSK2283293_KCGS
GSK2286062A
GSK2286096A																								105.253
GSK2286295A
GSK2286775B	825.534																						561.769	413.791
GSK2288359A
GSK2289044B
GSK2291363A
GSK2292767
GSK2296823A
GSK2297099A
GSK2297428A
GSK2297430A
GSK2297542A
GSK2297543A
GSK2298859A
GSK2299009A
GSK2306394A
GSK2328680_KCGS
GSK2333389A												889.479
GSK2334006A																					279.975
GSK2334470
GSK2336394A											574.68
GSK2342769A
GSK2344444A
GSK2347225A
GSK2358994A
GSK2363608B
GSK2373690A
GSK2373693A
GSK2375584A
GSK2376236A
GSK237700A
GSK237701A				755.894
GSK238063A
GSK238583A
GSK248233A
GSK2576924A
GSK2578215
GSK257997A								431.158
GSK2587663A
GSK259178A
GSK2592465A
GSK2593067A
GSK2593074A		562.715	641.178																					691.631
GSK260205A								755.319								156.678	339.494																58.9661									187.044	713.859
GSK2603346A																				941.542				547.321
GSK2603358A
GSK2606414A
GSK2606590A																								968.192
GSK2608885A																								824.766										684.828
GSK2608899A
GSK2634140A
GSK2634758A
GSK2635225A			646.669
GSK2645446A
GSK2656157																									502.83
GSK269962B
GSK270822A
GSK2850163
GSK292658A
GSK299115A
GSK299495A											233.181
GSK300014A																																		574.538
GSK300657X																																															486.389	957.336	566.646
GSK301329A																								50.6608
GSK301362A
GSK306886A
GSK312879A																												840.514
GSK312948A				766.314								862.906
GSK317315A
GSK317354A
GSK319347A	621.194																							893.374			177.4
GSK323521A
GSK323543A			970.948
GSK326090A
GSK326180A
GSK327238A
GSK336313A
GSK336735A			634.868																													755.685
GSK346294A
GSK350559A																																	266.673
GSK357952A											131.245
GSK361061A
GSK361065A																			895.242
GSK364507A
GSK398099A
GSK429286A
GSK448459A
GSK461364																					263.563
GSK466314A
GSK466317A
GSK479719A
GSK481
GSK483724A
GSK507274A
GSK507358A
GSK534911A
GSK534913A													895.448
GSK554170A																519.773	616.006
GSK561866B
GSK562689A
GSK571989A
GSK579289A
GSK580432A
GSK581271A
GSK583
GSK586581A
GSK605714A				619.095
GSK614526A																	934.483				303.318
GSK619487A																	91.5313
GSK620503A
GSK625137A																					223.462
GSK641502A									732.345
GSK683281A											760.323
GSK711701A
GSK840
GSK843
GSK846226A				692.667
GSK872											483.007
GSK902056A
GSK907232A
GSK938890A
GSK943949A
GSK949675A
GSK953913A
GSK955403A
GSK969786A
GSK977617A	428.594	680.556	277.053	0																	294.839					243.53	817.043					641.685										441.798
GSK977620A				0						144.619																																448.629
GSK978744A											691.428
GSK980961A
GSK986310C
GSK993273A
GSK994854A
GW2429374A
GW271431X								18.8054	555.229
GW272142A
GW273749A
GW275568A
GW275616X																					294.356
GW275944X
GW276655_KCGS																											517.694																						983.206
GW278681X
GW279320X																																													316.392
GW280670X
GW281179X
GW282449A
GW282450A
GW282536X
GW282974X
GW284372X
GW284408X
GW284543A											948.52
GW290597X																					232.304																										550.008		409.45
GW296115X																					204.058
GW297361X	785.267																										614.655																				556.88		231.702
GW300653X
GW300660X																																																	332.763
GW301784X																																															52.9811	212.45	87.122
GW301789X
GW301888X
GW305074X_KCGS
GW305178X																																															0	543.527	134.044
GW320571X
GW335962X
GW345098X
GW352430A																																																	935.556
GW396574X																																															778.378		365.913
GW405841X
GW406108X																														15.7759									93.8045
GW406731X							402.962
GW407034X
GW407323A	169.118																										73.6402																902.626				463.704		719.707
GW410563A
GW412617A
GW416469X
GW416981X																																															964.201		587.425
GW424170A
GW427984X
GW432441X
GW434756X
GW435821X_KCGS							107.271		26.5491
GW439255X
GW440132A
GW440135A
GW440137A							903.565	765.802	11.9297
GW440138A								480.535	118.678		452.954															94.1834
GW440139A		609.224	237.513				555.74	9.87868	5.62729																	40.6625			940.615
GW440146A
GW440148A									482.025
GW441756X																											608.828
GW441806A							85.5011		0
GW442130X								646.097																																		453.451
GW445012X
GW445014X
GW445015X
GW445017X											746.952
GW450241X
GW457859A
GW458344A
GW458787A
GW459057A
GW459135A
GW461104A
GW461484A	767.007		570.91					696.292													262.379	838.476				545.216						800.577
GW461487A
GW466413A
GW468513X								83.2545																									739.329
GW475620X
GW482059X
GW493036X			482.276																							277.281
GW494601A		126.762	32.492				68.9961	73.6955	2.15582																	10.5191		312.937	210.62
GW494610A			522.536				38.3173	76.4569																90.3477		132.759		486.35	233.199
GW494702A
GW497681X
GW513184X
GW514784X																																	447.631
GW514786X								801.094
GW515532X
GW525701_KCGS
GW548057X								76.2094
GW549390X
GW551191X
GW552771X									4.54176																	338.83			452.073
GW554060X
GW557777X		8.33892	2.92468				25.6171	60.3413	45.3351																	1.17359		269.135	73.1923			960.355
GW559768X		126.613	24.1222					951.477	80.2576																	8.57589			916.148
GW560106X																										830.395
GW560109X			809.599						673.264																	66.4167
GW560116X																										358.991
GW560459X
GW561436X
GW566221B
GW567140X		146.73
GW567142A		36.6765	226.463																					952.333		445.908						922.171
GW567143X		634.401
GW567145X																																		448.249
GW567148X		473.8	715.833																							670.773
GW567808A
GW568326X								526.347
GW569293E
GW569716A
GW572399X
GW572401X																					233.244
GW572738X
GW574782A
GW574783B_PKIS1
GW575533A
GW575808A							533.648		77.007																	645.293
GW576484X
GW576604X
GW576609A
GW576924A
GW577382X
GW577921A
GW578342X
GW578748X																										678.248
GW579362A			447.69						12.435														392.529			427.57									501.758										602.398
GW580509X
GW581744X								678.415
GW582764A
GW582868A									663.855
GW583340C
GW583373A
GW589933X	376.35																										150.64																				192.593	479.435	65.78
GW589961A
GW591947A
GW595885X
GW599550X
GW607049C
GW607117X																	976.307
GW608005X
GW612286X
GW615311X								818.085													178.734
GW616030X
GW618013A								849.077
GW620972X
GW621431X							881.66														232.28
GW621581X								666.949
GW621823A
GW621970X_KCGS
GW622055X
GW622475X							487.67	16.5196
GW627512B
GW627834A
GW630813X
GW630823A
GW631581B
GW632046X
GW632580X
GW633459A
GW635815X
GW639905A																		954.169
GW641155A
GW642125X
GW642138X
GW643971X
GW644007X
GW651576X
GW654607A
GW654652C																					228.346
GW659008A
GW659009A
GW659386A_PKIS1
GW659893X
GW663929X
GW664114X
GW673715X
GW678313X
GW679395X																						783.958
GW679396X																																		628.433
GW679410X								686.296
GW679662X
GW680061X
GW680191X
GW680338X
GW680903X
GW680908A
GW680975X
GW681170A
GW681251X
GW682569X	728.544									759.984
GW682841X																					215.568
GW683003X
GW683109X
GW683134A_KCGS
GW683768X
GW684083X
GW684088X
GW684374X
GW684626B
GW684941X																							852.819	809.028									666.512
GW689066X
GW692089A
GW693028X								871.922			671.071
GW693481X								18.9254
GW693542X
GW693881A
GW693917A																					222.445
GW694077X	22.9093																										31.6086
GW694234A
GW694590A
GW695874X								51.4433
GW696155X	35.4431									44.9144													602.158				344.233						853.303
GW697465A
GW697999A
GW700494A
GW701032X											731.247										259.906
GW701424A
GW701427A
GW702865X
GW703087X
GW707818B
GW708336X
GW708893X
GW709042A
GW709199X											455.735
GW709213X								39.0773
GW711782X								245.212
GW734508X
GW743024X	893.815
GW759710A									450.378
GW767488X	23.6371						455.323			586.836																	179.662																				262.479	199.914
GW768504A
GW768505A
GW769076X
GW770220A	632.005
GW770249A_KCGS
GW771127A
GW772405X
GW775604X
GW775608X					808.114										477.8																				209.597	324.877
GW775610X
GW776245A								334.921
GW777257X								5.66217	854.202
GW778894X				227.686																																									405.138	540.7	13.0068	44.7705	193.868
GW779439X_PKIS1										493.087																																			301.54		291.97	669.611
GW780056X					753.481																														472.221											898.787	196.428
GW780159X								1.62648
GW781483X																																232.346
GW781673X
GW782612X			628.59				122.255	401.391	52.3629														807.911			380.856
GW782907X
GW782912X																579.967	585.893
GW784041A
GW784307A		114.178	478.504				12.5932	314.648		900.335																53.4022		353.166	485.537
GW784684X
GW784752X							118.503	725.294																		640.553
GW785404X
GW785804X								57.9338
GW785974X
GW786460X								0
GW787226A																								941.475
GW789449X
GW792479X								270.322
GW794607X
GW794726X
GW795486X
GW795493X
GW796920X
GW796921X
GW799251X
GW800172X
GW801372X	184.215						738.896														274.356																			785.649
GW804482X																					209.859
GW805758X
GW806290X																																															989.296
GW806742X
GW806776X
GW807930X
GW807982X_KCGS
GW809885X
GW809893X
GW809897X																							448.632	271.427
GW810083X								787.681
GW810372X
GW810437X
GW810445X
GW810576X
GW810578X
GW811168X							555.28
GW811603A
GW811761X																					257.229
GW812171X								118.874
GW813244A
GW813349X
GW813360X			869.205																							658.732
GW814408X																													611.675
GW817394X
GW817396X
GW818933X
GW818941X
GW819077X
GW819230X
GW819776X
GW820759X
GW823670X
GW824645A_PKIS2
GW827102X
GW827105X
GW827106X								848.882																																		834.331
GW827396X
GW827654A			399.912																				287.924	700.007
GW828205X
GW828206X
GW828525X
GW828529X
GW829055X																													263.887
GW829058X
GW829115X
GW829116X
GW829350X											726.985
GW829351X
GW829874X
GW829877X
GW829906X
GW830263A																							302.817	247.074
GW830365A	785.418																						443.877	384.032
GW830707A		90.2501	18.9399																		4.81248					26.5462						58.1139									125.719	40.8948
GW830899A	411.089									867.154													955.425												429.755	457.437
GW830900A	819.547									88.8662													893.096	387.27
GW831091X																																																	491.272
GW832467X																																		474.613
GW832476X
GW833373X								193.107
GW835314X								3.84516																		668.441
GW837331X
GW839464X
GW843682X
GW846105X																						940.348
GW852849X
GW853606X
GW853609X
GW854278X
GW855857X								0.502029
GW856795X
GW856804X
GW856805X			317.206																							79.0751
GW857175X								88.996
GW861893X
GW867253X
GW867587X
GW867588X
GW868318X
GW869516X
GW869640X								17.6341
GW869641X								0.703249
GW869810X
GW869979X
GW872411X								471.002
GW873004X								842.989
GW874091X											914.798										286.843
GW876019X
GW876731X
GW876790X																																								783.337	789.834	498.131
HG-10-102-01
HTH-01-015
JH-II-127
JNK-IN-7																					273.204																								844.087
K05908							1.96585	93.0845																				42.2994	65.0174
NVP-2
NVS-PAK1-1
PFE-PKIS_12
PFE-PKIS_1
PFE-PKIS_21
PFE-PKIS_25
PFE-PKIS_29
PFE-PKIS_32
PFE-PKIS_34																																		563.491
PFE-PKIS_39
PFE-PKIS3
PFE-PKIS_40
PFE-PKIS_41
PFE-PKIS_44
RO0117162-000
RO0150463-000
RO0271528-000
RO0272148-000
RO0272159-000
RO0274406-000
RO0274710-000
RO0275062-000																							496.307	491.985
RO0281498-000
RO0281567-000	568.2																										309.445
RO0281601-001	81.8897																										36.7543																				172.673	838.351
RO0281752-000																							151.088	120.793
RO0282586-000																							29.972	34.5436
RO0282986-001	51.72																										17.8421							122.629	142.011	153.528											71.3688		615.09
RO0283049-001	574.194																										79.762																				167.133	796.736
RO0283120-000	170.851																										84.3055																				234.842	774.37	853.175
RO0316045-000
RO0316233-000
RO0316849-000											812.323
RO0316873-000
RO0317208-000
RO0317253-000
RO0317254-000
RO0317257-000
RO0317302-000
RO0317328-000
RO0317340-000
RO0317365-000
RO0317373-001
RO0317377-000
RO0317379-000	216.938
RO0317432-000
RO0317452-000
RO0317471-000
RO0317474-000					937.423																													717.472
RO0317476-000
RO0317482-000
RO0317494-000
RO0317510-000																											783.335
RO0317511-000
RO0317549-002
RO0317596-000					453.226
RO0317597-000
RO0317612-000					760.64																													478.639
RO0317621-000
RO0317625-000
RO0317699-000											628.541
RO0317717-000
RO0317753-000					891.414																														597.307
RO0317777-000																					20.1052
RO0317843-000
RO0317884-000
RO0317886-000
RO0317888-000
RO0318036-000
RO0318044-001
RO0318045-000
RO0318053-000					34.092
RO0318069-000
RO0318161-000
RO0318220-000
RO0318259-000
RO0318352-000
RO0318365-001
RO0318425-001
RO0318549-000
RO0318564-000
RO0318649-000
RO0318676-000
RO0318830-000
RO0318987-000
RO0319317-000																					142.157
RO0319318-000
RO0319371-000
RO0319377-000
RO0320234-001	402.678	93.726	5.56036																		29.7115	437.796	367.558	444.175		57.0762	933.467					86.6621
RO0320344-000
RO0320346-000
RO0320432-000
RO0320557-001
RO0324253-000
RO0324381-000
RO0324438-000
RO0324476-000
RO0324694-000
RO0325308-000	737.397		60.3018																							603.794
RO0325851-000
RO0480500-002													118.541										693.343																	412.725	51.2661	629.941
RO0504985-000	46.2067																										33.0414																				696.956
RO0505124-000				136.528							935.022
RO0506220-000
RO1150868-000											509.522									874.915
RO1151080-000
RO1151246-000
RO1151248-000	914.465		629.717																		302.041
RO1153136-000
RO1153198-000
RO1153320-001
RO1153321-000
RO1153427-001
RO1153583-001
RO1153836-000
RO1153853-000								700.434
RO1154309-001
RO1154461-001	607.42	805.71	322.752																		160.529		784.183			336.244						862.931						933.661
RO1154507-000
RO1154641-001
RO1155240-000
RO1155697-000								711.076
RO1155798-000
RO1160347-001
RO1162009-000
RO1162529-002
RO1163374-000
RO1164194-001
RO1165037-001
RO1166259-000
RO1166300-001
RO3200567-000
RO3200934-000
RO3200935-000																					182.149
RO3201196-000
RO3201331-000
RO3201790-000
RO3202002-001
RO3202312-001
RO3206145-001
RO3206173-000
RO3206363-000																180.182	149.273
RO3208546-000
RO3245084-000
RO3300167-000																							490.26
RO3300230-000																																993.318
RO3300896-000
RO3300953-000
RO3301011-000
RO3301012-000					97.881																													641.874
RO3301277-000
RO3301767-000
RO3303031-000																																		326.508	336.421										956.656
RO3303470-000
RO3303724-001																																															434.999	788.732
RO3304757-001
RO3304774-001
RO3304805-001
RO3304806-000
RO3304882-001
RO3305377-001	917.081																									782.7
RO3305411-001
RO3305413-001
RO3308271-001
RO3308757-001			513.08																		246.986					477.194
RO3308967-001
RO3309180-001
RO3309294-001
RO3310123-001
RO3310867-000
RO3311017-001
RO4241967-000											986.905
RO4241984-000																					321.997
RO4367438-000																					238.358								866.505
RO4367842-001													587.163																											128.523	17.2498	25.7463
RO4383596-000
RO4399247-000
RO4442080-000
RO4442245-000
RO4493940-000
RO4493941-000											939.752
RO4493944-000
RO4498476-000
RO4498479-000	256.988	535.597	201.313	852.452																			486.356		500.109	214.571	486.906					296.877						568.402
RO4498483-000	957.353
RO4498484-000	999.57
RO4503314-000
RO4503315-000	908.333
RO4503316-000
RO4503319-000
RO4506917-000	696.361
RO4506918-000	909.69
RO4508334-000
RO4508340-000
RO4508344-000	805.67
RO4508346-000	710.687
RO4508348-000																					313.654
RO4509200-000	551.059
RO4509201-000
RO4509407-000
RO4514610-000																																															720.689	731.63	475.042
RO4517872-000																																												402.267	915.445		74.0583	75.0713	62.689
RO4554339-000	735.181
RO4554340-000
RO4569139-000
RO4582641-000	89.4291
RO4595655-000																					156.853
RO4595946-000
RO4595949-000	736.597
RO4600445-000
RO4600703-000															938.994																													367.539			50.9529	77.3115	90.1881
RO4602005-000																																												227.832			9.37863	73.1675	37.7371
RO4603632-000
RO4607009-000																																										701.1
RO4613269-000
RO4624208-000	135.114
RO4629078-000	335.922	620.585	216.556																		122.861		700.2		898.679	286.136	629.657					360.391						586.44
RO4874953-001	813.127
RO4915610-000
RO4930481-000																																																	999.877
RO4944065-000
RO5027956-000	967.799																									693.167
RO5033700-000
RO5036538-000
RO5036558-000
RO5040027-000
RO5043011-000
RO5043312-000
RO5044198-000
RO5045977-000
RO5067310-000
RO5068760-000																																		543.608	449.559
RO5083957-000								852.916
RO5198354-000
RO5301104-000
SB-202620								332.362
SB-210313
SB-210486
SB-211742																					181.106	853.639
SB-211743
SB-213663
SB-216385
SB-217146-A
SB-217360
SB-217780
SB-219952	453.506		551.814																				901.396		853.46		866.904					725.526						701.425
SB-219980
SB-220025-A
SB-220455
SB-221466
SB-222516
SB-222517
SB-222903			389.136																		80.7346
SB-223132	729.998		722.795																				930.569			659.876	530.554					841.741						939.589
SB-223133								74.5103
SB-226605
SB-226879
SB-229482
SB-236560
SB-236687
SB-238039-R												703.855
SB-239272
SB-242717																					245.642
SB-242718																																							921.986
SB-242719
SB-242721
SB-245391
SB-245392
SB-249175
SB-250715
SB-251505
SB-251527
SB-253226
SB-253228
SB-254169
SB-264865
SB-264866
SB-278538
SB-278539
SB-282852
SB-282975-A
SB-284847-BT
SB-284851-BT											170.796											767.793				34.4022						74.7796
SB-284852-BT
SB-285234-W
SB-300079
SB-317651
SB-317658
SB-317661
SB-326892
SB-331032
SB-333612																					265.109
SB-333613
SB-334860
SB-334865
SB-340867
SB-341528
SB-341556
SB-342409
SB-342411
SB-347804
SB-358518
SB-360737																							902.507
SB-360741
SB-361058
SB-373598	284.081	172.127	329.092																		39.1274	605.051	295.403	466.05	775.32	243.16	477.587					124.168						588.385
SB-376715
SB-376719
SB-381891
SB-381904
SB-386023-B								967.606			373.457
SB-390523																																											108.318
SB-390526
SB-390527
SB-390530
SB-390532
SB-390534
SB-390765
SB-390766					861.296
SB-390767
SB-390769
SB-390770
SB-390771
SB-400868-A								87.0241
SB-404290
SB-404321
SB-405367
SB-408010
SB-409513
SB-409514
SB-428218-A
SB-431533
SB-431542-A																																							730.608
SB-437013								809.769
SB-476429-A
SB-477794-AAA								55.4027	387.886																	832.666			488.322				686.552
SB-517081_KCGS
SB-517389
SB-548492
SB-589132
SB-590885_KCGS																															88.6057
SB-601273		72.7238	8.97533				217.697	170.403																		5.52759		538.21	239.146			318.278
SB-601436
SB-610250
SB-610251-B
SB-614067-R								846.426																							495.139
SB-625086-M
SB-627772-A
SB-630812								287.999
SB-633825								685.536			803.437
SB-642057
SB-642124-AAA
SB-657836-AAA
SB-660566
SB-675259-M																																															150.574	725.513	365.501
SB-678557-A
SB-682330-A																															643.775
SB-684387-B
SB-686709-A																																															198.624	131.622
SB-693162
SB-693578
SB-698596-AC																																															53.2959	995.212
SB-708998
SB-708999
SB-710363
SB-710397_KCGS
SB-710903
SB-711237
SB-711239
SB-711805
SB-711880	712.749																						286.004
SB-725317
SB-731254-M																								398.939
SB-731284
SB-731579							914.278																																									986.355
SB-732881-H																																															531.073	458.808
SB-732881																																															564.645	913.782
SB-732932_KCGS
SB-732941
SB-733371
SB-733416
SB-733887
SB-733894
SB-734117																																											445.577
SB-734909
SB-735216
SB-735297
SB-735464
SB-735465
SB-735467
SB-736290
SB-736302
SB-736398
SB-736715								889.173													146.178	918.916																				766.855
SB-737198
SB-737447
SB-737856
SB-738004	517.279																																										655.119
SB-738481
SB-738482
SB-738561
SB-739245-AC																																															802.206	861.242
SB-739452
SB-741905																					205.06
SB-742034-AC
SB-742251
SB-742352-AC
SB-742609
SB-742864											658.741
SB-742865																																													107.099
SB-743341
SB-743899
SB-744941
SB-747651A
SB-750140																																								659.549	173.177
SB-750250-M
SB-751148
SB-751399-B
SB-759335-B																																	543.459
SB-772077-B																																									931.598
SB-814597
SGC-AAK1-1	504.191
SKF-104365
SKF-104493-B2
SKF-105561																																		557.421
SKF-105942
SKF-106164-A2
SKF-12778																						519.712
SKF-18267		971.798	807.648				626.705	586.8		789.146						879.363	780.166			874.488	152.387	516.229	594.318	755.898		729.074		595.33	311.308			719.704		514.243	441.124	382.437		966.911				699.866						762.053	762.418
SKF-18355
SKF-31736
SKF-62604																					155.42
SKF-86002-A2											74.4841
SKF-86055																					174.417																		940.311
SKF-96418
SKF-97184
SKF-97236											922.069
SKF-97255
SKF-97263
SKF-97293
SKF-97359
SKF-97416											154.79
SKF-97510
SKF-97560								351.804	987.497
SKF-97620																					43.5641	431.624
SKF-97623
TH257
THZ1
THZ531
TPKI-100
TPKI-105
TPKI-106
TPKI-16
TPKI-24
TPKI-26											679.871
TPKI-39
TPKI-58
TPKI-69																								695.32
TPKI-72																								616.607
TPKI-85
TPKI-91
TPKI-97
TX-85-1
UNC-AA-1-0017	736.803										36.8548
VE-821				333.658			475.001															648.101
VE-822				321.408			80.9668														13.5284	7.75591						763.519	868.042
Vertex11e																						889.978	745.422									880.467
WZ4003
XMD-17-51		152.179	429.154				805.372	382.533															5.82363	6.83967		32.4066	770.859		985.586
XMD8-87
XMD8-92
[truncated: 225 more columns]

## Sheet: Lestaurtinib Drugmatrix
Gene Name	Lestaurtinib_02339_R1	Lestaurtinib_02339_R2	Lestaurtinib_02339_R3	Lestaurtinib_02364_R1	Lestaurtinib_02364_R2	Lestaurtinib_02364_R3	Lestaurtinib_02367_R1	Lestaurtinib_02367_R2	Lestaurtinib_02367_R3	Lestaurtinib_02381_R1	Lestaurtinib_02381_R2	Lestaurtinib_02381_R3	Lestaurtinib_02407_R1	Lestaurtinib_02407_R2	Lestaurtinib_02407_R3	Lestaurtinib_02422_R1	Lestaurtinib_02422_R2	Lestaurtinib_02422_R3	Lestaurtinib_02437_R1	Lestaurtinib_02437_R2	Lestaurtinib_02437_R3	Lestaurtinib_02438_R1	Lestaurtinib_02438_R2	Lestaurtinib_02438_R3	Lestaurtinib_02443_R1	Lestaurtinib_02443_R2	Lestaurtinib_02443_R3	Lestaurtinib_02473_R1	Lestaurtinib_02473_R2	Lestaurtinib_02473_R3	Lestaurtinib_02482_R1	Lestaurtinib_02482_R2	Lestaurtinib_02482_R3	Lestaurtinib_02487_R1	Lestaurtinib_02487_R2	Lestaurtinib_02487_R3	Lestaurtinib_02496_R1	Lestaurtinib_02496_R2	Lestaurtinib_02496_R3	Lestaurtinib_02566_R1	Lestaurtinib_02566_R2	Lestaurtinib_02566_R3	Lestaurtinib_02572_R1	Lestaurtinib_02572_R2	Lestaurtinib_02572_R3	Lestaurtinib_02577_R1	Lestaurtinib_02577_R2	Lestaurtinib_02577_R3	Lestaurtinib_02584_R1
AAK1	71.4662	85.5239	53.3483	54.1678	72.5666	69.7682	65.4125	78.3498	77.1671	66.7986	63.1164	45.4966	63.8663	53.3393	73.0626	70.93	18.8774	72.2446	71.3837	69.5556	11.6782	74.3975	72.4339	65.9088	59.7654	72.4049	70.8668	56.2346	67.5972	40.1393	62.3541	81.8824	69.5491	45.5149	64.7509	70.7876	93.7443	80.8784	101.07	85.3764	74.8954	46.3828	45.9836	79.7666	95.7932	58.1836	52.792	59.6466	83.9039
ABL1																																		892.778
ABL2																																		340.135
ACAD11																																		890.108
ACOX1					1359.64																																				1445.11
ACVR1		1505.28											1538.37			1349.23											945.559			958.115				1166.51		1162.71		1247.41		1262.89			671.365			1528.26		1356.14	1251.22
ACVR1B	729.854	534.534	569.587	570.495	950.53	661.169	670.548	683.73	783.061	693.689	629.806	514.641	662.638	632.13	870.697	419.266	951.291	678.177	591.666	674.86	739.631	414.531	726.896	677.17	1281.27	854.811	487.152	478.612	674.162	598.568	664.748	642.137	464.254	740.503	753.609	549.33	664.347	775.836	965.199	386.205	753.47	478.64	298.585	722.947	714.93	602.871	662.806	421.87	545.368
ADCK1																1157.77
ADCK3				1628.74												80.7727					473.871																						1621.64
ADCK5																									2235.81
AKT1										2348.22
AKT2																2034.42
AKT3		1906.61								1775.88
AURKA	19.9836	18.0107	18.4064	16.3874	21.2954	21.3883	16.278	18.4313	18.0926	18.8098	20.4708	17.5469	16.3328	18.2712	18.2205	15.2669	7.40431	17.3467	20.9027	21.8171	3.53745	15.4128	18.107	16.6611	18.9892	18.66	21.997	20.0011	17.1327	16.0797	18.8937	19.3049	17.3252	17.5164	20.5223	24.817	17.4024	17.6326	19.239	24.6445	21.1343	23.8369	21.1419	21.3831	17.9302	21.7931	21.0511	20.8802	21.8359
AURKB	261.163	142.85	102.009	259.806	159.343	219.741	117.493	303.863	267.465	277.695	232.05	291.813	272.244	131.724	268.218	156.747	20.5069	118.223	347.746	284.881	26.4941	139.054	157.522	160.629	192.589	260.084	194.907	144.309	118.604	128.922	240.586	173.242	144.633	224.394	218.698	250.69	126.489	114.81	103.292	273.444	297.002	280.8	271.34	265.645	150.597	238.928	279.605	254.895	236.118
AXL																											2127.43							599.934					2229.52				1418.65
BCR																																		314.375
BMP2K	491.22	454.445	601.486	457.94	593.373	519.943	480.591	590.089	473.671	480.321	476.53	485.45	722.523	520.875	537.745	384.804	36.2593	526.094	466.283	516.282	63.8744	506.605	471.559	553.759	560.053	515.96	507.384	512.213	613.291	110.668	589.53	579.751	463.888	240.599	547.49	447.117	402.516	510.753	572.236	441.454	510.027	490.591	140.97	508.683	470.536	409.204	485.585	400.46	404.384
BMPR1B																																						736.923
BTK		1171.69								1382.25						759.525											1066.47							384.589									1230.41
BUB1																																		853.988
CAMK2B	776.956	270.65	373.036	381.736	510.111	402.692	381.569	415.369	279.49	326.757		536.788				245.092	605.468	323.774	608.282	351.459	35.8092	413.23	572.788		250.172		329.415	493.563	444.279	338.26	441.341	316.723	279.305	246.906	338.742	225.944	406.797	333.217	550.977	386.227	257.217	249.984	224.863	391.623		313.574		401.296	230.556
CAMK2D	433.349	294.897	417.16	423.369	370.725	348.62	539.895	490.312	370.36	557.859	420.868	395.894	709.435			248.71	556.829	326.478	390.658	309.095	34.6304	423.214	472.34	517.909	415.976	422.643	268.909	420.514	411.127	317.178	530.989	387.986	411.858	205.851	305.201	402.446	254.83	303.431	540.43	306.189	325.949	332.82	414.135	368.494	660.17	349.254	445.044	360.177	338.7
CAMK2G	499.78	298.759	399.962	349.646	448.357	350.557	463.066	460.353	327.485	456.003	358.937	418.946	609.851		721.908	188.234	499.257	320.233	408.712	281.068	29.4123	370.047	423.244	663.868	333.398	458.17	266.948	343.252	414.635	352.583	419.294	385.848	340.161	248.239	278.704	316.533	352.622	349.05	529.736	310.127	259.843	257.067	447.027	612.079	692.556	352.102	450.921	315.773	317.614
CAMKK2		1818.01								1452.02											148.964									1932.81				595.968				2179.45		1978.26	1962.49		1812.81	2035.44
CDC42																			1436.36
CDC7							1402.19	1644.9	1000.76		1532.11																	1073.06		2075.89
CDK2	525.945	411.176	490.813	596.044	523.462	612.708	409.103	419.565	460.435	392.209	516.888	461.635	566.578	476.981	503.526	408.371	521.133	503.876	570.009	590.763	51.5583	474.528	480.186	546.208	375.422	490.553	360.803	555.016	497.143	579.884	536.825	619.35	473.542	665.946	552.577	676.063	524.192	460.626	461.229	587.025	599.668	593.535	485.149	659.178	684.335	513.038	516.787	476.577	562.974
CDK4								2193.63		1466.76	1977.59			1652.55					1523.62			2238.85		2246.78	1551.37	2226.08							2219.98
CDK5
CDK6			1400.41				1631.44	1054.57		1667.81				1672.64								154.737		1729.17	1638.13	1234.69	2023.91												1825.22
CDK7																																		132.043				1594.55						704.782
CDKL5	72.5283	37.7352		5.84491	118.22	157.531	37.7654	373.088	37.9483	135.179	149.116	268.887	43.6197	167.171	95.4579	103.186		109.413	32.0478	112.97	2.19421	8.69718	180.901	176.026	290.738	27.1188	41.6561	70.4105	37.4075	212.489	33.5605	27.3931	28.6849	189.533	449.002	54.1755	14.856	185.963	33.7598	297.776	14.7464	21.246	389.255	119.241	149.847	82.5504	144.018	155.405	86.7847
CHEK1	99.5782	72.7645	71.286	67.0622	77.9492	86.4132	63.068	77.9941	96.2412	78.6925	81.3304	61.7852	73.923	71.0004	82.9351	70.7732	30.9956	76.1906	83.3359	67.9179	17.2227	83.2315	88.4724	99.8303	106.546	94.315	107.435	72.1584	70.1588	56.9448	78.0494	99.1422	92.6481	69.5822	86.9096	87.7008	92.5753	79.5524	105.308	88.194	75.5635	66.7757	89.6972	76.4905	103.144	105.613	118.362	112.214	76.8848
CLK1	156.284	103.385	125.107	130.373	128.109	175.238	128.593	152.653	240.229	150.265	144.774	238.225	104.521	108.641	176.039	88.2271	4.49316	115.442	131.73	159.815	17.7863	111.017	173.79	123.646	153.863	114.993	133.364	93.7057	131.115	49.902	177.506	164.042	170.456	127.708	195.587	213.551	116.397	108.798	84.5706	131.456	104.06	150.766	129.805	137.404	166.021	206.411	299.012	210.484	154.669
CLK4	43.2015	51.7761	29.6132	8.66885	35.427	73.7579	63.9801	78.8398	56.0892	62.3667	34.7385	51.0863	25.2032	16.9568	22.9421	27.8658	10.2439	47.9528	24.9681	71.721	0	19.2683	107.353	140.912	80.9132	75.7754	32.1562	57.9506	35.17	1289.92		86.3957	37.5566	70.9331	73.6339	50.1753	56.8891	98.0666	54.4341	47.865	64.4974		74.5515	41.5563	53.8351	877.486	829.595	1142.47	65.8188
CSK																																		526.378
CSNK1G3																1947.82
CSNK2A1;CSNK2A3																1808.98																		291.452
CSNK2A2																																		414.61
DAPK3																									1584.56
DJA1																																1334.4											1681.64
DYRK1A		2308.32										820.001		1951.27												1581.23												2341.85		1584.88							1672.3
EPHA1																																		297.187
EPHA2																																		428.313
EPHA4																																		267.94
EPHA5																																		254.918
EPHA7																																		1551.82
EPHB1																																		403.475									1181.32
EPHB2																																		257.041
EPHB3																																		780.182
EPHB4																																		206.698										688.982
ERCC2																					1322.48													161.296				1440.1	1591.59					261.316
ERN1	97.8649	65.7631	47.0123	75.1562	58.2233	82.9004	83.3876	81.6404	76.0828	44.2421	57.9801	47.6266	74.7015	70.8662	65.7714	64.3075	68.1095	67.8585	48.5225	59.2679	13.9036	49.3706	63.9231	64.2722	67.2656	58.121	63.3319	52.6259	60.5489	69.8629	68.1777	66.342	54.1437	58.2168	67.835	73.3056	79.8844	82.6776	62.5979	105.361	99.8604	85.004	57.0414	67.2749	117.557	81.3865	61.52	56.1699	49.6286
ERN2	728.909	585.546	37.553	730.924	356.595	608.715	362.149	272.268	74.0274		611.963	1140.05	707.45	122.411		366.289	70.4511	46.035	192.368	396.441	22.3404		280.939		244.419	472.765	988.715	383.369		368.615	418.282	768.166	358.745	333.982	721.892	482.374	828.788	378.42		1107.34	1205.47	1441.04	346.443	1546.2		561.697	455.225	532.784	423.613
FER	361.092	253.884	336.114	298.31	395.989	378.065	326.6	319.353	309.952	384.641	361.789	335.602	353.43	456.802	459.112	233.24	5.70057	307.247	348.41	347.265	30.5938	351.7	344.588	356.348	347.3	357.816	262.951	313.436	342.881	50.863	405.578	336.306	313.431	221.401	304.961	293.343	305.842	302.03	111.198	269.37	325.596	331.375	312.047	259.237	446.796	294.361	370.485	337.535	331.658
FES																																		1060.58
FGFR1																																		1149.71
FLT3	486.032	408.693	743.673	722.428	91.5402	426.707	463.224	335.098	573.993	523.667	463.244	727.202	513.457	669.936	622.337	308.883	61.5255	89.3796	562.639	435.465	46.6976	26.3397	434.693	588.956	486.114	708.855	508.753	607.282	476.707	101.553	366.698	503.827	364.895	424.654	512.24	423.457	476.484	433.141	646.61	364.659	107.903	475.821	112.751	435.165	603.859	767.861	535.642	509.931	462.135
FLT4	345.023	300.326	102.753	107.895	289.169	199.25	113.679	461.557	74.464	202.364	157.626	120.451	164.156	156.646	499.361	289.137	26.0134	83.1944	519.646	1237.52	10.5995	25.6446	168.431	150.117	151.662	101.683	153.595	309.537	315.703	87.0552	171.174	170.738	228.85	166.41	131.015	174.052	173.114	283.912	146.795	1590.57	90.674	77.7218	98.4488	275.915	198.163	279.706	224.933	159.911	396.321
FRK																1072.12																		751.466
FYN																1015.12																		816.879
GAK	681.201	514.565	744.224	569.872	837.875	670.116	703.143	796.857	731.086	727.02	634.654	621.066	717.89	809.271	702.416	425.157	9.5385	724.989	653.533	698.055	58.4817	700.454	666.53	750.222	812.977	689.181	423.494	640.273	716.03	59.2331	869.549	803.994	706.918	281.969	782.806	619.143	551.524	506.865	639.177	579.977	681.775	806.37	485.741	491.854	627.129	484.301	639.768	573.784	640.839
GRK6		2086.2
GSK3A																																		175.012
GSK3B																																		294.674
HCK																1297.69																		586.609
HSP90B1
IKBKE	861.081	584.901	862.794	768.741	896.111	647.028	710.646	971.992	1048.72	695.179	551.353	712.99	863.317	814.598	883.147	421.162	870.601	976.121	554.181	806.792	71.2078	860.579	833.653	733.462	745.004	712.521	391.554	812.504	778.835	1077.46	1133.03	812.618	626.544	1089.1	1154.65	756.268	709.529	694.987	456.629	877.422	658.938	645.156	756.286	856.571	855.162	798.934	784.591	712.775	1031.87
IRAK3	284.602	238.161	113.963	370.932	383.238	276.453	291.256	346.248	246.722	340.192	321.557	120.287	330.765	120.322	339.316	151.755	54.767	98.9842	352.96	328.098	25.6635	126.59	229.755	105.539	282.437	111.735	178.469	197.934	233.337	96.8466	177.438	226.646	287.383	312.05	413.2	426.987	262.198	234.008	170.656	287.098	367.307	349.026	215.939	279.793	293.786	195.325	321.573	111.18	194.025
IRAK4	108.725	145.879	61.956	77.8481	105.116	95.0072	123.278	115.579	116.081	93.9423	76.674	65.8452	69.7898	55.2505	85.2951	135.925	105.056	130.811	108.219	139.707	10.8909	79.8708	119.312	138.126	112.555	92.2108	98.8672	79.7901	131.762	96.4569	78.2119	179.836	99.6723	73.3907	106.249	147.914	123.83	145.682	193.078	142.434	87.0945	80.8026	67.7787	127.791	113.553	88.5841	97.5143	63.7571	122.762
JAK1																																		881.359
JAK2	110.49	167.519	64.5153	313.37	456.915	529.679	347.605	377.503	246.412	423.397	421.135	586.898	344.252	128.071	59.9185			34.1402				467.95	590.385		375.797	281.053	187.645		176.551	391.682			362.903	26.6976	46.6131	40.5032	499.439	419.15	108.689							85.0041	338.235	364.134
LATS1	27.8312	31.3787	37.2796	32.247	22.5604	44.1083	27.8161	40.3468	22.0798	26.997	20.4929	28.3245	39.5411	27.6984	42.7018	34.2463	14.8249	34.2173	34.9539	27.0046	0.205698	42.6541	21.0228	28.9728	58.2994	30.5662	38.5594	37.1202	46.2621	34.3764	38.1292	32.72	45.992	29.193	52.7398	27.2245	36.9297	39.921	53.547	17.7277	29.9715	36.3435	17.9809	23.4775	22.5067	36.5804	51.4386	63.7838	30.8466
LCK																																		550.391
LIMK1																1771.66
LYN																																		808.175
MAP2K1	2067.48	871.022	1393.56		2030.19		824.93	1416.81		579.133	1762.98	2002.82	1226.74	1187.15	1279.33	1618.65			1185.62			1948.15	1627.57	1397.95	1544.61	1362.82	1199.36	1685.59	1433.39		1943.8									655.841		127.461	1427.99				1231.21	1747.76
MAP2K2	1934.01	821.778	836.399	1205.41	1674.9	1778.69	557.037	664.582	2218.23	240.709	1018.99	1065.19	96.2666	143.43	793.948	1266.42		1798.43	158.75	1372.74	98.8798	1800.52	875.512	744.702	865.865	782.052	924.248	838.067	833.009	1273.5	1402.87	1362.62	1303.97	2013.65	1256.41	1301.37			1433.94	689.039	1235.48	835.34	1372.31	1881.73		1372.88	882.578	852.421
MAP2K3	633.62	422.087	216.668	476.128	536.23	515.278	201.196	465.285	363.17	455.283	383.155	582.49	519.393	512.597	444.767	464.72	724.916	491.68	654.049	418.522	49.1537	651.985	608.858	665.646	401.464	715.629	411.895	429.389	524.156	143.704	458.702	456.67	710.4	608.756	442.701	158.566	593.92	532.806	699.855	244.223	165.534	649.425	461.781	493.573	713.276	560.629	561.691	482.533	575.993
MAP2K5		1845.31		2236.06						1341.06	2416.87								2429.47	2334.09			2102.85						2437.98				2354.49	1546.16						1958.42
MAP2K6	204.25	161.691	96.8802	147.514	134.567	163.748	157.555	189.957	164.664	175	172.515	166.146	110.149	136.631	147.334	146.765	368.573	150.671	184.467	189.206	22.9065	103.493	166.009	132.432	176.97	140.264	187.328	175.622	144.076	118.313	212.37	252.037	253.872	141.657	189.539	156.606	146.314	131.68	173.997	207.143	121.383	109.469	188.325	149.307	192.608	184.54	157.745	187.528	251.074
MAP3K11	166.216	201.169	163.403	177.255	111.873	150.648	89.0559	127.351	186.209	141.207	125.254	169.193	131.278	118.754	151.199	129.329	42.0087	122.698	135.18	179.284	30.5012	198.344	169.148	143.108	116.569	153.173	161.697	157.218	230.714	82.899	133.342	120.371	118.232	152.041	180.811	235.623	142.511	158.374	113.12	145.533	112.949	286.872	119.749	164.023	101.648	122.997	155.024	184.186	123.305
MAP3K2		2134.76																									2168.01
MAP3K5	1178.1	907.738	1105.82	938.432	1222.37	1056.3	1242.97	1181.08	1085	986.986	925.844	825.939	1599.52	1348.23	1192.41	939.713	1151.95	1261.18	1457.26	983.259	1266.74	1076.23	1370.95	1525	1307.73	1414.12	1096.97	969.081	1433.14	858.305	1462.55	1886.71	1107.78	1213.62	1278.29	1136.23	1499.73	1169.65	1265.11	945.653	1200.31	1166.55	1662.89	1266.16	1616.08	1356.11	1228.92	1028.22	1255.85
MAP3K6	926.807	664.064	769.164	1114.89	1112.76	779.308	2522.59	1140.31	943.234	1897.84	569.373	1962.25	1839.52	1900.23	1728.22	1131.6	1008.33	1080.71	941.611	988.581	990.456	1105.04	1511.18	1266.13	1018.63	1329.11	541.391	775.705	941.314	1115.42	1410.65	1723.55	1131.16	1032.52	667.192	962.824	562.82	390.061	197.178	2179.61	1276.09	1435.49	1354.09	1702.75	1322.08	1339.15	1668.34	1619.02
MAP4K1	993.682	593.114	778.865	1074.86	601.235	380.188	560.182	535.014	836.999	536.418	501.07	1030.02	877.572	770.31	1176.46	1277.34	1121.32	823.1	682.697	1027.98	835.31	822.222		841.513	422.789	499.781	307.316	579.361	561.961	625.647	726.032	1219.83	582.825	564.703	608.286	636.5	699.84	1193.88	944.702	586.918	695.157	723.171	1090.37	647.036	1114.22	937.924	568.891	573.541	825.25
MAP4K2	329.373	230.563	125.353	179.618	195.745	259.806	150.241	162.805	257.049	162.71	145.164	229.282	134.064	149.234	180.384	190.532	260.975	163.139	172.746	246.215	29.8292	151.358	277.358	246.772	187.025	174.112	186.8	197.118	202.35	263.655	116.569	222.496	156.279	197.951	181.676	243.658	231.28	281.061	195.277	258.792	180.23	159.329	195.686	294.224	235.287	199.17	201.045	131.27	227.358
MAP4K3		1677.58								1553.18
MAP4K4										1641.19	2237.36								1479.15	1774.12			1426.98		2046.48	1696.24		1093.37	1818.24			1419.03	1178.07
MAP4K5	289.693	211.027	155.77	214.718	227.63	261.699	200.146	223.832	209.469	208.518	180.25	179.535	166.105	164.225	225.243	240.436	192.899	223.214	232.438	278.997	32.5048	319.288	246.13	211.45	207.186	234.508	280.069	202.856	268.839	216.461	232.277	273.204	230.682	196.211	345.281	332.589	274.616	284.208	383.799	278.176	176.654	324.878	217.087	310.139	226.549	183.945	251.692	269.087	303.45
MAPK10	1019.75	616.805	1149.91	1275.72	618.431	801.098	1618	187.811	623.399	1071.78	502.272	1553.98	931.676	762.904	1456.55	574.982	963.921	609.059	864.629	838.173					1519.09	1023.62	798.275	969.554	755.241	882.327	468.715	898.367	611.938	797.585	743.634	645.387		1024.73	1231.04	711.87	620.739	1095.71	896.482		542.827	940.365	636.172	742.558	744.496
MAPK14																1148.58
MAPK8	1048.58	566.131	710.99	1106.12	1096.4	864.948	884.746	865.86	885.698	776.881	800.117	931.302	818.313	1134.98	924.106	473.825	957.842	686.429	951.867	898.129	89.0132	904.384	923.015	1027	748.72	724.235	576.61	908.427	909.492	829.796	1003.55	818.542	870.918	665.725	922.794	1030.57	972.675	764.172	933.275	760.301	871.67	950.714	706.456	856.954	1158.78	816.839	997.987	750.064	1002.15
MAPK9		1472.44														1515.11											1296.58			1640.92										1992.15			1718.38
MARK2	211.135	183.73	142.134	190.88	196.101	321	146.191	230.317	231.42	192.246	208.509	225.73	213.249	212.794	345.934	173.296	67.8485	169.534	172.376	198.452	30.129	309.995	191.107	243.633	233.065	272.559	231.665	238.186	281.659	151.924	241.052	237.82	210.009	191.239	304.693	323.844	202.661	311.34	240.975	193.044	151.3	313.258	206.405	289.613	356.234	228.914	204.266	190.727	226.837
MARK3	172.815	148.347	127.496	132.397	122.866	179.772	92.7685	159.555	171.268	132.066	167.487	195.495	159.96	151.18	299.305	169.435	52.3094	145.377	150.642	132.739	23.2342	195.543	159.886	168.393	202.123	180.88	217.449	146.904	165.571	98.5136	195.483	158.057	139.549	153.489	199.898	172.21	138.84	152.564	146.108	139.543	109.54	201.382	140.149	161.992	116.538	158.073	224.196	259.083	197.834
MARK4	145.322	164.814	385.16	73.0078	90.6296	87.1003	50.906	79.7001	85.1392	124.582	145.016	209.13	704.782	499.153	105.337	74.8418	66.4134	86.4361	973.752	82.893	3.34978	103.059	118.24	83.1161	127.424	93.4466	664.111	84.5097	114.249	59.7024	109.6	86.3503	83.8777	703.143	161.882	106.332	119.811	83.9323	667.741	707.999	36.8419	496.611	114.554	377.524	68.3077	141.273	109.829	199.247	85.4914
MDN1																1923.47
MELK	223.842	380.006	238.103	406.367	427.743	499.237	164.128	438.44	276.631	351.832	253.254	409.472	225.211	348.36	411.545	436.419	58.6518	155.959	616.966	391.315	49.9475	193.722	481.992	200.507	147.865	373.839	283.631	185.598	245.418	198.329	467.184	530.931	439.26	156.518	308.767	381.671	273.391	391.161	219.759	527.746	210.249	501.837	228.043	322.428	172.746	590.143	512.786	474.248	403.276
MERTK
MET
MTOR																482.203
MYLK3	61.5263	43.1431	33.4688	4.19917	33.0893	20.999	12.013	55.6137	73.4368	17.5637	239.4	70.4857	76.1155	151.5	38.3983			634.816	14.249	79.325		229.316	119.502	62.257	138.762	64.328	152.122	104.658	181.946	47.8003	42.7615	49.8399	69.848	36.5055	28.9478	69.5502	245.086	114.785	109.713	170.245	22.7596	87.7586	92.9818	54.9553	160.597	175.434	91.7662	91.8324	77.1354
NLK																																																1871.93
NQO1																								1597.95
NTRK1	1219.96	1580.71	1907.73	892.772	971.132	788.82	1389.35	877.979	1196.32	762.897	626.03	1326.09	1578.66	962.442	2051.32	1593.01	1420.68	962.447	1175.06	1488.72	113.366	1003.99	1529.67		795.648	1120.22	1091.32	694.635	825.586	1180.82	1474.25	893.554	649.481	1504.83	1146.03	920.925	946.222	1397.07	827.911	905.229	898.462	973.222	809.533	656.52	973.569		1303.9	1176.77
NUAK1	94.4958	55.6199	90.5003	65.2259	62.2966	66.1328	51.3297	73.2365	78.0147	85.8859	75.9453	86.2506	124.443	200.337	110.477	69.4693	0	118.263	89.7836	113.448	0	94.2694	82.4667	129.28	109.419	162.836	128.615	92.9811	56.7759	52.2318	115.172	74.3607	87.3491	60.4109	99.7404	122.429	66.3783	81.074	125.137	39.1637	72.9926	85.2701	75.1409	17.859	42.5313	149.623	112.643	73.5952	89.3771
NUAK2	488.813	23.6964	372.581	12.2032	125.917	260.449	872.552	382.43	155.947	393.859	113.332	111.266	109.716	70.6288	127.384	77.8234	44.9277	139.423	139.964	112.341	3.39296	22.0503	56.7327	65.9342	70.0099	75.5039	696.207	108.099	100.368	53.0765	165.061	97.9654	133.257	87.4955	208.076	85.5816	930.795	98.411	50.732	109.963	119.163	516.672	367.634	96.6789	87.1334	128.055	96.7784	119.822	207.413
PAK4	32.7115	36.136	33.9857	31.9992	32.8976	35.1291	29.653	33.6368	35.8237	31.0491	32.5727	30.0048	33.9203	28.6102	34.5202	44.2322	20.1566	38.0049	34.6277	34.0477	14.8346	28.8354	30.603	32.1769	33.4582	31.8546	33.1561	31.2479	33.507	25.6983	36.7376	36.2427	36.4031	31.103	38.6483	39.0777	32.9616	30.6239	35.3659	27.9435	31.0072	38.1505	26.1467	37.8609	25.6622	33.1197	33.895	33.4049	32.3909
PAK6	1122.49	151.399		23.3537	137.087	91019.5		1091.8	89.1833	770.793	152.317	136.293	1796.43	521.189	1493.22		0	1352.57	42.7578	637.781	165.268	0	113.196		829.509	1303.29	168.783		1780.25	120.934	1218.88	852.41	796.651	1687.01		100.434	570.941	1367.79	1589.81	49.6393		35.0753	1564.46	1025.92	1349.4	1349.25			952.681
PBK				2012.69		2313.47		1771.39			1819.5														1177.99					1026.79
PDGFRB				2203.34		1948.89		1865.35	1644.44	1568.83	1260.7		1095.93		427.566	1058.53			1279.63	716.55	1303.89	1069.14	2017.67	1355.77	1566.03	1185.87	279.364	981.665		1382.31	1924.62		1282.08	998.379			1606.36		1525.09		1695.3	1623.93				1800.21			1790.66
PDXK
PHKG2	838.299	142.463	274.768	462.463	359.958	573.527	322.957	107.39	356.486	137.105	196.618	143.519	100.782	145.369	187.609	213.015	55.3452	200.635	135.243	156.159	37.8209	256.968	369.051	688.971	169.526	192.833	99.1597	310.228	228.142	158.723	196.501	500.972	247.646	177.614	292.591	284.966	114.537	361.924	181.994	308.667	151.246	182.314	91.9981	443.821	1092.96	369.9	312.597	115.595	215.096
PIK3C3																1466.31
PIK3CA																155.726
PIK3CD		189.698														102.886																											122.29			107.481		12.3844
PIK3CG																																		1565.76
PIM1																																		859.939
PIM2																1945.99
PIM3
PIP4K2C																																		86.5237
PKN1	424.172	316.096	187.148	497.385	486.916	408.379	440.433	488.093	501.783	349.95	389.944	242.188	518.618	463.358	215.837	327.409	52.5141	250.936	577.658	490.494	48.5327	516.48	520.021	483.064	428.771	414.853	397.205	430.361	385.46	170.813	508.462	460.124	431.638	246.948	467.487	499.769	472.989	455.156	459.313	511.617	566.515	538.752	627.625	517.465	558.893	593.016	613.041	470.057	492.611
PKN2	850.086	444.6	652.184	1180.57	674.728	733.263	567.331	624.802	973.214	462.68	723.242	640.493	961.583	688.373	775.499	536.531	719.845	566.82	890.103	915.044	77.4988	774.744	947.327	906.332	664.027	603.236	682.173	866.699	582.732	716.013	939.934	954.856	816.757	732.483	734.081	907.941	759.488	1051.27	812.945	880.54	781.36	1002.52	709.297	733.838	983.876	1002.43	831.508	676.522	727.327
PKN3																																		754.986
PLK4	80.5095	64.4277	51.6909	246.935	202.298	122.437	62.3384	75.4598	126.34	71.0315	73.5611	93.7303	45.6495	39.2951	47.325	56.6116	19.3744	60.8484	58.1455	61.59	40.9858	81.6005	70.5734	67.8602	70.2926	80.9941	62.6141	145.119	90.8128	43.1089	108.282	113.349	81.2952	79.0708	81.4842	83.8981	78.1815	94.108	53.6191	103.781	55.9551	92.7245	50.0558	77.6384	125.482	55.9077	60.2018	35.1383	56.6139
PRKAA1	1068.67	859.861	1334.2	1199.98	936.484	1013.89	1233.48	1062.41	950.612	918.911	899.901	952.042	1099.48	1069.86	1495.72	740.716		1109.67	1051.71	1135.01	79.1106	898.279	1068.82	1599.21	1078.65	1155.23	761.526	1050.38	944.233	74.2865	1131.87	1494.52	1047.31	253.357	1088.04	737.234	1052.88	621.751	1013.29	1117.53	816.432	1313.25	904.053	621.234		968.49	1286.21		1101.67
PRKAA2	963.353	705.128	952.774	713.422	541.094	553.227	1315.73	603.369	892.076	1398.85	954.001	761.018	754.99	1177.17	722.368			74.7671		616.236	56.4898	857.475	972.608	642.37	120.284	663.868	792.361	730.222	940.866	799.377	788.186	507.925	567.98	422.399	651.137	679.404	702.408	598.27	784.833		1194.51		617.274	1330.06	1396.93		1213.33	923.79	1405.34
PRKACA																																		1186.84
PRKACB																																		1041.99
PRKACG																769.094
PRKAG1	678.432	584.163	531.299	1104.89		1003.76	715.911	880.819	887.043	712.186	1277.2	610.85	923.86	927.744	1150.77	130.911	18.6061	817.427	1217.37	1341.47	83.655	734.166	1496.65	1603.2		1027.89	935.377	1233.62	858.514	835.377	1049.53	1576.42	1082.47	365.11			990.445				1009.09	79.5367	657.216	651.982		605.915	1023.27		798.403
PRKAG2	1782.8	1172.93	1197.86				1271.78	1348.57	1358.51				887.673	1014.47	1344.2	628.676					1200.12	1056.57	1205.05				1521.51			1236.59				351.566							1069.24	887.975	850.485			720.46
PRKAR2A					979.236
PRKCA		1881.03								2066.37		2400.39													1988.75		2448.61							1721.27
PRKCD																																		1448.29
PRKCQ																																		2171.27
PRKD1				0	301.553	130.521														177.569						226.159	270.556	248.073	235.291									47.0562		252.728									252.103
PRKD2	41.6233	48.1829	39.2912	54.6426	36.851	45.4424	34.3905	43.5409	44.2729	50.0595	54.4368	41.5307	28.4333	51.0683	45.8283	40.8778	23.9778	41.0109	45.1812	74.5743	3.1375	45.4021	50.9819	31.6794	28.4894	43.2123	27.1845	46.623	67.6855	38.8799	50.2339	50.4203	42.1776	42.5538	40.1168	67.4302	47.382	58.0905	50.5431	67.2084	39.4289	46.5399	38.1214	51.9547	82.5181	46.4308	37.5899	35.8312	50.688
PRKD3	98.8008	98.7513	46.4369	97.5862	57.0851	93.4618	45.2978	62.2908	63.577	78.0755	59.1121	64.4625	97.969	51.7037	68.9688	76.6693	42.0146	81.7639	84.0005	90.8385	5.38318	84.1779	51.6328	82.4885	91.6861	66.3003	56.9642	77.652	105.463	79.6668	95.2402	109.208	132.215	90.9223	84.9043	94.0862	81.6674	79.0399	79.4058	166.1	57.6744	52.8504	45.9295	87.7533	101.957	100.473	87.6406	59.2317	95.1261
PRKDC																1213.05
PRKX		2142.34									1487.13																						1725.07	1006.62	2107.42	1354.08
PRKX;PRKY																										1765.6	1426.39													1378.93		1862.37
PTK2																																		344.806
PTK2B		970.7										1255.78				859.178					800.46						927.913			58.4095				208.635		815.799	974.386	702.802	965.799	1176.35			615.186	665.881		629.506
PTK6																																		532.506
Q6ZSR9	78.8783	59.8631	48.7714	68.5041	68.1365	78.6192	62.6829	66.7171	78.8268	69.4302	64.5941	59.2692	62.2719	71.9292	68.4737	72.3776	20.6267	65.9085	66.3807	55.6477	9.66265	71.3938	70.5423	74.7533	51.6457	62.6676	77.7897	78.4134	61.0321	35.7228	60.295	76.6228	65.64	71.7483	66.5726	81.2152	65.5465	59.4826	66.8447	56.7156	55.7191	80.495	40.569	74.381	48.9341	63.3681	53.389	59.3521	92.8497
RET	283.405	240.132	106.323	282.993	291.279	273.165	273.979	259.808	265.066	267.01	218.427	113.276	292.236	102.43	257.474	161.67	18.7148	269.158	141.841	145.708	23.5423	279.375	286.446	304.334	247.526	106.75	140.42	137.952	244.08	59.9585	239.411	247.107	208.67	113.676	139.615	212.683	218.586	164.356	141.318	276.685	129.404	243.764	103.046	263.176	307.162	242.274	142.143	217.927	149.667
RIPK2																																		809.911
RPS6KA1																1741.69																		1819.77
RPS6KA3		1168.76	1510.01													1161.43						1836.4					1653.31							1147.29									1644.66			1756.15
RPS6KA4	1048.88	873.376	1211.64	1193.94	885.91	1197.56	1237.98	1334.5	988.86	883.744	764.972	1233.61	1336.02	1633.27	1656.76	975.118		1025.17	1322.4	1094.66	111.818	768.742	1285.31	1354.57	863.797	1111.9	682.868	1104.82	1277.77	1240.89	1104.21	1343.88	923.874	680.114	744.866	950.103	876.975	822.017	1018.95	1357.86	970.891	1188.65		1237.12	1679.32	1368.32	1216.26	1119.32	1109.12
RPS6KA6	710.44	452.749	452.956	687.402		969.307	729.657	687.659	674.554	864.7	892.307	586.72	761.664	915.468	836.955	299.825		617.232	860.456	618.45	45.0349	760.934	751.155	570.367		1043.66	476.928	727.457	575.847	721.362	943.774	698.927	721.016	150.256	799.462	683.057	609.008	513.058	729.405	447.488	725.296	570.201	474.823	626.813		383.809	582.116	513.574	665.553
RPS6KB1																											1115.46
SIK2	58.8683	44.5604	54.2345	53.6397	65.734	72.2587	51.8226	57.2764	51.5045	56.4328	62.4241	30.1283	50.675	52.468	56.9255	42.2656	9.73582	52.5985	50.5881	49.8853	7.44681	60.3049	41.3578	34.6698	49.2624	50.9717	51.1211	57.6032	44.1615	30.1182	49.9047	52.2865	44.8696	46.6929	47.7836	59.4723	44.2452	48.1841	40.2275	54.2657	48.9161	62.6258	45.9656	51.4774	51.6092	51.4962	44.8142	46.893	50.9586
SIK3	1636.76	1104.72	1985.02	1218.12		1656.26		1947.57	2184.78		2118.92	1925.23			1893.76	1863.78	1758.31	1566.4	1376.95	1401.44		1796.53	1720.53	1329.94	1967.8	1957.56	963.637	1918.23		1238.46	2335.61	1286.52	1566.23	1168.35	1701.41	1468.79	956.114	1042.47	1300.37	1421.26	1564.85	1457.4	1735.15		1919.51	1592.15	1626.08	1956.46	1136.5
SLK	1741.47	859.105	1385.89	1162.28	1535.66	1373.97	1351.11	1304.83	1529.54	1275.07	1158.67	1214.39	1247.76	1666.22	1502.28	1154.69	1561.38	1359.62	1450.26	1285.55	128.975	1450.99	1417.24	1449.21	1294.04	1245.15	992.104	1143.41	1191.91	1203.51	1874.53	1522.58	1420.14	849.998	1281.07	1195.83	1253.65	1309.3	1616.53	1026.26	1282.2	1134.5	1197.67	1100.76	1790.26	1027.23	1322.2	997.096	1475.86
SNRNP200						1984.94
SRC																																		618.199
STK10	179.27	157.909	80.5203	145.359	140.462	141.956	122.97	147.557	143.619	146.521	127.838	125.272	112.565	98.9902	147.835	162.045	47.0276	137.88	141.631	124.965	18.2453	129.302	137.082	147.37	141.032	138.515	153.876	103.365	139.619	105.79	130.773	156.675	135.728	156.354	146.662	163.029	167.883	170.512	154.648	147.69	144.389	135.211	147.159	139.293	157.374	178.285	187.397	180.613	137.919
STK16																1431.25
STK26													1695.82																	2245.76
STK3	36.5754	36.6145	31.2438	36.4871	37.8051	51.4746	39.1449	37.3299	42.9366	32.8722	38.1813	34.9343	40.0416	29.8281	30.1438	51.1006	62.6605	52.231	38.1299	50.6723	2.87786	29.7673	37.9516	34.3634	41.5699	39.1449	28.2482	47.2836	42.231	36.9832	27.1036	44.6587	40.7522	28.626	28.8204	38.9257	44.9506	28.8277	48.6996	81.3086	41.0479	24.4613	29.1489	50.4167	58.3994	35.9911	45.0306	36.7468	38.5856
STK4	41.986	40.1235	27.7386	35.9495	42.9521	43.1831	35.6567	34.9772	39.0999	35.8188	36.2019	31.2535	28.3994	31.3246	32.9995	44.7559	50.0557	45.3233	42.0401	41.5816	4.01134	36.5507	37.5981	38.1533	38.6218	38.26	36.6365	41.9058	44.56	37.6643	34.5485	42.4945	38.0532	33.0356	33.7393	48.029	39.4242	44.5463	36.5612	65.9086	53.6162	36.8458	33.7875	38.4194	51.5255	29.0651	28.4875	26.1327	32.3156
SYK	511.16	332.504	122.76	480.834	499.137	485.974	139.712	240.767	491.408	205.618	170.428	440.084	188.525	134.314	157.49	170.843	506.824	218.06	191.883	499.83	46.3557	101.741	161.395	149.7	436.649	499.299	275.765	477.691	446.164	416.347	522.72	461.94	431.918	597.937	495.219	491.451	515.378	578.596	534.604	296.547	122.554	134.082	155.808	391.533	575.626	260.383	214.417	149.199	473.482
TAOK1																																		1528.13
TBK1	1260.28	822.458	984.322	1220.98		1608.95	1084.88	1258.51	1379.41	1353.31	1601.99	1163.22	1076.6	1275.03	1325.62	703.269	95.4728	1286.86	1279.2	1294.79	122.427	1260.05	1315.21	1165.36	1624.48	1288.82	884.067	1262.54	1368.74	851.309	1345.12	1316.1	1096.16	950.06	1505.9	1678.37	1091.19	1236.81	1352.28	853.914	1413.86	1102.3	1007.94	1245.97	1675.92	806.957	1072.17	955.197	1201.94
TEC																																		894.627
TESK1																											622.071						1955.9	1307.16
TGFBR1		1527.68	1415.69	1068.37		1634.6		1901.42	2067.97	2079.99	1140.44	1640.6	2019.52			963.976			1275.6	1790.98	175.821	1635.73	1422.85	1580.5			1317.65	1384.21		1750.74			1760.08	2102.8	1404.54	1063.23	1525.28	1825.26		826.735	1309.44	1336.02	1026.15					1817.86
TGFBR2																1678.03											1571
TNIK	725.781	797.954	1278.59	1093.69	205.808	138.614	1127.06	459.896	1925.24	124.866	112.167	187.042	160.269	771.71	136.023	1745.75	863.059	109.059	1308.82	146.782	889.885	1009.89	832.555	734.343	147.378	686.982		164.832	144.873	569.011	993.539	603.438	622.322		159.348	480.846	719.809	764.265	887.114	845.482	580.815	116.796		185.493	52.0087	878.088	582.39	885.259	680.186
TNK1	220.375	93.4782	255.877	254.766	213.349	189.644	191.064	208.052	200.531	213.805	176.797	105.382	107.969	237.733	213.12	108.622	1.07123	74.9617	210.349	107.653	15.75	115.693	65.3956	71.2858	103.265	108.451	142.903	173.107	98.5564	32.4744	245.707	227.344	222.251	107.782	145.292	81.8059	177.874	95.2383	58.7331	250.469	221.296	207.543	66.3315	53.3671	90.5349	240.221	252.484	208.862	214.367
TNK2	62.4511	46.6246	43.9729	69.8255	56.3989	61.3355	66.5896	52.7734	67.7549	49.9768	65.4558	49.0805	56.7185	56.7314	54.3994	44.078	5.90109	47.9959	50.2274	65.2899	14.0918	68.9142	43.2228	46.4433	49.9237	44.4291	61.9776	52.4637	58.3336	23.1884	54.7195	59.0549	60.0609	51.1717	57.0616	44.6425	46.6967	48.4158	38.542	51.5833	58.7892	65.9035	37.5361	46.2112	49.3279	55.5523	56.3702	62.5686	56.4199
TTK	1927.47	811.541	1006.54	907.583	1824.44	1126.01	172.248	2190.22	1058.92	1083.17	1229.5	1280.56	1480.81	1201.92	1081.89	785.984	1691.52	1629.44	94.885		1434.45	799.602	1973.98	1157.14	1397.94	1066.05	1099.52	949.828	708.644	1193.4	1195.63	1678.89	1178.1		1141.74	1067.34	1370.53	1406.16	1255.43	936.154	820.565	716.705	1058.11	1843.39	1444.01	1984.65	1469.74	1703.75	1866.54
TTN				1911.07																	1254.14
ULK1																																		548.823
ULK3	270.426	177.439	265.174	300.881	295.304	246.309	145.973	218.218	227.626	153.968	174.479	261.649	136.857	264.089	325.891	113.129	60.4866	133.974	239.052	252.634	22.4563	107.636	235.731	285.504	231.044	239.101	195.545	232.13	252.825	109.804	240.062	243.842	218.719	144.41	218.991	249.679	131.458	164.714	254.485	152.574	127.849	241.874	227.242	281.399	329.134	264.049	271.162	223.882	231.928
YES1																																		541.665
[truncated: 49 more columns]

## Sheet: Kinobeads - eight dose
Compound	Gene Name	Relative Intensity DMSO	Relative Intensity 0.3nM	Relative Intensity 1nM	Relative Intensity 3nM	Relative Intensity 10nM	Relative Intensity 30nM	Relative Intensity 100nM	Relative Intensity 300nM	Relative Intensity 1000nM	Intensity DMSO	Intensity type	slope	bottom	top	inflection	EC50	EC50 Standard Error	Correction	apparent Kd	R2	BIC
GSK986310C	PAK4	1	1.06505	0.975324	0.97882	1.02509	0.902187	0.667585	0.457475	0.274933	14136000000	Normalized.LFQ.intensity.	1.19062	0.215322	1.01648	134.959	134.959	36.5727	0.487929	65.8503	0.988025	-27.0572
GSK986310C	PRKCA	1	0.973941	1.00881	0.950672	1.05738	1.02118	0.97597	0.866409	0.630053	1399200000	Normalized.LFQ.intensity.	2.05207	0.559266	1.00145	446.117	446.117	320.356	0.610221	272.23	0.946989	-27.8616
GSK986310C	SYK	1	0.967662	0.935475	0.831219	0.764679	0.649923	0.499443	0.331969	0.219098	4368000000	Normalized.LFQ.intensity.	0.517542	-0.0230382	1.00621	97.6551	97.6551	37.0883	0.596413	58.2427	0.997398	-40.7339
GSK949675A	GSK3A	1	1.00763	1.09122	1.09479	0.97528	1.00914	0.750765	0.447186	0.236971	7053400000	Normalized.LFQ.intensity.	1.45563	0.180921	1.04183	167.269	167.269	41.6726	0.620129	103.729	0.983308	-22.622
GSK949675A	GSK3B	1	0.986977	0.962058	1.10024	0.904232	0.924094	0.784562	0.545627	0.303623	4351500000	Normalized.LFQ.intensity.	0.967948	0.0680938	1.00233	322.466	322.466	310.001	0.530482	171.062	0.965557	-19.4807
GSK949675A	LATS1	1	1.0287	1.07008	1.09618	1.10537	1.08749	0.897029	0.621923	0.363458	579530000	Normalized.LFQ.intensity.	1.67516	0.303941	1.06631	237.562	237.562	56.9811	1.00197	237.562	0.978897	-23.631
GSK949675A	PAK4	1	1.02386	1.09198	1.03876	0.97971	0.991752	0.90698	0.692561	0.481837	5104900000	Normalized.LFQ.intensity.	1.21945	0.345499	1.03053	315.61	315.61	179.394	0.690544	217.943	0.978317	-28.1862
GSK949675A	PKN1	1	1.02613	1.03997	1.01131	0.945965	0.930686	0.936642	0.73575	0.426241	372010000	Normalized.LFQ.intensity.	0.794197	-1.41426	1.01083	4236.18	4236.18	13182.4	0.998907	4231.55	0.97868	-28.3217
GSK949675A	PKN3	1	1.30177	1.27078	1.01967	1.13909	0.765483	0.719119	0	0	26159000	Normalized.LFQ.intensity.	1.40293	-0.00309155	1.14195	89.7842	89.7842	51.8432	1.17965	89.7842	0.909816	1.17535
GSK949675A	PRKACG	1	0.693054	0.805725	0.970722	0.800589	0.79518	0.93052	0.644959	0.41406	47577000	Normalized.LFQ.intensity.	7.8735	0.414002	0.856548	303.373	303.373	53.1211	0.86485	262.372	0.719339	-6.52363
GSK949675A	PRKX	1	1.29498	1.2278	1.24401	1.15989	1.16881	0.939289	0.598164	0.300179	57804000	Normalized.LFQ.intensity.	1.46296	0.205878	1.19134	220.556	220.556	110.118	1.23551	220.556	0.941273	-9.64099
GSK902056A	CIT	1	1.0296	1.0023	1.01882	1.08186	1.00982	0.960387	0.757484	0.564784	20720000000	Normalized.LFQ.intensity.	1.88206	0.523491	1.02506	278.567	278.567	58.6332	1.43153	278.567	0.979188	-31.6801
GSK902056A	GSK3A	1	0.989427	1.04637	1.05661	0.95543	0.799449	0.655728	0.397222	0.185175	38135000000	Normalized.LFQ.intensity.	0.866449	0.00395339	1.02915	172.937	172.937	74.4233	0.950565	164.388	0.988919	-25.9358
GSK902056A	GSK3B	1	1.05012	1.09218	1.08426	0.980545	0.900707	0.838911	0.516272	0.290481	29267000000	Normalized.LFQ.intensity.	0.951816	0.043397	1.04988	296.216	296.216	209.111	0.972763	288.148	0.977961	-21.8983
GSK902056A	LATS1	1	0.970797	1.02158	1.01727	1.02689	0.785853	0.458374	0.198438	0.0273776	4087000000	Normalized.LFQ.intensity.	1.31312	0.00450279	1.0159	87.4158	87.4158	14.7277	1.13804	87.4158	0.992827	-25.7542
GSK902056A	MOB1A	1	1.16337	0.989995	1.35899	0.958212	0.901916	0.734746	0.329687	0	648200000	Normalized.LFQ.intensity.	1.0123	-0.233349	1.10622	223.134	223.134	210.724	1.34091	223.134	0.920591	-2.92065
GSK902056A	PAK4	1	1.05047	1.02672	1.04371	0.958611	0.864458	0.878156	0.717452	0.447485	37043000000	Normalized.LFQ.intensity.	0.589877	-1.07659	1.02917	5302.94	5302.94	13747.7	0.915753	4856.18	0.967811	-24.679
GSK902056A	PKN1	1	0.985941	1.01084	0.996469	0.962657	0.775416	0.539694	0.268362	0.142707	6559600000	Normalized.LFQ.intensity.	1.12977	0.0825649	1.00661	92.2828	92.2828	10.5086	1.60595	92.2828	0.997485	-37.6985
GSK902056A	PKN2	1	0.976933	1.01571	1.0433	1.01399	0.950286	0.844905	0.633427	0.348484	3277900000	Normalized.LFQ.intensity.	1.09258	0.10528	1.01185	401.022	401.022	163.047	1.27456	401.022	0.992845	-35.1918
GSK902056A	PKN3	1	1.0043	0.952666	0.818074	0.501065	0.201034	0	0	0	171900000	Normalized.LFQ.intensity.	1.27009	-0.019215	1.00499	10.1858	10.1858	0.601592	1.65751	10.1858	0.998885	-39.9288
GSK902056A	PRKACA	1	1.00767	0.940401	0.981947	0.931982	0.803397	0.794211	0.661752	0.57023	10444000000	Normalized.LFQ.intensity.	0.554945	0.378447	1.00525	230.283	230.283	387.544	0.920584	211.995	0.968544	-28.9348
GSK902056A	PRKACB	1	0.936916	1.09029	1.11185	0.982458	0.928711	0.758032	0.752558	0.55924	805600000	Normalized.LFQ.intensity.	0.899688	0.5064	1.03415	144.661	144.661	233.373	1.08976	144.661	0.879917	-14.5158
GSK902056A	PRKCB	1	1.02244	1.01343	1.05914	1.03783	0.965347	0.899983	0.79431	0.599337	9881600000	Normalized.LFQ.intensity.	1.00466	0.433974	1.02639	410.325	410.325	235.895	0.976159	400.542	0.978844	-33.456
GSK902056A	PRKCD	1	0.976856	1.00962	1.11449	1.04389	0.825373	0.616127	0.388807	0.173389	3878500000	Normalized.LFQ.intensity.	1.10873	0.104984	1.03482	124.145	124.145	51.7602	1.42727	124.145	0.975363	-17.8384
GSK902056A	PRKCQ	1	0.934781	1.03745	0.92155	0.842851	0.534575	0.420377	0	0	173370000	Normalized.LFQ.intensity.	0.923366	-0.106705	0.997717	58.7044	58.7044	24.8719	1.74293	58.7044	0.974308	-13.35
GSK902056A	PRKX	1	0.91968	0.932114	1.01483	0.93795	0.889198	0.642591	0.255309	0.146367	704370000	Normalized.LFQ.intensity.	1.83523	0.121794	0.96059	127.227	127.227	16.4102	1.23616	127.227	0.991041	-26.9378
SB-476429-A	CSNK1D	1	0.905256	1.09998	1.07648	1.10579	0.976252	0.932243	0.717637	0.493307	181470000	Normalized.LFQ.intensity.	1.48133	0.403203	1.03208	299.568	299.568	220.912	1.14797	299.568	0.904081	-14.4821
SB-476429-A	CSNK1E	1	1.08958	1.08152	1.03442	1.04651	0.841947	0.948228	0.777132	0.493971	571350000	Normalized.LFQ.intensity.	0.862792	0.156282	1.04305	641.997	641.997	755.332	1.09715	641.997	0.894441	-14.3495
SB-476429-A	MAPK14	1	1.12084	0.946778	1.02612	0.863769	0.687615	0.675116	0.324966	0.200039	1446400000	Normalized.LFQ.intensity.	0.625173	-0.0993328	1.05078	174.009	174.009	242.193	1.307	174.009	0.954333	-12.8166
SB-476429-A	MAPKAPK2	1	1.23262	1.09444	1.02317	1.15639	0.831421	0.686948	0.527549	0	31132000	Normalized.LFQ.intensity.	1.05097	-0.00138998	1.09817	173.94	173.94	122.137	1.3681	173.94	0.918909	-4.18033
SB-476429-A	PKN3	1	1.29945	1.28133	1.31112	1.07616	0.632583	0.371768	0	0	26310000	Normalized.LFQ.intensity.	1.3517	-0.00130804	1.2304	38.4044	38.4044	15.5858	1.20544	38.4044	0.957365	-3.97594
SB-476429-A	RIPK2	1	0.934059	0.867619	0.845914	0.80361	0.657433	0.341098	0.1841	0.106494	1848400000	Normalized.LFQ.intensity.	0.976983	0.045106	0.93543	55.9132	55.9132	14.8556	0.515302	28.8121	0.988438	-24.147
SB-476429-A	RIPK3	1	1.0435	1.07842	1.02349	0.840524	0.963063	1.02316	0.721558	0.470145	46861000	Normalized.LFQ.intensity.	5.08781	0.4683	0.996166	295.814	295.814	42.8506	0.975278	288.501	0.886463	-13.1819
SB-476429-A	SPR	1	0.96271	0.910113	0.869559	0.769298	0.521568	0.144167	0.0293543	0.0108227	2348300000	Normalized.LFQ.intensity.	1.24359	-0.0218895	0.953602	32.7685	32.7685	4.07449	1.17622	32.7685	0.995129	-28.3215
SB-476429-A	TGFBR2	1	0.977607	1.00273	1.03354	1.09339	0.910207	0.8621	0.715242	0.409986	69364000	Normalized.LFQ.intensity.	0.900253	-0.120218	1.01637	871.176	871.176	1670.13	0.880752	767.29	0.957722	-20.9998

## Sheet: SYK inhibitors
Compound	Gene Name	Relative Intensity DMSO	Relative Intensity 3nM	Relative Intensity 10nM	Relative Intensity 30nM	Relative Intensity 100nM	Relative Intensity 300nM	Relative Intensity 1000nM	Relative Intensity 3000nM	Relative Intensity 30000nM	Intensity DMSO	Intensity type	slope	bottom	top	inflection	EC50	EC50 Standard Error	Correction	apparent Kd	R2	BIC
Entospletinib	ADCK1	1	0.99776	0.848552	0.950323	0.946849	0.883469	0.738599	0.698709	0.407311	480100000	Normalized.LFQ.intensity.	0.498789	-0.0125492	0.978106	16437.9	16437.9	65493.2	0.641043	10537.4	0.941018	-19.7822
Entospletinib	CSNK2A1;CSNK2A3	1	0.916508	0.945892	0.885311	0.982557	1.01133	0.614932	0.44882	0.170075	3055600000	Normalized.LFQ.intensity.	1.46901	0.177779	0.961706	1585.19	1585.19	568.071	1.29902	1585.19	0.95393	-14.0427
Entospletinib	CSNK2A2	1	0.964112	0.974536	0.965935	0.937002	0.932887	0.586752	0.390754	0.146527	5793200000	Normalized.LFQ.intensity.	1.29834	0.143633	0.981752	1314.91	1314.91	228.744	1.06142	1314.91	0.989723	-26.5563
Entospletinib	CSNK2B	1	1.17263	1.11641	1.25308	0.999945	1.21553	0.671971	0.43723	0.230991	1762700000	Normalized.LFQ.intensity.	3.98443	0.328221	1.12724	940.697	940.697	166.696	1.5125	940.697	0.926356	-6.03946
Entospletinib	EIF3J	1	0.872434	0.948254	1.14007	0.852215	1.10511	0.645232	0.440688	0.163314	1659900000	Normalized.LFQ.intensity.	1.59758	0.173526	0.987933	1609.61	1609.61	868.351	1.16446	1609.61	0.889289	-4.6569
Entospletinib	IRAK3	1	1.0086	1.04508	1.07049	0.984726	1.06614	0.855522	0.84171	0.556303	1041500000	Normalized.LFQ.intensity.	0.925348	0.475417	1.03251	4708.37	4708.37	4775.53	0.43043	2026.62	0.926609	-20.4568
Entospletinib	NQO2	1	0.863841	0.76533	0.70141	0.705976	0.503267	0.109139	0.0598837	0.107043	862180000	Normalized.LFQ.intensity.	1.38477	0.0515668	0.848982	295.4	295.4	126.394	0.443934	131.138	0.947935	-9.618
Entospletinib	SYK	1	1.0054	1.0443	0.956755	0.896455	0.82304	0.652617	0.635684	0.308292	2290200000	Normalized.LFQ.intensity.	0.51151	0.0683073	1.03154	3860.65	3860.65	4726.52	0.976164	3768.62	0.977156	-24.149
TAK659	AAK1	1	1.03961	1.06735	1.0223	0.991631	0.826129	0.616144	0.367273	-	3880300000	Normalized.LFQ.intensity.	1.07594	0.166861	1.04003	996.628	996.628	438.455	0.722132	719.697	0.991025	-27.7807
TAK659	AURKA	1	0.96355	0.959472	0.937395	0.912987	0.860352	0.670012	0.520983	-	22114000000	Normalized.LFQ.intensity.	0.946342	0.314449	0.973292	1278.61	1278.61	1083.69	0.461654	590.275	0.991307	-34.3862
TAK659	AURKB	1	0.927045	0.927683	0.807447	0.595575	0.349665	0.163188	0.0590711	-	1827900000	Normalized.LFQ.intensity.	0.900647	-0.00402823	0.985117	161.101	161.101	19.4031	0.537889	86.6543	0.998331	-34.9963
TAK659	BCR	1	0.89436	0.949419	0.959159	0.928368	0.76746	0.601057	0.385798	-	1273100000	Normalized.LFQ.intensity.	1.05645	0.207002	0.959126	1021.88	1021.88	834.018	0.517142	528.455	0.975601	-22.2492
TAK659	BMP2K	1	1.12261	1.08723	1.06854	1.01874	0.791841	0.467528	0.26388	-	3310800000	Normalized.LFQ.intensity.	1.41676	0.198583	1.07582	537.337	537.337	140.733	0.849009	456.204	0.987552	-21.2251
TAK659	BMPR2	1	0.904943	0.794448	1.09796	0.931937	0.57657	0.281675	0.141955	-	299410000	Normalized.LFQ.intensity.	2.22318	0.173704	0.954927	325.397	325.397	136.835	0.789415	256.874	0.933246	-6.46459
TAK659	CCNH	1	1.07231	1.05006	1.05957	1.07111	0.992981	0.8279	0.509568	-	1521300000	Normalized.LFQ.intensity.	1.59612	0.285435	1.05026	1730.65	1730.65	1110.94	0.911553	1577.58	0.984369	-27.4319
TAK659	CHEK1	1	1.12067	1.02485	0.939287	0.70727	0.38533	0.222014	0.124847	-	895870000	Normalized.LFQ.intensity.	1.24555	0.118672	1.05957	148.609	148.609	27.684	0.895241	133.041	0.991549	-21.0532
TAK659	EPHA1	1	0.785186	0.835854	0.825385	0.716929	0.535071	0.366651	0.224937	-	128140000	Normalized.LFQ.intensity.	0.423999	-0.514602	0.960246	2906.46	2906.46	7817.29	0.344207	1000.43	0.965864	-16.3646
TAK659	EPHA7	1	1.24801	1.0941	1.33454	1.00962	0.809173	0.643922	0	-	75431000	Normalized.LFQ.intensity.	1.37394	-0.00225772	1.14537	809.508	809.508	601.789	0.761718	616.617	0.887803	0.768998
TAK659	FER	1	0.964796	0.963162	0.913236	0.799016	0.623874	0.369508	0.288021	-	7335400000	Normalized.LFQ.intensity.	1.03588	0.209576	0.983182	316.368	316.368	43.486	0.637529	201.694	0.997657	-36.6751
TAK659	FLT3	1	0.960709	0.86539	0.989409	0.912577	0.754184	0.533806	0.401792	-	353440000	Normalized.LFQ.intensity.	1.42101	0.361353	0.95766	506.638	506.638	223.831	0.6174	312.798	0.965759	-18.9253
TAK659	FLT4	1	0.868089	0.83659	0.854973	0.813423	0.534529	0.292766	0	-	90360000	Normalized.LFQ.intensity.	1.08369	-0.103166	0.90925	564.208	564.208	269.444	0.545572	307.816	0.976724	-15.0408
TAK659	INCENP	1	1.04156	0.839126	0.908575	0.56994	0.290341	0	0	-	172250000	Normalized.LFQ.intensity.	1.18477	-0.0549186	0.991128	149.562	149.562	40.4904	1.04233	149.562	0.9828	-13.809
TAK659	IRAK4	1	1.23303	1.14763	1.26388	1.21231	0.89517	0.604049	0.29396	-	2304800000	Normalized.LFQ.intensity.	1.48243	0.202128	1.17372	717.859	717.859	460.161	0.940893	675.428	0.931164	-6.32165
TAK659	MAP3K11	1	0.974222	0.957507	0.992057	0.931087	0.853484	0.709187	0.438926	-	696890000	Normalized.LFQ.intensity.	0.765053	-0.839571	0.988502	9087.26	9087.26	17725.5	0.791041	7188.4	0.994292	-35.4968
TAK659	MAP4K2	1	1.12438	1.09884	1.08836	1.08112	0.855174	0.583018	0.380658	-	1233500000	Normalized.LFQ.intensity.	1.50442	0.327	1.08614	594.656	594.656	205.058	0.772472	459.355	0.976937	-18.6159
TAK659	MARK2	1	0.901237	0.934093	0.958908	0.949654	0.832163	0.565507	0.346388	-	5287300000	Normalized.LFQ.intensity.	1.60139	0.269187	0.9525	836.573	836.573	220.725	0.910463	761.669	0.984714	-24.7924
TAK659	MARK3	1	0.989948	0.954201	0.961846	0.888087	0.857011	0.544043	0.394726	-	2034100000	Normalized.LFQ.intensity.	1.5139	0.327815	0.971223	679.984	679.984	180.846	0.984852	669.684	0.986016	-25.8162
TAK659	MARK4	1	0.998537	0.949408	0.925063	0.920864	1.01528	0.596923	0	-	104970000	Normalized.LFQ.intensity.	9.11462	-0.000614942	0.968191	1053.6	1053.6	351.06	1.06869	1053.6	0.989991	-21.5799
TAK659	NEK1	1	0.954994	1.00716	1.03563	0.835281	0.732936	0.499325	0.317706	-	195500000	Normalized.LFQ.intensity.	0.990296	0.186257	1.00453	589.11	589.11	341.431	0.897976	529.007	0.979613	-20.3656
TAK659	NUAK1	1	0.804048	0.856192	0.712289	0.730421	0.728721	0.437059	0	-	86822000	Normalized.LFQ.intensity.	2.53835	-0.000756752	0.81296	1021.76	1021.76	308.875	0.305732	312.386	0.912672	-6.21347
TAK659	PAK4	1	1.02634	0.998829	0.949762	0.822434	0.5961	0.389296	0.233129	-	10395000000	Normalized.LFQ.intensity.	0.99089	0.152441	1.01987	335.773	335.773	47.5711	0.822705	276.242	0.998185	-37.2691
TAK659	PDPK1;PDPK2P	1	1.34568	1.28371	1.10915	1.0734	0.804086	0.541309	0	-	134980000	Normalized.LFQ.intensity.	1.2928	-0.00253263	1.18518	638.566	638.566	413.618	1.64362	638.566	0.919716	-1.15173
TAK659	PHKG2	1	1.14292	1.0175	0.986589	0.858465	0.384014	0.177347	0.0712082	-	254250000	Normalized.LFQ.intensity.	1.79354	0.0891258	1.04902	201.309	201.309	33.9483	1.24158	201.309	0.987332	-16.6202
TAK659	PLK4	1	0.853666	0.890886	0.813974	0.658489	0.445084	0.258294	0.262038	-	202450000	Normalized.LFQ.intensity.	1.01453	0.202138	0.936817	148.152	148.152	47.4979	0.520999	77.187	0.981295	-19.5224
TAK659	PRKD2	1	0.963176	0.9849	1.03881	1.01068	0.975265	0.629882	0.285939	-	974520000	Normalized.LFQ.intensity.	2.85208	0.254387	0.999483	1005.41	1005.41	81.6264	0.890366	895.183	0.99349	-29.4147
TAK659	PRKD3	1	0.970712	0.976819	1.05347	1.00852	0.853807	0.615139	0.258814	-	275650000	Normalized.LFQ.intensity.	1.30075	-0.0173953	1.00535	1407.3	1407.3	734.192	0.837398	1178.47	0.986249	-23.0006
TAK659	Q6ZSR9	1	0.934147	1.00232	0.950401	0.989658	0.780187	0.560007	0.398404	-	989610000	Normalized.LFQ.intensity.	1.51366	0.359244	0.981518	565.59	565.59	181.556	0.871873	493.123	0.980318	-22.892
TAK659	RET	1	0.943327	0.651517	0.456426	0.224357	0.125891	0.0463414	0	-	1731000000	Normalized.LFQ.intensity.	0.911324	0.012055	1.02298	22.7046	22.7046	4.42758	0.532674	12.0942	0.993326	-22.8126
TAK659	SIK2	1	0.914268	0.901025	0.878508	0.796276	0.552619	0.377279	0.291812	-	1576700000	Normalized.LFQ.intensity.	1.11465	0.247315	0.947649	259.529	259.529	71.0629	0.538346	139.717	0.989007	-25.0317
TAK659	SLK	1	1.12099	1.0641	1.09104	0.986155	0.747183	0.445655	0.228848	-	7228300000	Normalized.LFQ.intensity.	1.29889	0.152291	1.07544	515.53	515.53	157.316	1.02296	515.53	0.986645	-20.0846
TAK659	STK10	1	1.19962	1.1822	1.18514	1.069	0.910958	0.571351	0.307809	-	3548800000	Normalized.LFQ.intensity.	1.35679	0.190015	1.14152	724.653	724.653	378.075	1.14682	724.653	0.961147	-11.9095
TAK659	STK3	1	1.0899	1.12163	1.07427	1.06845	0.829202	0.527591	0.246718	-	1105600000	Normalized.LFQ.intensity.	1.36168	0.129395	1.08047	742.473	742.473	264.031	0.919251	682.52	0.982741	-18.6713
TAK659	STK4	1	1.14691	1.10069	1.18373	1.09367	0.887944	0.625877	0.410547	-	3907500000	Normalized.LFQ.intensity.	1.48086	0.350694	1.11213	628.092	628.092	301.001	0.903195	567.29	0.95767	-13.8175
TAK659	SYK	1	0.943522	0.791456	0.620157	0.338776	0.195585	0.0770724	0.0342293	-	4872400000	Normalized.LFQ.intensity.	0.878298	0.014276	1.00726	47.5649	47.5649	4.1105	1.25227	47.5649	0.998859	-37.2707
TAK659	TGFBR2	1	0.955854	1.03127	0.881779	1.03212	0.802832	0.704289	0.429315	-	99295000	Normalized.LFQ.intensity.	0.852577	-0.235332	0.988379	3716.63	3716.63	17443.8	0.797453	2963.84	0.919575	-13.304
TAK659	STK11	1	0.908813	0.894414	1.01429	0.933593	0.939417	0.658679	0	-	58009000	Normalized.LFQ.intensity.	6.05176	-0.00172346	0.948463	1145.78	1145.78	3570.47	1.07818	1145.78	0.985339	-19.0649
TAK659	STK26	1	1.06481	1.31188	1.5963	1.52988	1.01969	0	0	-	52943000	Normalized.LFQ.intensity.	6.78014	-0.00163498	1.30061	362.989	362.989	371.201	0.757045	274.799	0.894383	6.45591
