# Supplementary material for: Chemical proteomics reveals the target landscape of 1,000 kinase inhibitors
Source: Nat Chem Biol. 2023 Oct 30;20(5):577–85. doi: 10.1038/s41589-023-01459-3 (PMC11062922; doi:10.1038/s41589-023-01459-3)
Supplement: Supplementary file 4 — Selectivities of tool compounds. [file 41589_2023_1459_MOESM4_ESM.xlsx]

## Sheet: Legend
Table S3 | Selectivities of tool compounds.
"CATDS target"
	Column	Description
	Compound	Name of the inhibitor. See also Supplementary Table 1 for more details.
	Gene name	Gene name or Uniprot Accession of the target.
	apparent Kd	Apparent Kd of the drug-protein interaction at which the CATDS was calculated.
	CATDS	Concentration and target dependent selectivity. See also Methods for details.
"CATDS matrix"
	Column	Description
	Compound	Name of the compound. See also Methods section for details.
	AAK1	This and all subsequent columns contain the CATDS at the apparent Kd of the respective target.
"CATDS matrix 2"
	Column	Description
	Gene Name	Gene name or Uniprot Accession of the target.
	Abemaciclib	This and all subsequent columns contain the CATDS at the apparent Kd of the respective compound and target combination.
"chemicalprobes.org"
	Downloaded form chemicalprobes.org on 10th of April 2022.

## Sheet: CATDS target
Compound	Gene name	apparent Kd	CATDS
GW445014X	RIPK2	773.307	1
GW678313X	FLT4	422.663	1
GW445017X	ADCK3	746.952	1
GW458344A	EPHB6	401.333	1
GW785974X	MAPK11	673.968	1
GW869810X	EGFR	72.203	1
SB-744941	PKN3	2106.39	1
GW693917A	ATM	222.445	1
GW300653X	FLT3	715.559	1
GW627834A	FLT3	343.507	1
SB-333612	ATM	265.109	1
GW580509X	FLT3	1131.56	1
GW837331X	ADRBK1	2010.76	1
GSK980961A	SIK2	1601.87	1
GW861893X	NEK9	583.962	1
GSK1023156A	PLK1	814.26	1
GW827105X	CDC42BPG	1919.3	1
SB-814597	PDXK	1550.64	1
GW616030X	EGFR	243.691	1
GW819077X	CLK2	959.919	1
GW445015X	RIPK2	795.145	1
GW785404X	NQO2	339.482	1
GW642125X	PDGFRB	1539.22	1
GSK711701A	NQO2	1494.12	1
GW680908A	JAK2	356.331	1
SB-390527	SLK	1143.15	1
GW817394X	PIK3CA	237.302	1
GW439255X	RIPK2	436.838	1
SB-739452	ADK	1720.24	1
GSK1751853A	PTK2	1208.04	1
GW701427A	NQO1	1009.4	1
GSK259178A	EGFR	277.22	1
GSK969786A	EGFR	815.293	1
GW709042A	RET	1420.75	1
GW799251X	EGFR	152.743	1
GW641155A	RIOK2	2139.31	1
GW621823A	EGFR	642.855	1
GW829115X	FLT4	634.653	1
GW659893X	EGFR	404.265	1
GW832467X	CAMK2B	474.613	1
GSK192082A	EGFR	176.734	1
GW708336X	NQO1	1536.96	1
GW829877X	CSNK2A2	1942.61	1
RO4595946-000	Q6ZSR9	1577.74	1
RO0325851-000	MTHFD1	1837.23	1
RO1151080-000	TESK2	1356.96	1
RO5301104-000	MAPK11	700.533	1
RO0324438-000	MERTK	1224	1
RO0318564-000	AKT1	2082.57	1
RO0324381-000	ADK	1273.79	1
RO1154507-000	RAB5C	222.899	1
RO1163374-000	PRKCQ	2209.24	1
RO3201196-000	MAPK11	696.559	1
RO1153321-000	PBK	1731.48	1
RO3304882-001	MAPK14	1031.72	1
RO3309294-001	MAPK14	343.566	1
RO1153427-001	ERBB3	1819.28	1
RO1153836-000	MAPK11	591.269	1
RO1160347-001	MAPK11	1334.26	1
GW702865X	TAOK1	1617.68	1
GW569716A	EGFR	15.4475	1
GSK1379944A	PIK3CD	200.387	1
GSK1379883A	CDC42	1555.24	1
GSK1379763A	AAK1	1848.21	1
SKF-97255	PIK3CD	152.16	1
RO0317340-000	AAK1	1165.94	1
RO0317373-001	GSK3A	866.176	1
RO0317432-000	PKM	1860.22	1
GW608005X	TESK1	899.517	1
GSK2258759A	HSP90B1	968.036	1
AH2635	FLT3	1605.76	1
SB-376715	SLK	923.524	1
GSK1379722A	HSP90B1	874.571	1
GW273749A	EGFR	25.3894	1
GW458787A	EGFR	34.2473	1
GSK1379859A	ADRBK1	2156.09	1
GSK1398475A	PDGFRB	1678.15	1
GW275568A	EGFR	82.9018	1
SB-390765	GSK3A	82.7516	1
SB-331032	ADCK3	1214.49	1
SB-742034-AC	GSK3A	409.51	1
GSK2373690A	PIK3CB	6.09656	1
GW707818B	EGFR	1034.12	1
GSK361065A	AP1G1	895.242	1
SB-342411	SLK	1396.29	1
GSK1398460A	CDC42BPG	1100.97	1
GSK1379879A	EPHA7	2396.4	1
GW689066X	EGFR	1568.15	1
SB-390532	PIK3CA	182.072	1
GSK1379725A	TESK1	1318.32	1
SKF-97623	NQO2	1296.94	1
GSK1379757A	PIP4K2C	1642.68	1
GSK2373693A	PIK3CB	11.8491	1
GW680338X	NQO2	423.707	1
SKF-106164-A2	PIM3	1302.77	1
AH20685XX	GRK6	2060.2	1
GSK1379737A	PI4KB	901.103	1
GSK190937A	ATM	185.629	1
SB-735297	GSK3A	1293.31	1
SB-750250-M	FN3KRP	1801.56	1
GSK1379882A	TAOK1	1253.45	1
GSK189015A	IARS	1443.41	1
SB-334860	PIK3CD	175.492	1
GSK1379760A	NQO2	1026.08	1
GSK326180A	MAPKAPK2	1393	1
GSK1379732A	PIK3CD	140.797	1
GI261590A	EGFR	2234.65	1
SB-342409	SLK	810.854	1
GSK2606414A	DDR1	1552.03	1
GW824645A_PKIS2	FLT3	342.294	1
GSK1535721A	CDC7	1940.08	1
GSK299495A	ADCK3	233.181	1
GSK1379721A	DNAJA1	1341.28	1
GSK357952A	ADCK3	131.245	1
GSK2192730A	ADRBK1	1747.43	1
SB-733887	PDXK	1742.19	1
GSK2288359A	ADCK3	1098.41	1
GW709199X	ADCK3	455.735	1
SB-731284	PRKCZ	1848.71	1
SKF-97293	PIK3CA	283.775	1
GW813349X	PLK1	1570.64	1
SB-428218-A	DNAJA1	108.281	1
GW659008A	TESK1	1777.94	1
GW582868A	ACVR2B	663.855	1
SB-334865	PLK1	1415.03	1
PFE-PKIS_39	MET	1	1
ERK5-IN-1	MAPK7	813.116	1
XMD8-92	MAP2K1	1782.99	1
TPKI-72	AURKB	616.607	1
PFE-PKIS_12	ADRBK1	1113.78	1
CCT251921	PBK	1566.42	1
GSK2269557	PIK3CD	1.44564	1
GSK2578215	JAK2	321.908	1
TPKI-100	MAPK9	1459.83	1
GSK1379762_KCGS	PIM2	1936.33	1
GSK2328680_KCGS	PIK3CB	45.7824	1
GW305074X_KCGS	PIM2	2094.06	1
GSK2219385_KCGS	CDK6	1845.99	1
GSK306886A	PIK3CD	11.8541	0.982888
GSK583	RIPK2	4.19698	0.975494
GW282974X	EGFR	7.86669	0.974265
SB-684387-B	PIK3CA	15.9678	0.971282
GW781483X	EGFR	2.31484	0.966031
GSK977620A	ACAD11	1	0.964851
GSK2269905A	PIK3CB	41.8811	0.945354
GSK902056A	PKN3	1	0.927514
GSK872	RIPK2	2.5077	0.926896
GSK200398A_KCGS	EGFR	26.7366	0.926286
TPKI-58	PIK3CA	17.6517	0.925676
GW441806A	ACVR2B	1	0.921736
GW575533A	FLT3	4.09136	0.920365
GSK2296823A	PIK3CB	30.5487	0.919484
GSK483724A	PLK1	91.3838	0.913349
GW566221B	EGFR	43.7837	0.909785
GW577921A	FLT3	14.2689	0.908827
GW659009A	PIK3CD	9.83404	0.907607
GW701424A	PIK3CD	11.168	0.902448
GW627512B	FLT3	20.2218	0.902104
GW582764A	EGFR	54.3848	0.902009
GSK2363608B	PIK3CB	8.69055	0.898709
SB-239272	MAPKAPK2	1	0.897119
GW576924A	EGFR	28.8127	0.892852
GSK317315A	PLK1	127.895	0.889759
GW807930X	EGFR	149.408	0.888426
RO3310123-001	MAPK14	105.767	0.883662
SB-735216	PIK3CD	171.969	0.882011
GSK1511931A	GAK	83.8807	0.874027
GW632046X	FLT3	26.0763	0.873515
RO5043312-000	MAPK14	10.7999	0.872575
RO0272148-000	FLT3	98.5067	0.864508
GSK2292767	PIK3CD	0.614068	0.862896
GSK182497A	EGFR	174.698	0.861943
GW589933X	NUAK1	1	0.861401
GSK2297542A	PIK3CB	48.3053	0.860263
RO0317884-000	PIK3CD	146.424	0.859959
GSK949675A	PKN3	2.48284	0.856321
GW784684X	EGFR	153.193	0.852196
GSK260205A	PKN3	1.10244	0.850803
GSK977617A	ACAD11	1	0.849267
GSK2137462A	PIK3CD	133.758	0.847633
GW772405X	EGFR	181.881	0.843289
GSK238063A	EGFR	175.272	0.842828
PFE-PKIS3	FGFR1	85.8388	0.842783
GSK2333389A	PIK3CB	16.1124	0.838409
GSK614526A	PRKX	1.38364	0.836844
UNC-AA-1-0017	ADCK3	36.8548	0.833363
GW631581B	FLT3	8.15568	0.830735
SB-317661	PIK3CA	199.825	0.830231
GW459057A	EPHB6	161.792	0.830123
RO1164194-001	MAPK11	112.245	0.827956
TPKI-26	PLK1	57.8154	0.822843
GSK1379730A	PIK3CD	177.376	0.821287
GI261520A	EGFR	67.1591	0.820871
SB-236687	MAPKAPK2	1	0.82022
GR269666A_KCGS	EGFR	76.0158	0.818902
GW794726X	EGFR	183.727	0.815324
GW780159X	ACVR1B	1.62648	0.811978
GW801372X	TGFBR2	1	0.80992
SB-742865	CDK10	107.099	0.800771
GSK2289044B	PIK3CB	15.9771	0.800517
GSK2306394A	PIK3CB	66.7227	0.798414
GSK2283293_KCGS	PIK3CD	168.237	0.794217
GSK2336394A	PIK3CB	54.1946	0.785835
GSK1379880A	PIK3CA	232.811	0.783722
GSK843	RIPK2	15.5741	0.781292
SB-708999	HSPE1	296.488	0.775984
RO0272159-000	FLT3	55.0946	0.773082
K05908	ACVR1	1.96585	0.771871
GW682841X	ATM	215.568	0.768794
GW853609X	PIK3CA	203.865	0.766894
RO0317208-000	PGK1	46.9888	0.765167
BI00801818	PTK2	11.2595	0.76144
GW809897X	FLT3	3.03627	0.750205
GW549390X	FLT3	272.91	0.745994
GW703087X	EGFR	333.63	0.737475
RO0317777-000	ATM	20.1052	0.73643
RO3202312-001	MAPK11	1	0.736381
GSK2334006A	PIK3C3	61.4979	0.73519
CA93.0	GAK	22.7378	0.732374
SB-242718	MAPKAPK2	18.325	0.727544
GW680975X	COX5A	131.79	0.725611
GSK579289A	PLK1	51.2726	0.723696
RO3309180-001	MAPK14	9.89723	0.719615
GW301888X	EGFR	19.121	0.716852
BI2536	PLK1	54.1797	0.716276
TH257	LIMK1	578.314	0.71485
SB-251527	MAPKAPK2	1.35909	0.708368
GW759710A	ACVR2B	450.378	0.707437
GW493036X	CLK4	1.61981	0.703695
GW827396X	JAK2	73.0431	0.703288
RO5033700-000	MAPK14	7.69916	0.698778
GW786460X	ACVR1B	1	0.698308
GSK2347225A	PIK3CB	11.5083	0.695254
BI00601000	MAPK14	27.5959	0.69334
GW282449A	ERBB3	1	0.692808
GW679662X	HSPE1	106.863	0.690329
BIRB0876BS	PIK3CD	9.61067	0.684782
GW654607A	RET	639.858	0.684463
GW576604X	PIK3CD	127.73	0.682334
GSK2286295A	PIK3CB	21.7753	0.680278
GW829350X	ADCK3	726.985	0.679169
RO4607009-000	CDC42BPG	701.1	0.678271
RO1166300-001	MAPK11	82.348	0.676776
GW771127A	FLT4	51.74	0.676296
GW440137A	ACVR2B	11.9297	0.67382
GSK1379713A	HSP90B1	87.9748	0.670904
GW552771X	ACVR2B	4.54176	0.67081
GW633459A	EGFR	597.445	0.670438
SB-278538	MAPK14	60.6844	0.669628
SB-693162	PKN2	157.366	0.666708
SB-226605	NLK	1	0.666407
GSK605714A	ACAD11	619.095	0.664131
GW795486X	RET	349.57	0.66241
GW775604X	PIK3CD	59.0351	0.661842
RO5043011-000	MAPKAPK2	14.1729	0.660133
SB-282975-A	CSNK1D	74.6956	0.657492
GW701032X	ATM	259.906	0.655973
PFE-PKIS_21	MAP2K1	3.71668	0.655051
GW424170A	PIK3CD	104.338	0.654611
GW869979X	PIK3CD	119.793	0.654257
GW829351X	HSP90B1	114.027	0.654094
GSK1024306A	PLK1	781.397	0.650861
GW551191X	PIK3CD	203.146	0.64872
RO3304774-001	NLK	17.8505	0.648716
SB-686709-A	GSK3A	0.588861	0.648676
SB-732881	GSK3A	3.34207	0.644874
RO5067310-000	MAPK14	1.01638	0.642848
GW284372X	TTN	304.446	0.640537
BI00865461	BRAF	7.44674	0.639949
TPKI-85	GSK3A	338.817	0.639074
GSK1398463A	ACOX3	513.199	0.638852
GW440148A	FLT4	88.4665	0.638542
RO0324253-000	JAK2	711.841	0.63572
BI00645435	RPS6KA6	5.38775	0.634968
GSK1627798A	PIK3CD	3.66726	0.634039
SB-731579	GSK3A	4.80084	0.63305
GW301789X	MYLK3	175.589	0.63148
SB-660566	CLK3	865.083	0.629033
SB-725317	GSK3A	12.9414	0.626022
GW406108X	BMPR2	15.7759	0.625185
RO3311017-001	MAPK14	19.19	0.624659
RO0317482-000	PGK1	20.4477	0.623413
SB-675259-M	GSK3A	0.113283	0.622819
XMD8-87	TNK2	47.461	0.620965
GW407034X	RIPK2	188.753	0.620799
GW810437X	PIK3CA	146.568	0.62004
GW497681X	TNK1	909.231	0.618876
GW846105X	PIK3CA	158.281	0.617406
CCT241533	PHKG2	20.775	0.616179
GSK840	RIPK3	4.66821	0.614199
GW459135A	GAK	949.148	0.613469
SKF-104365	HSPE1	149.465	0.611207
SB-698596-AC	GSK3A	0.905104	0.610358
RO0505124-000	JAK2	50.1499	0.610091
BI00133844	EGFR	15.3507	0.609632
SB-590885_KCGS	BRAF	88.6057	0.609579
SB-589132	PIK3CD	150.688	0.603812
SB-390769	GSK3A	323.159	0.599437
TPKI-24	PTK2	421.084	0.599342
RO4624208-000	CLK4	4.26857	0.599161
GW680191X	GAK	803.951	0.597605
GW554060X	GSK3A	423.833	0.597167
GW583373A	EGFR	111.194	0.593031
GSK1669921A	PIK3CD	9.62002	0.591902
GW574783B_PKIS1	EGFR	155.656	0.591034
RO1166259-000	MAPK11	10.2263	0.590506
GW854278X	PLK1	134.525	0.5898
GW694590A	DDR1	426.338	0.589719
D2202-1	DDR1	493.873	0.587834
GSK257997A	TGFBR1	75.9032	0.58676
GSK2163632A	INSR	6.22099	0.585904
GW697465A	HSP90B1	1219.89	0.584706
SB-751399-B	ROCK2	820.566	0.582632
GSK114	MAP2K5	12.7295	0.581611
GW810372X	CLK2	20.1809	0.58126
GSK2297099A	PIK3CB	32.5196	0.580549
RO1153136-000	MAP2K3	1469.95	0.580304
GW829058X	MAPK10	726.407	0.579842
SKF-18355	PI4KB	1084.12	0.579792
GW812171X	TGFBR1	67.629	0.579632
GSK237701A	PLK1	46.7892	0.578571
RO5198354-000	GSK3A	370.332	0.577991
SB-710397_KCGS	PKN3	30.7996	0.577734
SB-390766	PIK3CA	115.082	0.575892
GW482059X	PIK3CD	139.178	0.575706
RO1154641-001	MAPK11	758.148	0.57558
GSK2299009A	PIK3CB	251.107	0.574131
GW440135A	FLT4	185.333	0.572222
RO0318649-000	GSK3A	802.422	0.571757
GSK1398474A	PKM	1135.62	0.571605
GW818933X	SMC4	1118.42	0.57124
SB-732881-H	GSK3A	2.51138	0.569191
RO1154309-001	MAPK11	810.746	0.567248
RO0317717-000	PGK1	87.0945	0.567115
GSK2110236A	INSR	4.73187	0.566704
GSK204925A	MYLK3	137.152	0.566681
GSK2297543A	PIK3CB	274.306	0.566158
SB-678557-A	GSK3A	3.31578	0.565975
SB-610251-B	MAPK14	1573.87	0.565629
SB-477794-AAA	NLK	1	0.56496
SB-390526	PIK3CD	9.93875	0.563996
GSK581271A	AGK	1530.04	0.563582
GSK2286062A	NAT10	1116.49	0.562751
GSK571989A	PLK1	61.1464	0.561689
RO0316045-000	FLT4	1369.1	0.559885
RO0320557-001	PRKCA	1.97933	0.559272
GW868318X	MAPK14	22.6714	0.558571
GSK2656157	AXL	502.83	0.55497
GW513184X	IRAK3	1305.01	0.554862
GW852849X	PLK1	68.2116	0.554295
GSK1379712_KCGS	PI4KB	945.961	0.553675
GSK301329A	AURKB	50.6608	0.551383
GSK625137A	ATM	223.462	0.551365
GW412617A	PIM3	1015.15	0.550541
SB-743899	GSK3A	1392.18	0.548304
GW599550X	NQO2	1066.27	0.548131
RO3308967-001	MAPK14	44.0123	0.546208
GW869516X	CSNK2A2	55.8123	0.545708
RO3206173-000	GSK3A	6.05753	0.545683
GW770249A_KCGS	RET	17.1346	0.545535
GW284408X	FLT3	348.356	0.544533
GSK2291363A	ROCK2	1449.73	0.543845
RO0317886-000	HSPE1	39.3264	0.543746
GSK2344444A	PIK3CB	13.3942	0.542066
TPKI-106	PKN3	57.4928	0.541649
RO3304806-000	MAPK14	102.656	0.541583
SB-517389	ADRBK1	1380.7	0.540776
SB-630812	ACVR1B	287.999	0.540202
RO0319318-000	GSK3B	458.142	0.538743
GW776245A	TGFBR1	51.825	0.538654
RO1153198-000	TESK1	1528.02	0.538534
GW809885X	RIOK2	1201.76	0.537842
GW734508X	FECH	1503.46	0.537719
RO5045977-000	MAPK14	1.11235	0.537278
SB-242719	MAPKAPK2	13.3064	0.536086
RO1155240-000	PBK	1716.29	0.535964
RO1165037-001	MAPK11	1388.45	0.535366
GSK1033723A	CLK4	147.807	0.535318
SB-642124-AAA	CDK9	1395.91	0.535219
SB-737447	GSK3A	498.412	0.534148
JH-II-127	TTK	76.1317	0.53373
RO0317471-000	GSK3A	23.4563	0.531793
GW819776X	HSP90B1	99.888	0.530678
SB-250715	MAPKAPK2	4.25196	0.530133
GSK299115A	ROCK1	112.2	0.529071
SB-264866	MAPKAPK2	26.3112	0.528417
GW583340C	EGFR	96.2958	0.52839
GW589961A	DDR1	198.949	0.527904
PFE-PKIS_44	CSNK2A2	1829.64	0.527785
GSK2342769A	PIK3C3	8.10331	0.527604
GW792479X	TGFBR1	117.555	0.527567
GSK317354A	ROCK1	630.143	0.527455
GW525701_KCGS	STK26	1370.96	0.527142
GSK312879A	OPA1	116.003	0.526685
GW853606X	JAK2	419.21	0.525996
RO0320234-001	NUAK1	1	0.525497
GW709213X	TGFBR1	12.5896	0.525473
SB-408010	MCM5	1584.92	0.523824
RO3303724-001	GSK3A	1.58847	0.523358
RO1153320-001	MAPK11	681.611	0.523289
RO3201790-000	PI4KB	888.451	0.522361
GSK204559A	PIK3CD	189.98	0.521971
GW782907X	PIM2	1559.98	0.521923
SB-735464	NLK	1808.43	0.520974
SB-633825	ACVR1B	685.536	0.520612
GW574782A	RIOK2	1668.18	0.520549
SB-284847-BT	MAPKAPK2	7.13268	0.520423
GW777257X	TGFBR1	4.1229	0.519919
TPKI-39	DDR2	731.776	0.519839
SB-360741	MAP2K2	140.149	0.51923
GSK292658A	ADK	1329.94	0.519023
GSK2276055A	DYRK1A	809.76	0.518726
SB-340867	NNT	1715.76	0.517975
SB-245391	MAPKAPK2	115.585	0.517794
GW595885X	NUAK2	1226.69	0.517654
GW835314X	TGFBR1	1.83639	0.517464
GSK2587663A	TTN	83.1715	0.517258
GW445012X	RIPK2	586.505	0.517215
GW279320X	CDK10	316.392	0.51704
GW867253X	ADRBK1	1862.97	0.516309
GW684626B	NNT	1205.92	0.51457
GW281179X	RIPK2	111.286	0.514368
GSK300014A	NQO2	48.6265	0.514083
GW828205X	OPA1	1629.93	0.513998
NVP-2	TP53RK	2125.08	0.513871
GSK1379715A	DNAJA1	1221.2	0.511766
GW569293E	MAPK10	1432.41	0.51132
GSK1379731A	CDKL5	1450.6	0.511163
SKF-105942	PIK3CD	141.15	0.510739
SB-733371	CDK6	1665.41	0.509899
TPKI-16	MAP2K1	12.1652	0.509319
RO0317597-000	MAPK10	1478.59	0.508986
SB-711239	PRKAG1	1194.77	0.508044
SB-737856	TESK1	1815.81	0.507955
GW872411X	PRKD2	4.12385	0.507583
GW427984X	NNT	1754.54	0.507489
SB-341528	MAPK14	1595.18	0.507365
SB-360737	NQO2	37.2702	0.507069
GW622055X	RIOK2	1682.99	0.506946
SB-405367	PIK3CG	1340.43	0.50663
GSK1379741A	CDKL5	1862.24	0.506566
GSK2634140A	EIF2AK1	1240.32	0.50639
GSK986310C	SYK	79.6683	0.505274
SB-238039-R	MAPK14	1.59031	0.505182
SB-737198	PKN2	230.778	0.504245
GSK466314A	ROCK2	91.5703	0.503818
GW867587X	PIK3CD	13.1638	0.503631
GW681251X	DNAJA1	843.234	0.501916
RO3310867-000	MAPKAPK2	5.97636	0.501064
GSK2358994A	PIK3CB	3.64268	0.500928
GW630813X	MAPKAPK2	1060.25	0.5002
GW630813X	MAPK14	1061.95	0.4998
GW869640X	TGFBR1	10.9695	0.499509
GSK1379767A	PIK3CD	111.622	0.499332
GW612286X	RIPK2	46.6096	0.499314
GSK561866B	PKN3	5.20868	0.498948
BIRZ0518XX	PRKCQ	40.3297	0.498358
GW681251X	TGFBR1	856.208	0.498099
GW576609A	EGFR	306.439	0.496271
RO1155697-000	CSNK1D	8.23129	0.496245
GSK466314A	ROCK1	94.3887	0.496239
RO3305411-001	MAPKAPK2	16.8297	0.49442
RO0317257-000	GSK3A	529.46	0.49411
GSK2634140A	AURKB	1304.54	0.493769
GSK1379741A	PRKAG2	1961.35	0.493602
SB-405367	CLK4	1412.48	0.493542
GW622055X	ADRBK1	1777.83	0.493242
GW778894X	CLK4	0.363465	0.492873
SB-341528	STK16	1690.56	0.492846
GW427984X	AGPS	1861.26	0.492729
GSK326090A	PLK1	67.6785	0.492462
SB-737856	CDKL5	1933.23	0.492291
SB-711239	PRKAG2	1272.91	0.492207
BI00113608	EGFR	85.2572	0.492014
RO0317597-000	ILK	1586.83	0.491326
GSK1693850A	PIK3CD	4.69345	0.491044
SB-733371	PIM2	1799.96	0.490478
GSK619487A	PKN3	1	0.489662
RO4442245-000	MAPKAPK2	1	0.489541
GSK1379731A	CDC42	1583.11	0.489314
GW569293E	MAPK14	1565.13	0.48917
RO0317494-000	GSK3A	148.949	0.489077
RO3301012-000	ACOX1	97.881	0.488821
GSK1379715A	PDXK	1338.93	0.488763
GW855857X	ACVR1B	0.502029	0.487365
NVP-2	AGK	2367.64	0.486858
GW828205X	PRKD1	1817.71	0.486744
GW281179X	EGFR	124.455	0.486413
GW693481X	TGFBR1	15.9691	0.486387
GW684626B	EGFR	1350.71	0.486232
SB-253228	MAPKAPK2	124.851	0.486155
GSK907232A	PLK1	53.5628	0.485895
GW271431X	TGFBR1	9.71323	0.485796
GW856805X	EPHA1	1.02696	0.485626
GW867253X	ACAD8	2114.22	0.48469
JNK-IN-7	MAPK9	6.44973	0.483628
GW595885X	PIK3CG	1406.27	0.483511
GSK429286A	ROCK2	53.0347	0.483341
SB-340867	CDK4	1971.7	0.48323
RO5044198-000	MAPK14	88.353	0.483137
GW787226A	FLT4	35.2871	0.482747
GSK2276055A	PRKD1	935.79	0.482579
GSK292658A	COX5A	1540.33	0.482322
TPKI-39	PDGFRB	852.715	0.48162
GW574782A	IARS	1954.16	0.481012
SB-633825	ADCK3	803.437	0.480958
SB-735464	PKM	2125.16	0.480649
RO4602005-000	CDK16	9.37863	0.480405
GW782907X	AKT2	1846.13	0.479844
GSK448459A	MAP4K5	30.8033	0.479716
RO3201790-000	PKN3	1054.83	0.479475
PFE-PKIS_41	MAPK14	10.1325	0.478908
RO1153320-001	JAK2	814.807	0.478696
RO5036538-000	MAPK14	13.8582	0.478432
SB-408010	DHCR24	1902.11	0.478249
GW856795X	RIPK2	51.9674	0.476665
GSK1645895A	ADCK3	196.49	0.475778
RO3206363-000	PIK3CD	9.29967	0.475733
GW525701_KCGS	PDXK	1685.73	0.475516
RO0316849-000	ADCK3	812.323	0.475457
GSK317354A	ROCK2	776.591	0.475261
PFE-PKIS_44	CSNK2A1;CSNK2A3	2260.26	0.474994
BI00047804	PIK3CG	114.853	0.474922
GW867588X	PRKD2	37.4959	0.47485
RO4503315-000	CLK4	14.7648	0.474505
GW583340C	PGK1	119.483	0.474505
GSK299115A	ROCK2	139.906	0.473957
PFE-PKIS_34	CAMK2B	563.491	0.47323
RO4367438-000	MAPK14	2.4925	0.472201
GW406731X	PIK3CD	142.534	0.471998
SB-284852-BT	MAPKAPK2	6.88479	0.471378
SB-390767	PIK3CD	191.42	0.470454
GSK641502A	PLK1	151.223	0.470215
SB-737447	GSK3B	644.549	0.469956
SB-642124-AAA	NEK3	1819.02	0.46913
RO1165037-001	MAP3K6	1811.18	0.469017
SB-743341	GSK3A	529.264	0.468984
RO1155240-000	CSNK1D	2248.36	0.468559
GW734508X	VDAC3	1994.15	0.467226
GW809885X	NNT	1595.37	0.467133
RO1153198-000	SMC2	2038.4	0.466612
DDR1-in-1	DDR1	362.751	0.46652
RO0319318-000	GSK3A	612.069	0.466455
GW578342X	YES1	32.3234	0.465446
SB-517389	CDK6	1871.09	0.464942
GW795493X	RET	21.587	0.46429
RO3308271-001	MAPKAPK2	13.3374	0.46399
RO4241984-000	ATM	321.997	0.463878
TPKI-105	MAPK10	90.1345	0.463726
GW684088X	TGFBR1	490.314	0.463702
CCT244747	CHEK1	39.697	0.463012
TPKI-91	GSK3B	72.4982	0.46275
GSK2291363A	ROCK1	2007.11	0.462697
GW284408X	MYLK3	484.596	0.462201
GSK429286A	ROCK1	57.8439	0.461777
RO3206173-000	GSK3B	8.49396	0.461375
GW869516X	CSNK2A1;CSNK2A3	78.2739	0.461357
SB-711237	PIK3CA	210.265	0.46102
GSK223675A	ACVR1B	21.697	0.460391
GW599550X	TGFBR1	1520.57	0.459639
SB-743899	PRKCD	1987.7	0.459518
RO5044198-000	MAPKAPK2	97.3571	0.459126
RO0319317-000	ATM	142.157	0.458764
GW412617A	TESK2	1471.75	0.457959
SB-733894	TNIK	807.555	0.457887
TPKI-16	MAP2K2	14.9603	0.457769
GSK2635225A	PIK3CD	139.016	0.457719
GSK1383280A	PRKG1	4.21039	0.457093
GW432441X	RIPK2	28.1457	0.456696
SKF-97416	ADCK3	154.79	0.456315
GW591947A	DNAJA1	130.626	0.455945
GSK1379712_KCGS	TGFBR2	1401.01	0.455812
GSK1917008A	MAPKAPK2	64.4918	0.455787
GSK1379710A	CAMK2B	658.366	0.455375
BI00036838	GSK3B	15.0141	0.455321
GW513184X	STK16	1948.36	0.455011
GSK2656157	EIF2AK1	751.27	0.454938
GSK1917008A	MAPK14	64.8376	0.454483
GSK2297428A	PIK3CB	384.677	0.453294
SB-742609	GSK3A	519.459	0.45326
RO0317471-000	GSK3B	32.2447	0.452503
PFE-PKIS_32	CDK6	82.2918	0.452452
GSK204919_KCGS	PRKD3	8.20845	0.452229
RO0316045-000	NQO2	2114.26	0.451688
GW278681X	MYLK3	306.144	0.451449
GW775610X	MAPKAPK2	107.148	0.451449
GW810083X	TGFBR1	198.353	0.450584
VE-822	ATR	7.75591	0.449993
GSK2286062A	ERBB3	1757.42	0.449839
GSK581271A	MAP2K2	2421.7	0.44931
GW352430A	CDK2	935.556	0.449003
RO4554340-000	CLK1	156.381	0.448127
SB-610251-B	BUB1	2525.06	0.448017
RO1154309-001	STK26	1314.7	0.447007
GSK2298859A	DNAJA1	879.709	0.446662
RO5040027-000	MAPKAPK2	3.65247	0.445855
GW818933X	TESK1	1861.73	0.444559
RO4493940-000	CSNK2A2	202.508	0.444489
GSK1398474A	CSNK1G1	1894.89	0.444338
RO0318649-000	GSK3B	1340.24	0.444246
GW693481X	ACVR1B	18.9254	0.444238
GSK461364	PLK1	42.0686	0.44369
RO0317365-000	PIK3CD	112.601	0.442847
GSK2297430A	PIK3CB	31.4762	0.442432
GSK223675A	TGFBR1	23.3603	0.442296
RO4498476-000	FLT3	756.309	0.442011
RO1154641-001	MAPK14	1298.18	0.441965
GW482059X	PIK3CA	238.51	0.441891
GSK2344444A	PIK3CD	20.0423	0.441725
GW777257X	ACVR1B	5.66217	0.440957
SB-381904	HSP90B1	95.9117	0.440903
GSK270822A	ROCK2	67.8679	0.440703
GSK2197149A	PIK3CD	10.5304	0.440563
RO5198354-000	GSK3B	644.093	0.440554
PFE-PKIS_25	PKN1	93.1957	0.440208
GW812171X	ACVR1B	118.874	0.439605
SKF-18355	ACVR2B	1907.56	0.439513
GW829058X	MAPK14	1278.56	0.439485
RO1153136-000	AKT2	2594.98	0.43922
PFE-PKIS_29	PIK3CD	0.669926	0.439005
GSK1379738A	PIK3CD	190.448	0.438981
RO4595655-000	ATM	156.853	0.438684
RO3304805-001	MAPK14	58.3985	0.438606
SB-751399-B	ROCK1	1470.4	0.437896
SB-627772-A	CDKL5	4.59781	0.437881
GW335962X	FLT3	524.368	0.437507
RO5040027-000	MAPK14	3.78897	0.436911
GW697465A	ILK	2215.16	0.436731
RO3303724-001	GSK3B	2.25706	0.436012
SB-682330-A	BRAF	643.775	0.435065
D2202-1	DDR2	914.855	0.435002
GW694590A	DDR2	799.258	0.433976
RO4613269-000	CSNK2A2	56.8453	0.433008
GSK683281A	ADCK3	760.323	0.432674
BIBF0846CL	RET	45.3368	0.432414
GW768504A	PIK3CD	97.4466	0.432241
GW583373A	PIK3CA	212.868	0.432199
RO3305411-001	MAPK14	21.6417	0.432146
RO0317621-000	PGK1	27.6429	0.432057
RO4569139-000	DYRK1A	39.3326	0.431838
GW683768X	CSNK1D	95.1954	0.430544
GW554060X	GSK3B	832.762	0.430029
GW680191X	NQO1	1583.98	0.429802
SB-390769	GSK3B	644.047	0.428859
GR105659X	PIK3CD	199.388	0.428349
SB-736302	PKN2	348.367	0.428223
RO4613269-000	CSNK2A1;CSNK2A3	58.095	0.427763
GW577382X	GAK	305.195	0.426921
SB-282852	PIK3CD	127.712	0.426464
GSK1379720A	ADCK3	387.954	0.426113
GW695874X	TGFBR1	27.7479	0.425708
RO4508334-000	FLT3	344.755	0.42554
SB-284852-BT	MAPK14	8.33791	0.424471
GW811603A	FLT4	63.4186	0.422972
GSK466317A	ROCK2	245.734	0.422625
GW811761X	CLK2	49.8204	0.422343
GW459135A	STK10	2063.66	0.421954
GW548057X	ACVR1B	76.2094	0.421754
GSK270822A	ROCK1	73.4115	0.421743
GW800172X	PIK3CD	106.706	0.420875
SKF-97184	PIK3CA	131.818	0.419588
GW497681X	MTHFD1	2043.62	0.419434
RO3305413-001	MAPKAPK2	4.65835	0.419205
GW407034X	RIPK3	429.272	0.418555
GW591947A	FLT4	152.466	0.418548
GSK2606590A	EIF2AK1	679.457	0.418184
GSK1173862A	GAK	17.5613	0.417483
RO1150868-000	ADCK3	509.522	0.416404
SB-660566	ADRBK1	2068.68	0.414893
GSK223810A	RET	1025.86	0.414817
GW654652C	ATM	228.346	0.414384
GW278681X	FLT3	358.446	0.414207
GSK2587663A	PIK3CD	126.997	0.413694
SGC-AAK1-1	AAK1	504.191	0.413247
RO0318425-001	PRKCA	8.80711	0.412306
RO3308271-001	MAPK14	16.495	0.412203
RO0324253-000	PIM2	1772.68	0.412035
GW684374X	PIK3CD	178.106	0.411347
GSK1398463A	FECH	1302.44	0.41073
TPKI-85	GSK3B	861.033	0.410638
GSK1229496A	JAK2	584.188	0.410354
SB-731254-M	FLT3	85.2203	0.410074
GW284372X	EGFR	780.553	0.410036
SB-742864	PIK3CD	162.316	0.409806
RO0319317-000	MTHFD1	175.111	0.409477
AH5015_KCGS	CLK4	1088.67	0.409014
RO3308967-001	MAPKAPK2	76.741	0.408947
GW873004X	PIK3CD	106.291	0.407342
GW828206X	NTRK1	853.759	0.407286
GSK1024306A	FECH	2131.94	0.405915
RO0274710-000	DNAJA1	864.412	0.405834
GW872411X	PRKD3	6.2463	0.405343
PFE-PKIS_40	PIK3CD	0.816633	0.404844
GW701032X	ADCK3	731.247	0.403951
RO0117162-000	PIK3CG	1089.82	0.40395
GSK1653539A	FN3KRP	910.5	0.40385
GW813244A	RET	162.847	0.40344
SB-710363	GSK3A	61.7319	0.402551
RO5043011-000	MAPK14	40.884	0.402389
GSK1693850A	PIK3CA	6.74263	0.402374
GW577382X	RIPK2	340.393	0.402049
PFE-PKIS_21	MAP2K2	10.498	0.40203
SB-390530	MAPKAPK2	19.9375	0.401734
SB-675259-M	GSK3B	0.27884	0.401573
GW795486X	DDR1	1022.27	0.401548
TPKI-97	PRKACG	872.228	0.401468
GSK605714A	SMG1	1829.25	0.400918
GW831091X	FLT3	99.19	0.400087
SB-361058	CAMK4	1166.34	0.399763
GW813244A	FLT4	165.658	0.399513
GSK2193613A	MYLK3	1021.49	0.398807
RO0275062-000	GSK3A	88.6774	0.3988
GW633459A	TESK2	1833.36	0.398654
RO0274406-000	PGK1	37.7021	0.397713
GW769076X	MAPK14	140.401	0.397578
GSK2603358A	EIF2AK1	1070.18	0.396826
GSK180736A	CSNK2A2	717.815	0.396674
SB-381904	SLK	115.78	0.396599
RO4607009-000	CAMK4	2255.03	0.395936
GW335962X	MYLK3	628.929	0.395926
GW829350X	AKT1	2350.93	0.39563
GW567808A	EGFR	994.968	0.395623
RO1162529-002	PIK3CD	126.284	0.395344
GW693028X	TGFBR1	263.069	0.394499
GSK466317A	ROCK1	277.467	0.394319
GW654652C	RIPK2	249.107	0.394262
GSK204607A	STK10	613.599	0.394091
SB-264866	MAPK14	45.4766	0.394003
GW654607A	DDR1	2136.1	0.393856
GSK2250882A	AAK1	837.751	0.39345
GSK481	ACVR1	1268.32	0.392757
RO0317699-000	GSK3A	316.21	0.392611
GW830900A	FLT3	39.8915	0.392185
GW770220A	Q6ZSR9	506.827	0.39213
SB-223133	CSNK1D	1.7237	0.391959
GSK2342769A	PIK3CB	14.218	0.391672
SKF-86055	PIK3CD	71.2664	0.391085
BI00601000	MAPKAPK2	97.1894	0.390975
GSK2347225A	PIK3C3	41.0022	0.390369
GW572738X	MAPKAPK2	1459.7	0.389706
GW461104A	MERTK	1187.35	0.389531
GSK1229496A	ACVR1B	642.693	0.389379
SB-284847-BT	MAPK14	12.2434	0.388499
GSK907232A	MAP3K1	80.6051	0.387905
XMD8-87	PTK6	123.165	0.387863
GW560459X	MAPKAPK2	389.491	0.387112
SB-242719	MAPK14	24.4457	0.386872
GSK114	GAK	28.1368	0.38675
GW759710A	PIP4K2C	1727.71	0.386631
GW494702A	TNK2	55.8674	0.385945
GW461487A	PIK3CD	151.987	0.385799
GW572401X	ATM	233.244	0.385598
TH257	LIMK2	2321.27	0.384452
SB-409514	ACLY	1000.13	0.384291
RO3208546-000	TNK1	31.6709	0.384257
GW869640X	ACVR1B	17.6341	0.38412
SB-686709-A	GSK3B	1.74598	0.383958
RO3304805-001	MAPKAPK2	73.7293	0.383766
RO5045977-000	MAPKAPK2	2.08812	0.382843
TPKI-69	PIK3CD	141.87	0.382379
SB-221466	MAPK14	18.7691	0.382131
GSK1653537A	PIK3CD	143.976	0.381429
GSK1383281A	PRKG1	13.6299	0.381284
BI00007366	GAK	633.926	0.380944
GSK1669917A	ADRBK1	1291.92	0.380796
GW457859A	CSNK1D	164.871	0.380295
GSK840	MAP2K5	12.1319	0.380125
GSK479719A	PLK1	47.659	0.380095
GW876731X	PRKD2	26.6763	0.379732
SB-376719	SLK	262.591	0.379705
SB-698596-AC	GSK3B	2.32603	0.379427
GW568326X	ACVR1B	526.347	0.379252
GSK2334006A	ATM	279.975	0.378815
SB-738481	FLT3	883.894	0.378636
GSK620503A	EPHB4	1071.9	0.37828
GW703087X	CDK10	1540.81	0.378212
PFE-PKIS_25	PKN2	121.142	0.378083
GSK1669921A	PIK3CA	23.0357	0.37789
GSK1379738A	PIK3CA	248.156	0.377564
RO3310867-000	MAPK14	9.96432	0.37744
GW843682X	PLK1	1399.73	0.37738
SB-431542-A	CDC42	730.608	0.376891
RO0317494-000	GSK3B	240.982	0.376802
GW679396X	CAMK2B	628.433	0.376787
GW549390X	TTN	1330.12	0.37601
GW782612X	TGFBR2	16.9939	0.375603
SKF-97236	PIK3CD	222.347	0.374682
SGC-AAK1-1	Q6ZSR9	605.358	0.373855
GW410563A	RIPK2	272.393	0.373746
RO3305413-001	MAPK14	5.68276	0.373639
SB-627772-A	GSK3A	6.14599	0.373355
GI98581X	CSNK1D	87.9165	0.372732
GW548057X	TGFBR1	94.0301	0.372507
RO0318161-000	PDXK	865.787	0.372499
GW515532X	PKN3	662.697	0.371347
GSK580432A	PLK1	48.4509	0.371054
GW853609X	JAK2	1137.52	0.370915
GSK1024304A	PLK1	1027.25	0.370778
GW682841X	CDC42BPG	1218.02	0.370472
RO3311017-001	MAPKAPK2	54.4524	0.370429
GW560116X	RIPK2	69.3037	0.370395
GW681170A	DDR1	278.102	0.370167
GW684088X	NQO2	741.132	0.370061
GW811603A	RET	79.9415	0.369572
SB-708999	CDC42BPG	1757.57	0.368825
SB-732881	GSK3B	10.4049	0.368669
BI00007366	RIPK2	674.421	0.368386
PFE-PKIS_32	CDK4	117.562	0.368035
RO0505124-000	ACAD11	136.528	0.367981
RO4603632-000	CSNK2A2	275.779	0.36769
GSK1379880A	PDGFRB	1454.45	0.367102
GW817396X	MYLK3	1364.81	0.366306
SB-251527	MAPK14	5.71991	0.366294
GW857175X	CSNK2A2	3.30493	0.366109
SB-390523	CDC7	108.318	0.365628
SB-264865	MAPK14	418.165	0.365538
RO1162009-000	MAPK11	499.645	0.365289
RO4603632-000	CSNK2A1;CSNK2A3	279.023	0.365195
GSK2283293_KCGS	PIK3CB	1130.38	0.364844
GSK1627798A	PIK3CA	11.0914	0.36478
GSK1007102B	PKN3	2.06088	0.364404
SB-739245-AC	GSK3A	646.753	0.363573
SB-610250	NQO2	131.395	0.363547
GSK2289044B	HSP90B1	112.254	0.36353
RO4503314-000	CSNK2A2	118.11	0.363289
GSK2286096A	IKBKE	78.7019	0.362027
RO5067310-000	MAPKAPK2	3.25089	0.361868
JNK-IN-7	MAPK8	10.7104	0.361739
WZ4003	PLK4	371.315	0.361687
GW680903X	PIK3CD	103.738	0.36163
RO4493940-000	CSNK2A1;CSNK2A3	290.613	0.361557
RO0317253-000	RIOK2	1615.43	0.360686
GW794726X	PIK3CG	1438.55	0.360556
GW559768X	EPHA1	0.768255	0.360472
GW827102X	COX5A	1558.03	0.360006
GSK2603358A	AURKB	1283.94	0.359522
GSK1379730A	AURKB	1452.91	0.359402
SB-736398	CDK6	1626.38	0.358995
BIBF0846CL	FECH	62.1222	0.358884
RO0318053-000	ACOX1	34.092	0.358432
RO1164194-001	MAPK14	968.107	0.35814
SB-220025-A	CSNK1D	1.62858	0.35803
GW768505A	MYLK3	1430.45	0.35775
GW459057A	NQO2	1419.44	0.357736
SB-317661	CAMK4	1754.61	0.357716
SB-517081_KCGS	PIK3C3	1319.92	0.356935
GW621970X_KCGS	FLT4	573.749	0.356322
GSK1398472A	DHCR24	1497.83	0.355955
GSK534911A	ROCK2	219.972	0.355852
SB-750140	ROCK2	12.9136	0.355526
GSK238063A	NQO1	1704.51	0.355427
GW772405X	CDK6	1775.59	0.355345
RO4493941-000	CSNK2A1;CSNK2A3	22.0274	0.355225
GSK2193613A	BMP2K	1265.26	0.355203
GSK1030062A	MAP2K2	1722.52	0.354716
GSK2137462A	PBK	1354.46	0.354579
SB-710903	TNIK	1636.17	0.35437
SB-278539	MAPKAPK2	71.66	0.354087
GSK204919_KCGS	PRKD2	12.5864	0.353923
GW809893X	FLT3	36.0501	0.353834
GW784684X	IARS	1613.34	0.353787
GW682569X	PIK3CD	120.62	0.353709
GW795493X	FLT4	34.6252	0.353384
SB-220455	CSNK1D	2.26235	0.353147
RO0318036-000	GSK3B	251.91	0.353062
GW435821X_KCGS	ACVR2B	26.5491	0.352776
GW820759X	AIFM1	1036.68	0.352685
RO0317884-000	EPHA5	1651.88	0.352466
RO3303470-000	MAPKAPK2	12.4795	0.352186
GSK182497A	CAMKK2	2006.71	0.352134
SB-400868-A	TGFBR1	50.1037	0.351882
RO0272148-000	ACOX1	1158.54	0.351707
GSK398099A	ROCK1	1676.82	0.351687
SB-361058	RIOK2	1481.67	0.351319
GSK1379727A	ADRBK1	1265.87	0.351266
SB-333613	MAPK14	21.7598	0.350529
GW683134A_KCGS	RET	498.127	0.350503
GW275616X	MYLK3	137.293	0.350419
GSK1511931A	TTK	1080.08	0.350156
RO0319371-000	PRKCA	22.2458	0.35012
GSK1024304A	FECH	1145.17	0.349991
RO0282986-001	CDKL5	2.98661	0.349898
GSK1713088A	ADCK3	603.595	0.349457
GW828206X	DDR1	1134.23	0.349324
RO4915610-000	CSNK2A2	51.1042	0.349284
GSK1379727A	CLK3	1281.93	0.348965
SB-735216	PKN2	2399.1	0.348891
GW780159X	TGFBR1	13.1262	0.348696
RO3310123-001	MAPK10	1500.96	0.348633
GW820759X	FN3KRP	1061.31	0.348389
GW770220A	AAK1	632.005	0.34831
GW679410X	NQO2	167.717	0.348248
GW807982X_KCGS	CLK2	132.297	0.347913
GW807930X	NQO1	2229.97	0.347897
GSK317315A	RIOK2	1936.6	0.347693
GSK1379748A	AAK1	1680.75	0.347672
GSK1487252A	PRKACA	20.4639	0.347656
RO4493941-000	CSNK2A2	22.8437	0.347314
SB-242717	MAPKAPK2	44.4781	0.347072
GSK534911A	ROCK1	229.292	0.347023
GSK398099A	ROCK2	1721.55	0.346901
SB-213663	PKN3	89.2298	0.346895
GW432441X	PTK6	45.3298	0.346658
SB-678557-A	GSK3B	8.22871	0.346548
GSK2363608B	PIK3CD	145.524	0.346345
RO0117162-000	DCTPP1	1451.96	0.346117
GW817396X	ERBB3	1523.3	0.345701
GSK2606590A	AURKB	968.192	0.345329
GW679410X	TGFBR1	170.255	0.345096
GW659009A	PIK3CA	183.371	0.345042
GSK1379748A	Q6ZSR9	1706.05	0.344995
GW566221B	RIPK2	839.302	0.344728
RO0318036-000	GSK3A	262.562	0.344319
GSK483724A	MAP3K1	1835.09	0.344219
RO0317699-000	GSK3B	404.378	0.344194
SB-437013	ACVR1B	809.769	0.343988
GW579362A	ACVR2B	12.435	0.343666
GSK2296823A	PIK3C3	667.179	0.343355
GW575533A	PDGFRB	90.4785	0.343233
RO0324694-000	ACOX1	1640.68	0.342914
SB-708998	PIK3CD	186.511	0.342897
THZ1	PRKCA	190.675	0.342589
SB-390530	MAPK14	26.0123	0.341824
GW768505A	TTK	1566.68	0.341206
GW869641X	ACVR1B	0.703249	0.340648
RO4514610-000	CDK2	475.042	0.340245
GW835314X	ACVR1B	3.84516	0.340195
RO0324694-000	AIFM1	1668.41	0.339988
GW410563A	RET	326.185	0.339894
GSK2269905A	TESK2	1407.17	0.339882
RO0320432-000	PRKCA	18.6332	0.339423
GW843682X	MTHFD1	1714.74	0.339045
GW683109X	CDKL5	40.0695	0.337861
SB-409514	PDGFRB	1276.2	0.337766
RO0317379-000	Q6ZSR9	141.757	0.337336
BMX-IN-1	BTK	186.293	0.337315
SB-738481	CDKL5	1102.92	0.336942
GW876731X	PRKD3	32.781	0.336796
SB-684387-B	PI4KA	1064.12	0.336651
SB-251505	MAPK14	37.3132	0.336514
GSK180736A	CSNK2A1;CSNK2A3	978.314	0.336397
SB-725317	GSK3B	43.1326	0.336097
GSK1669917A	NNT	1642.35	0.335556
GSK306886A	EGFR	1349.94	0.335279
THZ531	MAPK10	434.184	0.33495
GSK2186269A	INSR	492.523	0.334806
GSK204607A	PLK1	838.066	0.334034
RO0317510-000	PGK1	45.2468	0.333491
GW792479X	ACVR1B	270.322	0.333139
SB-242721	MAPKAPK2	495.584	0.332739
RO0317253-000	MDN1	1891.53	0.332463
GSK223810A	MAPK11	1553.68	0.332317
AH5015_KCGS	PDXK	1611.25	0.331903
GW282449A	EGFR	1.28899	0.331476
GW305178X	CDK16	1	0.331201
GW305178X	MYLK3	1	0.331201
GW305178X	NUAK1	1	0.331201
GW827102X	MAPKAPK2	1834.49	0.330961
GW271431X	ACVR1B	18.8054	0.330938
GW579362A	TGFBR2	13.1752	0.330922
SB-251505	MAPKAPK2	38.3377	0.330851
RO1166259-000	MAPKAPK2	31.1562	0.330851
GW441756X	BMP2K	608.828	0.330795
TPKI-91	GSK3A	131.247	0.329615
GW711782X	NQO2	71.1217	0.329385
SB-431542-A	TGFBR1	946.217	0.329332
GW786460X	TGFBR1	1.39188	0.329083
SB-710903	NLK	1897.24	0.328587
SB-736398	CDC42	1934.79	0.328418
RO0318161-000	ACOX1	1103.66	0.328393
GSK1398472A	TOP2B	1753.77	0.328388
SB-264865	MAPKAPK2	502.997	0.328237
GW867588X	PRKD3	74.7808	0.327931
RO4442245-000	MAPK14	0.14868	0.327477
GW853606X	PLK1	1024.63	0.327289
GSK534913A	ROCK1	121.748	0.327205
GSK1379710A	CDC42BPG	1221.41	0.327001
RO4554339-000	CSNK2A2	80.1506	0.326995
SB-333613	MAPKAPK2	24.3411	0.326864
GSK1030062A	CDK4	2022.94	0.326838
GW567808A	FLT3	1430.38	0.326802
SB-739245-AC	CDK16	802.206	0.325542
RO5036558-000	MAPK14	24.8437	0.325506
GSK1653539A	PIK3CG	1376.05	0.324797
SB-517081_KCGS	MAPK14	1589.83	0.324698
RO0319377-000	GSK3B	259.428	0.324627
RO4509407-000	CSNK2A2	488.18	0.324367
PFE-PKIS_34	PKN1	1141.98	0.324341
GW775610X	MAPK14	199.083	0.324221
GW679396X	MAPK14	844.804	0.323306
GSK300014A	FN3KRP	111.947	0.322807
SB-743341	GSK3B	1068.71	0.322265
RO0318676-000	PRKCA	11.3533	0.322065
VE-822	ATM	13.5284	0.321992
GW635815X	CLK2	328.122	0.321925
SB-682330-A	ACVR1B	1134.92	0.321851
GW852849X	MAP4K5	183.513	0.321497
GW857175X	CSNK2A1;CSNK2A3	4.12142	0.321429
SKF-105561	CAMK2B	557.421	0.321382
GW804482X	ATM	209.859	0.32091
GSK1292139B	Q6ZSR9	87.9631	0.320839
SB-517081_KCGS	STK16	1631.63	0.320658
GW631581B	PDGFRB	85.4112	0.320524
GSK1030062A	PDGFRB	2108	0.320387
RO0318045-000	PGK1	63.8792	0.319924
GW461104A	NNT	1739.01	0.319484
RO0317510-000	HSPE1	48.4362	0.319013
SB-710903	MCM5	2016.82	0.319004
SKF-104365	TGFBR1	536.594	0.318933
RO0274710-000	PDXK	1369.62	0.318858
GW697999A	PIK3CD	92.1293	0.318839
GW424170A	EGFR	448.476	0.318491
BIBW3133BS	PIK3CD	46.8246	0.318433
GW416469X	NUAK1	86.615	0.318304
RO0324694-000	PSMC3	1908.42	0.318214
SB-253226	CSNK1D	622.934	0.317935
GSK1398472A	EIF5B	1875.46	0.317917
RO3200567-000	PIK3CA	284.972	0.316943
BI00036838	GSK3A	27.3269	0.316666
GSK620503A	DCTPP1	1517.04	0.316561
GSK198271A	DNAJA1	110.766	0.316463
SB-741905	ATM	205.06	0.316098
GW576604X	TGFBR1	629.099	0.315819
SB-736398	MAP2K1	2103.19	0.315503
SB-250715	MAPK14	10.7204	0.315367
GW572738X	CDK6	2204.14	0.315036
GW855857X	TGFBR1	1.08347	0.314934
SB-739245-AC	CDK17	861.242	0.314691
RO5036538-000	MAPKAPK2	28.1586	0.314538
TPKI-97	ADRBK1	1395.4	0.314493
RO1150868-000	ARAF	874.915	0.313828
RO0317753-000	GSK3A	26.1381	0.31381
GSK872	RIPK3	70.6673	0.313802
GSK2250882A	MELK	1304.17	0.313124
GW839464X	MAPK9	182.53	0.312935
GSK620503A	RIPK3	1556.96	0.312744
GSK1122999D	PIK3CD	178.715	0.312712
GW827102X	AKT3	2068.6	0.312425
SB-249175	CSNK1D	16.6232	0.312195
GSK534913A	ROCK2	131.083	0.312169
SB-548492	GSK3A	747.707	0.312165
GSK481	CDK4	1982.33	0.312084
RO4915610-000	CSNK2A1;CSNK2A3	61.5107	0.311916
RO4506918-000	CLK4	76.4931	0.311302
BIBW3133BS	EGFR	48.594	0.310812
RO0317253-000	CDC42	2180.13	0.310592
GW785804X	ACVR1B	57.9338	0.310428
GSK1379748A	PIP4K2C	2122.93	0.310065
SB-390526	PRKX	29.9623	0.309638
GSK2358994A	PIK3C3	9.02091	0.309284
GSK2286096A	AURKB	105.253	0.308923
GSK481	TP53RK	2044.28	0.307727
GW679396X	MAPKAPK2	940.914	0.307414
GW782912X	AKT1	579.967	0.307352
RO0317257-000	MYLK3	1307.37	0.307229
GSK269962B	PRKG1	70.2642	0.306947
GSK993273A	PIK3CD	182.854	0.30687
GW297361X	NUAK1	33.6371	0.306856
GW572738X	AKT2	2335.56	0.306774
GSK2298859A	PRKCQ	1803.75	0.306774
PFE-PKIS_41	MAPKAPK2	23.2601	0.306527
GW618013A	CSNK1D	826.837	0.306485
GSK1000163A	PKN3	558.342	0.306338
GSK2250882A	Q6ZSR9	1368.68	0.306301
RO4503315-000	CLK1	30.7781	0.306283
GW701424A	DDR1	241.699	0.306095
GW810576X	CDKL5	8.44848	0.306089
SB-750140	ROCK1	16.2802	0.30603
RO0318161-000	GSK3A	1284.31	0.305782
GW782912X	AKT2	585.893	0.305573
GSK398099A	FN3K	2238.26	0.305447
GW768505A	NAT10	1972.54	0.305439
SB-742609	CDK4	1109.95	0.304818
SB-278538	MAPKAPK2	292.305	0.304802
HG-10-102-01	GAK	1181.21	0.304767
RO0318549-000	GSK3A	823.188	0.304612
RO0281601-001	CDKL5	9.4259	0.304538
SB-223132	MAPKAPK2	7.0232	0.304425
GSK1379727A	CDK6	1701.68	0.304179
RO0317753-000	GSK3B	27.6373	0.304149
GSK1904529	ERBB3	1357.73	0.304085
GSK507274A	PKN3	13.0417	0.303978
GW576609A	PRKACG	781.441	0.303974
GW827654A	RET	22.8029	0.303949
PFE-PKIS_29	PIK3CA	1.26806	0.303639
GW820759X	ACOX1	1410.82	0.303559
GSK2592465A	NLK	660.381	0.30348
GW784752X	GSK3A	47.2452	0.302785
GW461104A	EGFR	1955	0.302777
GW869641X	TGFBR1	0.864415	0.302516
GSK571989A	PIK3CD	185.279	0.302445
SB-431542-A	ACVR1B	1138.26	0.302091
GW618013A	ACVR1B	849.077	0.301918
BIRB0876BS	ADCK3	48.8809	0.301674
GW440132A	LCK	643.11	0.301391
GSK2306394A	DNAJA1	653.398	0.300976
GW711782X	TGFBR1	82.0421	0.300944
SB-285234-W	MAPKAPK2	708.511	0.300713
TPKI-97	MAPK9	1545.35	0.300352
GSK2292767	PIK3CA	9.17659	0.29964
SB-226879	CSNK1D	6.97433	0.299621
RO0275062-000	GSK3B	142.943	0.299574
RO4498476-000	CSNK2A1;CSNK2A3	1605.97	0.299531
GSK346294A	PLK1	851.065	0.299405
GSK683281A	ERCC2	1555.7	0.299292
GSK683281A	MAP4K5	1562.58	0.298724
GW440137A	RIPK2	58.8816	0.298526
GSK238583A	EGFR	464.405	0.298517
DDR1-in-1	MAPKAPK2	858.451	0.298394
GSK561866B	JAK2	12.8523	0.298023
RO0318549-000	GSK3B	857.402	0.297705
GW352430A	CSNK2A2	2073.95	0.297699
SB-733894	NLK	1859.05	0.297492
RO0316849-000	AKT2	2007.58	0.297394
GSK336313A	PLK1	686.486	0.297198
TPKI-26	ADCK3	679.871	0.297014
GW784307A	ACVR1	12.5932	0.296633
GW829116X	JAK2	72.6158	0.29619
GSK1379761A	IRAK3	899.601	0.296181
GW817396X	CDKL5	2113.15	0.296088
SB-731579	GSK3B	20.092	0.295695
GW410563A	EGFR	439.3	0.295658
GSK2297543A	RAB5C	976.392	0.29559
SB-742352-AC	TTN	1005.49	0.295453
SB-738481	CDK2	1469.09	0.294892
GSK1669917A	MAP2K2	2173.96	0.294655
RO4498476-000	CSNK2A2	1675.29	0.294199
RO0274710-000	NNT	1640.38	0.294139
GW843682X	CDKL5	2327.93	0.294058
GW607049C	PIK3CB	1085.91	0.293799
RO0274406-000	HSPE1	60.7126	0.293799
RO0317621-000	HSPE1	52.8079	0.293791
GSK2163632A	IGF1R	21.9878	0.29363
GW868318X	MAPKAPK2	79.6454	0.293605
RO1150868-000	PIK3CB	1021.85	0.293081
GW644007X	RET	1192.89	0.29306
GW567808A	CDC42BPG	1818.91	0.29305
GW352430A	CDK6	2155.02	0.292934
GSK248233A	ROCK2	181.131	0.292122
GW577921A	JAK2	369.732	0.291154
SB-409514	SMC4	1764.7	0.290936
GW445012X	PIP4K2C	1802.48	0.2906
GSK1653539A	ACOX1	1768.34	0.290277
GSK1024304A	EIF5B	1707.29	0.290213
GW695874X	ACVR1B	51.4433	0.290183
GW2429374A	CLK4	56.296	0.289906
SB-693578	PDXK	1331.77	0.289892
GSK2333389A	PIK3CD	213.636	0.289854
SB-732881-H	GSK3B	8.65665	0.289646
RO4399247-000	NLK	242.077	0.289538
SB-733894	STK4	1985.46	0.289468
GW440132A	FRK	691.388	0.289441
GW680975X	TGFBR1	960.408	0.289364
GW673715X	MAPKAPK2	685.481	0.288906
GSK204607A	SLK	1159.52	0.288283
SB-708998	PIK3CA	244.896	0.288069
VE-821	ACAD11	333.658	0.287474
GSK2110236A	IGF1R	16.3074	0.287115
GW700494A	PIK3CA	262.562	0.287042
NVS-PAK1-1	NQO1	1338	0.286757
GSK1653537A	MAPK14	231.813	0.286599
GSK319347A	BMP2K	177.4	0.286499
GW572401X	TTN	398.519	0.286185
SB-614067-R	PKN3	124.979	0.286021
GSK2298859A	CDC42	2137.25	0.285596
RO3304757-001	MAPKAPK2	64.7307	0.285437
GW806742X	FLT4	121.874	0.285311
DDR1-in-1	MAPK14	957.677	0.285291
RO4509407-000	CSNK2A1;CSNK2A3	612.386	0.285218
GSK180736A	PRKAA2	1410.46	0.285196
SB-254169	RAB5C	111.305	0.285072
GW769076X	MAPKAPK2	250.353	0.284885
SB-742609	ADCK5	1307.57	0.284648
GW416981X	CSNK2A2	245.835	0.284461
FM-381	NUAK1	565.725	0.284387
SB-254169	NQO1	112.128	0.283708
PFE-PKIS_40	PIK3CG	1.56799	0.283393
RO0319371-000	PRKCD	31.6312	0.283216
SB-245392	MAPK14	571.381	0.283073
RO0316849-000	ADRBK1	2269.89	0.282948
GSK200398A_KCGS	RIPK2	935.87	0.282358
AH5015_KCGS	CSNK2A2	2321.62	0.282313
SB-242717	MAPK14	61.7558	0.282162
GSK1033723A	CLK1	470.82	0.282097
GSK2336394A	ADCK3	574.68	0.282096
RO0317699-000	ADCK3	628.541	0.28188
GSK2299009A	HSP90B1	1041.57	0.281438
GW612286X	IRAK3	121.822	0.280991
GSK978744A	PLK1	35.3371	0.280825
GSK2221681A	AAK1	149.355	0.280734
GSK2220400A	CLK1	320.65	0.279928
GW810372X	CLK1	82.4018	0.279669
SB-734909	NUAK2	1353.25	0.2796
GSK2608899A	STK4	965.8	0.279569
GSK2286096A	TBK1	129.083	0.279528
RO0317753-000	ICK	32.3289	0.279508
GW770220A	NLK	1028.79	0.279422
GSK223810A	MAP2K1	2308.54	0.27932
GW693542X	PIK3C3	1430.06	0.279155
SB-220025-A	CSNK1E	2.50554	0.278825
SB-682330-A	CDC42BPG	1596.86	0.278206
BI00604564	GAK	516.101	0.277651
RO3309180-001	MAPK10	68.5098	0.277651
SB-476429-A	RIPK2	22.6731	0.277422
GW673715X	CSNK1D	738.644	0.277281
GSK2297542A	PIK3C3	885.664	0.276836
RO4600445-000	CLK4	1053.34	0.276735
PFE-PKIS3	FLT4	1382.97	0.276362
TPKI-24	TTK	2027.19	0.276163
SB-437013	COX5A	1192.3	0.276076
GW684083X	GAK	1425.14	0.276041
GW445012X	DDR2	2064.83	0.27583
GSK312948A	PLK1	59.6276	0.2758
GW819230X	TP53RK	1652.77	0.275359
RO0117162-000	PHKG2	2436.93	0.275085
GW301888X	RIPK2	133.172	0.274829
GW406108X	CLK4	85.4834	0.274575
GSK2297430A	PIK3CD	68.0811	0.274387
HG-10-102-01	MAPK9	1427.51	0.274302
RO3304757-001	MAPK14	68.8768	0.274288
SB-390534	DNAJA1	1352.81	0.274252
GW684083X	ZAK	1444.7	0.274014
SB-610250	RIPK2	203.947	0.273953
GW560109X	BCR	66.4167	0.273888
SB-361058	CSNK1A1	2592.59	0.273815
PFE-PKIS_40	PIK3CA	1.69466	0.273213
BI00007366	EGFR	1298.74	0.273195
RO4383596-000	GAK	756.268	0.273045
GSK1487252A	PRKG1	30.234	0.27295
SKF-97620	PIK3CD	20.5037	0.272631
GW681170A	RET	460.625	0.272599
RO1153853-000	PKN3	55.7881	0.272373
SB-242721	CSNK1D	710.474	0.272297
SB-253226	MAPK14	824.667	0.271948
GSK2193613A	TNIK	2305.42	0.271944
GW828206X	GARS	2009.49	0.271587
GW804482X	PIK3CA	277.249	0.271219
GW684941X	FLT3	32.5475	0.270878
GW551191X	DNAJA1	1261.21	0.270717
RO4514610-000	CDK16	720.689	0.270715
GR105659X	FLT3	446.066	0.270703
GW576609A	JAK2	1050.51	0.27062
SB-245392	CSNK1D	616.182	0.270548
GSK2603358A	STK4	2434.04	0.270377
GW709213X	ACVR1B	39.0773	0.270269
GW775610X	MAPK11	308.718	0.270226
GSK1070916	AURKA	196.934	0.270023
GSK2299009A	PIK3C3	1170.56	0.269902
GR269666A_KCGS	NTRK1	1112.81	0.269786
TPKI-24	RIOK2	2174.09	0.269509
GW494601A	ACVR2B	2.15582	0.269417
GSK2606590A	ABL1	1719.19	0.26933
SB-759335-B	ROCK2	24.6691	0.269289
SB-210313	MAPK14	705.605	0.268933
RO0317257-000	ADRBK1	1837.64	0.268726
SB-210486	CSNK1D	279.88	0.26869
RO4514610-000	CDK17	731.63	0.268685
SB-736302	RPS6KB1	794.112	0.268124
GSK448459A	PLK1	81.2125	0.268075
SB-732941	NLK	1383.23	0.267891
GI261656A	RIPK2	18.0631	0.267814
GSK2608899A	EIF2AK1	1047.3	0.267634
RO0320432-000	PRKCD	27.097	0.267432
SB-742865	PRKAA2	1439.22	0.267343
GSK1379710A	TGFBR2	1998.9	0.266958
GW493036X	CLK1	10.8625	0.266927
GSK2592465A	MAP4K5	837.092	0.266747
RO4600445-000	AAK1	1129.21	0.266617
RO0317717-000	HSPE1	337.179	0.266445
WZ4003	PTK2	642.528	0.266264
GSK1379751A	IRAK3	509.614	0.266153
GW406108X	CDC42	93.8045	0.266065
RO4554339-000	CSNK2A1;CSNK2A3	110.576	0.265909
GSK461364	MAP3K1	101.575	0.265782
GW551191X	ACVR2B	1335.6	0.265632
SB-390767	GSK3A	527.606	0.265628
SB-743341	MERTK	1723.64	0.265626
RO3303470-000	MAPK11	20.2037	0.265103
GW440148A	ACVR2B	482.025	0.264891
SB-732941	TNIK	1418.23	0.264396
RO0317843-000	PRKCQ	113.942	0.264395
GW396574X	CDK2	365.913	0.264352
BI00047804	CLK4	333.905	0.264233
RO4399247-000	MAPK14	279.458	0.264048
GW282974X	RIPK2	989.122	0.263983
GSK1379761A	AAK1	1116.31	0.263573
SB-390771	AKT3	1929.68	0.263189
RO0317208-000	HSPE1	474.76	0.263042
PFE-PKIS_34	PBK	1927.98	0.262903
GW868318X	MAPK11	107.954	0.262897
SB-223133	CSNK1E	3.19866	0.262735
SB-734909	MAP3K12	1522.63	0.262506
TPKI-105	MAPK9	235.341	0.262447
RO3303031-000	CAMK2B	326.508	0.262173
GSK2297099A	PIK3CD	150.414	0.261589
GI261520A	RIPK2	1099.91	0.261306
SB-548492	FLT3	1035.06	0.261298
SB-732941	MYLK3	1453.01	0.261089
GSK1034945A	CLK4	25.0464	0.261011
CA93.0	ATM	205.246	0.260726
GW406731X	ACVR1	402.962	0.260701
GSK323521A	YES1	811.622	0.260665
GW693881A	EGFR	495.186	0.260446
GW275944X	FLT3	809.345	0.260397
GW867588X	DNAJA1	133.714	0.260102
PFE-PKIS_41	MAPK11	34.7228	0.26008
UNC-AA-1-0017	Q6ZSR9	667.27	0.260024
RO4944065-000	MAPK10	524.268	0.259988
GSK326090A	MAP4K5	203.192	0.259847
GSK1398467A	ACOX1	761.455	0.25979
RO4241967-000	CSNK1D	417.012	0.25979
GSK2297543A	CDC42	1400.1	0.259697
GW768504A	PIK3CA	229.815	0.259584
GSK843	NLK	167.737	0.259568
GSK2592465A	EPHB6	884.937	0.259301
SB-390534	MAP2K1	1510.59	0.258762
GSK2358994A	PIK3CD	14.2136	0.258675
GSK2225749A	Q6ZSR9	124.676	0.258601
SB-239272	MAPK14	12.511	0.258344
SB-253228	MAPK14	394.852	0.258162
GW572401X	FLT4	495.42	0.258046
SB-245391	MAPK14	423.646	0.257922
SKF-105561	MAPKAPK2	803.244	0.257849
RO3303031-000	CAMK2D	336.421	0.257311
GW644007X	IRAK3	1519.66	0.257263
RO0317379-000	AAK1	216.938	0.257156
GSK1379761A	Q6ZSR9	1171.87	0.257141
GW873004X	PIK3CA	222.03	0.256863
GSK479719A	MAP3K1	91.1516	0.256413
GSK248233A	PRKG1	227.164	0.256174
GW785804X	TGFBR1	77.7268	0.25611
SB-358518	GSK3A	162.543	0.256099
SGC-AAK1-1	ADCK3	1469.01	0.256062
SB-693578	BMP2K	1680.2	0.255997
GW582764A	NQO2	1878.09	0.255984
RO0318053-000	PDXK	60.4437	0.255735
GW876790X	ROCK2	13.9028	0.255649
GW632580X	MAP2K2	1629.86	0.255612
GW407323A	MYLK3	17.2287	0.255236
GW819230X	MYLK3	1913.22	0.254967
GSK1000163A	PRKX	758.762	0.254813
GW632580X	ACAD8	1640.47	0.254769
GSK248233A	ROCK1	229.916	0.254464
SB-278539	MAPK14	123.645	0.254434
SB-390771	AKT1	2064.01	0.254213
RO0317377-000	GSK3B	300.798	0.254098
GW632580X	AGPS	1650.69	0.253966
SB-285234-W	MAPK14	971.634	0.253826
SB-220455	MAPKAPK2	3.87735	0.253669
CCT244747	RET	111.856	0.253666
GW466413A	DNAJA1	685.688	0.253596
RO1166300-001	MAPKAPK2	583.507	0.253424
SB-285234-W	CSNK1D	975.398	0.253337
SB-222903	CSNK1D	11.1463	0.253313
RO0318352-000	PRKCQ	21.6737	0.253178
SB-386023-B	RIPK2	191.521	0.252918
UNC-AA-1-0017	AAK1	736.803	0.252893
GW275944X	TTN	850.763	0.252873
GI261520A	PIK3CG	1235.29	0.252854
SB-390534	STK26	1580.96	0.252848
GW694234A	DDR1	216.608	0.25245
RO4503316-000	CLK4	86.4351	0.252424
GW607049C	RIOK2	1443.49	0.252358
GSK1398471A	RIPK2	309.598	0.252301
GW284543A	ADCK3	948.52	0.252282
SB-221466	CSNK1D	37.5893	0.252281
SB-400868-A	ACVR1B	87.0241	0.251897
RO0317888-000	PRKCA	200.129	0.251821
SB-711805	GSK3A	146.76	0.251761
GW568326X	MAPK14	1101.81	0.251384
GSK2225749A	AAK1	130.264	0.251382
GW693542X	TGFBR1	1747.16	0.251295
GW560459X	MAPK14	843.283	0.251228
SB-390771	DDX3X;DDX3Y	2114.85	0.251113
GW582764A	NNT	2023.3	0.250949
GSK1229496A	AAK1	1826.79	0.25032
GW575808A	TGFBR2	59.4046	0.250244
SB-242721	MAPK14	844.006	0.250025
GW830263A	FLT3	108.423	0.249758
NVS-PAK1-1	PRKAG1	1739.72	0.249663
SB-742865	ADRBK1	1835.31	0.249334
GI262866A	EGFR	105.98	0.249228
RO0317625-000	GSK3B	446.684	0.248829
SB-390770	PIK3CD	130.077	0.248736
NVS-PAK1-1	AKT3	1755.18	0.248574
GW683768X	CSNK1E	230.129	0.248478
RO0317377-000	GSK3A	311.136	0.248455
SB-548492	LIMK2	1146.51	0.248369
SB-282975-A	CSNK1E	504.918	0.248005
SB-741905	PIK3CA	300.556	0.247895
GW853606X	ACOX1	2197.03	0.247314
GSK562689A	PRKD3	32.3204	0.247038
RO4241967-000	CSNK1A1	452.772	0.246985
GW441806A	RIPK2	17.9877	0.24651
GSK257997A	PRKD2	407.563	0.245998
GW475620X	CSNK1D	750.616	0.245937
SB-627772-A	GSK3B	17.1493	0.245824
WZ4003	NUAK1	759.826	0.245715
GR269666A_KCGS	PDXK	1554.1	0.245567
GSK1904529	ADRBK1	2029.02	0.245397
GW515532X	MAPKAPK2	1402.65	0.245204
GW494610A	RIPK2	7.12267	0.244901
SB-742352-AC	PDGFRB	1434.75	0.244815
SB-220025-A	MAPKAPK2	3.23039	0.244669
SB-693578	FN3KRP	1848.42	0.244188
GSK1307810A	CDC42BPG	17.1801	0.243908
GSK625137A	ACVR1B	1011.16	0.243907
GW607049C	MAPK10	1547.45	0.243888
GW846105X	ATR	940.348	0.243854
SB-245391	CSNK1D	485.778	0.243814
GSK1819799A	MAPK9	74.4669	0.243788
RO4600445-000	ADK	1349.16	0.243699
GW814408X	GSK3B	112.305	0.243667
SB-737198	PKN3	869.044	0.243523
GW693542X	MDN1	1862.69	0.243497
GW809893X	JAK2	65.0488	0.243309
SB-630812	TGFBR1	1259.55	0.242781
GW810372X	CLK4	120.066	0.2427
GW780056X	NUAK1	11.6392	0.242637
GSK1379753A	IRAK3	726.091	0.242553
GSK238583A	MAP2K5	646.447	0.242513
GW663929X	HCK	96.6668	0.242489
GW693881A	NQO2	560.198	0.242452
CCT241533	CLK4	121.405	0.242056
GW2429374A	CLK1	75.2021	0.241909
RO3303470-000	MAPK14	24.0479	0.241693
GW440132A	HCK	985.915	0.241643
GW819230X	CSNK1A1	2133.85	0.241581
GW684088X	TGFBR2	2231.86	0.241477
SB-249175	MAPKAPK2	25.8078	0.241405
GSK2297099A	PIK3CA	185.658	0.241249
GW441756X	Q6ZSR9	1092.74	0.241134
RO5036558-000	MAPKAPK2	40.368	0.2409
RO4241984-000	CSNK1A1	1056.06	0.24084
GSK257997A	ACVR1B	431.158	0.240703
BI00047804	CLK1	416.126	0.240446
GSK1440913A	Q6ZSR9	111.478	0.240079
GW644007X	CLK4	1749.45	0.240064
GW680975X	AGPS	1794.72	0.240038
FM-381	COX5A	755.918	0.239917
GW577382X	NLK	1232.8	0.239786
GSK2186269A	FER	914.768	0.239666
THZ531	MAPK9	759.989	0.239564
RO0318549-000	ICK	1316.28	0.239386
SB-229482	MAPK14	120.573	0.239197
GSK2336394A	AKT3	1027.78	0.239087
GW282974X	MAP2K5	1471.67	0.238922
GW335962X	TNIK	2262.29	0.238743
GSK2188764A	PAK4	10.9751	0.238716
SB-236687	MAPK14	6.97809	0.238675
SB-253226	MAPKAPK2	1076.13	0.238525
PFE-PKIS3	PIK3C2A	2378.57	0.238378
GSK204559A	PLK1	807.471	0.238246
GW284543A	TNK1	1048.81	0.238076
GW683003X	CSNK1D	117.255	0.237974
GW869641X	PRKD2	1.39556	0.237874
GSK507358A	PIK3CD	107.535	0.237634
GW867587X	PRKD2	47.0495	0.237501
GW589961A	FLT3	874.457	0.237161
GW618013A	MAPK14	1366.6	0.237135
RO0318053-000	FN3KRP	69.8541	0.237038
RO1162009-000	TNK2	1104.41	0.237016
GSK2608899A	AURKB	1337.05	0.236947
GW771127A	DDR1	396.943	0.236861
GW632580X	NNT	1906.5	0.236678
GSK2297542A	ADRBK1	1589.31	0.236669
SKF-104365	NQO2	1342.31	0.236494
GSK1379720A	AKT3	1133.62	0.23631
SB-742352-AC	FLT3	1545.64	0.236288
GW693028X	ADCK3	671.071	0.236053
SB-601273	EPHA1	2.58636	0.235536
RO0319377-000	GSK3A	427.291	0.235153
GW684083X	AAK1	1959.95	0.235135
GW560109X	RIPK2	82.6362	0.235092
GSK1904529	RIOK2	2222.5	0.23503
GW781483X	BTK	232.346	0.234948
GW416469X	PIK3CD	137.897	0.234897
GSK1325775A	CDC42BPB	29.3307	0.234721
GSK2186269A	IGF1R	958.959	0.234503
RO4503314-000	CSNK2A1;CSNK2A3	246.077	0.23436
RO4508348-000	ATM	313.654	0.234276
GW673715X	MAPK14	1034.9	0.234253
VE-821	ACVR1	475.001	0.234024
GW581744X	MAPK14	25.2612	0.233825
GI230329A	GAK	319.442	0.233562
SB-390771	RIOK2	2461.11	0.233402
SB-734909	MAPK11	1937.6	0.233223
GSK2297428A	COX5A	1295.6	0.233181
GW552771X	TGFBR2	32.1977	0.233103
SB-253228	CSNK1D	504.512	0.232797
SB-742352-AC	MAP3K1	1598.49	0.232638
GSK1287544A	ROCK2	31.9244	0.232628
GW809897X	FLT4	31.5602	0.232544
RO0317494-000	ICK	912.352	0.232481
SB-693162	PKN3	1284.34	0.232348
RO4554340-000	CLK4	477.532	0.23228
RO0281567-000	BMP2K	309.445	0.232256
GW568326X	CSNK1D	1311.05	0.232203
GW405841X	GAK	137.864	0.232196
GW819230X	PKN2	2321.67	0.232186
GW781673X	GSK3A	1127.07	0.23143
SB-229482	CSNK1D	127.076	0.231387
GSK1014915A	MDN1	155.99	0.231264
SB-734909	NUAK1	1975.78	0.231145
GW693542X	RIOK2	2086.04	0.230865
GW424170A	MAP3K12	1285.5	0.23081
GW679662X	RAB5C	983.214	0.230718
SB-202620	MAPK14	47.9757	0.230551
GW830900A	ADCK1	88.8662	0.230166
SKF-86055	ATM	174.417	0.230066
SB-202620	RIPK2	48.2473	0.229757
GSK1379901A	ADK	1220.57	0.229733
SB-772077-B	ROCK2	11.639	0.229623
SB-210486	MAPKAPK2	363.309	0.229543
GSK1440913A	AAK1	119.603	0.229533
GW440135A	CDC42BPG	1066.88	0.229244
GW475620X	MAPKAPK2	851.088	0.229157
GSK1122999D	PIK3CA	286.927	0.229087
GW576604X	CDC7	1867.75	0.228934
GW278681X	AKT3	1777.99	0.228798
RO0319317-000	GSK3A	860.228	0.22841
SKF-97560	RIPK2	34.9333	0.228386
GSK200398A_KCGS	MAP2K5	2198.55	0.228372
GSK1904529	CDK6	2370.74	0.228225
GSK1398467A	NNT	956.014	0.228123
SB-317651	PIM2	1323.39	0.228052
GW440135A	RIPK2	1085.31	0.227728
RO4624208-000	CLK1	23.7336	0.227495
GW680061X	MAPKAPK2	470.347	0.227444
RO3206145-001	CSNK1D	36.5663	0.227277
GW440146A	FRK	250.211	0.227182
GW813360X	BCR	658.732	0.226928
CA93.0	RIPK2	311.198	0.226668
GSK1287544A	ROCK1	33.2553	0.226622
GW441756X	JAK1	1253.26	0.226551
SB-710363	GSK3B	146.897	0.226529
GW829906X	MAPK9	165.247	0.226515
GW441756X	AAK1	1254.48	0.226454
TPKI-26	MAP3K6	1917.07	0.226354
RO0317549-002	RPS6KA6	44.1253	0.226037
GSK2306394A	PDXK	1919.88	0.225989
SB-216385	CSNK1D	86.5969	0.225911
SB-360741	GSK3A	601.314	0.225811
GW811168X	CSNK2A2	364.966	0.225683
GSK846226A	ACAD11	692.667	0.225109
GSK301329A	MAP2K5	237.995	0.225018
GI261656A	HCK	23.3021	0.224802
GW635815X	CLK1	606.495	0.224693
SB-360737	PIK3CD	137.861	0.224681
GW776245A	NQO2	242.525	0.224642
RO0317777-000	PIK3CA	246.735	0.224568
RO1162009-000	CDC42BPG	1251.84	0.224261
RO4509407-000	DYRK1A	1008.51	0.224086
GW577921A	PDGFRB	1083.26	0.223961
GSK2608899A	STK3	1514.97	0.2239
GW784752X	GSK3B	75.5842	0.223609
GSK1379708A	CAMK2D	363.705	0.223551
SB-476429-A	SPR	32.2762	0.223518
RO1166259-000	MAPK14	100.402	0.223514
GW684083X	CSNK1D	2194.45	0.223463
RO4508346-000	DYRK1A	126.768	0.223401
BI00009348	PIK3CG	108.601	0.223234
NVS-PAK1-1	DCTPP1	2217.34	0.222997
RO4503319-000	CDC42	1293.49	0.222903
GSK323521A	RET	1068.88	0.222743
GW301789X	FLT3	1368.12	0.222678
GW693028X	NQO2	772.501	0.222136
GSK1819799A	MAPK8	84.9163	0.221982
HG-10-102-01	CSNK2A1;CSNK2A3	2219.91	0.221848
RO0317474-000	PDXK	627.79	0.221819
GSK2593067A	DNAJA1	117.783	0.221714
GW622475X	CSNK1D	15.6128	0.221507
RO1155697-000	PKN3	31.0625	0.221358
GW300660X	CDK2	332.763	0.221348
RO3202312-001	MAPKAPK2	4.80678	0.221314
GSK1379720A	NQO1	1326.42	0.221106
SB-211742	PIK3CA	171.941	0.221055
GSK1581427A	PRKG1	10.8435	0.220861
GW805758X	GSK3A	887.666	0.220791
RO4367438-000	MAPKAPK2	8.81174	0.220783
RO4600445-000	Q6ZSR9	1677.39	0.220639
GW683109X	CSNK1D	82.2255	0.22062
GW607049C	MARK4	1929.12	0.220583
SB-390534	PIM2	2119.69	0.220546
GW644007X	ILK	2111.99	0.220503
GSK1838705	FER	133.488	0.220415
SB-693578	MAP3K5	2328.43	0.219832
GW576924A	HSP90B1	1099.59	0.219725
GSK2342769A	PIK3CD	87.6235	0.219709
GW515532X	CDK13	1800.34	0.219601
GW857175X	PRKD2	8.89315	0.219551
RO4503319-000	DCTPP1	1331.24	0.219469
HG-10-102-01	TTK	2287.78	0.219029
SB-732932_KCGS	CDK6	1425.37	0.218781
GW829906X	PIK3CA	173.892	0.218603
SB-381891	SLK	131.462	0.218582
GSK2186269A	JAK2	1127.09	0.218513
GW557777X	EPHA1	1	0.218429
GW557777X	TGFBR2	1	0.218429
RO1162009-000	MAPKAPK2	1337.14	0.218139
BI00009348	ATM	112.152	0.218131
GW475620X	MAPK14	934.187	0.217979
GSK2206003A	CLK1	36.5083	0.217797
RO4503319-000	DNAJA1	1350.46	0.217793
GW279320X	AKT2	1630.46	0.21751
RO0319371-000	PRKCB	52.2593	0.217434
GW440146A	TNK2	270.287	0.21719
GW440139A	ACVR2B	5.62729	0.217144
GSK1917008A	MAPK11	591.316	0.217123
GSK1838705	CLK4	136.742	0.217077
GW814408X	GSK3A	133.217	0.217075
GW683134A_KCGS	ERBB3	1126.98	0.216978
RO0317612-000	CAMK2B	478.639	0.216929
SB-238039-R	CSNK1D	6.61355	0.2167
GW560459X	CSNK1D	1182.2	0.216607
GSK1379899A	GSK3A	101.553	0.216569
GSK237700A	PLK1	1015.63	0.216518
SB-249175	MAPK14	31.8903	0.216349
GW572399X	FLT3	163.874	0.216331
GW701424A	DDR2	1118.86	0.216219
GW632046X	PDGFRB	873.193	0.215753
GW856795X	RIPK3	191.596	0.215705
SB-217780	STK4	1539.66	0.215555
GSK986310C	PAK4	321.866	0.215431
RO0505124-000	ADCK3	935.022	0.215361
GSK2221681A	Q6ZSR9	220.382	0.215199
SB-217146-A	DYNC1LI1	1555.58	0.215189
SB-437013	DDR1	2042.8	0.215132
GSK2587663A	DNAJA1	1089.93	0.215078
GW781673X	CSNK1D	1289.87	0.215026
GW578342X	HCK	115.135	0.214875
SB-732941	CDC42BPG	2209.75	0.214831
GW406731X	RIPK2	620.707	0.214784
CCT241533	CLK1	162.704	0.214528
PFE-PKIS_29	PIK3CG	2.7268	0.214499
GW673715X	CSNK1E	1268.1	0.214439
GW301789X	TNIK	1520.5	0.214255
SKF-86055	PIK3CA	201.103	0.214179
GSK204559A	ADCK3	1058.26	0.214087
RO0317625-000	GSK3A	574.096	0.214004
RO4241984-000	CLK4	1409.38	0.213944
GW515532X	CSNK1D	1920.64	0.213897
GSK641502A	MAP3K1	602.586	0.213839
RO0317843-000	PRKCA	158.701	0.213713
GSK1392956A	GAK	50.3875	0.213659
RO0318259-000	PGK1	560.972	0.213641
RO4506917-000	CSNK2A1;CSNK2A3	190.247	0.213589
GW589961A	RET	1142.02	0.213544
GW622475X	ACVR1B	16.5196	0.213407
GW782912X	PRKAG2	1230.5	0.213315
SB-211742	ATM	181.106	0.213303
SB-317651	RIOK2	1498.95	0.213209
GSK938890A	PRKACA	22.592	0.2132
GW279320X	AKT1	1719.11	0.213173
RO4383596-000	FLT4	1171.57	0.213106
GW874091X	ATM	286.843	0.212975
BI00865461	ZAK	62.5489	0.212699
SB-217146-A	MAPK14	1591.15	0.212624
GSK579289A	NUAK2	600.897	0.212564
SB-210313	MAPK9	1071.53	0.212523
GSK1379708A	CAMK2B	394.784	0.212408
GSK336313A	NQO1	1234.87	0.212237
RO0317886-000	GSK3A	212.766	0.212149
GSK2220400A	CLK4	503.58	0.212046
GW664114X	HCK	69.0751	0.211932
RO4944065-000	MAPK9	732.424	0.211932
RO4517872-000	CDK2	62.689	0.211645
SB-736302	ROCK2	1376.57	0.211597
SB-278539	PIK3CA	175.453	0.211573
GW693028X	ACVR1B	871.922	0.211548
GSK872	ADCK3	483.007	0.21122
SB-747651A	RPS6KB1	22.1608	0.211134
RO4595949-000	CLK1	68.4979	0.211108
GSK2297428A	EPHA7	1658.52	0.211048
SB-264865	CSNK1D	1303.37	0.210974
BI00801818	CLK1	153.544	0.210923
GW575808A	ACVR2B	77.007	0.210677
RO5044198-000	NQO1	1405.45	0.210432
GW275616X	ATM	294.356	0.210083
SB-476429-A	PKN3	35.9981	0.21007
GSK1292139B	AAK1	163.71	0.210035
GSK2297428A	ADRBK1	1685.4	0.209769
GW876731X	PRKD1	92.7951	0.209531
GSK1379751A	AAK1	786.196	0.209496
SB-217780	ACVRL1	1626.51	0.209408
RO0320557-001	PRKCD	10.7067	0.209397
GW279320X	CDK6	1805.74	0.209319
GW782912X	MAPK14	1296.96	0.208945
GW396574X	NUAK1	539.037	0.208902
SB-285234-W	CSNK1E	1503.75	0.208875
GW290597X	ATM	232.304	0.208872
GSK562689A	PRKCQ	41.7287	0.208723
SB-732932_KCGS	MAPK14	1559.98	0.208571
RO0317511-000	GSK3B	193.089	0.208503
GW621431X	ATM	232.28	0.208403
RO4603632-000	PIK3CG	948.137	0.208227
SB-317651	PIK3C3	1568.99	0.20821
GW627512B	PDGFRB	858.172	0.208179
RO0317886-000	GSK3B	222.283	0.208029
RO4503316-000	CLK1	120.269	0.207972
XMD8-87	DNAJA1	1707.69	0.207841
GSK938890A	PKN3	23.6052	0.207495
GW560459X	RPS6KA1	1319.9	0.207483
SB-437013	CAMK4	2243.63	0.207365
RO0281567-000	FLT3	373.636	0.206842
GSK1392956A	TTK	52.9989	0.206608
GW846105X	DNAJA1	1472.59	0.206587
GSK1034945A	CLK1	35.3904	0.20656
SB-477794-AAA	PKN3	2.21156	0.206546
SB-737198	RPS6KB1	1320.55	0.20646
GSK1379751A	Q6ZSR9	809.785	0.206433
GW632046X	NNT	1001.32	0.206425
BI2536	PDXK	655.665	0.206302
GW781673X	AKT1	1397.79	0.206249
GSK1379901A	RAN	1494.85	0.20607
BI00133844	RET	98.9938	0.205984
GSK1379751A	DNAJA1	816.969	0.205535
GW494702A	FRK	151.726	0.20541
GR105659X	AURKB	855.912	0.205314
SB-693162	ROCK2	1821.06	0.205159
RO0317474-000	CAMK2B	717.472	0.205125
RO1166300-001	MAPK14	1059.24	0.205013
GW876790X	ROCK1	19.0874	0.204868
GW876019X	PRKD2	738.793	0.204835
GW2429374A	GAK	100.452	0.204808
SKF-97184	MTOR	418.986	0.204779
RO0317596-000	ACOX1	453.226	0.204757
RO0480500-002	PRKG1	4.47292	0.20471
SKF-97236	FLT3	598.476	0.204627
RO0317612-000	PDXK	529.143	0.204608
GSK2593074A	RIPK2	119.81	0.204603
GW567145X	HCK	118.152	0.204547
SB-376719	STK10	762.988	0.204514
GSK1398467A	FN3KRP	1181.02	0.204377
RO4498484-000	CSNK2A2	104.693	0.204256
GSK1379720A	CDK13	1631.22	0.204133
CCT244747	ATM	179.316	0.204096
SB-589132	IRAK3	1116.55	0.204012
SB-217780	MAP3K6	1715.04	0.203783
GW697999A	DDR1	194.371	0.20376
GSK479719A	STK10	142.236	0.203737
GSK1379825A	PIK3CG	546.973	0.203729
RO0317471-000	CDC42	1204.37	0.203681
SB-630812	STK10	1994.8	0.203553
SB-220455	CSNK1E	5.87098	0.203187
GSK619487A	PRKX	1.585	0.203063
BI00865461	MAP2K5	70.3814	0.203043
GW869979X	PLK1	1111.51	0.202996
RO4602005-000	CDK2	37.7371	0.20296
SB-217146-A	CSNK1D	1741.28	0.202951
GW320571X	EGFR	544.6	0.202861
BI00645435	RPS6KA3	40.5518	0.202631
GW680903X	DDR1	256.578	0.202526
GSK1379761A	DYNC1LI1	2024.73	0.202398
SB-548492	CDC42	1852.32	0.202296
RO4383596-000	EPHB6	1300.66	0.202188
GW693881A	FN3KRP	791.114	0.202168
RO4509407-000	CLK4	1308.46	0.202085
FM-381	BMP2K	1053.99	0.202023
SB-229482	CSNK1E	159.112	0.201842
SB-732881-H	CDKL5	20.9977	0.201734
GW301784X	CDK16	52.9811	0.201619
GSK1321565A	AAK1	819.725	0.201594
SB-732932_KCGS	DYRK1A	1668.6	0.201532
RO4503316-000	DYRK1A	127.656	0.201323
RO4509201-000	CSNK2A2	102.793	0.201313
GW769076X	MAPK11	559.303	0.201173
GSK949675A	GSK3A	70.4094	0.201067
GW813244A	DDR1	841.436	0.200996
RO0283049-001	CDKL5	17.8443	0.200981
RO0317777-000	GSK3A	342.994	0.200809
SB-253226	CSNK1E	1636.6	0.200598
PFE-PKIS_21	MAP2K5	2025.53	0.200561
GSK580432A	MAP3K1	128.821	0.200462
SB-390526	DYRK1A	91.6648	0.200134
RO4509200-000	CLK1	328.771	0.200133
GI230329A	CAMK2B	405.353	0.200088
BI01125081	PIK3CD	126.367	0.199869
VE-821	ATR	648.101	0.199852
GW769076X	DDR1	569.953	0.19985
SB-381904	STK10	657.76	0.199742
GSK1398471A	YES1	447.977	0.199591
GSK336313A	ACAD11	1402.56	0.199325
RO4241984-000	CSNK1D	1712.98	0.199282
GW789449X	JAK1	710.567	0.199118
GSK625137A	PRKAG2	1734.08	0.199095
RO5043312-000	MAPK10	398.157	0.199019
GSK994854A	MAPK8	94.0385	0.198672
GW829351X	CDK10	1111.3	0.198644
GSK2213727A	INSR	56.7067	0.198415
SB-210313	CSNK1D	1230.49	0.198367
SB-390767	GSK3B	1093.48	0.198189
GW679662X	GRK6	1526.21	0.198157
GSK846226A	COX5A	848.399	0.198143
GW697999A	PIK3CA	205.167	0.198075
RO0317208-000	PKM	1123.39	0.197988
SB-217360	CSNK1D	40.5453	0.197896
GW810083X	ACVR1B	787.681	0.197507
GSK625137A	PIP4K2C	1777.27	0.197485
SB-390767	TAOK3	1105.41	0.197471
GW576924A	IRAK1	1543.4	0.197363
SB-737198	SIK2	1504.56	0.197359
GSK1379901A	COX5A	1630.61	0.197294
GW855857X	PRKD2	3.39212	0.197129
GW568326X	TGFBR1	1996.4	0.196902
GSK507358A	TNIK	140.532	0.196724
SB-590885_KCGS	RIPK2	679.266	0.196626
GW276655_KCGS	BMP2K	517.694	0.196541
GW440132A	MAP2K5	1635.15	0.196511
GSK2228768A	AAK1	749.22	0.196446
RO5027956-000	MAPKAPK2	15.8805	0.196392
RO3300230-000	PIM2	133.479	0.196352
GSK641502A	ACVR2B	732.345	0.196272
GSK2592465A	ERBB3	1704.75	0.196098
RO0318259-000	HSPE1	644.004	0.196065
GR105659X	RPS6KA4	977.483	0.196049
RO0318220-000	RPS6KA6	33.8008	0.195966
RO0318830-000	PRKCA	30.1719	0.195929
SB-219952	CSNK1D	9.14716	0.195907
GSK1033723A	GSK3B	1217.93	0.195893
SB-219980	TNK2	20.6839	0.195687
RO0318425-001	PRKCB	30.043	0.195629
SB-630812	SLK	2253.49	0.19542
GW574783B_PKIS1	NNT	1199.74	0.195402
GW683109X	RIOK2	104.79	0.195302
RO3304806-000	JAK2	603.21	0.195012
GSK907232A	STK10	534.185	0.195
GW621970X_KCGS	DYRK1A	1656.22	0.194726
RO4915610-000	DYRK1A	153.562	0.194548
GSK1379901A	MAP2K2	1678.34	0.194545
SB-217780	AAK1	1885.23	0.19445
GW776245A	ACVR1B	334.921	0.194367
BMX-IN-1	JAK2	465.972	0.194366
GSK346294A	STK26	1854.28	0.193816
SB-282852	MAPKAPK2	478.117	0.193685
RO4498484-000	CLK4	114.054	0.19347
GW813360X	ABL2	869.205	0.193446
GW679662X	MAP2K1	1650.1	0.193401
GW810578X	TGFBR2	68.5283	0.193365
SB-282975-A	MAPKAPK2	1027.77	0.193281
SB-732932_KCGS	CDKL5	1816.96	0.193274
RO0318549-000	STRADA	2261.69	0.193022
GW561436X	MAPK14	356.002	0.192953
GW560106X	RIPK2	356.681	0.192919
SB-221466	CSNK1E	65.4452	0.192815
RO5067310-000	MAPK11	30.9479	0.192775
RO4506918-000	CSNK2A2	161.978	0.192604
GSK554170A	JAK2	25.1057	0.192482
GW654652C	FLT4	1433.3	0.192293
GW589961A	DDR2	1554.87	0.192075
GW618013A	CSNK1E	2340.18	0.192011
RO5033700-000	MAPK10	93.9363	0.191985
SB-736302	ROCK1	1818.97	0.191969
RO0317777-000	GSK3B	396.715	0.191967
GSK461364	PIK3CD	213.709	0.191966
SB-278538	CSNK1D	1200.42	0.191765
GSK204559A	TAOK1	1458.52	0.191723
GSK1379738A	HSP90B1	1353.07	0.191719
GSK2333389A	ADK	889.479	0.191692
GSK1713088A	CDK7	1742.97	0.191679
GW635815X	CLK4	843.155	0.191596
RO4930481-000	CDK2	999.877	0.191574
GW778894X	ICK	1.66565	0.191568
SB-400868-A	CSNK1D	150.332	0.191541
GSK2110236A	FER	44.5148	0.191525
RO3305413-001	MAPK9	26.3982	0.191428
SB-317651	MAP2K1	1861.3	0.191391
SB-210486	MAPK14	508.794	0.191309
BI00604564	RIOK2	958.626	0.191305
GSK2177277A	NUAK1	2.01916	0.191214
SB-245392	CSNK1E	1203.82	0.191156
GW804482X	FECH	557.614	0.190745
RO4582641-000	CLK1	79.6076	0.190725
GSK1379825A	NEK1	609.752	0.190713
XMD-17-51	AURKA	5.82363	0.19067
GSK1383281A	ROCK1	43.067	0.190608
GW345098X	VDAC3	1538.75	0.190251
GW301789X	TTK	2180.7	0.190175
RO4517872-000	CDK16	74.0583	0.190149
BI00113608	EPHB4	421.113	0.190102
GW576924A	DAPK3	1756.05	0.19004
GW440146A	LCK	345.812	0.189823
GW684374X	NQO2	655.285	0.189685
GSK1581427A	CDC42BPG	13.6508	0.189659
SB-282975-A	MAPK14	1095.34	0.189642
GW440148A	FLT3	1249.84	0.189548
RO0272159-000	TNIK	1080.27	0.18946
RO0317511-000	GSK3A	222.995	0.189371
SB-217146-A	NQO1	2007.21	0.189361
GW827396X	MAPK14	1011.48	0.189242
GW781673X	RIOK2	1669.84	0.189132
RO5043312-000	MAPK9	460.142	0.189062
GSK1487252A	PRKACB	60.601	0.188953
GW345098X	PDXK	1559.63	0.188832
GSK326090A	NUAK2	411.216	0.188799
RO3206145-001	MAPK14	49.3544	0.188781
GW827396X	ACVR1B	1018.19	0.18876
RO4517872-000	CDK17	75.0713	0.188536
RO4503319-000	IRAK4	1806.13	0.188464
SB-242718	CSNK1D	246.311	0.18832
SKF-12778	JAK2	66.1998	0.188308
RO4493940-000	ILK	1496.82	0.188303
GW416981X	CSNK2A1;CSNK2A3	476.83	0.188219
SB-210313	MAPK10	1378.15	0.188106
GSK2634758A	NQO2	1118.85	0.188093
GW805758X	FLT3	1173.34	0.187936
SB-693162	PRKCI	2411.46	0.187901
SB-242721	CSNK1E	1738.65	0.187878
GSK346294A	MAP2K2	1984.49	0.187838
GSK561866B	LATS1	38.9012	0.187666
GW275944X	STK26	1519.42	0.187537
RO0317621-000	HSP90AA1	137.227	0.187388
TPKI-91	CLK1	548.825	0.187369
GSK1440913A	PIP4K2C	167.794	0.187191
GW827106X	PIK3CA	172.429	0.187166
GSK312948A	STK10	108.736	0.187103
GSK1653537A	MAPKAPK2	573.329	0.186973
GSK300014A	EGFR	481.397	0.186882
GSK1379754A	IRAK3	371.689	0.186831
SB-711805	GSK3B	222.8	0.18677
GSK1030059A	MAP2K4	89.4645	0.186744
GSK1321565A	Q6ZSR9	942.5	0.186534
RO4600703-000	CDK16	50.9529	0.186489
GW810578X	CLK1	72.5781	0.186362
GSK1838705	PIK3CA	176.153	0.186098
GW632046X	ADRBK1	1420.85	0.186016
GSK223675A	PRKD2	292.767	0.185949
GW284543A	AKT3	1707.12	0.185919
GW440148A	PDGFRB	1341.64	0.185768
GSK204919_KCGS	ACVR1B	61.2573	0.185728
GSK1000163A	AKT3	1430.06	0.185644
GSK1398471A	HCK	506.986	0.185557
GW771127A	RET	745.836	0.185316
RO4508334-000	CSNK2A2	1519.94	0.185061
GW683109X	CSNK1E	117.529	0.185026
GW284543A	NQO1	1728.8	0.184869
SB-358518	GSK3B	256.288	0.184859
WZ4003	GAK	1604.83	0.184852
GW494610A	GAK	10.6599	0.184842
SB-390766	ACOX1	861.296	0.184832
GSK323521A	MAPK14	1561.69	0.184721
SKF-105561	ICK	1578.86	0.184621
RO4508344-000	CLK1	277.794	0.184594
GSK2635225A	ABL2	646.669	0.184467
RO0318044-001	RPS6KA6	58.1857	0.184422
GSK323521A	HCK	1569.44	0.184312
RO3206145-001	MAPK11	51.4674	0.1842
GW809893X	PIK3CD	107.174	0.184193
SB-219980	TNK1	22.7323	0.184109
GW792479X	NQO2	1387.73	0.184095
GSK300657X	CDK16	486.389	0.18403
GW846105X	MAPK9	2145.13	0.183859
SB-217146-A	AKT2	2141.71	0.183771
GW684374X	CSNK1D	702.435	0.18346
RO0318425-001	PRKCD	34.1097	0.183412
GW813360X	ERBB3	961.35	0.183338
SB-759335-B	ROCK1	42.9849	0.183187
GW770249A_KCGS	FLT4	114.179	0.183052
GSK2206003A	CLK4	47.9538	0.182904
GSK466317A	CDC42BPB	1944.03	0.182885
TPKI-91	CLK4	598.868	0.182879
GSK327238A	TNK1	305.066	0.182761
SB-264865	CSNK1E	2027.37	0.182555
GSK1321565A	BMP2K	982.164	0.182466
GSK346294A	RIOK2	2118.56	0.182437
GSK1033723A	DYRK1A	1553.63	0.182407
GW683134A_KCGS	AXL	1639.15	0.182374
GW405841X	PI4KB	194.435	0.18235
GW575808A	RIPK2	96.9478	0.182333
RO1153853-000	CSNK1D	99.4454	0.181966
RO0271528-000	GSK3A	1154.55	0.181904
SB-732932_KCGS	DNAJA1	2071.37	0.181861
GW440135A	PLK1	2133.49	0.181849
TPKI-106	RIPK2	349.098	0.181829
RO0317596-000	PDXK	553.911	0.181477
BI2536	CAMKK2	915.152	0.181457
TPKI-58	MAP3K6	1392.92	0.181399
SB-249175	CSNK1E	46.9093	0.181198
SB-216385	CSNK1E	120.321	0.181189
GW787226A	PIK3CD	175.579	0.181166
SKF-104493-B2	MAPK14	686.65	0.181047
GW621970X_KCGS	PDGFRB	1956.57	0.180908
RO0318830-000	PRKCD	34.4959	0.180851
GW635815X	NTRK1	963.802	0.180805
SB-202620	MAPKAPK2	73.5095	0.180721
RO4930481-000	NNT	1112.7	0.180683
VE-821	PI4KB	811.884	0.180676
BMX-IN-1	TEC	539.53	0.180659
GW810437X	PIK3C3	1534.45	0.180658
SB-217780	ACAD8	2209.19	0.18065
GSK1383281A	ROCK2	48.0371	0.1805
GSK312948A	MAP4K5	115.557	0.180467
SB-250715	MAPK11	40.3913	0.180306
GSK1713088A	CDK6	2003.55	0.180304
GSK949675A	GSK3B	91.5285	0.180231
SB-202620	MAPK11	73.9753	0.180117
GW434756X	CSNK1D	233.042	0.180023
GW320571X	RIPK2	668.495	0.179539
RO4508334-000	NQO2	1636.09	0.179468
[truncated: 8,554 more rows]

## Sheet: CATDS matrix
Compound	AAK1	ABL1	ABL2	ACAD11	ACOX1	ACOX3	ACVR1	ACVR1B	ACVR2B	ADCK1	ADCK3	ADK	ADRBK1	AGK	AIFM1	AKT1	AKT2	AKT3	AP1G1	ARAF	ATM	ATR	AURKA	AURKB	AXL	BCR	BMP2K	BMPR1A	BMPR1B	BMPR2	BRAF	BTK	BUB1	CAMK2B	CAMK2D	CAMK2G	CAMK4	CAMKK2	CDC42	CDC42BPA	CDC42BPB	CDC42BPG	CDC7	CDK1	CDK10	CDK12	CDK16	CDK17	CDK2
Abemaciclib	0.0469468	0	0	0	0	0	0	0	0	0.024858	0	0	0	0	0	0	0	0	0	0	0	0	0	0	0	0	0	0	0	0	0	0	0	0.151534	0.0865387	0.0939746	0	0	0	0	0	0	0	0	0	0	0.0265143	0.0255333	0
Afatinib	0	0	0	0	0	0	0	0	0	0	0	0	0	0	0	0	0	0	0	0	0	0	0	0	0	0	0	0	0	0	0	0	0	0	0	0	0	0	0	0	0	0	0	0	0	0	0	0	0
AH5015X	0	0	0	0	0	0	0	0	0	0	0	0	0	0	0	0	0	0	0	0	0	0	0	0	0	0.0268007	0	0	0	0	0	0	0	0	0	0	0	0	0	0	0	0	0	0	0	0	0	0	0
Alectinib	0	0	0	0	0	0	0	0	0	0	0	0	0	0	0	0	0	0	0	0	0	0	0	0	0	0	0	0	0	0	0	0	0	0	0	0	0	0	0	0	0	0	0	0	0	0	0	0	0
Apatinib	0	0	0	0	0	0	0	0	0	0	0	0	0	0	0	0	0	0	0	0	0	0	0	0	0	0	0	0	0	0	0	0	0	0	0	0	0	0	0	0	0	0	0	0	0	0	0	0	0
AT-13148	0	0	0	0	0	0	0	0	0	0	0	0	0	0	0	0	0	0	0	0	0	0	0	0	0	0	0	0	0	0	0	0	0	0	0	0	0	0	0	0	0	0	0	0	0	0	0	0	0
AT-9283	0.0448046	0	0	0	0	0	0.0278972	0.0178518	0	0.0138487	0	0	0	0	0	0	0	0	0	0	0	0	0.0534709	0.0548824	0	0	0.0334576	0	0	0.0152793	0	0	0.0165452	0	0	0	0	0	0	0	0	0	0	0	0	0	0	0	0
Axitinib	0	0	0	0	0	0	0	0	0	0	0	0	0	0	0	0	0	0	0	0	0	0	0.060487	0.0596934	0	0.0661761	0	0	0	0	0	0	0	0	0	0	0	0	0	0	0	0	0	0	0	0	0	0	0
Baricitinib	0.126656	0	0	0	0	0	0	0	0	0	0	0	0	0	0	0	0	0	0	0	0	0	0	0	0	0	0.0435843	0	0	0	0	0	0	0.0704453	0.0734853	0.0871822	0	0	0	0	0	0	0	0	0	0	0	0	0
BI00007366	0	0	0	0	0	0	0	0	0	0	0	0	0	0	0	0	0	0	0	0	0	0	0	0	0	0	0	0	0	0	0	0	0	0	0	0	0	0	0	0	0	0	0	0	0	0	0	0	0
BI00009348	0.0746734	0	0	0	0	0	0	0	0	0	0	0	0	0	0	0	0	0	0	0	0.218131	0	0	0	0	0	0.0710514	0	0	0.0755643	0	0	0	0	0	0	0	0	0	0	0	0	0	0	0	0	0	0	0
BI00036838	0	0	0	0	0	0	0	0	0	0	0	0	0	0	0	0	0	0	0	0	0	0	0	0	0	0	0	0	0	0	0	0	0	0	0	0	0	0	0	0	0	0	0	0	0	0	0.0631875	0	0
BI00047804	0	0	0	0	0	0	0	0	0	0	0	0	0	0	0	0	0	0	0	0	0	0	0	0	0	0	0	0	0	0	0	0	0	0	0	0	0	0	0	0	0	0	0	0	0	0	0	0	0
BI00113608	0	0	0	0	0	0	0	0	0	0	0	0	0	0	0	0	0	0	0	0	0	0	0	0	0	0	0	0	0	0	0	0	0	0	0	0	0	0	0	0	0	0	0	0	0	0	0	0	0
BI00133844	0	0	0	0	0	0	0	0	0	0	0	0	0	0	0	0	0	0	0	0	0	0	0	0	0	0	0	0	0	0	0	0	0	0	0	0	0	0	0	0	0	0	0	0	0	0	0	0	0
BI00601000	0	0	0	0	0	0	0	0	0	0	0	0	0	0	0	0	0	0	0	0	0	0	0	0	0	0	0	0	0	0	0	0	0	0	0	0	0	0	0	0	0	0	0	0	0	0	0	0	0
BI00604564	0	0	0	0	0	0	0	0	0	0	0	0	0	0	0	0	0	0	0	0	0	0	0	0	0	0	0	0	0	0	0	0	0	0	0	0	0	0	0	0	0	0	0	0	0	0	0	0	0
BI00614644	0	0	0	0	0	0	0	0	0	0	0	0	0	0	0	0	0	0	0	0	0	0	0	0	0	0	0	0	0	0	0	0	0	0	0	0	0	0	0	0	0	0	0	0	0	0	0	0	0
BI00645435	0	0	0	0	0	0	0	0	0	0	0	0	0	0	0	0	0	0	0	0	0	0	0	0	0	0	0	0	0	0	0	0	0	0	0	0	0	0	0	0	0	0	0	0	0	0	0	0	0
BI00801818	0	0	0	0	0	0	0	0	0	0	0	0	0	0	0	0	0	0	0	0	0	0	0	0	0	0	0	0	0	0	0	0	0	0	0	0	0	0	0	0	0	0	0	0	0	0	0	0	0
BI00865461	0	0	0	0	0	0	0	0	0	0	0	0	0	0	0	0	0	0	0	0	0	0	0	0	0	0	0	0	0	0	0.639949	0	0	0	0	0	0	0	0	0	0	0	0	0	0	0	0	0	0
BI01125081	0	0	0	0	0	0	0	0	0	0	0.117918	0	0	0	0	0	0	0	0	0	0	0	0	0	0	0	0	0	0	0	0	0	0	0	0	0	0	0	0	0	0	0	0	0	0	0	0	0	0
BI2536	0	0	0	0	0	0	0	0	0	0	0	0	0	0	0	0	0	0	0	0	0	0	0	0	0	0	0	0	0	0	0	0	0	0	0	0	0	0.181457	0	0	0	0	0	0	0	0	0	0	0
BIBF0846CL	0	0	0	0	0	0	0	0	0	0	0	0	0	0	0	0	0	0	0	0	0	0	0	0	0	0	0	0	0	0	0	0	0	0	0	0	0	0	0	0	0	0	0	0	0	0	0	0	0
BIBW3133BS	0	0	0	0	0	0	0	0	0	0	0	0	0	0	0	0	0	0	0	0	0	0	0	0	0	0	0	0	0	0	0	0	0	0	0	0	0	0	0	0	0	0	0	0	0	0	0	0	0
Binimetinib	0	0	0	0	0	0	0	0	0	0	0	0	0	0	0	0	0	0	0	0	0	0	0	0	0	0	0	0	0	0	0	0	0	0	0	0	0	0	0	0	0	0	0	0	0	0	0	0	0
BIRB0876BS	0	0	0	0	0	0	0	0	0	0	0.301674	0	0	0	0	0	0	0	0	0	0	0	0	0	0	0	0	0	0	0	0	0	0	0	0	0	0	0	0	0	0	0	0	0	0	0	0	0	0
BIRZ0518XX	0	0	0	0	0	0	0	0	0	0	0	0	0	0	0	0	0	0	0	0	0.155072	0	0	0	0	0	0	0	0	0	0	0	0	0	0	0	0	0	0	0	0	0	0	0	0	0	0	0	0
BMX-IN-1	0	0	0	0	0	0	0	0	0	0	0	0	0	0	0	0	0	0	0	0	0	0	0	0	0	0	0	0	0	0	0	0.337315	0	0	0	0	0	0	0	0	0	0	0	0	0	0	0	0	0
Bosutinib	0.0137454	0.0529482	0.0974737	0	0	0	0	0	0	0	0	0	0	0	0	0	0	0	0	0	0	0	0	0	0	0.241125	0.0147441	0	0	0	0	0.0740042	0	0	0	0	0	0	0	0	0	0	0	0	0	0	0	0	0
Brigatinib	0.0173143	0	0	0	0	0	0	0	0	0	0	0	0	0	0	0	0	0	0	0	0	0	0.0120078	0	0.0105158	0	0	0	0	0	0	0	0	0.0218542	0.0170478	0.0165044	0	0.0297956	0	0	0	0	0	0	0	0	0	0	0
CA93.0	0	0	0	0	0	0	0	0	0	0	0	0	0	0	0	0	0	0	0	0	0.260726	0	0	0	0	0	0	0	0	0	0	0	0	0	0	0	0	0	0	0	0	0	0	0	0	0	0	0	0
Cabozantinib	0	0	0	0	0	0	0	0	0	0	0	0	0	0	0	0	0	0	0	0	0	0	0	0	0.252815	0	0	0	0	0	0	0	0	0	0	0	0	0	0	0	0	0	0	0	0	0	0	0	0
CCT241533	0	0	0	0	0	0	0	0	0	0	0	0	0	0	0	0	0	0	0	0	0	0	0	0	0	0	0	0	0	0	0	0	0	0	0	0	0	0	0	0	0	0	0	0	0	0	0	0	0
CCT244747	0	0	0	0	0	0	0	0	0	0	0	0	0	0	0	0	0	0	0	0	0.204096	0	0	0	0	0	0	0	0	0	0	0	0	0	0	0	0	0	0	0	0	0	0	0	0	0	0	0	0
Ceritinib	0	0	0	0	0	0	0	0	0	0	0	0	0	0	0	0	0	0	0	0	0	0	0	0	0	0	0	0	0	0	0	0	0	0	0	0	0	0	0	0	0	0	0	0	0	0	0	0	0
Cobimetinib	0	0	0	0	0	0	0	0	0	0	0	0	0	0	0	0	0	0	0	0	0	0	0	0	0	0	0	0	0	0	0	0	0	0	0	0	0	0	0	0	0	0	0	0	0	0	0	0	0
Copanlisib	0	0	0	0	0	0	0	0	0	0	0	0	0	0	0	0	0	0	0	0	0	0	0	0	0	0	0	0	0	0	0	0	0	0	0	0	0	0	0	0	0	0	0	0	0	0	0	0	0
Crizotinib	0	0.0438536	0.0471767	0	0	0	0	0	0	0	0	0	0	0	0	0	0	0	0	0	0	0	0.0458983	0	0.0586762	0	0	0	0	0	0	0	0	0	0	0	0	0	0	0	0	0	0	0	0	0	0	0	0
D2202-1	0	0	0	0	0	0	0	0	0	0	0	0	0	0	0	0	0	0	0	0	0	0	0	0	0	0	0	0	0	0	0	0	0	0	0	0	0	0	0	0	0	0	0	0	0	0	0	0	0
Dabrafenib	0	0	0.0281326	0	0	0	0	0	0	0	0	0	0	0	0	0	0	0	0	0	0	0	0	0	0	0	0	0	0	0	0.047802	0	0	0	0	0	0	0	0	0	0	0	0	0	0	0	0.0961276	0.0580827	0.061833
Danusertib	0	0.0222507	0.0581079	0	0	0	0.0119683	0.0125058	0	0	0	0	0	0	0	0	0	0	0	0	0	0	0.120571	0.016214	0	0.0870108	0	0	0	0	0	0	0	0	0	0	0	0	0	0	0	0	0	0	0.0229279	0	0	0	0
Dasatinib	0	0.0566048	0.182582	0	0	0	0	0	0	0	0	0	0	0	0	0	0	0	0	0	0	0	0	0	0	0.0462233	0	0	0	0	0	0.039437	0	0	0	0	0	0	0	0	0	0	0	0	0	0	0	0	0
DDR1-in-1	0	0	0	0	0	0	0	0	0	0	0	0	0	0	0	0	0	0	0	0	0	0	0	0	0	0	0	0	0	0	0	0	0	0	0	0	0	0	0	0	0	0	0	0	0	0	0	0	0
Enzastaurin	0	0	0	0	0	0	0	0	0	0	0	0	0	0	0	0	0	0	0	0	0	0	0	0	0	0	0	0	0	0	0	0	0	0	0	0	0	0	0	0	0	0	0	0	0	0	0	0	0
ERK5-IN-1	0	0	0	0	0	0	0	0	0	0	0	0	0	0	0	0	0	0	0	0	0	0	0	0	0	0	0	0	0	0	0	0	0	0	0	0	0	0	0	0	0	0	0	0	0	0	0	0	0
Erlotinib	0	0	0	0	0	0	0	0	0	0	0	0	0	0	0	0	0	0	0	0	0	0	0	0	0	0	0	0	0	0	0	0	0	0	0	0	0	0	0	0	0	0	0	0	0	0	0	0	0
Fasudil	0	0	0	0	0	0	0	0	0	0	0	0	0	0	0	0	0	0	0	0	0	0	0	0	0	0	0	0	0	0	0	0	0	0	0	0	0	0	0	0	0	0	0	0	0	0	0	0	0
FM-381	0	0	0	0	0	0	0	0	0	0	0	0	0	0	0	0	0	0	0	0	0	0	0	0	0	0	0	0	0	0	0	0	0	0	0	0	0	0	0	0	0	0	0	0	0	0	0	0	0
Fostamatinib	0	0	0	0	0	0	0	0	0	0.0875778	0	0	0	0	0	0	0	0	0	0	0	0	0.114068	0	0	0	0	0	0	0	0	0	0	0	0	0	0	0	0	0	0	0	0	0	0	0	0	0	0
Gefitinib	0	0	0	0	0	0	0	0	0	0	0	0	0	0	0	0	0	0	0	0	0	0	0	0	0	0	0	0	0	0	0	0	0	0	0	0	0	0	0	0	0	0	0	0	0	0	0	0	0
GI230329A	0	0	0	0	0	0	0	0	0	0	0	0	0	0	0	0	0	0	0	0	0	0	0	0	0	0	0	0	0	0	0	0	0	0.200088	0	0	0	0	0	0	0	0	0	0	0	0	0	0	0
GI261520A	0	0	0	0	0	0	0	0	0	0	0	0	0	0	0	0	0	0	0	0	0	0	0	0	0	0	0	0	0	0	0	0	0	0	0	0	0	0	0	0	0	0	0	0	0	0	0	0	0
GI261656A	0	0.0492348	0	0	0	0	0	0	0	0	0	0	0	0	0	0	0	0	0	0	0	0	0	0	0	0	0	0	0	0	0	0	0	0	0	0	0	0	0	0	0	0	0	0	0	0	0	0	0
GI262866A	0	0	0	0	0.0762801	0	0	0	0	0	0	0	0	0	0	0	0	0	0	0	0	0	0	0	0	0	0	0	0	0	0	0	0	0.10728	0.107652	0.108096	0	0	0	0	0	0	0	0	0	0	0	0	0
GI98581X	0	0	0	0	0	0	0	0	0	0	0	0	0	0	0	0	0	0	0	0	0	0	0	0	0	0	0	0	0	0	0	0	0	0	0	0	0	0	0	0	0	0	0	0	0	0	0	0	0
GR105659X	0	0	0	0	0	0	0	0	0	0	0	0	0	0	0	0	0	0	0	0	0	0	0	0.205314	0	0	0	0	0	0	0	0	0	0	0	0	0	0	0	0	0	0	0	0	0	0	0	0	0
GR269666A	0	0	0	0	0	0	0	0	0	0	0	0	0	0	0	0	0	0	0	0	0	0	0	0	0	0	0	0	0	0	0	0	0	0	0	0	0	0	0	0	0	0	0	0	0	0	0	0	0
GR269666A_KCGS	0	0	0	0	0	0	0	0	0	0	0	0	0	0	0	0	0	0	0	0	0	0	0	0	0	0	0	0	0	0	0	0	0	0	0	0	0	0	0	0	0	0	0	0	0	0	0	0	0
GSK1000163A	0	0	0	0	0	0	0	0	0	0	0	0	0	0	0	0	0	0	0	0	0	0	0	0	0	0	0	0	0	0	0	0	0	0	0	0	0	0	0	0	0	0	0	0	0	0	0	0	0
GSK1007102B	0.0411234	0	0	0	0	0	0	0	0	0.0183411	0	0	0	0	0	0	0.0181403	0.018739	0	0	0	0	0	0	0	0	0.0225547	0	0	0	0	0	0	0	0	0	0	0	0	0.0175904	0	0.0273544	0	0	0	0	0	0	0
GSK1010829B	0	0	0.0523804	0	0	0	0	0	0	0	0	0	0	0	0	0	0	0	0	0	0	0	0	0	0	0	0	0	0	0	0	0.0533947	0	0	0	0	0	0	0	0	0	0	0	0	0	0	0	0	0
GSK1014915A	0	0	0	0	0	0	0	0	0	0	0	0	0	0	0	0	0	0	0	0	0	0	0	0	0	0	0	0	0	0	0	0	0	0	0	0	0	0	0	0	0	0	0	0	0	0	0	0	0
GSK1023156A	0	0	0	0	0	0	0	0	0	0	0	0	0	0	0	0	0	0	0	0	0	0	0	0	0	0	0	0	0	0	0	0	0	0	0	0	0	0	0	0	0	0	0	0	0	0	0	0	0
GSK1024306A	0	0	0	0	0	0	0	0	0	0	0	0	0	0	0	0	0	0	0	0	0	0	0	0	0	0	0	0	0	0	0	0	0	0	0	0	0	0	0	0	0	0	0	0	0	0	0	0	0
GSK1030059A	0	0	0	0	0	0	0	0	0	0	0	0	0.143818	0	0	0	0	0	0	0	0	0	0	0	0	0	0	0	0	0	0	0	0	0	0	0	0	0	0	0	0	0	0	0	0	0	0	0	0
GSK1033723A	0	0	0	0	0	0	0	0	0	0	0	0	0	0	0	0	0	0	0	0	0	0	0	0	0	0	0	0	0	0	0	0	0	0	0	0	0	0	0	0	0	0	0	0	0	0	0	0	0
GSK1034945A	0.0824932	0	0	0	0	0	0	0	0	0	0	0	0	0	0	0	0	0	0	0	0	0	0	0	0	0	0.08244	0	0	0	0	0	0	0	0	0	0	0	0	0	0	0	0	0	0	0	0	0	0
GSK1070916	0	0	0	0	0	0	0	0	0	0	0	0	0	0	0	0	0	0	0	0	0	0	0.270023	0.128741	0.103141	0	0	0	0	0	0	0	0	0	0	0	0	0	0	0	0	0	0	0	0	0	0	0	0
GSK1122999D	0	0	0	0	0	0	0	0	0	0	0	0	0	0	0	0	0	0	0	0	0	0	0	0	0	0	0	0	0	0	0	0	0	0	0	0	0	0	0	0	0	0	0	0	0	0	0	0	0
GSK114	0	0	0	0	0	0	0	0	0	0	0	0	0	0	0	0	0	0	0	0	0	0	0	0	0	0	0	0	0	0	0	0	0	0	0	0	0	0	0	0	0	0	0	0	0	0	0	0	0
GSK1173862A	0	0	0	0	0	0	0	0	0	0	0	0	0	0	0	0	0	0	0	0	0	0	0	0	0	0	0	0	0	0	0	0	0	0	0	0	0	0	0	0	0	0	0	0	0	0	0	0	0
GSK1220512A	0	0	0	0	0	0	0	0	0	0	0	0	0	0	0	0	0	0	0	0	0	0	0	0	0	0	0	0	0	0	0	0	0	0	0	0	0	0	0	0	0	0	0	0	0	0	0	0	0
GSK1229496A	0	0	0	0	0	0	0	0.389379	0	0	0	0	0	0	0	0	0	0	0	0	0	0	0	0	0	0	0	0	0	0	0	0	0	0	0	0	0	0	0	0	0	0	0	0	0	0	0	0	0
GSK1229959A	0.0363846	0	0	0	0	0	0	0	0	0	0	0	0	0	0	0	0	0	0	0	0	0	0	0	0	0	0.0341182	0	0	0	0	0	0	0	0	0	0	0	0	0.0725042	0.0985023	0.0996154	0	0	0	0	0	0	0
GSK1269851A	0.0341837	0	0.0146741	0	0	0	0	0	0	0	0	0	0	0	0	0	0	0	0	0	0.0180134	0.0111582	0.0117349	0	0	0.0327741	0.0269685	0	0	0	0	0.0125586	0	0	0	0	0	0	0	0	0	0	0	0	0	0	0	0	0
GSK1287544A	0	0	0	0	0	0	0	0	0	0	0	0	0	0	0	0	0	0	0	0	0	0	0	0	0	0	0	0	0	0	0	0	0	0	0	0	0	0	0	0.0694686	0.12046	0.154299	0	0	0	0	0	0	0
GSK1292139B	0.210035	0	0	0	0	0	0	0	0	0	0	0	0	0	0	0	0	0	0	0	0	0	0	0	0	0	0	0	0	0	0	0	0	0	0	0	0	0	0	0	0	0	0	0	0	0	0	0	0
GSK1307810A	0	0	0	0	0	0	0	0	0	0	0	0	0	0	0	0	0	0	0	0	0	0	0	0	0	0	0	0	0	0	0	0	0	0	0	0	0	0	0	0.0703113	0.169337	0.243908	0	0	0	0	0	0	0
GSK1321565A	0.201594	0	0	0	0	0	0	0	0	0	0	0	0	0	0	0	0	0	0	0	0	0	0	0	0	0	0.182466	0	0	0	0	0	0	0	0	0	0	0	0	0	0	0	0	0	0	0	0	0	0
GSK1322949A	0	0	0	0	0	0	0	0	0	0	0	0	0	0.0334844	0	0	0	0	0	0.063043	0	0	0	0	0	0	0.0446751	0	0	0	0	0	0	0	0	0	0	0	0	0	0.0473452	0	0	0	0	0	0	0	0
GSK1323434A	0	0	0	0	0	0	0	0	0	0	0	0	0	0	0	0	0	0	0	0	0	0	0	0	0	0	0	0	0	0	0	0	0	0	0	0	0	0	0	0	0	0	0	0	0	0	0	0	0
GSK1325775A	0	0	0	0	0	0	0	0	0	0	0	0	0	0	0	0	0	0	0	0	0	0	0	0	0	0	0.0386687	0	0	0	0	0	0	0	0	0	0	0	0	0.12656	0.232755	0	0	0	0	0	0	0	0
GSK1326180A	0	0	0	0	0	0	0	0	0	0	0	0	0	0	0	0	0	0	0	0	0	0	0	0	0	0	0	0	0	0	0	0	0	0	0	0	0	0	0	0	0	0	0	0	0	0	0	0	0
GSK1326255A	0	0	0	0	0	0	0	0	0	0	0	0	0	0	0	0	0	0	0	0	0	0	0	0	0	0	0	0	0	0	0	0	0	0	0	0	0	0	0	0	0	0	0	0	0	0	0	0	0
GSK1379708A	0	0	0	0	0	0	0	0	0	0	0	0	0	0	0	0	0	0	0	0	0	0	0	0	0	0	0	0	0	0	0	0	0	0.212408	0.223551	0.162829	0	0	0	0	0	0	0	0	0	0	0	0	0
GSK1379710A	0	0	0	0	0	0	0	0	0	0	0	0	0	0	0	0	0	0	0	0	0	0	0	0	0	0	0	0	0	0	0	0	0	0.455375	0	0	0	0	0	0	0	0	0	0	0	0	0	0	0
GSK1379712_KCGS	0	0	0	0	0	0	0	0	0	0	0	0	0	0	0	0	0	0	0	0	0	0	0	0	0	0	0	0	0	0	0	0	0	0	0	0	0	0	0	0	0	0	0	0	0	0	0	0	0
GSK1379713A	0	0	0	0	0	0	0	0	0	0	0	0	0	0	0	0	0	0	0	0	0	0	0	0	0	0	0	0	0	0	0	0	0	0	0	0	0	0	0	0	0	0	0	0	0	0	0	0	0
GSK1379720A	0	0	0	0	0	0	0	0	0	0	0.426113	0	0	0	0	0	0	0	0	0	0	0	0	0	0	0	0	0	0	0	0	0	0	0	0	0	0	0	0	0	0	0	0	0	0	0	0	0	0
GSK1379722A	0	0	0	0	0	0	0	0	0	0	0	0	0	0	0	0	0	0	0	0	0	0	0	0	0	0	0	0	0	0	0	0	0	0	0	0	0	0	0	0	0	0	0	0	0	0	0	0	0
GSK1379730A	0	0	0	0	0	0	0	0	0	0	0	0	0	0	0	0	0	0	0	0	0	0	0	0	0	0	0	0	0	0	0	0	0	0	0	0	0	0	0	0	0	0	0	0	0	0	0	0	0
GSK1379732A	0	0	0	0	0	0	0	0	0	0	0	0	0	0	0	0	0	0	0	0	0	0	0	0	0	0	0	0	0	0	0	0	0	0	0	0	0	0	0	0	0	0	0	0	0	0	0	0	0
GSK1379735A	0	0	0	0	0	0	0	0	0	0	0	0	0	0	0	0	0	0	0	0	0	0	0	0	0	0	0	0	0	0	0	0	0	0	0	0	0	0	0	0	0	0	0	0	0	0	0	0	0
GSK1379737A	0	0	0	0	0	0	0	0	0	0	0	0	0	0	0	0	0	0	0	0	0	0	0	0	0	0	0	0	0	0	0	0	0	0	0	0	0	0	0	0	0	0	0	0	0	0	0	0	0
GSK1379738A	0	0	0	0	0	0	0	0	0	0	0	0	0	0	0	0	0	0	0	0	0	0	0	0	0	0	0	0	0	0	0	0	0	0	0	0	0	0	0	0	0	0	0	0	0	0	0	0	0
GSK1379745A	0	0	0	0	0	0	0	0	0	0	0	0	0	0	0	0	0	0	0	0	0	0	0	0	0	0	0	0	0.103423	0	0	0	0	0	0	0	0	0	0	0	0	0	0	0	0	0	0	0	0
GSK1379751A	0.209496	0	0	0	0	0	0	0	0	0	0	0	0	0	0	0	0	0	0	0	0	0	0	0	0	0	0	0	0	0	0	0	0	0	0	0	0	0	0	0	0	0	0	0	0	0	0	0	0
GSK1379753A	0	0	0	0	0	0	0	0	0	0	0	0	0	0	0	0	0	0	0	0	0	0	0	0	0	0	0	0	0	0	0	0	0	0	0	0	0	0	0	0	0	0	0	0	0	0	0	0	0
GSK1379754A	0.175206	0	0	0	0	0	0	0	0	0	0	0	0	0	0	0	0	0	0	0	0	0	0	0	0	0	0	0	0	0	0	0	0	0	0	0	0	0	0	0	0	0	0	0	0	0	0	0	0
GSK1379761A	0	0	0	0	0	0	0	0	0	0	0	0	0	0	0	0	0	0	0	0	0	0	0	0	0	0	0	0	0	0	0	0	0	0	0	0	0	0	0	0	0	0	0	0	0	0	0	0	0
GSK1379767A	0	0	0	0	0	0	0	0	0	0	0	0	0	0	0	0	0	0	0	0	0	0	0	0	0	0	0	0	0	0	0	0	0	0	0	0	0	0	0	0	0	0	0	0	0	0	0	0	0
GSK1379825A	0	0	0	0	0	0	0	0	0	0	0	0	0	0	0	0	0	0	0	0	0	0	0	0	0	0	0	0	0	0	0	0	0	0	0	0	0	0	0	0	0	0	0	0	0	0	0	0	0
GSK1379880A	0	0	0	0	0	0	0	0	0	0	0	0	0	0	0	0	0	0	0	0	0	0	0	0	0	0	0	0	0	0	0	0	0	0	0	0	0	0	0	0	0	0	0	0	0	0	0	0	0
GSK1379899A	0	0	0	0	0	0	0	0	0	0	0	0	0	0	0	0	0	0	0	0	0	0	0	0	0	0	0	0	0	0	0	0	0	0	0	0	0	0	0	0	0	0	0	0	0	0	0	0	0
GSK1379944A	0	0	0	0	0	0	0	0	0	0	0	0	0	0	0	0	0	0	0	0	0	0	0	0	0	0	0	0	0	0	0	0	0	0	0	0	0	0	0	0	0	0	0	0	0	0	0	0	0
GSK1383280A	0	0	0	0	0	0	0	0	0	0	0	0	0.0446206	0	0	0	0	0	0	0	0	0	0	0.0453976	0	0	0	0	0	0	0	0	0	0	0	0	0	0	0	0.0467033	0.0817186	0.122977	0	0	0	0	0	0	0
GSK1383281A	0	0	0	0	0	0	0	0	0	0	0	0	0	0	0	0	0	0	0	0	0	0	0	0.0677571	0	0	0	0	0	0	0	0	0	0	0	0	0	0	0	0	0	0	0	0	0	0	0	0	0
GSK1389063A	0	0	0	0	0	0	0	0	0	0	0	0	0	0	0	0	0	0	0	0	0	0	0	0	0	0	0	0	0	0	0	0	0	0	0	0	0	0	0	0.0338775	0.0655577	0.122412	0	0	0	0	0	0	0
GSK1392956A	0	0	0	0	0	0	0	0	0	0	0	0	0	0	0	0	0	0	0	0	0	0	0	0	0	0	0	0	0	0	0	0	0	0	0	0	0	0	0	0	0	0	0	0	0	0	0	0	0
GSK1398463A	0	0	0	0	0	0.638852	0	0	0	0	0	0	0	0	0	0	0	0	0	0	0	0	0	0	0	0	0	0	0	0	0	0	0	0	0	0	0	0	0	0	0	0	0	0	0	0	0	0	0
GSK1398467A	0	0	0	0	0.226638	0	0	0	0	0	0	0	0	0	0	0	0	0	0	0	0	0	0	0	0	0	0	0	0	0	0	0	0	0	0	0	0	0	0	0	0	0	0	0	0	0	0	0	0
GSK1398471A	0	0	0	0	0	0	0	0	0	0	0	0	0	0	0	0	0	0	0	0	0	0	0	0	0	0	0	0	0	0	0	0	0	0	0	0	0	0	0	0	0	0	0	0	0	0	0	0	0
GSK1398477A	0.0128086	0.0135999	0.0226893	0.0147727	0	0	0	0	0	0	0	0	0	0	0	0	0	0	0	0	0.0236835	0	0.0120383	0.00957135	0.00969075	0.0185464	0.0112357	0	0	0	0	0.0144747	0	0	0	0	0	0.00969613	0	0	0	0	0	0	0	0	0	0	0
GSK1440913A	0.229533	0	0	0.118085	0	0	0	0	0	0	0	0	0	0	0	0	0	0	0	0	0	0	0	0	0	0	0.105395	0	0	0	0	0	0	0	0	0	0	0	0	0	0	0	0	0	0	0	0	0	0
GSK1487252A	0	0	0	0	0	0	0	0	0	0	0	0	0	0	0	0	0	0	0	0	0	0	0	0	0	0	0	0	0	0	0	0	0	0	0	0	0	0	0	0	0	0	0	0	0	0	0	0	0
GSK1511931A	0	0	0	0	0	0	0	0	0	0	0	0	0	0	0	0	0	0	0	0	0	0	0	0	0	0	0	0	0	0	0	0	0	0	0	0	0	0	0	0	0	0	0	0	0	0	0	0	0
GSK1520489A	0	0.0136227	0.0137526	0	0	0	0	0.0126746	0	0	0	0	0	0	0	0	0	0	0	0	0	0	0.0620513	0.0512748	0.0139265	0.0153314	0	0	0.0151904	0.0117592	0	0.0336614	0	0	0	0	0	0	0	0	0	0	0	0	0	0	0	0	0
GSK1558669A	0.0104893	0.0120862	0.00840878	0	0	0	0	0	0	0	0	0	0	0	0	0	0	0	0	0	0	0	0.0396666	0.0180831	0	0.0127803	0.00974606	0	0	0	0	0.006725	0	0	0	0	0	0	0	0	0	0	0	0	0	0	0	0.00685559	0.00708927
GSK1576028A	0.0205387	0	0	0	0	0	0	0.016343	0	0	0	0	0	0	0	0	0	0	0	0	0	0	0.0817435	0.0323138	0.0111189	0.0109134	0	0	0.0132	0	0	0.0160076	0	0	0	0	0	0	0	0	0	0	0	0	0	0	0	0	0
GSK1581427A	0	0	0	0	0	0	0	0	0	0	0	0	0	0	0	0	0	0	0	0	0	0	0	0	0	0	0.0734027	0	0	0	0	0	0	0	0	0	0	0	0	0.0708292	0.099998	0.189659	0	0	0	0	0	0	0
GSK1581428A	0.0720269	0	0	0	0	0	0	0	0	0	0	0	0	0	0	0	0	0	0	0	0	0	0	0	0	0	0	0	0	0	0	0	0	0	0	0	0	0	0	0.095706	0.176857	0	0	0	0	0	0	0	0
GSK1627798A	0	0	0	0	0	0	0	0	0	0	0	0	0	0	0	0	0	0	0	0	0	0	0	0	0	0	0	0	0	0	0	0	0	0	0	0	0	0	0	0	0	0	0	0	0	0	0	0	0
GSK1645872A	0	0.0298907	0.0680303	0	0	0	0	0	0	0	0.0335486	0	0.0273597	0	0	0	0	0	0	0	0	0	0	0	0	0.0268815	0	0	0.0324166	0	0.0303151	0	0.0326865	0	0	0	0	0	0	0	0	0	0	0	0	0	0.0383729	0.0323036	0.0276065
GSK1645895A	0	0	0	0	0	0	0	0	0	0	0.475778	0	0	0	0	0	0	0	0	0	0	0	0	0	0	0	0	0	0	0	0	0	0	0	0	0	0	0	0	0	0	0	0	0	0	0	0	0	0
GSK1649598A	0	0.0201463	0.0397204	0	0	0	0	0.0165537	0	0	0	0	0	0	0	0	0	0	0	0	0	0	0	0	0	0.0147206	0	0	0	0	0.0166185	0	0.017015	0	0	0	0	0	0	0	0	0	0	0	0	0	0.0359282	0.0338199	0.0166817
GSK1653537A	0	0	0	0	0	0	0	0	0	0	0	0	0	0	0	0	0	0	0	0	0	0	0	0	0	0	0	0	0	0	0	0	0	0	0	0	0	0	0	0	0	0	0	0	0	0	0	0	0
GSK1653539A	0	0	0	0	0	0	0	0	0	0	0	0	0	0	0	0	0	0	0	0	0	0	0	0	0	0	0	0	0	0	0	0	0	0	0	0	0	0	0	0	0	0	0	0	0	0	0	0	0
GSK1660437A	0	0	0.0786908	0	0	0	0	0	0	0	0	0	0	0	0	0	0	0	0	0	0	0	0	0	0	0	0	0	0	0	0	0	0.0489561	0	0	0	0	0	0	0	0	0	0	0	0	0	0	0.0564292	0
GSK1660450B	0	0	0	0	0	0	0	0	0	0	0	0	0	0	0	0	0	0	0	0	0	0	0	0	0	0	0	0	0	0	0	0	0	0	0	0	0	0	0	0.0456145	0.0273846	0.0335126	0	0	0	0	0	0	0
GSK1669921A	0	0	0	0	0	0	0	0	0	0	0	0	0	0	0	0	0	0	0	0	0	0	0	0	0	0	0	0	0	0	0	0	0	0	0	0	0	0	0	0	0	0	0	0	0	0	0	0	0
GSK1693850A	0	0	0	0	0	0	0	0	0	0	0	0	0	0	0	0	0	0	0	0	0	0	0	0	0	0	0	0	0	0	0	0	0	0	0	0	0	0	0	0	0	0	0	0	0	0	0	0	0
GSK1713088A	0	0	0	0	0	0	0	0	0	0	0.349457	0	0	0	0	0	0	0	0	0	0	0	0	0	0	0	0	0	0	0	0	0	0	0	0	0	0	0	0	0	0	0	0	0	0	0	0	0	0
GSK1723980B	0	0.0244032	0.0593924	0	0	0	0	0.0187484	0	0	0	0	0	0	0	0	0	0	0	0	0	0	0	0	0	0.0201356	0	0	0	0	0.0268427	0	0.0301411	0	0	0	0	0	0	0	0	0	0	0	0	0	0.0246489	0.0184449	0.0187425
GSK175726A	0.0117801	0.0259985	0.155143	0	0	0	0	0	0	0	0	0	0	0	0	0	0	0	0	0	0.0271346	0.0144199	0.0116999	0.0117744	0	0.0150308	0	0	0	0	0	0.0261994	0	0	0	0	0	0	0	0	0	0	0	0	0	0	0	0	0
GSK1804250A	0	0.0330204	0.100863	0	0	0	0	0	0	0	0	0	0	0	0	0	0	0	0	0	0	0	0	0	0	0.0332111	0	0	0	0	0.0334093	0	0.0415355	0	0	0	0	0	0	0	0	0	0	0	0	0	0	0	0
GSK180736A	0	0	0	0	0	0	0	0	0	0	0	0	0	0	0	0	0	0	0	0	0	0	0	0	0	0	0	0	0	0	0	0	0	0	0	0	0	0	0	0	0	0	0	0	0	0	0	0	0
GSK1819799A	0	0	0	0	0	0	0	0	0	0	0	0	0	0	0	0	0	0	0	0	0	0	0	0	0	0	0	0	0	0	0	0	0	0	0	0	0	0	0	0	0	0	0	0	0	0	0	0	0
GSK182497A	0	0	0	0	0	0	0	0	0	0	0	0	0	0	0	0	0	0	0	0	0	0	0	0	0	0	0	0	0	0	0	0	0	0	0	0	0	0	0	0	0	0	0	0	0	0	0	0	0
GSK1838705	0	0	0	0	0	0	0	0	0	0	0	0	0	0	0	0	0	0	0	0	0	0	0	0	0	0	0	0	0	0	0	0	0	0	0	0	0	0	0	0	0	0	0	0	0	0	0	0	0
GSK190937A	0	0	0	0	0	0	0	0	0	0	0	0	0	0	0	0	0	0	0	0	1	0	0	0	0	0	0	0	0	0	0	0	0	0	0	0	0	0	0	0	0	0	0	0	0	0	0	0	0
GSK1917008A	0	0	0	0	0	0	0	0	0	0	0	0	0	0	0	0	0	0	0	0	0	0	0	0	0	0	0	0	0	0	0	0	0	0	0	0	0	0	0	0	0	0	0	0	0	0	0	0	0
GSK192082A	0	0	0	0	0	0	0	0	0	0	0	0	0	0	0	0	0	0	0	0	0	0	0	0	0	0	0	0	0	0	0	0	0	0	0	0	0	0	0	0	0	0	0	0	0	0	0	0	0
GSK198271A	0	0	0	0	0	0	0	0	0	0	0	0	0	0	0	0	0	0	0	0	0	0	0	0	0	0	0	0	0	0	0	0	0	0	0	0	0	0	0	0	0	0	0	0	0	0	0	0	0
GSK200398A	0	0	0	0	0	0	0	0	0	0	0.168863	0	0	0	0	0.0245826	0.0702218	0	0	0	0	0	0	0	0	0	0	0	0	0	0	0.0240696	0	0	0	0	0	0	0	0	0	0	0	0	0	0	0	0	0
GSK200398A_KCGS	0	0	0	0	0	0	0	0	0	0	0	0	0	0	0	0	0	0	0	0	0	0	0	0	0	0	0	0	0	0	0	0	0	0	0	0	0	0	0	0	0	0	0	0	0	0	0	0	0
GSK2008607A	0	0.025252	0.0758087	0	0	0	0	0	0	0	0	0	0	0	0	0	0	0	0	0	0	0	0	0	0	0.0347774	0	0	0	0	0	0	0.0250449	0	0	0	0	0	0	0	0	0	0	0	0	0	0.0317359	0.0273053	0
GSK204559A	0	0	0	0	0	0	0	0	0	0	0	0	0	0	0	0	0	0	0	0	0	0	0	0	0	0	0	0	0	0	0	0	0	0	0	0	0	0	0	0	0	0	0	0	0	0	0	0	0
GSK204607A	0	0	0	0	0	0	0	0	0	0	0	0	0	0	0	0	0	0	0	0	0	0	0	0	0	0	0	0	0	0	0	0	0	0	0	0	0	0	0	0	0	0	0	0	0	0	0	0	0
GSK204919_KCGS	0	0	0	0	0	0	0	0.185728	0	0	0	0	0	0	0	0	0	0	0	0	0	0	0	0	0	0	0	0	0	0	0	0	0	0	0	0	0	0	0	0	0	0	0	0	0	0	0	0	0
GSK204919A	0	0	0	0	0	0	0	0.110166	0	0	0	0	0	0	0	0	0	0	0	0	0	0	0	0	0	0	0	0	0	0	0	0	0	0	0	0	0	0	0	0	0	0	0	0	0	0	0	0	0
GSK204925A	0	0	0	0	0	0	0	0	0	0	0	0	0	0	0	0	0	0	0	0	0	0	0	0	0	0	0	0	0	0	0	0	0	0	0	0	0	0	0	0	0	0	0	0	0	0	0	0	0
GSK205189A	0	0	0.0323806	0	0	0	0	0	0	0	0	0	0	0	0	0	0	0	0	0	0	0	0	0	0	0	0	0	0	0	0	0	0	0	0	0	0	0	0	0	0	0	0	0	0	0	0	0	0
GSK2110236A	0	0	0	0	0	0	0	0	0	0	0	0	0	0	0	0	0	0	0	0	0	0	0	0	0	0	0	0	0	0	0	0	0	0	0	0	0	0	0	0	0	0	0	0	0	0	0	0	0
GSK2137462A	0	0	0	0	0	0	0	0	0	0	0	0	0	0	0	0	0	0	0	0	0	0	0	0	0	0	0	0	0	0	0	0	0	0	0	0	0	0	0	0	0	0	0	0	0	0	0	0	0
GSK2163632A	0	0	0	0	0	0	0	0	0	0	0	0	0	0	0	0	0	0	0	0	0	0	0	0	0	0	0	0	0	0	0	0	0	0	0	0	0	0	0	0	0	0	0	0	0	0	0	0	0
GSK2177277A	0.0181425	0	0	0	0	0	0.00788982	0	0	0	0	0	0	0	0	0	0	0	0	0	0	0	0	0.0090567	0.0103121	0	0.0312938	0	0	0.00824322	0	0	0	0	0	0	0	0	0	0	0.0102454	0.0136884	0.0424339	0	0.0261895	0	0.0261766	0	0.00839722
GSK2181306A	0.0102131	0	0	0.0222751	0	0	0	0	0	0.0127514	0	0	0	0	0	0	0	0	0	0	0	0	0	0	0	0	0.0192437	0	0	0.0345131	0	0	0	0	0	0	0	0	0	0	0	0	0.0386532	0	0.0105458	0	0.0111902	0.00956542	0.0134227
GSK2186269A	0	0	0	0	0	0	0	0	0	0	0	0	0	0	0	0	0	0	0	0	0	0	0	0	0	0	0	0	0	0	0	0	0	0	0	0	0	0	0	0	0	0	0	0	0	0	0	0	0
GSK2188764A	0.0484199	0	0	0	0	0	0	0	0	0	0	0	0	0	0	0	0	0	0	0	0	0	0	0	0	0	0.0199961	0	0	0	0	0	0	0	0	0	0.0182914	0	0	0	0	0.0223611	0	0	0	0	0	0	0
GSK2197149A	0.129297	0	0	0	0	0	0	0	0	0	0	0	0	0	0	0	0	0	0	0	0	0	0	0	0	0	0.0387263	0	0	0	0	0	0	0	0	0	0	0	0	0	0	0	0	0	0	0	0	0	0
GSK2206003A	0.11797	0	0	0	0	0	0	0	0	0	0	0	0	0	0	0	0	0	0	0	0	0	0	0	0	0	0.0571702	0	0	0	0	0	0	0	0	0	0	0	0	0	0	0	0	0	0	0	0	0	0
GSK2213727A	0	0	0	0	0	0	0	0	0	0	0.0598087	0	0	0	0	0	0	0	0	0	0	0	0	0	0	0	0	0	0	0	0	0	0	0	0	0	0	0	0	0	0	0	0	0	0	0	0	0	0
GSK2220400A	0	0	0	0	0	0	0	0	0	0	0	0	0	0	0	0	0	0	0	0	0	0	0	0	0	0	0	0	0	0	0	0	0	0	0	0	0	0	0	0	0	0	0	0	0	0	0	0	0
GSK2221681A	0.280734	0	0	0	0	0	0	0.104512	0	0	0	0	0	0	0	0	0	0	0	0	0	0	0	0	0	0	0.0971408	0	0	0	0	0	0	0	0	0	0	0	0	0	0	0	0	0	0	0	0	0	0
GSK2224810A	0.0418747	0	0	0	0	0	0	0.0619013	0	0	0	0	0	0	0	0	0	0	0	0	0	0.0411134	0	0	0	0	0	0	0	0	0	0	0	0	0	0	0	0	0	0	0	0	0	0	0	0	0	0	0
GSK2225749A	0.251382	0	0	0	0	0	0	0.158483	0	0	0	0	0	0	0	0	0	0	0	0	0	0	0	0	0	0	0.119432	0	0	0	0	0	0	0	0	0	0	0	0	0	0	0	0	0	0	0	0	0	0
GSK2228768A	0.196446	0	0	0	0	0	0	0	0	0	0	0	0	0	0	0	0	0	0	0	0	0	0	0	0	0	0	0	0	0	0	0	0	0	0	0	0	0	0	0	0	0	0	0	0	0	0	0	0
GSK223675A	0	0	0	0	0	0	0	0.460391	0	0	0	0	0	0	0	0	0	0	0	0	0	0	0	0	0	0	0	0	0	0	0	0	0	0	0	0	0	0	0	0	0	0	0	0	0	0	0	0	0
GSK2250882A	0.39345	0	0	0	0	0	0	0	0	0	0	0	0	0	0	0	0	0	0	0	0	0	0	0	0	0	0	0	0	0	0	0	0	0	0	0	0	0	0	0	0	0	0	0	0	0	0	0	0
GSK2258759A	0	0	0	0	0	0	0	0	0	0	0	0	0	0	0	0	0	0	0	0	0	0	0	0	0	0	0	0	0	0	0	0	0	0	0	0	0	0	0	0	0	0	0	0	0	0	0	0	0
GSK2269557	0	0	0	0	0	0	0	0	0	0	0	0	0	0	0	0	0	0	0	0	0	0	0	0	0	0	0	0	0	0	0	0	0	0	0	0	0	0	0	0	0	0	0	0	0	0	0	0	0
GSK2269905A	0	0	0	0	0	0	0	0	0	0	0	0	0	0	0	0	0	0	0	0	0	0	0	0	0	0	0	0	0	0	0	0	0	0	0	0	0	0	0	0	0	0	0	0	0	0	0	0	0
GSK2276055A	0	0	0	0	0	0	0	0	0	0	0	0	0	0	0	0	0	0	0	0	0	0	0	0	0	0	0	0	0	0	0	0	0	0	0	0	0	0	0	0	0	0	0	0	0	0	0	0	0
GSK2283293_KCGS	0	0	0	0	0	0	0	0	0	0	0	0	0	0	0	0	0	0	0	0	0	0	0	0	0	0	0	0	0	0	0	0	0	0	0	0	0	0	0	0	0	0	0	0	0	0	0	0	0
GSK2286096A	0	0	0	0	0	0	0	0	0	0	0	0	0	0	0	0	0	0	0	0	0	0	0	0.308923	0	0	0	0	0	0	0	0	0	0	0	0	0	0	0	0	0	0	0	0	0	0	0	0	0
GSK2286295A	0	0	0	0	0	0	0	0	0	0	0	0	0	0	0	0	0	0	0	0	0	0	0	0	0	0	0	0	0	0	0	0	0	0	0	0	0	0	0	0	0	0	0	0	0	0	0	0	0
GSK2286775B	0.0535464	0	0	0	0	0	0	0	0	0	0	0	0	0	0	0	0	0	0	0	0	0	0.0670255	0.081705	0	0	0	0	0	0	0	0	0	0	0	0	0	0	0	0	0	0	0	0	0	0	0	0	0
GSK2289044B	0	0	0	0	0	0	0	0	0	0	0	0	0	0	0	0	0	0	0	0	0	0	0	0	0	0	0	0	0	0	0	0	0	0	0	0	0	0	0	0	0	0	0	0	0	0	0	0	0
GSK2292767	0	0	0	0	0	0	0	0	0	0	0	0	0	0	0	0	0	0	0	0	0	0	0	0	0	0	0	0	0	0	0	0	0	0	0	0	0	0	0	0	0	0	0	0	0	0	0	0	0
GSK2296823A	0	0	0	0	0	0	0	0	0	0	0	0	0	0	0	0	0	0	0	0	0	0	0	0	0	0	0	0	0	0	0	0	0	0	0	0	0	0	0	0	0	0	0	0	0	0	0	0	0
GSK2297099A	0	0	0	0	0	0	0	0	0	0	0	0	0	0	0	0	0	0	0	0	0	0	0	0	0	0	0	0	0	0	0	0	0	0	0	0	0	0	0	0	0	0	0	0	0	0	0	0	0
GSK2297428A	0	0	0	0	0	0	0	0	0	0	0	0	0	0	0	0	0	0	0	0	0	0	0	0	0	0	0	0	0	0	0	0	0	0	0	0	0	0	0	0	0	0	0	0	0	0	0	0	0
GSK2297430A	0	0	0	0	0	0	0	0	0	0	0	0	0	0	0	0	0	0	0	0	0	0	0	0	0	0	0	0	0	0	0	0	0	0	0	0	0	0	0	0	0	0	0	0	0	0	0	0	0
GSK2297542A	0	0	0	0	0	0	0	0	0	0	0	0	0	0	0	0	0	0	0	0	0	0	0	0	0	0	0	0	0	0	0	0	0	0	0	0	0	0	0	0	0	0	0	0	0	0	0	0	0
GSK2297543A	0	0	0	0	0	0	0	0	0	0	0	0	0	0	0	0	0	0	0	0	0	0	0	0	0	0	0	0	0	0	0	0	0	0	0	0	0	0	0	0	0	0	0	0	0	0	0	0	0
GSK2298859A	0	0	0	0	0	0	0	0	0	0	0	0	0	0	0	0	0	0	0	0	0	0	0	0	0	0	0	0	0	0	0	0	0	0	0	0	0	0	0	0	0	0	0	0	0	0	0	0	0
GSK2299009A	0	0	0	0	0	0	0	0	0	0	0	0	0	0	0	0	0	0	0	0	0	0	0	0	0	0	0	0	0	0	0	0	0	0	0	0	0	0	0	0	0	0	0	0	0	0	0	0	0
GSK2306394A	0	0	0	0	0	0	0	0	0	0	0	0	0	0	0	0	0	0	0	0	0	0	0	0	0	0	0	0	0	0	0	0	0	0	0	0	0	0	0	0	0	0	0	0	0	0	0	0	0
GSK2328680_KCGS	0	0	0	0	0	0	0	0	0	0	0	0	0	0	0	0	0	0	0	0	0	0	0	0	0	0	0	0	0	0	0	0	0	0	0	0	0	0	0	0	0	0	0	0	0	0	0	0	0
GSK2333389A	0	0	0	0	0	0	0	0	0	0	0	0.191692	0	0	0	0	0	0	0	0	0	0	0	0	0	0	0	0	0	0	0	0	0	0	0	0	0	0	0	0	0	0	0	0	0	0	0	0	0
GSK2334006A	0	0	0	0	0	0	0	0	0	0	0	0	0	0	0	0	0	0	0	0	0.378815	0	0	0	0	0	0	0	0	0	0	0	0	0	0	0	0	0	0	0	0	0	0	0	0	0	0	0	0
GSK2334470	0	0	0	0	0	0	0	0	0	0	0	0	0	0	0	0	0	0	0	0	0	0	0	0	0	0	0	0	0	0	0	0	0	0	0	0	0	0	0	0	0	0	0	0	0	0	0	0	0
GSK2336394A	0	0	0	0	0	0	0	0	0	0	0.282096	0	0	0	0	0	0	0	0	0	0	0	0	0	0	0	0	0	0	0	0	0	0	0	0	0	0	0	0	0	0	0	0	0	0	0	0	0	0
GSK2342769A	0	0	0	0	0	0	0	0	0	0	0	0	0	0	0	0	0	0	0	0	0	0	0	0	0	0	0	0	0	0	0	0	0	0	0	0	0	0	0	0	0	0	0	0	0	0	0	0	0
GSK2344444A	0	0	0	0	0	0	0	0	0	0	0	0	0	0	0	0	0	0	0	0	0	0	0	0	0	0	0	0	0	0	0	0	0	0	0	0	0	0	0	0	0	0	0	0	0	0	0	0	0
GSK2347225A	0	0	0	0	0	0	0	0	0	0	0	0	0	0	0	0	0	0	0	0	0	0	0	0	0	0	0	0	0	0	0	0	0	0	0	0	0	0	0	0	0	0	0	0	0	0	0	0	0
GSK2358994A	0	0	0	0	0	0	0	0	0	0	0	0	0	0	0	0	0	0	0	0	0	0	0	0	0	0	0	0	0	0	0	0	0	0	0	0	0	0	0	0	0	0	0	0	0	0	0	0	0
GSK2363608B	0	0	0	0	0	0	0	0	0	0	0	0	0	0	0	0	0	0	0	0	0	0	0	0	0	0	0	0	0	0	0	0	0	0	0	0	0	0	0	0	0	0	0	0	0	0	0	0	0
GSK2373690A	0	0	0	0	0	0	0	0	0	0	0	0	0	0	0	0	0	0	0	0	0	0	0	0	0	0	0	0	0	0	0	0	0	0	0	0	0	0	0	0	0	0	0	0	0	0	0	0	0
GSK2373693A	0	0	0	0	0	0	0	0	0	0	0	0	0	0	0	0	0	0	0	0	0	0	0	0	0	0	0	0	0	0	0	0	0	0	0	0	0	0	0	0	0	0	0	0	0	0	0	0	0
GSK2373723A	0	0	0	0	0	0	0	0	0	0	0	0	0	0	0	0	0	0	0	0	0	0.171329	0	0	0	0	0	0	0	0	0	0	0	0	0	0	0	0	0	0	0	0	0	0	0	0	0	0	0
GSK237701A	0	0	0	0.128718	0	0	0	0	0	0	0	0	0	0	0	0	0	0	0	0	0	0	0	0	0	0	0	0	0	0	0	0	0	0	0	0	0	0	0	0	0	0	0	0	0	0	0	0	0
GSK238063A	0	0	0	0	0	0	0	0	0	0	0	0	0	0	0	0	0	0	0	0	0	0	0	0	0	0	0	0	0	0	0	0	0	0	0	0	0	0	0	0	0	0	0	0	0	0	0	0	0
GSK238583A	0	0	0	0	0	0	0	0	0	0	0	0	0	0	0	0	0	0	0	0	0	0	0	0	0	0	0	0	0	0	0	0	0	0	0	0	0	0	0	0	0	0	0	0	0	0	0	0	0
GSK248233A	0	0	0	0	0	0	0	0	0	0	0	0	0	0	0	0	0	0	0	0	0	0	0	0	0	0	0	0	0	0	0	0	0	0	0	0	0	0	0	0	0	0	0	0	0	0	0	0	0
GSK2578215	0	0	0	0	0	0	0	0	0	0	0	0	0	0	0	0	0	0	0	0	0	0	0	0	0	0	0	0	0	0	0	0	0	0	0	0	0	0	0	0	0	0	0	0	0	0	0	0	0
GSK257997A	0	0	0	0	0	0	0	0.240703	0	0	0	0	0	0	0	0	0	0	0	0	0	0	0	0	0	0	0	0	0	0	0	0	0	0	0	0	0	0	0	0	0	0	0	0	0	0	0	0	0
GSK2587663A	0	0	0	0	0	0	0	0	0	0	0	0	0	0	0	0	0	0	0	0	0	0	0	0	0	0	0	0	0	0	0	0	0	0	0	0	0	0	0	0	0	0	0	0	0	0	0	0	0
GSK259178A	0	0	0	0	0	0	0	0	0	0	0	0	0	0	0	0	0	0	0	0	0	0	0	0	0	0	0	0	0	0	0	0	0	0	0	0	0	0	0	0	0	0	0	0	0	0	0	0	0
GSK2592465A	0	0	0	0	0	0	0	0	0	0	0	0	0	0	0	0	0	0	0	0	0	0	0	0	0	0	0	0	0	0	0	0	0	0	0	0	0	0	0	0	0	0	0	0	0	0	0	0	0
GSK2593067A	0	0	0	0	0	0	0	0	0	0	0	0	0	0	0	0	0	0	0	0	0	0	0	0	0	0	0	0	0	0	0	0	0	0	0	0	0	0	0	0	0	0	0	0	0	0	0	0	0
GSK2593074A	0	0.0807044	0.075941	0	0	0	0	0	0	0	0	0	0	0	0	0	0	0	0	0	0	0	0	0.0734033	0	0	0	0	0	0	0	0	0	0	0	0	0	0	0	0	0	0	0	0	0	0	0	0	0
GSK260205A	0	0	0	0	0	0	0	0.0353524	0	0	0	0	0	0	0	0.069127	0.0480571	0	0	0	0	0	0	0	0	0	0	0	0	0	0	0	0.117323	0	0	0	0	0	0	0	0	0.0632797	0.0360338	0	0	0	0	0	0
GSK2603346A	0	0	0	0	0	0	0	0	0	0	0	0	0	0	0	0	0	0	0	0.0570582	0	0	0	0.0763133	0	0	0	0	0	0	0	0	0	0	0	0	0	0	0	0	0	0	0	0	0	0	0	0	0
GSK2606590A	0	0	0	0	0	0	0	0	0	0	0	0	0	0	0	0	0	0	0	0	0	0	0	0.345329	0	0	0	0	0	0	0	0	0	0	0	0	0	0	0	0	0	0	0	0	0	0	0	0	0
GSK2608885A	0	0	0	0	0	0	0	0	0	0	0	0	0	0	0	0	0	0	0	0	0	0	0	0.0938842	0	0	0	0	0	0	0	0	0	0.104608	0	0	0	0	0	0	0	0	0	0	0	0	0	0	0
GSK2608899A	0	0	0	0	0	0	0	0	0	0	0	0	0	0	0	0	0	0	0	0	0	0	0	0	0	0	0	0	0	0	0	0	0	0	0	0	0	0	0	0	0	0	0	0	0	0	0	0	0
GSK2635225A	0	0	0.184467	0	0	0	0	0	0	0	0	0	0	0	0	0	0	0	0	0	0	0	0	0	0	0	0	0	0	0	0	0	0	0	0	0	0	0	0	0	0	0	0	0	0	0	0	0	0
GSK2656157	0	0	0	0	0	0	0	0	0	0	0	0	0	0	0	0	0	0	0	0	0	0	0	0	0.55497	0	0	0	0	0	0	0	0	0	0	0	0	0	0	0	0	0	0	0	0	0	0	0	0
GSK269962B	0	0	0	0	0	0	0	0	0	0	0	0	0	0	0	0	0	0	0	0	0	0	0	0	0	0	0	0	0	0	0	0	0	0	0	0	0	0	0	0	0	0	0	0	0	0	0	0	0
GSK270822A	0	0	0	0	0	0	0	0	0	0	0	0	0	0	0	0	0	0	0	0	0	0	0	0	0	0	0	0	0	0	0	0	0	0	0	0	0	0	0	0	0	0	0	0	0	0	0	0	0
GSK299115A	0	0	0	0	0	0	0	0	0	0	0	0	0	0	0	0	0	0	0	0	0	0	0	0	0	0	0	0	0	0	0	0	0	0	0	0	0	0	0	0	0	0	0	0	0	0	0	0	0
GSK299495A	0	0	0	0	0	0	0	0	0	0	1	0	0	0	0	0	0	0	0	0	0	0	0	0	0	0	0	0	0	0	0	0	0	0	0	0	0	0	0	0	0	0	0	0	0	0	0	0	0
GSK300014A	0	0	0	0	0	0	0	0	0	0	0	0	0	0	0	0	0	0	0	0	0	0	0	0	0	0	0	0	0	0	0	0	0	0.17838	0	0	0	0	0	0	0	0	0	0	0	0	0	0	0
GSK300657X	0	0	0	0	0	0	0	0	0	0	0	0	0	0	0	0	0	0	0	0	0	0	0	0	0	0	0	0	0	0	0	0	0	0	0	0	0	0	0	0	0	0	0	0	0	0	0.18403	0.123985	0.166956
GSK301329A	0	0	0	0	0	0	0	0	0	0	0	0	0	0	0	0	0	0	0	0	0	0	0	0.551383	0	0	0	0	0	0	0	0	0	0	0	0	0	0	0	0	0	0	0	0	0	0	0	0	0
GSK306886A	0	0	0	0	0	0	0	0	0	0	0	0	0	0	0	0	0	0	0	0	0	0	0	0	0	0	0	0	0	0	0	0	0	0	0	0	0	0	0	0	0	0	0	0	0	0	0	0	0
GSK312879A	0	0	0	0	0	0	0	0	0	0	0	0	0	0	0	0	0	0	0	0	0	0	0	0	0	0	0	0.164314	0	0	0	0	0	0	0	0	0	0	0	0	0	0	0	0	0	0	0	0	0
GSK312948A	0	0	0	0.075348	0	0	0	0	0	0	0	0.0723669	0	0	0	0	0	0	0	0	0	0	0	0	0	0	0	0	0	0	0	0	0	0	0	0	0	0	0	0	0	0	0	0	0	0	0	0	0
GSK317315A	0	0	0	0	0	0	0	0	0	0	0	0	0	0	0	0	0	0	0	0	0	0	0	0	0	0	0	0	0	0	0	0	0	0	0	0	0	0	0	0	0	0	0	0	0	0	0	0	0
GSK317354A	0	0	0	0	0	0	0	0	0	0	0	0	0	0	0	0	0	0	0	0	0	0	0	0	0	0	0	0	0	0	0	0	0	0	0	0	0	0	0	0	0	0	0	0	0	0	0	0	0
GSK319347A	0.126852	0	0	0	0	0	0	0	0	0	0	0	0	0	0	0	0	0	0	0	0	0	0	0.105347	0	0	0.286499	0	0	0	0	0	0	0	0	0	0	0	0	0	0	0	0	0	0	0	0	0	0
GSK323521A	0	0	0	0	0	0	0	0	0	0	0	0	0	0	0	0	0	0	0	0	0	0	0	0	0	0	0	0	0	0	0	0	0	0	0	0	0	0	0	0	0	0	0	0	0	0	0	0	0
GSK323543A	0	0	0.0735853	0	0	0	0	0	0	0	0	0	0	0	0	0	0	0	0	0	0	0	0	0	0	0	0	0	0	0	0	0	0	0	0	0	0	0	0	0	0	0	0	0	0	0	0	0	0
GSK326090A	0	0	0	0	0	0	0	0	0	0	0	0	0	0	0	0	0	0	0	0	0	0	0	0	0	0	0	0	0	0	0	0	0	0	0	0	0	0	0	0	0	0	0	0	0	0	0	0	0
GSK327238A	0	0	0	0	0	0	0	0	0	0	0	0	0	0	0	0	0	0	0	0	0	0	0	0	0	0	0	0	0	0	0	0	0	0	0	0	0	0	0	0	0	0	0	0	0	0	0	0	0
GSK336313A	0	0	0	0	0	0	0	0	0	0	0	0	0	0	0	0	0	0	0	0	0	0	0	0	0	0	0	0	0	0	0	0	0	0	0	0	0	0	0	0	0	0	0	0	0	0	0	0	0
GSK336735A	0	0	0.0755509	0	0	0	0	0	0	0	0	0	0	0	0	0	0	0	0	0	0	0	0	0	0	0	0	0	0	0	0	0.0696135	0	0	0	0	0	0	0	0	0	0	0	0	0	0	0	0	0
GSK346294A	0	0	0	0	0	0	0	0	0	0	0	0	0	0	0	0	0	0	0	0	0	0	0	0	0	0	0	0	0	0	0	0	0	0	0	0	0	0	0	0	0	0	0	0	0	0	0	0	0
GSK350559A	0	0	0	0	0	0	0	0	0	0	0	0	0	0	0	0	0	0	0	0	0	0	0	0	0	0	0	0	0	0	0	0	0.102071	0	0	0	0	0	0	0	0	0	0	0	0	0	0	0	0
GSK357952A	0	0	0	0	0	0	0	0	0	0	1	0	0	0	0	0	0	0	0	0	0	0	0	0	0	0	0	0	0	0	0	0	0	0	0	0	0	0	0	0	0	0	0	0	0	0	0	0	0
GSK361065A	0	0	0	0	0	0	0	0	0	0	0	0	0	0	0	0	0	0	1	0	0	0	0	0	0	0	0	0	0	0	0	0	0	0	0	0	0	0	0	0	0	0	0	0	0	0	0	0	0
GSK429286A	0	0	0	0	0	0	0	0	0	0	0	0	0	0	0	0	0	0	0	0	0	0	0	0	0	0	0	0	0	0	0	0	0	0	0	0	0	0	0	0	0	0	0	0	0	0	0	0	0
GSK448459A	0	0	0	0	0	0	0	0	0	0	0	0	0	0	0	0	0	0	0	0	0	0	0	0	0	0	0	0	0	0	0	0	0	0	0	0	0	0	0	0	0	0	0	0	0	0	0	0	0
GSK461364	0	0	0	0	0	0	0	0	0	0	0	0	0	0	0	0	0	0	0	0	0.178085	0	0	0	0	0	0	0	0	0	0	0	0	0	0	0	0	0	0	0	0	0	0	0	0	0	0	0	0
GSK466314A	0	0	0	0	0	0	0	0	0	0	0	0	0	0	0	0	0	0	0	0	0	0	0	0	0	0	0	0	0	0	0	0	0	0	0	0	0	0	0	0	0	0	0	0	0	0	0	0	0
GSK466317A	0	0	0	0	0	0	0	0	0	0	0	0	0	0	0	0	0	0	0	0	0	0	0	0	0	0	0	0	0	0	0	0	0	0	0	0	0	0	0	0	0	0	0	0	0	0	0	0	0
GSK479719A	0	0	0	0	0	0	0	0	0	0	0	0	0	0	0	0	0	0	0	0	0	0	0	0	0	0	0	0	0	0	0	0	0	0	0	0	0	0	0	0	0	0	0	0	0	0	0	0	0
GSK483724A	0	0	0	0	0	0	0	0	0	0	0	0	0	0	0	0	0	0	0	0	0	0	0	0	0	0	0	0	0	0	0	0	0	0	0	0	0	0	0	0	0	0	0	0	0	0	0	0	0
GSK507274A	0	0	0	0	0	0	0	0	0	0	0	0	0	0	0	0	0	0	0	0	0	0	0	0	0	0	0	0	0	0	0	0	0	0	0	0	0	0	0	0	0	0	0	0	0	0	0	0	0
GSK507358A	0	0	0	0	0	0	0	0	0	0	0	0	0	0	0	0	0	0	0	0	0	0	0	0	0	0	0	0	0	0	0	0	0	0	0	0	0	0	0	0	0	0	0	0	0	0	0	0	0
GSK534911A	0	0	0	0	0	0	0	0	0	0	0	0	0	0	0	0	0	0	0	0	0	0	0	0	0	0	0	0	0	0	0	0	0	0	0	0	0	0	0	0	0	0	0	0	0	0	0	0	0
GSK534913A	0	0	0	0	0	0	0	0	0	0	0	0	0.122589	0	0	0	0	0	0	0	0	0	0	0	0	0	0	0	0	0	0	0	0	0	0	0	0	0	0	0	0	0	0	0	0	0	0	0	0
GSK554170A	0	0	0	0	0	0	0	0	0	0	0	0	0	0	0	0.0291799	0.0270914	0	0	0	0	0	0	0	0	0	0	0	0	0	0	0	0	0	0	0	0	0	0	0	0	0	0	0	0	0	0	0	0
GSK561866B	0	0	0	0	0	0	0	0	0	0	0	0	0	0	0	0	0	0	0	0	0	0	0	0	0	0	0	0	0	0	0	0	0	0	0	0	0	0	0	0	0	0	0	0	0	0	0	0	0
GSK562689A	0	0	0	0	0	0	0	0	0	0	0	0	0	0	0	0	0	0	0	0	0	0	0	0	0	0	0	0	0	0	0	0	0	0	0	0	0	0	0	0	0	0	0	0	0	0	0	0	0
GSK571989A	0	0	0	0	0	0	0	0	0	0	0	0	0	0	0	0	0	0	0	0	0	0	0	0	0	0	0	0	0	0	0	0	0	0	0	0	0	0	0	0	0	0	0	0	0	0	0	0	0
GSK579289A	0	0	0	0	0	0	0	0	0	0	0	0	0	0	0	0	0	0	0	0	0	0	0	0	0	0	0	0	0	0	0	0	0	0	0	0	0	0	0	0	0	0	0	0	0	0	0	0	0
GSK580432A	0	0	0	0	0	0	0	0	0	0	0	0	0	0	0	0	0	0	0	0	0	0	0	0	0	0	0	0	0	0	0	0	0	0	0	0	0	0	0	0	0	0	0	0	0	0	0	0	0
GSK583	0	0	0	0	0	0	0	0	0	0	0	0	0	0	0	0	0	0	0	0	0	0	0	0	0	0	0	0	0	0	0	0	0	0	0	0	0	0	0	0	0	0	0	0	0	0	0	0	0
GSK605714A	0	0	0	0.664131	0	0	0	0	0	0	0	0	0	0	0	0	0	0	0	0	0	0	0	0	0	0	0	0	0	0	0	0	0	0	0	0	0	0	0	0	0	0	0	0	0	0	0	0	0
GSK614526A	0	0	0	0	0	0	0	0	0	0	0	0	0	0	0	0	0.0353814	0	0	0	0.0539851	0	0	0	0	0	0	0	0	0	0	0	0	0	0	0	0	0	0	0	0	0	0	0	0	0	0	0	0
GSK619487A	0	0	0	0	0	0	0	0	0	0	0	0	0	0	0	0	0.0426273	0	0	0	0	0	0	0	0	0	0	0	0	0	0	0	0	0	0	0	0	0	0	0	0	0	0	0	0	0	0	0	0
GSK625137A	0	0	0	0	0	0	0	0	0	0	0	0	0	0	0	0	0	0	0	0	0.551365	0	0	0	0	0	0	0	0	0	0	0	0	0	0	0	0	0	0	0	0	0	0	0	0	0	0	0	0
GSK641502A	0	0	0	0	0	0	0	0	0.196272	0	0	0	0	0	0	0	0	0	0	0	0	0	0	0	0	0	0	0	0	0	0	0	0	0	0	0	0	0	0	0	0	0	0	0	0	0	0	0	0
GSK683281A	0	0	0	0	0	0	0	0	0	0	0.432674	0	0	0	0	0	0	0	0	0	0	0	0	0	0	0	0	0	0	0	0	0	0	0	0	0	0	0	0	0	0	0	0	0	0	0	0	0	0
GSK840	0	0	0	0	0	0	0	0	0	0	0	0	0	0	0	0	0	0	0	0	0	0	0	0	0	0	0	0	0	0	0	0	0	0	0	0	0	0	0	0	0	0	0	0	0	0	0	0	0
GSK843	0	0	0	0	0	0	0	0	0	0	0	0	0	0	0	0	0	0	0	0	0	0	0	0	0	0	0	0	0	0	0	0	0	0	0	0	0	0	0	0	0	0	0	0	0	0	0	0	0
GSK846226A	0	0	0	0.225109	0	0	0	0	0	0	0	0	0	0	0	0	0	0	0	0	0	0	0	0	0	0	0	0	0	0	0	0	0	0	0	0	0	0	0	0	0	0	0	0	0	0	0	0	0
GSK872	0	0	0	0	0	0	0	0	0	0	0.21122	0	0	0	0	0	0	0	0	0	0	0	0	0	0	0	0	0	0	0	0	0	0	0	0	0	0	0	0	0	0	0	0	0	0	0	0	0	0
GSK902056A	0	0	0	0	0	0	0	0	0	0	0	0	0	0	0	0	0	0	0	0	0	0	0	0	0	0	0	0	0	0	0	0	0	0	0	0	0	0	0	0	0	0	0	0	0	0	0	0	0
GSK907232A	0	0	0	0	0	0	0	0	0	0	0	0	0	0	0	0	0	0	0	0	0	0	0	0	0	0	0	0	0	0	0	0	0	0	0	0	0	0	0	0	0	0	0	0	0	0	0	0	0
GSK938890A	0	0	0	0	0	0	0	0	0	0	0	0	0	0	0	0	0	0	0	0	0	0	0	0	0	0	0	0	0	0	0	0	0	0	0	0	0	0	0	0	0	0	0	0	0	0	0	0	0
GSK943949A	0	0	0	0	0	0	0	0	0	0	0	0	0	0	0	0	0	0	0	0	0	0	0	0	0	0	0	0	0	0	0	0	0	0	0	0	0	0	0	0	0	0	0	0	0	0	0	0	0
GSK949675_KCGS	0	0	0	0	0	0	0	0	0	0	0	0	0	0	0	0	0	0	0	0	0	0	0	0	0	0	0	0	0	0	0	0	0	0	0	0	0	0	0	0	0	0	0	0	0	0	0	0	0
GSK949675A	0	0	0	0	0	0	0	0	0	0	0	0	0	0	0	0	0	0	0	0	0	0	0	0	0	0	0	0	0	0	0	0	0	0	0	0	0	0	0	0	0	0	0	0	0	0	0	0	0
GSK969786A	0	0	0	0	0	0	0	0	0	0	0	0	0	0	0	0	0	0	0	0	0	0	0	0	0	0	0	0	0	0	0	0	0	0	0	0	0	0	0	0	0	0	0	0	0	0	0	0	0
GSK977617A	0.0146227	0.0119369	0.0183599	0.849267	0	0	0	0	0	0	0	0	0	0	0	0	0	0	0	0	0.0177364	0	0	0	0	0.019765	0.0111374	0	0	0	0	0.0122221	0	0	0	0	0	0	0	0	0	0.0144117	0	0	0	0	0	0	0
GSK977620A	0	0	0	0.964289	0	0	0	0	0	0.0976608	0	0	0	0	0	0	0	0	0	0	0	0	0	0	0	0	0	0	0	0	0	0	0	0	0	0	0	0	0	0	0	0.0488653	0	0	0	0	0	0	0
GSK978744A	0	0	0	0	0	0	0	0	0	0	0.0597835	0	0	0	0	0	0	0	0	0	0	0	0	0	0	0	0	0	0	0	0	0	0	0	0	0	0	0	0	0	0	0	0	0	0	0	0	0	0
GSK986310C	0	0	0	0	0	0	0	0	0	0	0	0	0	0	0	0	0	0	0	0	0	0	0	0	0	0	0	0	0	0	0	0	0	0	0	0	0	0	0	0	0	0	0	0	0	0	0	0	0
GSK993273A	0	0	0	0	0	0	0	0	0	0	0	0	0	0	0	0	0	0	0	0	0	0	0	0	0	0	0	0	0	0	0	0	0	0	0	0	0	0	0	0	0	0	0	0	0	0	0	0	0
GSK994854A	0	0	0	0	0	0	0	0	0	0	0	0	0	0	0	0	0	0	0	0	0	0	0	0	0	0	0	0	0	0	0	0	0	0	0	0	0	0	0	0	0	0	0	0	0	0	0	0	0
GW2429374A	0	0	0	0	0	0	0	0	0	0	0	0	0	0	0	0	0	0	0	0	0	0	0	0	0	0	0	0	0	0	0	0	0	0	0	0	0	0	0	0	0	0	0	0	0	0	0	0	0
GW271431X	0	0	0	0	0	0	0	0.330938	0.0815786	0	0	0	0	0	0	0	0	0	0	0	0	0	0	0	0	0	0	0	0	0	0	0	0	0	0	0	0	0	0	0	0	0	0	0	0	0	0	0	0
GW273749A	0	0	0	0	0	0	0	0	0	0	0	0	0	0	0	0	0	0	0	0	0	0	0	0	0	0	0	0	0	0	0	0	0	0	0	0	0	0	0	0	0	0	0	0	0	0	0	0	0
GW275568A	0	0	0	0	0	0	0	0	0	0	0	0	0	0	0	0	0	0	0	0	0	0	0	0	0	0	0	0	0	0	0	0	0	0	0	0	0	0	0	0	0	0	0	0	0	0	0	0	0
GW275616X	0	0	0	0	0	0	0	0	0	0	0	0	0	0	0	0	0	0	0	0	0.210083	0	0	0	0	0	0	0	0	0	0	0	0	0	0	0	0	0	0	0	0	0	0	0	0	0	0	0	0
GW275944X	0	0	0	0	0	0	0	0	0	0	0	0	0	0	0	0	0	0	0	0	0	0	0	0	0	0	0	0	0	0	0	0	0	0	0	0	0	0	0	0	0	0	0	0	0	0	0	0	0
GW276655_KCGS	0	0	0	0	0	0	0	0	0	0	0	0	0	0	0	0	0	0	0	0	0	0	0	0	0	0	0.196541	0	0	0	0	0	0	0	0	0	0	0	0	0	0	0	0	0	0	0	0	0	0.13509
GW276655X	0	0	0	0	0	0	0	0	0	0	0	0	0	0	0	0	0	0	0	0	0	0	0	0	0	0	0.160888	0	0	0	0	0	0	0	0	0	0	0	0	0	0	0	0	0	0	0	0	0	0
GW278681X	0	0	0	0	0	0	0	0	0	0	0	0	0	0	0	0	0	0	0	0	0	0	0	0	0	0	0	0	0	0	0	0	0	0	0	0	0	0	0	0	0	0	0	0	0	0	0	0	0
GW279320X	0	0	0	0	0	0	0	0	0	0	0	0	0	0	0	0	0	0	0	0	0	0	0	0	0	0	0	0	0	0	0	0	0	0	0	0	0	0	0	0	0	0	0	0	0.51704	0	0	0	0
GW281179X	0	0	0	0	0	0	0	0	0	0	0	0	0	0	0	0	0	0	0	0	0	0	0	0	0	0	0	0	0	0	0	0	0	0	0	0	0	0	0	0	0	0	0	0	0	0	0	0	0
GW282449A	0	0	0	0	0	0	0	0	0	0	0	0	0	0	0	0	0	0	0	0	0	0	0	0	0	0	0	0	0	0	0	0	0	0	0	0	0	0	0	0	0	0	0	0	0	0	0	0	0
GW282974X	0	0	0	0	0	0	0	0	0	0	0	0	0	0	0	0	0	0	0	0	0	0	0	0	0	0	0	0	0	0	0	0	0	0	0	0	0	0	0	0	0	0	0	0	0	0	0	0	0
GW284372X	0	0	0	0	0	0	0	0	0	0	0	0	0	0	0	0	0	0	0	0	0	0	0	0	0	0	0	0	0	0	0	0	0	0	0	0	0	0	0	0	0	0	0	0	0	0	0	0	0
GW284408X	0	0	0	0	0	0	0	0	0	0	0	0	0	0	0	0	0	0	0	0	0	0	0	0	0	0	0	0	0	0	0	0	0	0	0	0	0	0	0	0	0	0	0	0	0	0	0	0	0
GW284543A	0	0	0	0	0	0	0	0	0	0	0.252282	0	0	0	0	0	0	0	0	0	0	0	0	0	0	0	0	0	0	0	0	0	0	0	0	0	0	0	0	0	0	0	0	0	0	0	0	0	0
GW290597X	0	0	0	0	0	0	0	0	0	0	0	0	0	0	0	0	0	0	0	0	0.208872	0	0	0	0	0	0	0	0	0	0	0	0	0	0	0	0	0	0	0	0	0	0	0	0	0	0.118346	0	0.141708
GW296115X	0	0	0	0	0	0	0	0	0	0	0	0	0	0	0	0	0	0	0	0	0.178211	0	0	0	0	0	0	0	0	0	0	0	0	0	0	0	0	0	0	0	0	0	0	0	0	0	0	0	0
GW297361X	0.0413329	0	0	0	0	0	0	0	0	0	0	0	0	0	0	0	0	0	0	0	0	0	0	0	0	0	0.0462806	0	0	0	0	0	0	0	0	0	0	0	0	0	0	0	0	0	0	0	0.0485753	0	0.0794292
GW300653X	0	0	0	0	0	0	0	0	0	0	0	0	0	0	0	0	0	0	0	0	0	0	0	0	0	0	0	0	0	0	0	0	0	0	0	0	0	0	0	0	0	0	0	0	0	0	0	0	0
GW300657X	0	0	0	0	0	0	0	0	0	0	0	0	0	0	0	0	0	0	0	0	0	0	0	0	0	0	0	0	0	0	0	0	0	0	0	0	0	0	0	0	0	0	0	0	0	0	0.257239	0	0.220504
GW300660X	0	0	0	0	0	0	0	0	0	0	0	0	0	0	0	0	0	0	0	0	0	0	0	0	0	0	0	0	0	0	0	0	0	0	0	0	0	0	0	0	0	0	0	0	0	0	0	0	0.221348
GW301784X	0	0	0	0	0	0	0	0	0	0	0	0	0	0	0	0	0	0	0	0	0	0	0	0	0	0	0	0	0	0	0	0	0	0	0	0	0	0	0	0	0	0	0	0	0	0	0.201619	0.0928155	0.147288
GW301789X	0	0	0	0	0	0	0	0	0	0	0	0	0	0	0	0	0	0	0	0	0	0	0	0	0	0	0	0	0	0	0	0	0	0	0	0	0	0	0	0	0	0	0	0	0	0	0	0	0
GW301888X	0	0	0	0	0	0	0	0	0	0	0	0	0	0	0	0	0	0	0	0	0	0	0	0	0	0	0	0	0	0	0	0	0	0	0	0	0	0	0	0	0	0	0	0	0	0	0	0	0
GW305178X	0	0	0	0	0	0	0	0	0	0	0	0	0	0	0	0	0	0	0	0	0	0	0	0	0	0	0	0	0	0	0	0	0	0	0	0	0	0	0	0	0	0	0	0	0	0	0.331201	0.0618588	0.101783
GW320571X	0	0	0	0	0	0	0	0	0	0	0	0	0	0	0	0	0	0	0	0	0	0	0	0	0	0	0	0	0	0	0	0	0	0	0	0	0	0	0	0	0	0	0	0	0	0	0	0	0
GW335962X	0	0	0	0	0	0	0	0	0	0	0	0	0	0	0	0	0	0	0	0	0	0	0	0	0	0	0	0	0	0	0	0	0	0	0	0	0	0	0	0	0	0	0	0	0	0	0	0	0
GW352430A	0	0	0	0	0	0	0	0	0	0	0	0	0	0	0	0	0	0	0	0	0	0	0	0	0	0	0	0	0	0	0	0	0	0	0	0	0	0	0	0	0	0	0	0	0	0	0	0	0.449003
GW396574X	0	0	0	0	0	0	0	0	0	0	0	0	0	0	0	0	0	0	0	0	0	0	0	0	0	0	0	0	0	0	0	0	0	0	0	0	0	0	0	0	0	0	0	0	0	0	0.172165	0	0.264352
GW405841X	0	0	0	0	0	0	0	0	0	0	0	0	0	0	0	0	0	0	0	0	0	0	0	0	0	0	0	0	0	0	0	0	0	0	0	0	0	0	0	0	0	0	0	0	0	0	0	0	0
GW406108X	0	0	0	0	0	0	0	0	0	0	0	0	0	0	0	0	0	0	0	0	0	0	0	0	0	0	0	0	0	0.625185	0	0	0	0	0	0	0	0	0.266065	0	0	0	0	0	0	0	0	0	0
GW406731X	0	0	0	0	0	0	0.260701	0	0	0	0	0	0	0	0	0	0	0	0	0	0	0	0	0	0	0	0	0	0	0	0	0	0	0	0	0	0	0	0	0	0	0	0	0	0	0	0	0	0
GW407034X	0	0	0	0	0	0	0	0	0	0	0	0	0	0	0	0	0	0	0	0	0	0	0	0	0	0	0	0	0	0	0	0	0	0	0	0	0	0	0	0	0	0	0	0	0	0	0	0	0
GW407323A	0.0617357	0	0	0	0	0	0	0	0	0	0	0	0	0	0	0	0	0	0	0	0	0	0	0	0	0	0.0953424	0	0	0	0	0	0	0	0	0	0	0	0	0	0	0	0.0334336	0	0	0	0.0410439	0	0.0356495
GW410563A	0	0	0	0	0	0	0	0	0	0	0	0	0	0	0	0	0	0	0	0	0	0	0	0	0	0	0	0	0	0	0	0	0	0	0	0	0	0	0	0	0	0	0	0	0	0	0	0	0
GW416469X	0	0	0	0	0	0	0	0	0	0	0	0	0	0	0	0	0	0	0	0	0	0	0	0	0	0	0	0	0	0	0	0	0	0	0	0	0	0	0	0	0	0	0	0	0	0	0	0	0
GW416981X	0	0	0	0	0	0	0	0	0	0	0	0	0	0	0	0	0	0	0	0	0	0	0	0	0	0	0	0	0	0	0	0	0	0	0	0	0	0	0	0	0	0	0	0	0	0	0.133295	0	0.168199
GW424170A	0	0	0	0	0	0	0	0	0	0	0	0	0	0	0	0	0	0	0	0	0	0	0	0	0	0	0	0	0	0	0	0	0	0	0	0	0	0	0	0	0	0	0	0	0	0	0	0	0
GW429374A	0	0	0	0	0	0	0	0	0	0	0	0	0	0	0	0	0	0	0	0	0	0	0	0	0	0	0	0	0	0	0	0	0	0	0	0	0	0	0	0	0	0	0	0	0	0	0	0	0
GW432441X	0	0	0	0	0	0	0	0	0	0	0	0	0	0	0	0	0	0	0	0	0	0	0	0	0	0	0	0	0	0	0	0	0	0	0	0	0	0	0	0	0	0	0	0	0	0	0	0	0
GW434756X	0	0	0	0	0	0	0	0	0	0	0	0	0	0	0	0	0	0	0	0	0	0	0	0	0	0	0	0	0	0	0	0	0	0	0	0	0	0	0	0	0	0	0	0	0	0	0	0	0
GW435821X	0	0	0	0	0	0	0.262497	0	0.376876	0	0	0	0	0	0	0	0	0	0	0	0	0	0	0	0	0	0	0	0	0	0	0	0	0	0	0	0	0	0	0	0	0	0	0	0	0	0	0	0
GW435821X_KCGS	0	0	0	0	0	0	0.146435	0	0.352776	0	0	0	0	0	0	0	0	0	0	0	0	0	0	0	0	0	0	0	0	0	0	0	0	0	0	0	0	0	0	0	0	0	0	0	0	0	0	0	0
GW439255X	0	0	0	0	0	0	0	0	0	0	0	0	0	0	0	0	0	0	0	0	0	0	0	0	0	0	0	0	0	0	0	0	0	0	0	0	0	0	0	0	0	0	0	0	0	0	0	0	0
GW440132A	0	0	0	0	0	0	0	0	0	0	0	0	0	0	0	0	0	0	0	0	0	0	0	0	0	0	0	0	0	0	0	0	0	0	0	0	0	0	0	0	0	0	0	0	0	0	0	0	0
GW440135A	0	0	0	0	0	0	0	0	0	0	0	0	0	0	0	0	0	0	0	0	0	0	0	0	0	0	0	0	0	0	0	0	0	0	0	0	0	0	0	0	0	0	0	0	0	0	0	0	0
GW440137A	0	0	0	0	0	0	0.106514	0.112387	0.67382	0	0	0	0	0	0	0	0	0	0	0	0	0	0	0	0	0	0	0	0	0	0	0	0	0	0	0	0	0	0	0	0	0	0	0	0	0	0	0	0
GW440138A	0	0	0	0	0	0	0	0.0467865	0.0823531	0	0.0477194	0	0	0	0	0	0	0	0	0	0	0	0	0	0	0.0927685	0	0	0	0	0	0	0	0	0	0	0	0	0	0	0	0	0	0	0	0	0	0	0
GW440139A	0	0.0299065	0.0364014	0	0	0	0.0303834	0.148458	0.217917	0	0	0	0	0	0	0	0	0	0	0	0	0	0	0	0	0.0681625	0	0	0.0279865	0	0	0	0	0	0	0	0	0	0	0	0	0	0	0	0	0	0	0	0
GW440146A	0	0	0	0	0	0	0	0	0	0	0	0	0	0	0	0	0	0	0	0	0	0	0	0	0	0	0	0	0	0	0	0	0	0	0	0	0	0	0	0	0	0	0	0	0	0	0	0	0
GW440148A	0	0	0	0	0	0	0	0	0.264891	0	0	0	0	0	0	0	0	0	0	0	0	0	0	0	0	0	0	0	0	0	0	0	0	0	0	0	0	0	0	0	0	0	0	0	0	0	0	0	0
GW441756X	0	0	0	0	0	0	0	0	0	0	0	0	0	0	0	0	0	0	0	0	0	0	0	0	0	0	0.330795	0	0	0	0	0	0	0	0	0	0	0	0	0	0	0	0	0	0	0	0	0	0
GW441806A	0	0	0	0	0	0	0.132778	0	0.921736	0	0	0	0	0	0	0	0	0	0	0	0	0	0	0	0	0	0	0	0	0	0	0	0	0	0	0	0	0	0	0	0	0	0	0	0	0	0	0	0
GW442130X	0	0	0	0	0	0	0	0.104525	0	0	0	0	0	0	0	0	0	0	0	0	0	0	0	0	0	0	0	0	0	0	0	0	0	0	0	0	0	0	0	0	0	0.132021	0	0	0	0	0	0	0
GW445012X	0	0	0	0	0	0	0	0	0	0	0	0	0	0	0	0	0	0	0	0	0	0	0	0	0	0	0	0	0	0	0	0	0	0	0	0	0	0	0	0	0	0	0	0	0	0	0	0	0
GW445014X	0	0	0	0	0	0	0	0	0	0	0	0	0	0	0	0	0	0	0	0	0	0	0	0	0	0	0	0	0	0	0	0	0	0	0	0	0	0	0	0	0	0	0	0	0	0	0	0	0
GW445015X	0	0	0	0	0	0	0	0	0	0	0	0	0	0	0	0	0	0	0	0	0	0	0	0	0	0	0	0	0	0	0	0	0	0	0	0	0	0	0	0	0	0	0	0	0	0	0	0	0
GW445017X	0	0	0	0	0	0	0	0	0	0	1	0	0	0	0	0	0	0	0	0	0	0	0	0	0	0	0	0	0	0	0	0	0	0	0	0	0	0	0	0	0	0	0	0	0	0	0	0	0
GW457859A	0	0	0	0	0	0	0	0	0	0	0	0	0	0	0	0	0	0	0	0	0	0	0	0	0	0	0	0	0	0	0	0	0	0	0	0	0	0	0	0	0	0	0	0	0	0	0	0	0
GW458344A	0	0	0	0	0	0	0	0	0	0	0	0	0	0	0	0	0	0	0	0	0	0	0	0	0	0	0	0	0	0	0	0	0	0	0	0	0	0	0	0	0	0	0	0	0	0	0	0	0
GW458787A	0	0	0	0	0	0	0	0	0	0	0	0	0	0	0	0	0	0	0	0	0	0	0	0	0	0	0	0	0	0	0	0	0	0	0	0	0	0	0	0	0	0	0	0	0	0	0	0	0
GW459057A	0	0	0	0	0	0	0	0	0	0	0	0	0	0	0	0	0	0	0	0	0	0	0	0	0	0	0	0	0	0	0	0	0	0	0	0	0	0	0	0	0	0	0	0	0	0	0	0	0
GW459135A	0	0	0	0	0	0	0	0	0	0	0	0	0	0	0	0	0	0	0	0	0	0	0	0	0	0	0	0	0	0	0	0	0	0	0	0	0	0	0	0	0	0	0	0	0	0	0	0	0
GW461484A	0.0143871	0	0.0165369	0	0	0	0	0.0150292	0	0	0	0	0	0	0	0	0	0	0	0	0.0259709	0.0138432	0	0	0	0.0169272	0	0	0	0	0	0.0141201	0	0	0	0	0	0	0	0	0	0	0	0	0	0	0	0	0
GW461487A	0	0	0	0	0	0	0	0	0	0	0	0	0	0	0	0	0	0	0	0	0	0	0	0	0	0	0	0	0	0	0	0	0	0	0	0	0	0	0	0	0	0	0	0	0	0	0	0	0
GW466413A	0	0	0	0	0	0	0	0	0	0	0	0	0	0	0	0	0	0	0	0	0	0	0	0	0	0	0	0	0	0	0	0	0	0	0	0	0	0	0	0	0	0	0	0	0	0	0	0	0
GW468513X	0	0	0	0	0	0	0	0.110013	0	0	0	0	0	0	0	0	0	0	0	0	0	0	0	0	0	0	0	0	0	0	0	0	0.0453629	0	0	0	0	0	0	0	0	0	0	0	0	0	0	0	0
GW475620X	0	0	0	0	0	0	0	0	0	0	0	0	0	0	0	0	0	0	0	0	0	0	0	0	0	0	0	0	0	0	0	0	0	0	0	0	0	0	0	0	0	0	0	0	0	0	0	0	0
GW482059X	0	0	0	0	0	0	0	0	0	0	0	0	0	0	0	0	0	0	0	0	0	0	0	0	0	0	0	0	0	0	0	0	0	0	0	0	0	0	0	0	0	0	0	0	0	0	0	0	0
GW493036X	0	0	0.0513995	0	0	0	0	0	0	0	0	0	0	0	0	0	0	0	0	0	0	0	0	0	0	0.0642016	0	0	0	0	0	0	0	0	0	0	0	0	0	0	0	0	0	0	0	0	0	0	0
GW494601A	0	0.0360176	0.0577422	0	0	0	0.0437826	0.0428206	0.269417	0	0	0	0	0	0	0	0	0	0	0	0	0	0	0	0	0.0973047	0	0.0279204	0.0310657	0	0	0	0	0	0	0	0	0	0	0	0	0	0	0	0	0	0	0	0
GW494610A	0	0	0.029742	0	0	0	0.0868391	0.0620554	0	0	0	0	0	0	0	0	0	0	0	0	0	0	0	0.0575718	0	0.0488402	0	0.030417	0.0391672	0	0	0	0	0	0	0	0	0	0	0	0	0	0	0	0	0	0	0	0
GW494702A	0	0	0	0	0	0	0	0	0	0	0	0	0	0	0	0	0	0	0	0	0	0	0	0	0	0	0	0	0	0	0	0	0	0	0	0	0	0	0	0	0	0	0	0	0	0	0	0	0
GW497681X	0	0	0	0	0	0	0	0	0	0	0	0	0	0	0	0	0	0	0	0	0	0	0	0	0	0	0	0	0	0	0	0	0	0	0	0	0	0	0	0	0	0	0	0	0	0	0	0	0
GW514784X	0	0	0	0	0	0	0	0	0	0	0	0	0	0	0	0	0	0	0	0	0	0	0	0	0	0	0	0	0	0	0	0	0.17934	0	0	0	0	0	0	0	0	0	0	0	0	0	0	0	0
GW514786X	0	0	0	0	0	0	0	0.175099	0	0	0	0	0	0	0	0	0	0	0	0	0	0	0	0	0	0	0	0	0	0	0	0	0	0	0	0	0	0	0	0	0	0	0	0	0	0	0	0	0
GW515532X	0	0	0	0	0	0	0	0	0	0	0	0	0	0	0	0	0	0	0	0	0	0	0	0	0	0	0	0	0	0	0	0	0	0	0	0	0	0	0	0	0	0	0	0	0	0	0	0	0
GW548057X	0	0	0	0	0	0	0	0.421754	0	0	0	0	0	0	0	0	0	0	0	0	0	0	0	0	0	0	0	0	0	0	0	0	0	0	0	0	0	0	0	0	0	0	0	0	0	0	0	0	0
GW549034X	0	0	0	0	0	0	0	0	0	0	0	0	0	0	0	0	0	0	0	0	0	0	0	0	0	0	0	0	0	0	0	0	0	0	0	0	0	0	0	0	0	0	0	0	0	0	0	0	0
GW549390X	0	0	0	0	0	0	0	0	0	0	0	0	0	0	0	0	0	0	0	0	0	0	0	0	0	0	0	0	0	0	0	0	0	0	0	0	0	0	0	0	0	0	0	0	0	0	0	0	0
GW551191X	0	0	0	0	0	0	0	0	0	0	0	0	0	0	0	0	0	0	0	0	0	0	0	0	0	0	0	0	0	0	0	0	0	0	0	0	0	0	0	0	0	0	0	0	0	0	0	0	0
GW552771X	0	0	0	0	0	0	0	0	0.67081	0	0	0	0	0	0	0	0	0	0	0	0	0	0	0	0	0.081653	0	0	0.0732479	0	0	0	0	0	0	0	0	0	0	0	0	0	0	0	0	0	0	0	0
GW554060X	0	0	0	0	0	0	0	0	0	0	0	0	0	0	0	0	0	0	0	0	0	0	0	0	0	0	0	0	0	0	0	0	0	0	0	0	0	0	0	0	0	0	0	0	0	0	0	0	0
GW557777X	0	0.0436922	0.0677464	0	0	0	0.029507	0.023042	0.0249062	0	0	0	0	0	0	0	0	0	0	0	0	0	0	0	0	0.101894	0	0.0165125	0.0219205	0	0	0.0136078	0	0	0	0	0	0	0	0	0	0	0	0	0	0	0	0	0
GW559768X	0	0.0290772	0.048649	0	0	0	0	0.0184401	0.032893	0	0	0	0	0	0	0	0	0	0	0	0	0	0	0	0	0.0768267	0	0	0.0185707	0	0	0	0	0	0	0	0	0	0	0	0	0	0	0	0	0	0	0	0
GW560106X	0	0	0	0	0	0	0	0	0	0	0	0	0	0	0	0	0	0	0	0	0	0	0	0	0	0.117591	0	0	0	0	0	0	0	0	0	0	0	0	0	0	0	0	0	0	0	0	0	0	0
GW560109X	0	0	0.0668853	0	0	0	0	0	0.0721971	0	0	0	0	0	0	0	0	0	0	0	0	0	0	0	0	0.273888	0	0	0	0	0	0	0	0	0	0	0	0	0	0	0	0	0	0	0	0	0	0	0
GW560116X	0	0	0	0	0	0	0	0	0	0	0	0	0	0	0	0	0	0	0	0	0	0	0	0	0	0.133091	0	0	0	0	0	0	0	0	0	0	0	0	0	0	0	0	0	0	0	0	0	0	0
GW560459X	0	0	0	0	0	0	0	0	0	0	0	0	0	0	0	0	0	0	0	0	0	0	0	0	0	0	0	0	0	0	0	0	0	0	0	0	0	0	0	0	0	0	0	0	0	0	0	0	0
GW561436X	0	0	0	0	0	0	0	0	0	0	0	0	0	0	0	0	0	0	0	0	0	0	0	0	0	0	0	0	0	0	0	0	0	0	0	0	0	0	0	0	0	0	0	0	0	0	0	0	0
GW566221B	0	0	0	0	0	0	0	0	0	0	0	0	0	0	0	0	0	0	0	0	0	0	0	0	0	0	0	0	0	0	0	0	0	0	0	0	0	0	0	0	0	0	0	0	0	0	0	0	0
GW567140X	0	0.093195	0	0	0	0	0	0	0	0	0	0	0	0	0	0	0	0	0	0	0	0	0	0	0	0	0	0	0	0	0	0	0	0	0	0	0	0	0	0	0	0	0	0	0	0	0	0	0
GW567142A	0	0.106161	0.0375129	0	0	0	0	0	0	0	0	0	0	0	0	0	0	0	0	0	0	0	0	0.0212373	0	0.0280383	0	0	0	0	0	0.0214657	0	0	0	0	0	0	0	0	0	0	0	0	0	0	0	0	0
GW567143X	0	0.0472194	0	0	0	0	0	0	0	0	0	0	0	0	0	0	0	0	0	0	0	0	0	0	0	0	0	0	0	0	0	0	0	0	0	0	0	0	0	0	0	0	0	0	0	0	0	0	0
GW567145X	0	0	0	0	0	0	0	0	0	0	0	0	0	0	0	0	0	0	0	0	0	0	0	0	0	0	0	0	0	0	0	0	0	0.088631	0	0	0	0	0	0	0	0	0	0	0	0	0	0	0
GW567148X	0	0.0266968	0.0224747	0	0	0	0	0	0	0	0	0	0	0	0	0	0	0	0	0	0	0	0	0	0	0.0230505	0	0	0	0	0	0	0	0	0	0	0	0	0	0	0	0	0	0	0	0	0	0	0
GW567808A	0	0	0	0	0	0	0	0	0	0	0	0	0	0	0	0	0	0	0	0	0	0	0	0	0	0	0	0	0	0	0	0	0	0	0	0	0	0	0	0	0	0	0	0	0	0	0	0	0
GW568326X	0	0	0	0	0	0	0	0.379252	0	0	0	0	0	0	0	0	0	0	0	0	0	0	0	0	0	0	0	0	0	0	0	0	0	0	0	0	0	0	0	0	0	0	0	0	0	0	0	0	0
GW569716A	0	0	0	0	0	0	0	0	0	0	0	0	0	0	0	0	0	0	0	0	0	0	0	0	0	0	0	0	0	0	0	0	0	0	0	0	0	0	0	0	0	0	0	0	0	0	0	0	0
GW572399X	0	0	0	0	0	0	0	0	0	0	0	0	0	0	0	0	0	0	0	0	0	0	0	0	0	0	0	0	0	0	0	0	0	0	0	0	0	0	0	0	0	0	0	0	0	0	0	0	0
GW572401X	0	0	0	0	0	0	0	0	0	0	0	0	0	0	0	0	0	0	0	0	0.385598	0	0	0	0	0	0	0	0	0	0	0	0	0	0	0	0	0	0	0	0	0	0	0	0	0	0	0	0
GW574783B_PKIS1	0	0	0	0	0	0	0	0	0	0	0	0	0	0	0	0	0	0	0	0	0	0	0	0	0	0	0	0	0	0	0	0	0	0	0	0	0	0	0	0	0	0	0	0	0	0	0	0	0
GW574783B_PKIS2	0.0286306	0	0.0274531	0	0	0	0	0	0	0	0	0	0	0	0	0	0	0	0	0	0	0	0	0	0	0.0294236	0	0	0	0	0	0	0	0	0	0	0	0	0	0	0	0	0	0	0	0	0	0	0
GW575533A	0	0	0	0	0	0	0	0	0	0	0	0	0	0	0	0	0	0	0	0	0	0	0	0	0	0	0	0	0	0	0	0	0	0	0	0	0	0	0	0	0	0	0	0	0	0	0	0	0
GW575808A	0	0	0	0	0	0	0.0762764	0	0.210677	0	0	0	0	0	0	0	0	0	0	0	0	0	0	0	0	0.07062	0	0	0	0	0	0	0	0	0	0	0	0	0	0	0	0	0	0	0	0	0	0	0
GW576484X	0	0	0	0	0	0	0	0	0	0	0	0	0	0	0	0	0	0	0	0	0	0	0	0	0	0	0	0	0	0	0	0	0	0	0	0	0	0	0	0	0	0	0	0	0	0	0	0	0
GW576604X	0	0	0	0	0	0	0	0	0	0	0	0	0	0	0	0	0	0	0	0	0	0	0	0	0	0	0	0	0	0	0	0	0	0	0	0	0	0	0	0	0	0	0	0	0	0	0	0	0
GW576609A	0	0	0	0	0	0	0	0	0	0	0	0	0	0	0	0	0	0	0	0	0	0	0	0	0	0	0	0	0	0	0	0	0	0	0	0	0	0	0	0	0	0	0	0	0	0	0	0	0
GW576924A	0	0	0	0	0	0	0	0	0	0	0	0	0	0	0	0	0	0	0	0	0	0	0	0	0	0	0	0	0	0	0	0	0	0	0	0	0	0	0	0	0	0	0	0	0	0	0	0	0
GW577382X	0	0	0	0	0	0	0	0	0	0	0	0	0	0	0	0	0	0	0	0	0	0	0	0	0	0	0	0	0	0	0	0	0	0	0	0	0	0	0	0	0	0	0	0	0	0	0	0	0
GW577921A	0	0	0	0	0	0	0	0	0	0	0	0	0	0	0	0	0	0	0	0	0	0	0	0	0	0	0	0	0	0	0	0	0	0	0	0	0	0	0	0	0	0	0	0	0	0	0	0	0
GW578342X	0	0	0	0	0	0	0	0	0	0	0	0	0	0	0	0	0	0	0	0	0	0	0	0	0	0	0	0	0	0	0	0	0	0	0	0	0	0	0	0	0	0	0	0	0	0	0	0	0
GW578748X	0	0	0	0	0	0	0	0	0	0	0	0	0	0	0	0	0	0	0	0	0	0	0	0	0	0.100486	0	0	0	0	0	0	0	0	0	0	0	0	0	0	0	0	0	0	0	0	0	0	0
GW579362A	0	0	0.0447918	0	0	0	0	0	0.343666	0	0	0	0	0	0	0	0	0	0	0	0	0	0.0477261	0	0	0.0457852	0	0	0	0	0	0	0	0	0.0424728	0	0	0	0	0	0	0	0	0	0.039153	0	0	0	0
GW581744X	0	0	0	0	0	0	0	0.0517261	0	0	0	0	0	0	0	0	0	0	0	0	0	0	0	0	0	0	0	0	0	0	0	0	0	0	0	0	0	0	0	0	0	0	0	0	0	0	0	0	0
GW582764A	0	0	0	0	0	0	0	0	0	0	0	0	0	0	0	0	0	0	0	0	0	0	0	0	0	0	0	0	0	0	0	0	0	0	0	0	0	0	0	0	0	0	0	0	0	0	0	0	0
GW582868A	0	0	0	0	0	0	0	0	1	0	0	0	0	0	0	0	0	0	0	0	0	0	0	0	0	0	0	0	0	0	0	0	0	0	0	0	0	0	0	0	0	0	0	0	0	0	0	0	0
GW583340C	0	0	0	0	0	0	0	0	0	0	0	0	0	0	0	0	0	0	0	0	0	0	0	0	0	0	0	0	0	0	0	0	0	0	0	0	0	0	0	0	0	0	0	0	0	0	0	0	0
GW583373A	0	0	0	0	0	0	0	0	0	0	0	0	0	0	0	0	0	0	0	0	0	0	0	0	0	0	0	0	0	0	0	0	0	0	0	0	0	0	0	0	0	0	0	0	0	0	0	0	0
GW589933X	0.0285696	0	0	0	0	0	0	0	0	0	0	0	0	0	0	0	0	0	0	0	0	0	0	0	0	0	0.0441594	0	0	0	0	0	0	0	0	0	0	0	0	0	0	0	0	0	0	0	0.0389794	0.0258345	0.0696871
GW589961A	0	0	0	0	0	0	0	0	0	0	0	0	0	0	0	0	0	0	0	0	0	0	0	0	0	0	0	0	0	0	0	0	0	0	0	0	0	0	0	0	0	0	0	0	0	0	0	0	0
GW591947A	0	0	0	0	0	0	0	0	0	0	0	0	0	0	0	0	0	0	0	0	0	0	0	0	0	0	0	0	0	0	0	0	0	0	0	0	0	0	0	0	0	0	0	0	0	0	0	0	0
GW607117X	0	0	0	0	0	0	0	0	0	0	0	0	0	0	0	0	0.0634485	0	0	0	0	0	0	0	0	0	0	0	0	0	0	0	0	0	0	0	0	0	0	0	0	0	0	0	0	0	0	0	0
GW608005X	0	0	0	0	0	0	0	0	0	0	0	0	0	0	0	0	0	0	0	0	0	0	0	0	0	0	0	0	0	0	0	0	0	0	0	0	0	0	0	0	0	0	0	0	0	0	0	0	0
GW612286X	0	0	0	0	0	0	0	0	0	0	0	0	0	0	0	0	0	0	0	0	0	0	0	0	0	0	0	0	0	0	0	0	0	0	0	0	0	0	0	0	0	0	0	0	0	0	0	0	0
GW615311X	0	0	0	0	0	0	0	0.0363591	0	0	0	0	0	0	0	0	0	0	0	0	0.10441	0	0	0	0	0	0	0	0	0	0	0	0	0	0	0	0	0	0	0	0	0	0	0	0	0	0	0	0
GW616030X	0	0	0	0	0	0	0	0	0	0	0	0	0	0	0	0	0	0	0	0	0	0	0	0	0	0	0	0	0	0	0	0	0	0	0	0	0	0	0	0	0	0	0	0	0	0	0	0	0
GW618013A	0	0	0	0	0	0	0	0.301918	0	0	0	0	0	0	0	0	0	0	0	0	0	0	0	0	0	0	0	0	0	0	0	0	0	0	0	0	0	0	0	0	0	0	0	0	0	0	0	0	0
GW621431X	0	0	0	0	0	0	0.0973951	0	0	0	0	0	0	0	0	0	0	0	0	0	0.208403	0	0	0	0	0	0	0	0	0	0	0	0	0	0	0	0	0	0	0	0	0	0	0	0	0	0	0	0
GW621581X	0	0	0	0	0	0	0	0.177347	0	0	0	0	0	0	0	0	0	0	0	0	0	0	0	0	0	0	0	0	0	0	0	0	0	0	0	0	0	0	0	0	0	0	0	0	0	0	0	0	0
GW621823A	0	0	0	0	0	0	0	0	0	0	0	0	0	0	0	0	0	0	0	0	0	0	0	0	0	0	0	0	0	0	0	0	0	0	0	0	0	0	0	0	0	0	0	0	0	0	0	0	0
GW621970X	0	0	0	0	0	0	0	0.0397474	0	0	0	0	0	0	0	0	0	0	0	0	0	0	0	0	0	0	0	0	0	0	0	0	0	0	0	0	0	0	0	0	0	0	0	0	0	0	0	0	0
GW621970X_KCGS	0	0	0	0	0	0	0	0	0	0	0	0	0	0	0	0	0	0	0	0	0	0	0	0	0	0	0	0	0	0	0	0	0	0	0	0	0	0	0	0	0	0	0	0	0	0	0	0	0
GW622475X	0	0	0	0	0	0	0.049335	0.213407	0	0	0	0	0	0	0	0	0	0	0	0	0	0	0	0	0	0	0	0	0	0	0	0	0	0	0	0	0	0	0	0	0	0	0	0	0	0	0	0	0
GW627512B	0	0	0	0	0	0	0	0	0	0	0	0	0	0	0	0	0	0	0	0	0	0	0	0	0	0	0	0	0	0	0	0	0	0	0	0	0	0	0	0	0	0	0	0	0	0	0	0	0
GW627834A	0	0	0	0	0	0	0	0	0	0	0	0	0	0	0	0	0	0	0	0	0	0	0	0	0	0	0	0	0	0	0	0	0	0	0	0	0	0	0	0	0	0	0	0	0	0	0	0	0
GW631581B	0	0	0	0	0	0	0	0	0	0	0	0	0	0	0	0	0	0	0	0	0	0	0	0	0	0	0	0	0	0	0	0	0	0	0	0	0	0	0	0	0	0	0	0	0	0	0	0	0
GW632046X	0	0	0	0	0	0	0	0	0	0	0	0	0	0	0	0	0	0	0	0	0	0	0	0	0	0	0	0	0	0	0	0	0	0	0	0	0	0	0	0	0	0	0	0	0	0	0	0	0
GW633459A	0	0	0	0	0	0	0	0	0	0	0	0	0	0	0	0	0	0	0	0	0	0	0	0	0	0	0	0	0	0	0	0	0	0	0	0	0	0	0	0	0	0	0	0	0	0	0	0	0
GW635815X	0	0	0	0	0	0	0	0	0	0	0	0	0	0	0	0	0	0	0	0	0	0	0	0	0	0	0	0	0	0	0	0	0	0	0	0	0	0	0	0	0	0	0	0	0	0	0	0	0
GW639905A	0	0	0	0	0	0	0	0	0	0	0	0	0	0	0	0	0	0.118827	0	0	0	0	0	0	0	0	0	0	0	0	0	0	0	0	0	0	0	0	0	0	0	0	0	0	0	0	0	0	0
GW651576X	0	0	0	0	0	0	0	0	0	0	0	0	0	0	0	0	0	0	0	0	0	0	0	0	0	0	0	0	0	0	0	0	0	0	0	0	0	0	0	0	0	0	0	0	0	0	0	0	0
GW654607A	0	0	0	0	0	0	0	0	0	0	0	0	0	0	0	0	0	0	0	0	0	0	0	0	0	0	0	0	0	0	0	0	0	0	0	0	0	0	0	0	0	0	0	0	0	0	0	0	0
GW654652C	0	0	0	0	0	0	0	0	0	0	0	0	0	0	0	0	0	0	0	0	0.414384	0	0	0	0	0	0	0	0	0	0	0	0	0	0	0	0	0	0	0	0	0	0	0	0	0	0	0	0
GW659009A	0	0	0	0	0	0	0	0	0	0	0	0	0	0	0	0	0	0	0	0	0	0	0	0	0	0	0	0	0	0	0	0	0	0	0	0	0	0	0	0	0	0	0	0	0	0	0	0	0
GW659386A_PKIS2	0	0	0.0377048	0	0	0	0	0	0	0	0	0	0	0	0	0	0	0	0	0	0.133657	0	0	0	0	0	0	0	0	0	0	0.0296464	0	0	0	0	0	0	0	0	0	0	0	0	0	0	0	0	0
GW659893X	0	0	0	0	0	0	0	0	0	0	0	0	0	0	0	0	0	0	0	0	0	0	0	0	0	0	0	0	0	0	0	0	0	0	0	0	0	0	0	0	0	0	0	0	0	0	0	0	0
GW663929X	0	0	0	0	0	0	0	0	0	0	0	0	0	0	0	0	0	0	0	0	0	0	0	0	0	0	0	0	0	0	0	0	0	0	0	0	0	0	0	0	0	0	0	0	0	0	0	0	0
GW664114X	0	0	0	0	0	0	0	0	0	0	0	0	0	0	0	0	0	0	0	0	0	0	0	0	0	0	0	0	0	0	0	0	0	0	0	0	0	0	0	0	0	0	0	0	0	0	0	0	0
GW673715X	0	0	0	0	0	0	0	0	0	0	0	0	0	0	0	0	0	0	0	0	0	0	0	0	0	0	0	0	0	0	0	0	0	0	0	0	0	0	0	0	0	0	0	0	0	0	0	0	0
GW678313X	0	0	0	0	0	0	0	0	0	0	0	0	0	0	0	0	0	0	0	0	0	0	0	0	0	0	0	0	0	0	0	0	0	0	0	0	0	0	0	0	0	0	0	0	0	0	0	0	0
GW679395X	0	0	0	0	0	0	0	0	0	0	0	0	0	0	0	0	0	0	0	0	0	0.0656807	0	0	0	0	0	0	0	0	0	0	0	0	0	0	0	0	0	0	0	0	0	0	0	0	0	0	0
GW679396X	0	0	0	0	0	0	0	0	0	0	0	0	0	0	0	0	0	0	0	0	0	0	0	0	0	0	0	0	0	0	0	0	0	0.376787	0	0	0	0	0	0	0	0	0	0	0	0	0	0	0
GW679410X	0	0	0	0	0	0	0	0.176832	0	0	0	0	0	0	0	0	0	0	0	0	0	0	0	0	0	0	0	0	0	0	0	0	0	0	0	0	0	0	0	0	0	0	0	0	0	0	0	0	0
GW679662X	0	0	0	0	0	0	0	0	0	0	0	0	0	0	0	0	0	0	0	0	0	0	0	0	0	0	0	0	0	0	0	0	0	0	0	0	0	0	0	0	0	0	0	0	0	0	0	0	0
GW680061X	0	0	0	0	0	0	0	0	0	0	0	0	0	0	0	0	0	0	0	0	0	0	0	0	0	0	0	0	0	0	0	0	0	0	0	0	0	0	0	0	0	0	0	0	0	0	0	0	0
GW680191X	0	0	0	0	0	0	0	0	0	0	0	0	0	0	0	0	0	0	0	0	0	0	0	0	0	0	0	0	0	0	0	0	0	0	0	0	0	0	0	0	0	0	0	0	0	0	0	0	0
GW680338X	0	0	0	0	0	0	0	0	0	0	0	0	0	0	0	0	0	0	0	0	0	0	0	0	0	0	0	0	0	0	0	0	0	0	0	0	0	0	0	0	0	0	0	0	0	0	0	0	0
GW680903X	0	0	0	0	0	0	0	0	0	0	0	0	0	0	0	0	0	0	0	0	0	0	0	0	0	0	0	0	0	0	0	0	0	0	0	0	0	0	0	0	0	0	0	0	0	0	0	0	0
GW680908A	0	0	0	0	0	0	0	0	0	0	0	0	0	0	0	0	0	0	0	0	0	0	0	0	0	0	0	0	0	0	0	0	0	0	0	0	0	0	0	0	0	0	0	0	0	0	0	0	0
GW680975X	0	0	0	0	0	0	0	0	0	0	0	0	0	0	0	0	0	0	0	0	0	0	0	0	0	0	0	0	0	0	0	0	0	0	0	0	0	0	0	0	0	0	0	0	0	0	0	0	0
GW681170A	0	0	0	0	0	0	0	0	0	0	0	0	0	0	0	0	0	0	0	0	0	0	0	0	0	0	0	0	0	0	0	0	0	0	0	0	0	0	0	0	0	0	0	0	0	0	0	0	0
GW681251X	0	0	0	0	0	0	0	0	0	0	0	0	0	0	0	0	0	0	0	0	0	0	0	0	0	0	0	0	0	0	0	0	0	0	0	0	0	0	0	0	0	0	0	0	0	0	0	0	0
GW682569X	0.123518	0	0	0	0	0	0	0	0	0.12128	0	0	0	0	0	0	0	0	0	0	0	0	0	0	0	0	0	0	0	0	0	0	0	0	0	0	0	0	0	0	0	0	0	0	0	0	0	0	0
GW682841X	0	0	0	0	0	0	0	0	0	0	0	0	0	0	0	0	0	0	0	0	0.768794	0	0	0	0	0	0	0	0	0	0	0	0	0	0	0	0	0	0	0	0	0	0	0	0	0	0	0	0
GW683003X	0	0	0	0	0	0	0	0	0	0	0	0	0	0	0	0	0	0	0	0	0	0	0	0	0	0	0	0	0	0	0	0	0	0	0	0	0	0	0	0	0	0	0	0	0	0	0	0	0
GW683109X	0	0	0	0	0	0	0	0	0	0	0	0	0	0	0	0	0	0	0	0	0	0	0	0	0	0	0	0	0	0	0	0	0	0	0	0	0	0	0	0	0	0	0	0	0	0	0	0	0
GW683134A_KCGS	0	0	0	0	0	0	0	0	0	0	0	0	0	0	0	0	0	0	0	0	0	0	0	0	0	0	0	0	0	0	0	0	0	0	0	0	0	0	0	0	0	0	0	0	0	0	0	0	0
GW683134A_PKIS1	0	0	0	0	0	0	0	0	0	0	0	0	0	0	0	0	0	0	0	0	0	0	0	0	0	0	0	0	0	0	0	0	0	0	0	0	0	0	0	0	0	0	0	0	0	0	0	0	0
GW683768X	0	0	0	0	0	0	0	0	0	0	0	0	0	0	0	0	0	0	0	0	0	0	0	0	0	0	0	0	0	0	0	0	0	0	0	0	0	0	0	0	0	0	0	0	0	0	0	0	0
GW684088X	0	0	0	0	0	0	0	0	0	0	0	0	0	0	0	0	0	0	0	0	0	0	0	0	0	0	0	0	0	0	0	0	0	0	0	0	0	0	0	0	0	0	0	0	0	0	0	0	0
GW684374X	0	0	0	0	0	0	0	0	0	0	0	0	0	0	0	0	0	0	0	0	0	0	0	0	0	0	0	0	0	0	0	0	0	0	0	0	0	0	0	0	0	0	0	0	0	0	0	0	0
GW684941X	0	0	0	0	0	0	0	0	0	0	0	0	0	0	0	0	0	0	0	0	0	0	0.0427282	0.0435801	0	0	0	0	0	0	0	0	0.0470221	0	0	0	0	0	0	0	0	0	0	0	0	0	0	0	0
GW693028X	0	0	0	0	0	0	0	0.211548	0	0	0.236053	0	0	0	0	0	0	0	0	0	0	0	0	0	0	0	0	0	0	0	0	0	0	0	0	0	0	0	0	0	0	0	0	0	0	0	0	0	0
GW693481X	0	0	0	0	0	0	0	0.444238	0	0	0	0	0	0	0	0	0	0	0	0	0	0	0	0	0	0	0	0	0	0	0	0	0	0	0	0	0	0	0	0	0	0	0	0	0	0	0	0	0
GW693881A	0	0	0	0	0	0	0	0	0	0	0	0	0	0	0	0	0	0	0	0	0	0	0	0	0	0	0	0	0	0	0	0	0	0	0	0	0	0	0	0	0	0	0	0	0	0	0	0	0
GW693917A	0	0	0	0	0	0	0	0	0	0	0	0	0	0	0	0	0	0	0	0	1	0	0	0	0	0	0	0	0	0	0	0	0	0	0	0	0	0	0	0	0	0	0	0	0	0	0	0	0
GW694077X	0.159813	0	0	0	0	0	0	0	0	0	0	0	0	0	0	0	0	0	0	0	0	0	0	0	0	0	0.128981	0	0	0	0	0	0	0	0	0	0	0	0	0	0	0	0	0	0	0	0	0	0
GW694234A	0	0	0	0	0	0	0	0	0	0	0	0	0	0	0	0	0	0	0	0	0	0	0	0	0	0	0	0	0	0	0	0	0	0	0	0	0	0	0	0	0	0	0	0	0	0	0	0	0
GW694590A	0	0	0	0	0	0	0	0	0	0	0	0	0	0	0	0	0	0	0	0	0	0	0	0	0	0	0	0	0	0	0	0	0	0	0	0	0	0	0	0	0	0	0	0	0	0	0	0	0
GW695874X	0	0	0	0	0	0	0	0.290183	0	0	0	0	0	0	0	0	0	0	0	0	0	0	0	0	0	0	0	0	0	0	0	0	0	0	0	0	0	0	0	0	0	0	0	0	0	0	0	0	0
GW696155X	0.118267	0	0	0	0	0	0	0	0	0.101005	0	0	0	0	0	0	0	0	0	0	0	0	0.0253944	0	0	0	0.0323463	0	0	0	0	0	0.0223121	0	0	0	0	0	0	0	0	0	0	0	0	0	0	0	0
GW697999A	0	0	0	0	0	0	0	0	0	0	0	0	0	0	0	0	0	0	0	0	0	0	0	0	0	0	0	0	0	0	0	0	0	0	0	0	0	0	0	0	0	0	0	0	0	0	0	0	0
GW700494A	0	0	0	0	0	0	0	0	0	0	0	0	0	0	0	0	0	0	0	0	0	0	0	0	0	0	0	0	0	0	0	0	0	0	0	0	0	0	0	0	0	0	0	0	0	0	0	0	0
GW701032X	0	0	0	0	0	0	0	0	0	0	0.403951	0	0	0	0	0	0	0	0	0	0.655973	0	0	0	0	0	0	0	0	0	0	0	0	0	0	0	0	0	0	0	0	0	0	0	0	0	0	0	0
GW701424A	0	0	0	0	0	0	0	0	0	0	0	0	0	0	0	0	0	0	0	0	0	0	0	0	0	0	0	0	0	0	0	0	0	0	0	0	0	0	0	0	0	0	0	0	0	0	0	0	0
GW703087X	0	0	0	0	0	0	0	0	0	0	0	0	0	0	0	0	0	0	0	0	0	0	0	0	0	0	0	0	0	0	0	0	0	0	0	0	0	0	0	0	0	0	0	0	0	0	0	0	0
GW708893X	0	0	0	0	0	0	0	0	0	0	0	0	0	0	0	0	0	0	0	0	0	0	0	0	0	0	0	0	0	0	0	0	0	0	0	0	0	0	0	0	0	0	0	0	0	0	0	0	0
GW709199X	0	0	0	0	0	0	0	0	0	0	1	0	0	0	0	0	0	0	0	0	0	0	0	0	0	0	0	0	0	0	0	0	0	0	0	0	0	0	0	0	0	0	0	0	0	0	0	0	0
GW709213X	0	0	0	0	0	0	0	0.270269	0	0	0	0	0	0	0	0	0	0	0	0	0	0	0	0	0	0	0	0	0	0	0	0	0	0	0	0	0	0	0	0	0	0	0	0	0	0	0	0	0
GW711782X	0	0	0	0	0	0	0	0.167333	0	0	0	0	0	0	0	0	0	0	0	0	0	0	0	0	0	0	0	0	0	0	0	0	0	0	0	0	0	0	0	0	0	0	0	0	0	0	0	0	0
GW743024X	0.0201973	0	0	0	0	0	0	0	0	0	0	0	0	0	0	0	0	0	0	0	0	0	0	0	0	0	0	0	0	0	0	0	0	0	0	0	0	0	0	0	0	0	0	0	0	0	0	0	0
GW759710A	0	0	0	0	0	0	0	0	0.707437	0	0	0	0	0	0	0	0	0	0	0	0	0	0	0	0	0	0	0	0	0	0	0	0	0	0	0	0	0	0	0	0	0	0	0	0	0	0	0	0
GW767488X	0.0948834	0	0	0	0	0	0.022002	0	0	0.0204083	0	0	0	0	0	0	0	0	0	0	0	0	0	0	0	0	0.030681	0	0	0	0	0	0	0	0	0	0	0	0	0	0	0	0	0	0	0	0.026487	0.0293861	0
GW768504A	0	0	0	0	0	0	0	0	0	0	0	0	0	0	0	0	0	0	0	0	0	0	0	0	0	0	0	0	0	0	0	0	0	0	0	0	0	0	0	0	0	0	0	0	0	0	0	0	0
GW769076X	0	0	0	0	0	0	0	0	0	0	0	0	0	0	0	0	0	0	0	0	0	0	0	0	0	0	0	0	0	0	0	0	0	0	0	0	0	0	0	0	0	0	0	0	0	0	0	0	0
GW770220A	0.34831	0	0	0	0	0	0	0	0	0	0	0	0	0	0	0	0	0	0	0	0	0	0	0	0	0	0	0	0	0	0	0	0	0	0	0	0	0	0	0	0	0	0	0	0	0	0	0	0
GW770249A	0	0	0	0	0	0	0	0	0	0	0	0	0	0	0	0	0	0	0	0	0	0	0	0	0	0	0	0	0	0	0	0	0	0	0	0	0	0	0	0	0	0	0	0	0	0	0	0	0
GW770249A_KCGS	0	0	0	0	0	0	0	0	0	0	0	0	0	0	0	0	0	0	0	0	0	0	0	0	0	0	0	0	0	0	0	0	0	0	0	0	0	0	0	0	0	0	0	0	0	0	0	0	0
GW770249X	0	0	0	0	0	0	0	0	0	0	0	0	0	0	0	0	0	0	0	0	0	0	0	0	0	0	0	0	0	0	0	0	0	0	0	0	0	0	0	0	0	0	0	0	0	0	0	0	0
GW771127A	0	0	0	0	0	0	0	0	0	0	0	0	0	0	0	0	0	0	0	0	0	0	0	0	0	0	0	0	0	0	0	0	0	0	0	0	0	0	0	0	0	0	0	0	0	0	0	0	0
GW772405X	0	0	0	0	0	0	0	0	0	0	0	0	0	0	0	0	0	0	0	0	0	0	0	0	0	0	0	0	0	0	0	0	0	0	0	0	0	0	0	0	0	0	0	0	0	0	0	0	0
GW775604X	0	0	0	0	0	0	0	0	0	0	0	0	0	0	0	0	0	0	0	0	0	0	0	0	0	0	0	0	0	0	0	0	0	0	0	0	0	0	0	0	0	0	0	0	0	0	0	0	0
GW775608X	0	0	0	0	0.053062	0	0	0	0	0	0	0	0	0	0.0679063	0	0	0	0	0	0	0	0	0	0	0	0	0	0	0	0	0	0	0	0.110637	0.084063	0	0	0	0	0	0	0	0	0	0	0	0	0
GW775610X	0	0	0	0	0	0	0	0	0	0	0	0	0	0	0	0	0	0	0	0	0	0	0	0	0	0	0	0	0	0	0	0	0	0	0	0	0	0	0	0	0	0	0	0	0	0	0	0	0
GW776245A	0	0	0	0	0	0	0	0.194367	0	0	0	0	0	0	0	0	0	0	0	0	0	0	0	0	0	0	0	0	0	0	0	0	0	0	0	0	0	0	0	0	0	0	0	0	0	0	0	0	0
GW777257X	0	0	0	0	0	0	0	0.440957	0.0905519	0	0	0	0	0	0	0	0	0	0	0	0	0	0	0	0	0	0	0	0	0	0	0	0	0	0	0	0	0	0	0	0	0	0	0	0	0	0	0	0
GW778894X	0	0	0	0.0268719	0	0	0	0	0	0	0	0	0	0	0	0	0	0	0	0	0	0	0	0	0	0	0	0	0	0	0	0	0	0	0	0	0	0	0	0	0	0	0	0	0.022729	0.0210238	0.0725723	0.0456104	0.0282191
GW779439X_PKIS1	0	0	0	0	0	0	0	0	0	0.0292138	0	0	0	0	0	0	0	0	0	0	0	0	0	0	0	0	0	0	0	0	0	0	0	0	0	0	0	0	0	0	0	0	0	0	0.0336152	0	0.0339509	0.027063	0
GW779439X_PKIS2	0	0	0	0	0	0	0	0	0	0.0281424	0	0	0	0	0	0	0	0	0	0	0	0	0	0	0	0	0	0	0	0	0	0	0	0	0	0	0	0	0	0	0	0	0	0	0	0	0.0372581	0.0371748	0
GW780056X	0	0	0	0	0.0239917	0	0	0	0	0	0	0	0	0	0	0	0	0	0	0	0	0	0	0	0	0	0	0	0	0	0	0	0	0	0.0288053	0	0	0	0	0	0	0	0	0	0	0.022558	0.0432425	0	0
GW780159X	0	0	0	0	0	0	0	0.811978	0	0	0	0	0	0	0	0	0	0	0	0	0	0	0	0	0	0	0	0	0	0	0	0	0	0	0	0	0	0	0	0	0	0	0	0	0	0	0	0	0
GW781483X	0	0	0	0	0	0	0	0	0	0	0	0	0	0	0	0	0	0	0	0	0	0	0	0	0	0	0	0	0	0	0	0.234948	0	0	0	0	0	0	0	0	0	0	0	0	0	0	0	0	0
GW782612X	0	0	0.0468497	0	0	0	0.103764	0.0563901	0.173303	0	0	0	0	0	0	0	0	0	0	0	0	0	0.0427675	0	0	0.0577311	0	0	0	0	0	0	0	0	0	0	0	0	0	0	0	0	0	0	0	0	0	0	0
GW782912X	0	0	0	0	0	0	0	0	0	0	0	0	0	0	0	0.307352	0.305573	0	0	0	0	0	0	0	0	0	0	0	0	0	0	0	0	0	0	0	0	0	0	0	0	0	0	0	0	0	0	0	0
GW784307A	0	0.0721741	0.0386344	0	0	0	0.296633	0.0453929	0	0.0313444	0	0	0	0	0	0	0	0	0	0	0	0	0	0	0	0.11013	0	0.0433451	0.0384304	0	0	0	0	0	0	0	0	0	0	0	0	0	0	0	0	0	0	0	0
GW784684X	0	0	0	0	0	0	0	0	0	0	0	0	0	0	0	0	0	0	0	0	0	0	0	0	0	0	0	0	0	0	0	0	0	0	0	0	0	0	0	0	0	0	0	0	0	0	0	0	0
GW784752X	0	0	0	0	0	0	0.172882	0.0807872	0	0	0	0	0	0	0	0	0	0	0	0	0	0	0	0	0	0.0840194	0	0	0	0	0	0	0	0	0	0	0	0	0	0	0	0	0	0	0	0	0	0	0
GW785404X	0	0	0	0	0	0	0	0	0	0	0	0	0	0	0	0	0	0	0	0	0	0	0	0	0	0	0	0	0	0	0	0	0	0	0	0	0	0	0	0	0	0	0	0	0	0	0	0	0
GW785804X	0	0	0	0	0	0	0	0.310428	0	0	0	0	0	0	0	0	0	0	0	0	0	0	0	0	0	0	0	0	0	0	0	0	0	0	0	0	0	0	0	0	0	0	0	0	0	0	0	0	0
GW785974X	0	0	0	0	0	0	0	0	0	0	0	0	0	0	0	0	0	0	0	0	0	0	0	0	0	0	0	0	0	0	0	0	0	0	0	0	0	0	0	0	0	0	0	0	0	0	0	0	0
GW786460X	0	0	0	0	0	0	0	0.698308	0	0	0	0	0	0	0	0	0	0	0	0	0	0	0	0	0	0	0	0	0	0	0	0	0	0	0	0	0	0	0	0	0	0	0	0	0	0	0	0	0
GW787226A	0	0	0	0	0	0	0	0	0	0	0	0	0	0	0	0	0	0	0	0	0	0	0	0.0868666	0	0	0	0	0	0	0	0	0	0	0	0	0	0	0	0	0	0	0	0	0	0	0	0	0
GW789449X	0	0	0	0	0	0	0	0	0	0	0	0	0	0	0	0	0	0	0	0	0	0	0	0	0	0	0	0	0	0	0	0	0	0	0	0	0	0	0	0	0	0	0	0	0	0	0	0	0
GW792479X	0	0	0	0	0	0	0	0.333139	0	0	0	0	0	0	0	0	0	0	0	0	0	0	0	0	0	0	0	0	0	0	0	0	0	0	0	0	0	0	0	0	0	0	0	0	0	0	0	0	0
GW794726X	0	0	0	0	0	0	0	0	0	0	0	0	0	0	0	0	0	0	0	0	0	0	0	0	0	0	0	0	0	0	0	0	0	0	0	0	0	0	0	0	0	0	0	0	0	0	0	0	0
GW795486X	0	0	0	0	0	0	0	0	0	0	0	0	0	0	0	0	0	0	0	0	0	0	0	0	0	0	0	0	0	0	0	0	0	0	0	0	0	0	0	0	0	0	0	0	0	0	0	0	0
GW795493X	0	0	0	0	0	0	0	0	0	0	0	0	0	0	0	0	0	0	0	0	0	0	0	0	0	0	0	0	0	0	0	0	0	0	0	0	0	0	0	0	0	0	0	0	0	0	0	0	0
GW796920X	0	0	0	0	0	0	0	0	0	0	0	0	0	0	0	0	0	0	0	0	0	0	0	0	0	0	0	0	0	0	0	0	0	0	0	0	0	0	0	0	0	0	0	0	0	0	0	0	0
GW799251X	0	0	0	0	0	0	0	0	0	0	0	0	0	0	0	0	0	0	0	0	0	0	0	0	0	0	0	0	0	0	0	0	0	0	0	0	0	0	0	0	0	0	0	0	0	0	0	0	0
GW800172X	0	0	0	0	0	0	0	0	0	0	0	0	0	0	0	0	0	0	0	0	0	0	0	0	0	0	0	0	0	0	0	0	0	0	0	0	0	0	0	0	0	0	0	0	0	0	0	0	0
GW801372X	0.0385731	0	0	0	0	0	0.0229019	0	0	0	0	0	0	0	0	0	0	0	0	0	0.0326819	0	0	0	0	0	0	0	0	0	0	0	0	0	0	0	0	0	0	0.0224659	0	0	0	0	0	0	0	0	0
GW804482X	0	0	0	0	0	0	0	0	0	0	0	0	0	0	0	0	0	0	0	0	0.32091	0	0	0	0	0	0	0	0	0	0	0	0	0	0	0	0	0	0	0	0	0	0	0	0	0	0	0	0
GW805758X	0	0	0	0	0	0	0	0	0	0	0	0	0	0	0	0	0	0	0	0	0	0	0	0	0	0	0	0	0	0	0	0	0	0	0	0	0	0	0	0	0	0	0	0	0	0	0	0	0
GW806290X	0	0	0	0	0	0	0	0	0	0	0	0	0	0	0	0	0	0	0	0	0	0	0	0	0	0	0	0	0	0	0	0	0	0	0	0	0	0	0	0	0	0	0	0	0	0	0.0245493	0	0
GW806742X	0	0	0	0	0	0	0	0	0	0	0	0	0	0	0	0	0	0	0	0	0	0	0	0	0	0	0	0	0	0	0	0	0	0	0	0	0	0	0	0	0	0	0	0	0	0	0	0	0
GW807930X	0	0	0	0	0	0	0	0	0	0	0	0	0	0	0	0	0	0	0	0	0	0	0	0	0	0	0	0	0	0	0	0	0	0	0	0	0	0	0	0	0	0	0	0	0	0	0	0	0
GW807982X_KCGS	0	0	0	0	0	0	0	0	0	0	0	0	0	0	0	0	0	0	0	0	0	0	0	0	0	0	0	0	0	0	0	0	0	0	0	0	0	0	0	0	0	0	0	0	0	0	0	0	0
GW809893X	0	0	0	0	0	0	0	0	0	0	0	0	0	0	0	0	0	0	0	0	0	0	0	0	0	0	0	0	0	0	0	0	0	0	0	0	0	0	0	0	0	0	0	0	0	0	0	0	0
GW809897X	0	0	0	0	0	0	0	0	0	0	0	0	0	0	0	0	0	0	0	0	0	0	0.0729569	0.088518	0	0	0	0	0	0	0	0	0	0	0	0	0	0	0	0	0	0	0	0	0	0	0	0	0
GW810083X	0	0	0	0	0	0	0	0.197507	0	0	0	0	0	0	0	0	0	0	0	0	0	0	0	0	0	0	0	0	0	0	0	0	0	0	0	0	0	0	0	0	0	0	0	0	0	0	0	0	0
GW810372X	0	0	0	0	0	0	0	0	0	0	0	0	0	0	0	0	0	0	0	0	0	0	0	0	0	0	0	0	0	0	0	0	0	0	0	0	0	0	0	0	0	0	0	0	0	0	0	0	0
GW810437X	0	0	0	0	0	0	0	0	0	0	0	0	0	0	0	0	0	0	0	0	0	0	0	0	0	0	0	0	0	0	0	0	0	0	0	0	0	0	0	0	0	0	0	0	0	0	0	0	0
GW810576X	0	0	0	0	0	0	0	0	0	0	0	0	0	0	0	0	0	0	0	0	0	0	0	0	0	0	0	0	0	0	0	0	0	0	0	0	0	0	0	0	0	0	0	0	0	0	0	0	0
GW810578X	0	0	0	0	0	0	0	0	0	0	0	0	0	0	0	0	0	0	0	0	0	0	0	0	0	0	0	0	0	0	0	0	0	0	0	0	0	0	0	0	0	0	0	0	0	0	0	0	0
GW811168X	0	0	0	0	0	0	0.175368	0	0	0	0	0	0	0	0	0	0	0	0	0	0	0	0	0	0	0	0	0	0	0	0	0	0	0	0	0	0	0	0	0	0	0	0	0	0	0	0	0	0
GW811603A	0	0	0	0	0	0	0	0	0	0	0	0	0	0	0	0	0	0	0	0	0	0	0	0	0	0	0	0	0	0	0	0	0	0	0	0	0	0	0	0	0	0	0	0	0	0	0	0	0
GW811761X	0	0	0	0	0	0	0	0	0	0	0	0	0	0	0	0	0	0	0	0	0.154536	0	0	0	0	0	0	0	0	0	0	0	0	0	0	0	0	0	0	0	0	0	0	0	0	0	0	0	0
GW812171X	0	0	0	0	0	0	0	0.439605	0	0	0	0	0	0	0	0	0	0	0	0	0	0	0	0	0	0	0	0	0	0	0	0	0	0	0	0	0	0	0	0	0	0	0	0	0	0	0	0	0
GW813244A	0	0	0	0	0	0	0	0	0	0	0	0	0	0	0	0	0	0	0	0	0	0	0	0	0	0	0	0	0	0	0	0	0	0	0	0	0	0	0	0	0	0	0	0	0	0	0	0	0
GW813360X	0	0	0.193446	0	0	0	0	0	0	0	0	0	0	0	0	0	0	0	0	0	0	0	0	0	0	0.226928	0	0	0	0	0	0	0	0	0	0	0	0	0	0	0	0	0	0	0	0	0	0	0
GW814408X	0	0	0	0	0	0	0	0	0	0	0	0	0	0	0	0	0	0	0	0	0	0	0	0	0	0	0	0	0.0931407	0	0	0	0	0	0	0	0	0	0	0	0	0	0	0	0	0	0	0	0
GW817394X	0	0	0	0	0	0	0	0	0	0	0	0	0	0	0	0	0	0	0	0	0	0	0	0	0	0	0	0	0	0	0	0	0	0	0	0	0	0	0	0	0	0	0	0	0	0	0	0	0
GW819077X	0	0	0	0	0	0	0	0	0	0	0	0	0	0	0	0	0	0	0	0	0	0	0	0	0	0	0	0	0	0	0	0	0	0	0	0	0	0	0	0	0	0	0	0	0	0	0	0	0
GW819776X	0	0	0	0	0	0	0	0	0	0	0	0	0	0	0	0	0	0	0	0	0	0	0	0	0	0	0	0	0	0	0	0	0	0	0	0	0	0	0	0	0	0	0	0	0	0	0	0	0
GW824645A_PIKS1	0	0	0	0	0	0	0	0	0	0	0	0	0	0	0	0	0	0	0	0	0	0	0	0	0	0	0	0	0	0	0	0	0	0	0	0	0	0	0	0	0	0	0	0	0	0	0	0	0
GW824645A_PKIS2	0	0	0	0	0	0	0	0	0	0	0	0	0	0	0	0	0	0	0	0	0	0	0	0	0	0	0	0	0	0	0	0	0	0	0	0	0	0	0	0	0	0	0	0	0	0	0	0	0
GW827106X	0	0	0	0	0	0	0	0.0650232	0	0	0	0	0	0	0	0	0	0	0	0	0	0	0	0	0	0	0	0	0	0	0	0	0	0	0	0	0	0	0	0	0	0.0656172	0	0	0	0	0	0	0
GW827396X	0	0	0	0	0	0	0	0	0	0	0	0	0	0	0	0	0	0	0	0	0	0	0	0	0	0	0	0	0	0	0	0	0	0	0	0	0	0	0	0	0	0	0	0	0	0	0	0	0
GW827654A	0	0	0.0563237	0	0	0	0	0	0	0	0	0	0	0	0	0	0	0	0	0	0	0	0.0648989	0.0455704	0	0	0	0	0	0	0	0	0	0	0	0	0	0	0	0	0	0	0	0	0	0	0	0	0
GW828206X	0	0	0	0	0	0	0	0	0	0	0	0	0	0	0	0	0	0	0	0	0	0	0	0	0	0	0	0	0	0	0	0	0	0	0	0	0	0	0	0	0	0	0	0	0	0	0	0	0
GW829055X	0	0	0	0	0	0	0	0	0	0	0	0	0	0	0	0	0	0	0	0	0	0	0	0	0	0	0	0	0.0934344	0	0	0	0	0	0	0	0	0	0	0	0	0	0	0	0	0	0	0	0
GW829058X	0	0	0	0	0	0	0	0	0	0	0	0	0	0	0	0	0	0	0	0	0	0	0	0	0	0	0	0	0	0	0	0	0	0	0	0	0	0	0	0	0	0	0	0	0	0	0	0	0
GW829115X	0	0	0	0	0	0	0	0	0	0	0	0	0	0	0	0	0	0	0	0	0	0	0	0	0	0	0	0	0	0	0	0	0	0	0	0	0	0	0	0	0	0	0	0	0	0	0	0	0
GW829116X	0	0	0	0	0	0	0	0	0	0	0	0	0	0	0	0	0	0	0	0	0	0	0	0	0	0	0	0	0	0	0	0	0	0	0	0	0	0	0	0	0	0	0	0	0	0	0	0	0
GW829350X	0	0	0	0	0	0	0	0	0	0	0.679169	0	0	0	0	0	0	0	0	0	0	0	0	0	0	0	0	0	0	0	0	0	0	0	0	0	0	0	0	0	0	0	0	0	0	0	0	0	0
GW829351X	0	0	0	0	0	0	0	0	0	0	0	0	0	0	0	0	0	0	0	0	0	0	0	0	0	0	0	0	0	0	0	0	0	0	0	0	0	0	0	0	0	0	0	0	0	0	0	0	0
GW829906X	0	0	0	0	0	0	0	0	0	0	0	0	0	0	0	0	0	0	0	0	0	0	0	0	0	0	0	0	0	0	0	0	0	0	0	0	0	0	0	0	0	0	0	0	0	0	0	0	0
GW830263A	0	0	0	0	0	0	0	0	0	0	0	0	0	0	0	0	0	0	0	0	0	0	0.129191	0.145113	0	0	0	0	0	0	0	0	0	0	0	0	0	0	0	0	0	0	0	0	0	0	0	0	0
GW830365A	0.0592943	0	0	0	0	0	0	0	0	0	0	0	0	0	0	0	0	0	0	0	0	0	0.0756527	0.0811674	0	0	0	0	0	0	0	0	0	0	0	0	0	0	0	0	0	0	0	0	0	0	0	0	0
GW830707A	0	0.0169613	0.0312493	0	0	0	0	0	0	0	0	0	0	0	0	0	0	0	0	0	0.0733164	0	0	0	0	0.0264796	0	0	0	0	0	0.0193862	0	0	0	0	0	0	0	0	0.0155962	0.0220223	0	0	0	0	0	0	0
GW830899A	0.0387424	0	0	0	0	0	0	0	0	0.0254624	0	0	0	0	0	0	0	0	0	0	0	0	0.0243174	0	0	0	0	0	0	0	0	0	0	0	0.0376689	0.0362331	0	0	0	0	0	0	0	0	0	0	0	0	0
GW830900A	0.0693883	0	0	0	0	0	0	0	0	0.230166	0	0	0	0	0	0	0	0	0	0	0	0	0.0668655	0.0994947	0	0	0	0	0	0	0	0	0	0	0	0	0	0	0	0	0	0	0	0	0	0	0	0	0
GW831090X	0	0	0	0	0	0	0	0	0	0	0	0	0	0	0	0	0	0	0	0	0	0.0279292	0	0	0	0	0	0	0	0	0	0	0	0	0	0	0	0	0	0	0	0	0	0	0	0	0	0	0
GW831091X	0	0	0	0	0	0	0	0	0	0	0	0	0	0	0	0	0	0	0	0	0	0	0	0	0	0	0	0	0	0	0	0	0	0	0	0	0	0	0	0	0	0	0	0	0	0	0	0	0.136063
GW832467X	0	0	0	0	0	0	0	0	0	0	0	0	0	0	0	0	0	0	0	0	0	0	0	0	0	0	0	0	0	0	0	0	0	1	0	0	0	0	0	0	0	0	0	0	0	0	0	0	0
GW833373X	0	0	0	0	0	0	0	0.0824105	0	0	0	0	0	0	0	0	0	0	0	0	0	0	0	0	0	0	0	0	0	0	0	0	0	0	0	0	0	0	0	0	0	0	0	0	0	0	0	0	0
GW835314X	0	0	0	0	0	0	0	0.340195	0	0	0	0	0	0	0	0	0	0	0	0	0	0	0	0	0	0.0453402	0	0	0	0	0	0	0	0	0	0	0	0	0	0	0	0	0	0	0	0	0	0	0
GW839464X	0	0	0	0	0	0	0	0	0	0	0	0	0	0	0	0	0	0	0	0	0	0	0	0	0	0	0	0	0	0	0	0	0	0	0	0	0	0	0	0	0	0	0	0	0	0	0	0	0
GW846105X	0	0	0	0	0	0	0	0	0	0	0	0	0	0	0	0	0	0	0	0	0	0.243854	0	0	0	0	0	0	0	0	0	0	0	0	0	0	0	0	0	0	0	0	0	0	0	0	0	0	0
GW852849X	0	0	0	0	0	0	0	0	0	0	0	0	0	0	0	0	0	0	0	0	0	0	0	0	0	0	0	0	0	0	0	0	0	0	0	0	0	0	0	0	0	0	0	0	0	0	0	0	0
GW853606X	0	0	0	0	0	0	0	0	0	0	0	0	0	0	0	0	0	0	0	0	0	0	0	0	0	0	0	0	0	0	0	0	0	0	0	0	0	0	0	0	0	0	0	0	0	0	0	0	0
GW853609X	0	0	0	0	0	0	0	0	0	0	0	0	0	0	0	0	0	0	0	0	0	0	0	0	0	0	0	0	0	0	0	0	0	0	0	0	0	0	0	0	0	0	0	0	0	0	0	0	0
GW854278X	0	0	0	0	0	0	0	0	0	0	0	0	0	0	0	0	0	0	0	0	0	0	0	0	0	0	0	0	0	0	0	0	0	0	0	0	0	0	0	0	0	0	0	0	0	0	0	0	0
GW855857X	0	0	0	0	0	0	0	0.487365	0	0	0	0	0	0	0	0	0	0	0	0	0	0	0	0	0	0	0	0	0	0	0	0	0	0	0	0	0	0	0	0	0	0	0	0	0	0	0	0	0
GW856795X	0	0	0	0	0	0	0	0	0	0	0	0	0	0	0	0	0	0	0	0	0	0	0	0	0	0	0	0	0	0	0	0	0	0	0	0	0	0	0	0	0	0	0	0	0	0	0	0	0
GW856804X	0	0	0	0	0	0	0	0	0	0	0	0	0	0	0	0	0	0	0	0	0	0	0	0	0	0	0	0	0	0	0	0	0	0	0	0	0	0	0	0	0	0	0	0	0	0	0	0	0
GW856805X	0	0	0.0333	0	0	0	0	0	0	0	0	0	0	0	0	0	0	0	0	0	0	0	0	0	0	0.0456847	0	0	0	0	0	0	0	0	0	0	0	0	0	0	0	0	0	0	0	0	0	0	0
GW857175X	0	0	0	0	0	0	0	0.111421	0	0	0	0	0	0	0	0	0	0	0	0	0	0	0	0	0	0	0	0	0	0	0	0	0	0	0	0	0	0	0	0	0	0	0	0	0	0	0	0	0
GW861893X	0	0	0	0	0	0	0	0	0	0	0	0	0	0	0	0	0	0	0	0	0	0	0	0	0	0	0	0	0	0	0	0	0	0	0	0	0	0	0	0	0	0	0	0	0	0	0	0	0
GW867587X	0	0	0	0	0	0	0	0	0	0	0	0	0	0	0	0	0	0	0	0	0	0	0	0	0	0	0	0	0	0	0	0	0	0	0	0	0	0	0	0	0	0	0	0	0	0	0	0	0
GW867588X	0	0	0	0	0	0	0	0	0	0	0	0	0	0	0	0	0	0	0	0	0	0	0	0	0	0	0	0	0	0	0	0	0	0	0	0	0	0	0	0	0	0	0	0	0	0	0	0	0
GW868318X	0	0	0	0	0	0	0	0	0	0	0	0	0	0	0	0	0	0	0	0	0	0	0	0	0	0	0	0	0	0	0	0	0	0	0	0	0	0	0	0	0	0	0	0	0	0	0	0	0
GW869516X	0	0	0	0	0	0	0	0	0	0	0	0	0	0	0	0	0	0	0	0	0	0	0	0	0	0	0	0	0	0	0	0	0	0	0	0	0	0	0	0	0	0	0	0	0	0	0	0	0
GW869640X	0	0	0	0	0	0	0	0.38412	0	0	0	0	0	0	0	0	0	0	0	0	0	0	0	0	0	0	0	0	0	0	0	0	0	0	0	0	0	0	0	0	0	0	0	0	0	0	0	0	0
GW869641X	0	0	0	0	0	0	0	0.340648	0	0	0	0	0	0	0	0	0	0	0	0	0	0	0	0	0	0	0	0	0	0	0	0	0	0	0	0	0	0	0	0	0	0	0	0	0	0	0	0	0
GW869810X	0	0	0	0	0	0	0	0	0	0	0	0	0	0	0	0	0	0	0	0	0	0	0	0	0	0	0	0	0	0	0	0	0	0	0	0	0	0	0	0	0	0	0	0	0	0	0	0	0
GW869979X	0	0	0	0	0	0	0	0	0	0	0	0	0	0	0	0	0	0	0	0	0	0	0	0	0	0	0	0	0	0	0	0	0	0	0	0	0	0	0	0	0	0	0	0	0	0	0	0	0
GW872411X	0	0	0	0	0	0	0	0.0848737	0	0	0	0	0	0	0	0	0	0	0	0	0	0	0	0	0	0	0	0	0	0	0	0	0	0	0	0	0	0	0	0	0	0	0	0	0	0	0	0	0
GW873004X	0	0	0	0	0	0	0	0.135439	0	0	0	0	0	0	0	0	0	0	0	0	0	0	0	0	0	0	0	0	0	0	0	0	0	0	0	0	0	0	0	0	0	0	0	0	0	0	0	0	0
GW874091X	0	0	0	0	0	0	0	0	0	0	0.0980294	0	0	0	0	0	0	0	0	0	0.212975	0	0	0	0	0	0	0	0	0	0	0	0	0	0	0	0	0	0	0	0	0	0	0	0	0	0	0	0
GW876019X	0	0	0	0	0	0	0	0	0	0	0	0	0	0	0	0	0	0	0	0	0	0	0	0	0	0	0	0	0	0	0	0	0	0	0	0	0	0	0	0	0	0	0	0	0	0	0	0	0
GW876731X	0	0	0	0	0	0	0	0	0	0	0	0	0	0	0	0	0	0	0	0	0	0	0	0	0	0	0	0	0	0	0	0	0	0	0	0	0	0	0	0	0	0	0	0	0	0	0	0	0
GW876790X	0	0	0	0	0	0	0	0	0	0	0	0	0	0	0	0	0	0	0	0	0	0	0	0	0	0	0	0	0	0	0	0	0	0	0	0	0	0	0	0.0296896	0.0296044	0.0351999	0	0	0	0	0	0	0
Ibrutinib	0	0	0.0394699	0	0	0	0	0	0	0	0	0	0	0	0	0	0	0	0	0	0	0	0	0	0	0	0	0	0	0	0	0.300305	0	0	0	0	0	0	0	0	0	0	0	0	0	0	0	0	0
Icotinib	0	0	0	0	0	0	0	0	0	0	0	0	0	0	0	0	0	0	0	0	0	0	0	0	0	0	0	0	0	0	0	0	0	0	0	0	0	0	0	0	0	0	0	0	0	0	0	0	0
Idelalisib	0	0	0	0	0	0	0	0	0	0	0	0	0	0	0	0	0	0	0	0	0	0	0	0	0	0	0	0	0	0	0	0	0	0	0	0	0	0	0	0	0	0	0	0	0	0	0	0	0
Imatinib	0	0.129805	0.199952	0	0	0	0	0	0	0	0	0	0	0	0	0	0	0	0	0	0	0	0	0	0	0.177929	0	0	0	0	0	0	0	0	0	0	0	0	0	0	0	0	0	0	0	0	0	0	0
JH-II-127	0	0	0	0	0	0	0	0	0	0	0	0	0	0	0	0	0	0	0	0	0	0	0	0	0	0	0	0	0	0	0	0	0	0	0	0	0	0	0	0	0	0	0	0	0	0	0	0	0
JNK-IN-7	0	0	0	0	0	0	0	0	0	0	0	0	0	0	0	0	0	0	0	0	0.0854718	0	0	0	0	0	0	0	0	0	0	0	0	0	0	0	0	0	0	0	0	0	0	0	0.0527655	0	0	0	0
K05908	0	0	0	0	0	0	0.771871	0.127263	0	0	0	0	0	0	0	0	0	0	0	0	0	0	0	0	0	0	0	0.172478	0.144955	0	0	0	0	0	0	0	0	0	0	0	0	0	0	0	0	0	0	0	0
Lapatinib	0	0	0	0	0	0	0	0	0	0	0	0	0	0	0	0	0	0	0	0	0	0	0	0	0	0	0	0	0	0	0	0	0	0	0	0	0	0	0	0	0	0	0	0	0	0	0	0	0
Lenvatinib	0	0	0	0	0	0	0	0	0	0	0	0	0	0	0	0	0	0	0	0	0.0505123	0	0	0	0	0.0350059	0	0	0	0	0	0	0	0	0	0	0	0	0	0	0	0	0	0	0	0	0	0	0
Midostaurin	0.0664998	0	0	0	0	0	0	0	0	0	0	0	0	0	0	0	0	0	0	0	0	0	0.0787271	0	0	0	0	0	0	0	0	0	0	0.0837153	0	0	0	0	0	0	0	0	0	0	0	0	0	0	0
Neratinib	0	0	0	0	0	0	0	0	0	0	0	0	0	0	0	0	0	0	0	0	0	0	0	0	0	0	0	0	0	0	0	0	0	0	0	0	0	0	0	0	0	0	0	0	0	0	0	0	0
Nilotinib	0	0	0.212505	0	0	0	0	0	0	0	0	0	0	0	0	0	0	0	0	0	0	0	0	0	0	0.130493	0	0	0	0	0	0	0	0	0	0	0	0	0	0	0	0	0	0	0	0	0	0	0
Nintedanib	0	0	0	0	0	0	0	0	0	0	0	0	0	0	0	0	0	0	0	0	0	0	0	0	0	0.0462812	0	0	0	0	0	0	0	0	0	0	0	0	0	0	0	0	0	0	0	0	0	0	0
Osimertinib	0	0	0	0	0	0	0	0	0	0	0	0	0	0	0	0	0	0	0	0	0	0	0	0	0	0	0	0	0	0	0	0	0	0	0	0	0	0	0	0	0	0	0	0	0	0	0	0	0
Palbociclib	0	0	0	0	0	0	0	0	0	0	0	0	0	0	0	0	0	0	0	0	0	0	0	0	0	0	0	0	0	0	0	0	0	0	0	0	0	0	0	0	0	0	0	0	0	0	0	0	0
Pazopanib	0	0	0	0	0	0	0	0	0	0	0	0	0	0	0	0	0	0	0	0	0	0	0	0	0	0	0	0	0	0	0	0	0	0	0	0	0	0	0	0	0	0	0	0	0	0	0	0	0
PFE-PKIS_21	0	0	0	0	0	0	0	0	0	0	0	0	0	0	0	0	0	0	0	0	0	0	0	0	0	0	0	0	0	0	0	0	0	0	0	0	0	0	0	0	0	0	0	0	0	0	0	0	0
PFE-PKIS_25	0	0	0	0	0	0	0	0	0	0	0	0	0	0	0	0	0	0	0	0	0	0	0	0	0	0	0	0	0	0	0	0	0	0	0	0	0	0	0	0	0	0	0	0	0	0	0	0	0
PFE-PKIS_29	0	0	0	0	0	0	0	0	0	0	0	0	0	0	0	0	0	0	0	0	0	0	0	0	0	0	0	0	0	0	0	0	0	0	0	0	0	0	0	0	0	0	0	0	0	0	0	0	0
PFE-PKIS_32	0	0	0	0	0	0	0	0	0	0	0	0	0	0	0	0	0	0	0	0	0	0	0	0	0	0	0	0	0	0	0	0	0	0	0	0	0	0	0	0	0	0	0	0	0	0	0	0	0
PFE-PKIS_34	0	0	0	0	0	0	0	0	0	0	0	0	0	0	0	0	0	0	0	0	0	0	0	0	0	0	0	0	0	0	0	0	0	0.47323	0	0	0	0	0	0	0	0	0	0	0	0	0	0	0
PFE-PKIS_39	0	0	0	0	0	0	0	0	0	0	0	0	0	0	0	0	0	0	0	0	0	0	0	0	0	0	0	0	0	0	0	0	0	0	0	0	0	0	0	0	0	0	0	0	0	0	0	0	0
PFE-PKIS_40	0	0	0	0	0	0	0	0	0	0	0	0	0	0	0	0	0	0	0	0	0	0	0	0	0	0	0	0	0	0	0	0	0	0	0	0	0	0	0	0	0	0	0	0	0	0	0	0	0
PFE-PKIS_41	0	0	0	0	0	0	0	0	0	0	0	0	0	0	0	0	0	0	0	0	0	0	0	0	0	0	0	0	0	0	0	0	0	0	0	0	0	0	0	0	0	0	0	0	0	0	0	0	0
Ponatinib	0	0.0379385	0.0692563	0	0	0	0	0	0	0	0	0	0	0	0	0	0	0	0	0	0	0	0	0	0	0.0455697	0	0	0	0	0	0	0	0	0	0	0	0	0	0	0	0	0	0	0	0	0	0	0
R-547	0	0	0	0	0	0	0	0	0	0	0	0	0	0	0	0	0	0	0	0	0	0	0	0	0	0	0	0	0	0	0	0	0	0	0	0	0	0	0	0	0	0	0	0.081035	0	0	0.435088	0.435088	0.161051
Regorafenib	0	0	0	0	0	0	0	0	0	0	0	0	0	0	0	0	0	0	0	0	0	0	0	0	0	0.34127	0	0	0	0	0	0	0	0	0	0	0	0	0	0	0	0	0	0	0	0	0	0	0
Ribociclib	0	0	0	0	0	0	0	0	0	0	0	0	0	0	0	0	0	0	0	0	0	0	0	0	0	0	0	0	0	0	0	0	0	0.222428	0.18438	0.212213	0	0	0	0	0	0	0	0	0	0	0	0	0
RO0272148-000	0	0	0	0	0	0	0	0	0	0	0	0	0	0	0	0	0	0	0	0	0	0	0	0	0	0	0	0	0	0	0	0	0	0	0	0	0	0	0	0	0	0	0	0	0	0	0	0	0
RO0272159-000	0	0	0	0	0	0	0	0	0	0	0	0	0	0	0	0	0	0	0	0	0	0	0	0	0	0	0	0	0	0	0	0	0	0	0	0	0	0	0	0	0	0	0	0	0	0	0	0	0
RO0274406-000	0	0	0	0	0	0	0	0	0	0	0	0	0	0	0	0	0	0	0	0	0	0	0	0	0	0	0	0	0	0	0	0	0	0	0	0	0	0	0	0	0	0	0	0	0	0	0	0	0
RO0274710-000	0	0	0	0	0	0	0	0	0	0	0	0	0	0	0	0	0	0	0	0	0	0	0	0	0	0	0	0	0	0	0	0	0	0	0	0	0	0	0	0	0	0	0	0	0	0	0	0	0
RO0275062-000	0	0	0	0	0	0	0	0	0	0	0	0	0	0	0	0	0	0	0	0	0	0	0.171682	0.172203	0	0	0	0	0	0	0	0	0	0	0	0	0	0	0	0	0	0	0	0	0	0	0	0	0
RO0281498-000	0	0	0	0	0	0	0	0	0	0	0	0	0	0	0	0	0	0	0	0	0	0	0	0	0	0	0	0	0	0	0	0	0	0	0	0	0	0	0	0	0	0	0	0	0	0	0	0	0
RO0281567-000	0.164121	0	0	0	0	0	0	0	0	0	0	0	0	0	0	0	0	0	0	0	0	0	0	0	0	0	0.232256	0	0	0	0	0	0	0	0	0	0	0	0	0	0	0	0	0	0	0	0	0	0
RO0281601-001	0.0785997	0	0	0	0	0	0	0	0	0	0	0	0	0	0	0	0	0	0	0	0	0	0	0	0	0	0.122876	0	0	0	0	0	0	0	0	0	0	0	0	0	0	0	0	0	0	0	0.0542439	0.0281221	0
RO0281752-000	0	0	0	0	0	0	0	0	0	0	0	0	0	0	0	0	0	0	0	0	0	0	0.0723574	0.0833802	0	0	0	0	0	0	0	0	0	0	0	0	0	0	0	0	0	0	0	0	0	0	0	0	0
RO0282586-000	0	0	0	0	0	0	0	0	0	0	0	0	0	0	0	0	0	0	0	0	0	0	0.178164	0.16275	0	0	0	0	0	0	0	0	0	0	0	0	0	0	0	0	0	0	0	0	0	0	0	0	0
RO0282986-001	0.0443874	0	0	0	0	0	0	0	0	0	0	0	0	0	0	0	0	0	0	0	0	0	0	0	0	0	0.0915009	0	0	0	0	0	0	0.0265284	0.024492	0.0234963	0	0	0	0	0	0	0	0	0	0	0.0363177	0	0.0126412
RO0283049-001	0.0282402	0	0	0	0	0	0	0	0	0	0	0	0	0	0	0	0	0	0	0	0	0	0	0	0	0	0.0727161	0	0	0	0	0	0	0	0	0	0	0	0	0	0	0	0	0	0	0	0.0484693	0.0252216	0
RO0283120-000	0.0377324	0	0	0	0	0	0	0	0	0	0	0	0	0	0	0	0	0	0	0	0	0	0	0	0	0	0.058594	0	0	0	0	0	0	0	0	0	0	0	0	0	0	0	0	0	0	0	0.0315043	0.0180617	0.0174274
RO0316849-000	0	0	0	0	0	0	0	0	0	0	0.475457	0	0	0	0	0	0	0	0	0	0	0	0	0	0	0	0	0	0	0	0	0	0	0	0	0	0	0	0	0	0	0	0	0	0	0	0	0	0
RO0317208-000	0	0	0	0	0	0	0	0	0	0	0	0	0	0	0	0	0	0	0	0	0	0	0	0	0	0	0	0	0	0	0	0	0	0	0	0	0	0	0	0	0	0	0	0	0	0	0	0	0
RO0317257-000	0	0	0	0	0	0	0	0	0	0	0	0	0	0	0	0	0	0	0	0	0	0	0	0	0	0	0	0	0	0	0	0	0	0	0	0	0	0	0	0	0	0	0	0	0	0	0	0	0
RO0317365-000	0	0	0	0	0	0	0	0	0	0	0	0	0	0	0	0	0	0	0	0	0	0	0	0	0	0	0	0	0	0	0	0	0	0	0	0	0	0	0	0	0	0	0	0	0	0	0	0	0
RO0317373-001	0	0	0	0	0	0	0	0	0	0	0	0	0	0	0	0	0	0	0	0	0	0	0	0	0	0	0	0	0	0	0	0	0	0	0	0	0	0	0	0	0	0	0	0	0	0	0	0	0
RO0317377-000	0	0	0	0	0	0	0	0	0	0	0	0	0	0	0	0	0	0	0	0	0	0	0	0	0	0	0	0	0	0	0	0	0	0	0	0	0	0	0	0	0	0	0	0	0	0	0	0	0
RO0317379-000	0.257156	0	0	0	0	0	0	0	0	0	0	0	0	0	0	0	0	0	0	0	0	0	0	0	0	0	0	0	0	0	0	0	0	0	0	0	0	0	0	0	0	0	0	0	0	0	0	0	0
RO0317452-000	0	0	0	0	0	0	0	0	0	0	0	0	0	0	0	0	0	0	0	0	0	0	0	0	0	0	0	0	0	0	0	0	0	0	0	0	0	0	0	0	0	0	0	0	0	0	0	0	0
RO0317471-000	0	0	0	0	0	0	0	0	0	0	0	0	0	0	0	0	0	0	0	0	0	0	0	0	0	0	0	0	0	0	0	0	0	0	0	0	0	0	0	0	0	0	0	0	0	0	0	0	0
RO0317474-000	0	0	0	0	0.177542	0	0	0	0	0	0	0	0	0	0	0	0	0	0	0	0	0	0	0	0	0	0	0	0	0	0	0	0	0.205125	0	0	0	0	0	0	0	0	0	0	0	0	0	0	0
RO0317482-000	0	0	0	0	0	0	0	0	0	0	0	0	0	0	0	0	0	0	0	0	0	0	0	0	0	0	0	0	0	0	0	0	0	0	0	0	0	0	0	0	0	0	0	0	0	0	0	0	0
RO0317494-000	0	0	0	0	0	0	0	0	0	0	0	0	0	0	0	0	0	0	0	0	0	0	0	0	0	0	0	0	0	0	0	0	0	0	0	0	0	0	0	0	0	0	0	0	0	0	0	0	0
RO0317510-000	0	0	0	0	0	0	0	0	0	0	0	0	0	0	0	0	0	0	0	0	0	0	0	0	0	0	0.0768384	0	0	0	0	0	0	0	0	0	0	0	0	0	0	0	0	0	0	0	0	0	0
RO0317511-000	0	0	0	0	0	0	0	0	0	0	0	0	0	0	0	0	0	0	0	0	0	0	0	0	0	0	0	0	0	0	0	0	0	0	0	0	0	0	0	0	0	0	0	0	0	0	0	0	0
RO0317549-002	0	0	0	0	0	0	0	0	0	0	0	0	0	0	0	0	0	0	0	0	0	0	0	0	0	0	0	0	0	0	0	0	0	0	0	0	0	0	0	0	0	0	0	0	0	0	0	0	0
RO0317596-000	0	0	0	0	0.204757	0	0	0	0	0	0	0	0	0	0	0	0	0	0	0	0	0	0	0	0	0	0	0	0	0	0	0	0	0	0	0	0	0	0	0	0	0	0	0	0	0	0	0	0
RO0317612-000	0	0	0	0	0.168853	0	0	0	0	0	0	0	0	0	0	0	0	0	0	0	0	0	0	0	0	0	0	0	0	0	0	0	0	0.216929	0	0	0	0	0	0	0	0	0	0	0	0	0	0	0
RO0317621-000	0	0	0	0	0	0	0	0	0	0	0	0	0	0	0	0	0	0	0	0	0	0	0	0	0	0	0	0	0	0	0	0	0	0	0	0	0	0	0	0	0	0	0	0	0	0	0	0	0
RO0317625-000	0	0	0	0	0	0	0	0	0	0	0	0	0	0	0	0	0	0	0	0	0	0	0	0	0	0	0	0	0	0	0	0	0	0	0	0	0	0	0	0	0	0	0	0	0	0	0	0	0
RO0317699-000	0	0	0	0	0	0	0	0	0	0	0.28188	0	0	0	0	0	0	0	0	0	0	0	0	0	0	0	0	0	0	0	0	0	0	0	0	0	0	0	0	0	0	0	0	0	0	0	0	0	0
RO0317717-000	0	0	0	0	0	0	0	0	0	0	0	0	0	0	0	0	0	0	0	0	0	0	0	0	0	0	0	0	0	0	0	0	0	0	0	0	0	0	0	0	0	0	0	0	0	0	0	0	0
RO0317753-000	0	0	0	0	0.0869242	0	0	0	0	0	0	0	0	0	0	0	0	0	0	0	0	0	0	0	0	0	0	0	0	0	0	0	0	0	0.0974028	0	0	0	0	0	0	0	0	0	0	0	0	0	0
RO0317777-000	0	0	0	0	0	0	0	0	0	0	0	0	0	0	0	0	0	0	0	0	0.73643	0	0	0	0	0	0	0	0	0	0	0	0	0	0	0	0	0	0	0	0	0	0	0	0	0	0	0	0
RO0317843-000	0	0	0	0	0	0	0	0	0	0	0	0	0	0	0	0	0	0	0	0	0	0	0	0	0	0	0	0	0	0	0	0	0	0	0	0	0	0	0	0	0	0	0	0	0	0	0	0	0
RO0317884-000	0	0	0	0	0	0	0	0	0	0	0	0	0	0	0	0	0	0	0	0	0	0	0	0	0	0	0	0	0	0	0	0	0	0	0	0	0	0	0	0	0	0	0	0	0	0	0	0	0
RO0317886-000	0	0	0	0	0	0	0	0	0	0	0	0	0	0	0	0	0	0	0	0	0	0	0	0	0	0	0	0	0	0	0	0	0	0	0	0	0	0	0	0	0	0	0	0	0	0	0	0	0
RO0317888-000	0	0	0	0	0	0	0	0	0	0	0	0	0	0	0	0	0	0	0	0	0	0	0	0	0	0	0	0	0	0	0	0	0	0	0	0	0	0	0	0	0	0	0	0	0	0	0	0	0
RO0318036-000	0	0	0	0	0	0	0	0	0	0	0	0	0	0	0	0	0	0	0	0	0	0	0	0	0	0	0	0	0	0	0	0	0	0	0	0	0	0	0	0	0	0	0	0	0	0	0	0	0
RO0318044-001	0	0	0	0	0	0	0	0	0	0	0	0	0	0	0	0	0	0	0	0	0	0	0	0	0	0	0	0	0	0	0	0	0	0	0	0	0	0	0	0	0	0	0	0	0	0	0	0	0
RO0318045-000	0	0	0	0	0	0	0	0	0	0	0	0	0	0	0	0	0	0	0	0	0	0	0	0	0	0	0	0	0	0	0	0	0	0	0	0	0	0	0	0	0	0	0	0	0	0	0	0	0
RO0318053-000	0	0	0	0	0.358432	0	0	0	0	0	0	0	0	0	0	0	0	0	0	0	0	0	0	0	0	0	0	0	0	0	0	0	0	0	0	0	0	0	0	0	0	0	0	0	0	0	0	0	0
RO0318161-000	0	0	0	0	0	0	0	0	0	0	0	0	0	0	0	0	0	0	0	0	0	0	0	0	0	0	0	0	0	0	0	0	0	0	0	0	0	0	0	0	0	0	0	0	0	0	0	0	0
RO0318220-000	0	0	0	0	0	0	0	0	0	0	0	0	0	0	0	0	0	0	0	0	0	0	0	0	0	0	0	0	0	0	0	0	0	0	0	0	0	0	0	0	0	0	0	0	0	0	0	0	0
RO0318259-000	0	0	0	0	0	0	0	0	0	0	0	0	0	0	0	0	0	0	0	0	0	0	0	0	0	0	0	0	0	0	0	0	0	0	0	0	0	0	0	0	0	0	0	0	0	0	0	0	0
RO0318352-000	0	0	0	0	0	0	0	0	0	0	0	0	0	0	0	0	0	0	0	0	0	0	0	0	0	0	0	0	0	0	0	0	0	0	0	0	0	0	0	0	0	0	0	0	0	0	0	0	0
RO0318365-001	0	0	0	0	0	0	0	0	0	0	0	0	0	0	0	0	0	0	0	0	0	0	0	0	0	0	0	0	0	0	0	0	0	0	0	0	0	0	0	0	0	0	0	0	0	0	0	0	0
RO0318425-001	0	0	0	0	0	0	0	0	0	0	0	0	0	0	0	0	0	0	0	0	0	0	0	0	0	0	0	0	0	0	0	0	0	0	0	0	0	0	0	0	0	0	0	0	0	0	0	0	0
RO0318549-000	0	0	0	0	0	0	0	0	0	0	0	0	0	0	0	0	0	0	0	0	0	0	0	0	0	0	0	0	0	0	0	0	0	0	0	0	0	0	0	0	0	0	0	0	0	0	0	0	0
RO0318649-000	0	0	0	0	0	0	0	0	0	0	0	0	0	0	0	0	0	0	0	0	0	0	0	0	0	0	0	0	0	0	0	0	0	0	0	0	0	0	0	0	0	0	0	0	0	0	0	0	0
RO0318676-000	0	0	0	0	0	0	0	0	0	0	0	0	0	0	0	0	0	0	0	0	0	0	0	0	0	0	0	0	0	0	0	0	0	0	0	0	0	0	0	0	0	0	0	0	0	0	0	0	0
RO0318830-000	0	0	0	0	0	0	0	0	0	0	0	0	0	0	0	0	0	0	0	0	0	0	0	0	0	0	0	0	0	0	0	0	0	0	0	0	0	0	0	0	0	0	0	0	0	0	0	0	0
RO0319317-000	0	0	0	0	0	0	0	0	0	0	0	0	0	0	0	0	0	0	0	0	0.458764	0	0	0	0	0	0	0	0	0	0	0	0	0	0	0	0	0	0	0	0	0	0	0	0	0	0	0	0
RO0319318-000	0	0	0	0	0	0	0	0	0	0	0	0	0	0	0	0	0	0	0	0	0	0	0	0	0	0	0	0	0	0	0	0	0	0	0	0	0	0	0	0	0	0	0	0	0	0	0	0	0
RO0319371-000	0	0	0	0	0	0	0	0	0	0	0	0	0	0	0	0	0	0	0	0	0	0	0	0	0	0	0	0	0	0	0	0	0	0	0	0	0	0	0	0	0	0	0	0	0	0	0	0	0
RO0319377-000	0	0	0	0	0	0	0	0	0	0	0	0	0	0	0	0	0	0	0	0	0	0	0	0	0	0	0	0	0	0	0	0	0	0	0	0	0	0	0	0	0	0	0	0	0	0	0	0	0
RO0320234-001	0.0111739	0.0198869	0.099773	0	0	0	0	0	0	0	0	0	0	0	0	0	0	0	0	0	0.0361557	0.0108854	0.0115074	0.0108371	0	0.0254051	0.00888409	0	0	0	0	0.0206406	0	0	0	0	0	0	0	0	0	0	0	0	0	0	0	0	0
RO0320432-000	0	0	0	0	0	0	0	0	0	0	0	0	0	0	0	0	0	0	0	0	0	0	0	0	0	0	0	0	0	0	0	0	0	0	0	0	0	0	0	0	0	0	0	0	0	0	0	0	0
RO0320557-001	0	0	0	0	0	0	0	0	0	0	0	0	0	0	0	0	0	0	0	0	0	0	0	0	0	0	0	0	0	0	0	0	0	0	0	0	0	0	0	0	0	0	0	0	0	0	0	0	0
RO0324253-000	0	0	0	0	0	0	0	0	0	0	0	0	0	0	0	0	0	0	0	0	0	0	0	0	0	0	0	0	0	0	0	0	0	0	0	0	0	0	0	0	0	0	0	0	0	0	0	0	0
RO0325308-000	0.0180054	0	0.051559	0	0	0	0	0	0	0	0	0	0	0	0	0	0	0	0	0	0	0	0	0	0	0.0191491	0	0	0	0	0	0	0	0	0	0	0	0	0	0	0	0	0	0	0	0	0	0	0
RO0480500-002	0	0	0	0	0	0	0	0	0	0	0	0	0.0347941	0	0	0	0	0	0	0	0	0	0.0222241	0	0	0	0	0	0	0	0	0	0	0	0	0	0	0	0	0.0247513	0.0474416	0.0226389	0	0	0	0	0	0	0
RO0504985-000	0.119322	0	0	0	0	0	0	0	0	0	0	0	0	0	0	0	0	0	0	0	0	0	0	0	0	0	0.146188	0	0	0	0	0	0	0	0	0	0	0	0	0	0	0	0	0	0	0	0.039636	0	0
RO0505124-000	0	0	0	0.367981	0	0	0	0	0	0	0.215361	0	0	0	0	0	0	0	0	0	0	0	0	0	0	0	0	0	0	0	0	0	0	0	0	0	0	0	0	0	0	0	0	0	0	0	0	0	0
RO1150868-000	0	0	0	0	0	0	0	0	0	0	0.416404	0	0	0	0	0	0	0	0	0.313828	0	0	0	0	0	0	0	0	0	0	0	0	0	0	0	0	0	0	0	0	0	0	0	0	0	0	0	0	0
RO1151246-000	0	0	0	0	0	0	0	0	0	0	0	0	0	0	0	0	0	0	0	0	0	0	0	0	0	0	0	0	0	0	0	0	0	0	0	0	0	0	0	0	0	0	0	0	0	0	0	0	0
RO1151248-000	0.023886	0	0.0287138	0	0	0	0	0	0	0	0	0	0	0	0	0	0	0	0	0	0.0449389	0	0	0	0	0	0	0	0	0	0	0	0	0	0	0	0	0	0	0	0	0	0	0	0	0	0	0	0
RO1153320-001	0	0	0	0	0	0	0	0	0	0	0	0	0	0	0	0	0	0	0	0	0	0	0	0	0	0	0	0	0	0	0	0	0	0	0	0	0	0	0	0	0	0	0	0	0	0	0	0	0
RO1153836-000	0	0	0	0	0	0	0	0	0	0	0	0	0	0	0	0	0	0	0	0	0	0	0	0	0	0	0	0	0	0	0	0	0	0	0	0	0	0	0	0	0	0	0	0	0	0	0	0	0
RO1153853-000	0	0	0	0	0	0	0	0.0654692	0	0	0	0	0	0	0	0	0	0	0	0	0	0	0	0	0	0	0	0	0	0	0	0	0	0	0	0	0	0	0	0	0	0	0	0	0	0	0	0	0
RO1154309-001	0	0	0	0	0	0	0	0	0	0	0	0	0	0	0	0	0	0	0	0	0	0	0	0	0	0	0	0	0	0	0	0	0	0	0	0	0	0	0	0	0	0	0	0	0	0	0	0	0
RO1154461-001	0.014474	0.0129855	0.0192556	0	0	0	0	0	0	0	0	0	0	0	0	0	0	0	0	0	0.0281899	0	0.0131145	0	0	0.01887	0	0	0	0	0	0.0126705	0	0	0	0	0	0.012329	0	0	0	0	0	0	0	0	0	0	0
RO1154507-000	0	0	0	0	0	0	0	0	0	0	0	0	0	0	0	0	0	0	0	0	0	0	0	0	0	0	0	0	0	0	0	0	0	0	0	0	0	0	0	0	0	0	0	0	0	0	0	0	0
RO1154641-001	0	0	0	0	0	0	0	0	0	0	0	0	0	0	0	0	0	0	0	0	0	0	0	0	0	0	0	0	0	0	0	0	0	0	0	0	0	0	0	0	0	0	0	0	0	0	0	0	0
RO1155697-000	0	0	0	0	0	0	0	0.0473609	0	0	0	0	0	0	0	0	0	0	0	0	0	0	0	0	0	0	0	0	0	0	0	0	0	0	0	0	0	0	0	0	0	0	0	0	0	0	0	0	0
RO1155798-000	0	0	0	0	0	0	0	0	0	0	0	0	0	0	0	0	0	0	0	0	0	0	0	0	0	0	0	0	0	0	0	0	0	0	0	0	0	0	0	0	0	0	0	0	0	0	0	0	0
RO1162009-000	0	0	0	0	0	0	0	0	0	0	0	0	0	0	0	0	0	0	0	0	0	0	0	0	0	0	0	0	0	0	0	0	0	0	0	0	0	0	0	0	0	0	0	0	0	0	0	0	0
RO1162529-002	0	0	0	0	0	0	0	0	0	0	0	0	0	0	0	0	0	0	0	0	0	0	0	0	0	0	0	0	0	0	0	0	0	0	0	0	0	0	0	0	0	0	0	0	0	0	0	0	0
RO1164194-001	0	0	0	0	0	0	0	0	0	0	0	0	0	0	0	0	0	0	0	0	0	0	0	0	0	0	0	0	0	0	0	0	0	0	0	0	0	0	0	0	0	0	0	0	0	0	0	0	0
RO1166259-000	0	0	0	0	0	0	0	0	0	0	0	0	0	0	0	0	0	0	0	0	0	0	0	0	0	0	0	0	0	0	0	0	0	0	0	0	0	0	0	0	0	0	0	0	0	0	0	0	0
RO1166300-001	0	0	0	0	0	0	0	0	0	0	0	0	0	0	0	0	0	0	0	0	0	0	0	0	0	0	0	0	0	0	0	0	0	0	0	0	0	0	0	0	0	0	0	0	0	0	0	0	0
RO3200567-000	0	0	0	0	0	0	0	0	0	0	0	0	0	0	0	0	0	0	0	0	0	0	0	0	0	0	0	0	0	0	0	0	0	0	0	0	0	0	0	0	0	0	0	0	0	0	0	0	0
RO3200935-000	0	0	0	0	0	0	0	0	0	0	0	0	0	0	0	0	0	0	0	0	0.124711	0	0	0	0	0	0	0	0	0	0	0	0	0	0	0	0	0	0	0	0	0	0	0	0	0	0	0	0
RO3201196-000	0	0	0	0	0	0	0	0	0	0	0	0	0	0	0	0	0	0	0	0	0	0	0	0	0	0	0	0	0	0	0	0	0	0	0	0	0	0	0	0	0	0	0	0	0	0	0	0	0
RO3201790-000	0	0	0	0	0	0	0	0	0	0	0	0	0	0	0	0	0	0	0	0	0	0	0	0	0	0	0	0	0	0	0	0	0	0	0	0	0	0	0	0	0	0	0	0	0	0	0	0	0
RO3202312-001	0	0	0	0	0	0	0	0	0	0	0	0	0	0	0	0	0	0	0	0	0	0	0	0	0	0	0	0	0	0	0	0	0	0	0	0	0	0	0	0	0	0	0	0	0	0	0	0	0
RO3206145-001	0	0	0	0	0	0	0	0	0	0	0	0	0	0	0	0	0	0	0	0	0	0	0	0	0	0	0	0	0	0	0	0	0	0	0	0	0	0	0	0	0	0	0	0	0	0	0	0	0
RO3206173-000	0	0	0	0	0	0	0	0	0	0	0	0	0	0	0	0	0	0	0	0	0	0	0	0	0	0	0	0	0	0	0	0	0	0	0	0	0	0	0	0	0	0	0	0	0	0	0	0	0
RO3206363-000	0	0	0	0	0	0	0	0	0	0	0	0	0	0	0	0.0734773	0.0809354	0	0	0	0	0	0	0	0	0	0	0	0	0	0	0	0	0	0	0	0	0	0	0	0	0	0	0	0	0	0	0	0
RO3208546-000	0	0	0	0	0	0	0	0	0	0	0	0	0	0	0	0	0	0	0	0	0	0	0	0	0	0	0	0	0	0	0	0	0	0	0	0	0	0	0	0	0	0	0	0	0	0	0	0	0
RO3300167-000	0	0	0	0	0	0	0	0	0	0	0	0	0	0	0	0	0	0	0	0	0	0	0.145785	0	0	0	0	0	0	0	0	0	0	0	0	0	0	0	0	0	0	0	0	0	0	0	0	0	0
RO3300230-000	0	0	0	0	0	0	0	0	0	0	0	0	0	0	0	0	0	0	0	0	0	0	0	0	0	0	0	0	0	0	0	0.0540097	0	0	0	0	0	0	0	0	0	0	0	0	0	0	0	0	0
RO3301012-000	0	0	0	0	0.488821	0	0	0	0	0	0	0	0	0	0	0	0	0	0	0	0	0	0	0	0	0	0	0	0	0	0	0	0	0.155825	0	0	0	0	0	0	0	0	0	0	0	0	0	0	0
RO3303031-000	0	0	0	0	0	0	0	0	0	0	0	0	0	0	0	0	0	0	0	0	0	0	0	0	0	0	0	0	0	0	0	0	0	0.262173	0.257311	0	0	0	0	0	0	0	0	0	0.150019	0	0	0	0
RO3303470-000	0	0	0	0	0	0	0	0	0	0	0	0	0	0	0	0	0	0	0	0	0	0	0	0	0	0	0	0	0	0	0	0	0	0	0	0	0	0	0	0	0	0	0	0	0	0	0	0	0
RO3303724-001	0	0	0	0	0	0	0	0	0	0	0	0	0	0	0	0	0	0	0	0	0	0	0	0	0	0	0	0	0	0	0	0	0	0	0	0	0	0	0	0	0	0	0	0	0	0	0.08342	0.0694727	0
RO3304757-001	0	0	0	0	0	0	0	0	0	0	0	0	0	0	0	0	0	0	0	0	0	0	0	0	0	0	0	0	0	0	0	0	0	0	0	0	0	0	0	0	0	0	0	0	0	0	0	0	0
RO3304774-001	0	0	0	0	0	0	0	0	0	0	0	0	0	0	0	0	0	0	0	0	0	0	0	0	0	0	0	0	0	0	0	0	0	0	0	0	0	0	0	0	0	0	0	0	0	0	0	0	0
RO3304805-001	0	0	0	0	0	0	0	0	0	0	0	0	0	0	0	0	0	0	0	0	0	0	0	0	0	0	0	0	0	0	0	0	0	0	0	0	0	0	0	0	0	0	0	0	0	0	0	0	0
RO3304806-000	0	0	0	0	0	0	0	0	0	0	0	0	0	0	0	0	0	0	0	0	0	0	0	0	0	0	0	0	0	0	0	0	0	0	0	0	0	0	0	0	0	0	0	0	0	0	0	0	0
RO3305377-001	0.0216511	0	0	0	0	0	0	0	0	0	0	0	0	0	0	0	0	0	0	0	0	0	0	0	0	0.0232151	0	0	0	0	0	0	0	0	0	0	0	0	0	0	0	0	0	0	0	0	0	0	0
RO3305411-001	0	0	0	0	0	0	0	0	0	0	0	0	0	0	0	0	0	0	0	0	0	0	0	0	0	0	0	0	0	0	0	0	0	0	0	0	0	0	0	0	0	0	0	0	0	0	0	0	0
RO3305413-001	0	0	0	0	0	0	0	0	0	0	0	0	0	0	0	0	0	0	0	0	0	0	0	0	0	0	0	0	0	0	0	0	0	0	0	0	0	0	0	0	0	0	0	0	0	0	0	0	0
RO3308271-001	0	0	0	0	0	0	0	0	0	0	0	0	0	0	0	0	0	0	0	0	0	0	0	0	0	0	0	0	0	0	0	0	0	0	0	0	0	0	0	0	0	0	0	0	0	0	0	0	0
RO3308757-001	0	0	0.0292427	0	0	0	0	0	0	0	0	0	0	0	0	0	0	0	0	0	0.0446787	0	0	0	0	0.0303475	0	0	0	0	0	0	0	0	0	0	0	0	0	0	0	0	0	0	0	0	0	0	0
RO3308967-001	0	0	0	0	0	0	0	0	0	0	0	0	0	0	0	0	0	0	0	0	0	0	0	0	0	0	0	0	0	0	0	0	0	0	0	0	0	0	0	0	0	0	0	0	0	0	0	0	0
RO3309180-001	0	0	0	0	0	0	0	0	0	0	0	0	0	0	0	0	0	0	0	0	0	0	0	0	0	0	0	0	0	0	0	0	0	0	0	0	0	0	0	0	0	0	0	0	0	0	0	0	0
RO3309294-001	0	0	0	0	0	0	0	0	0	0	0	0	0	0	0	0	0	0	0	0	0	0	0	0	0	0	0	0	0	0	0	0	0	0	0	0	0	0	0	0	0	0	0	0	0	0	0	0	0
RO3310123-001	0	0	0	0	0	0	0	0	0	0	0	0	0	0	0	0	0	0	0	0	0	0	0	0	0	0	0	0	0	0	0	0	0	0	0	0	0	0	0	0	0	0	0	0	0	0	0	0	0
RO3310867-000	0	0	0	0	0	0	0	0	0	0	0	0	0	0	0	0	0	0	0	0	0	0	0	0	0	0	0	0	0	0	0	0	0	0	0	0	0	0	0	0	0	0	0	0	0	0	0	0	0
RO3311017-001	0	0	0	0	0	0	0	0	0	0	0	0	0	0	0	0	0	0	0	0	0	0	0	0	0	0	0	0	0	0	0	0	0	0	0	0	0	0	0	0	0	0	0	0	0	0	0	0	0
RO4241967-000	0	0	0	0	0	0	0	0	0	0	0.164081	0	0	0	0	0	0	0	0	0	0	0	0	0	0	0	0	0	0	0	0	0	0	0	0	0	0	0	0	0	0	0	0	0	0	0	0	0	0
RO4241984-000	0	0	0	0	0	0	0	0	0	0	0	0	0	0	0	0	0	0	0	0	0.463878	0	0	0	0	0	0	0	0	0	0	0	0	0	0	0	0	0	0	0	0	0	0	0	0	0	0	0	0
RO4367438-000	0	0	0	0	0	0	0	0	0	0	0	0	0	0	0	0	0	0	0	0	0.0659759	0	0	0	0	0	0	0	0.0523051	0	0	0	0	0	0	0	0	0	0	0	0	0	0	0	0	0	0	0	0
RO4367842-001	0	0	0	0	0	0	0	0	0	0	0	0	0.0215937	0	0	0	0	0	0	0	0	0	0	0	0	0	0	0	0	0	0	0	0	0	0	0	0	0	0	0.0298895	0.0722093	0.0572609	0	0	0	0	0	0	0
RO4383596-000	0	0	0	0	0	0	0	0	0	0	0	0	0	0	0	0	0	0	0	0	0	0	0	0	0	0	0	0	0	0	0	0	0	0	0	0	0	0	0	0	0	0	0	0	0	0	0	0	0
RO4399247-000	0	0	0	0	0	0	0	0	0	0	0	0	0	0	0	0	0	0	0	0	0	0	0	0	0	0	0	0	0	0	0	0	0	0	0	0	0	0	0	0	0	0	0	0	0	0	0	0	0
RO4442080-000	0	0	0	0	0	0	0	0	0	0	0	0	0	0	0	0	0	0	0	0	0	0	0	0	0	0	0	0	0	0	0	0	0	0	0	0	0	0	0	0	0	0	0	0	0	0	0	0	0
RO4442245-000	0	0	0	0	0	0	0	0	0	0	0	0	0	0	0	0	0	0	0	0	0	0	0	0	0	0	0	0	0	0	0	0	0	0	0	0	0	0	0	0	0	0	0	0	0	0	0	0	0
RO4493940-000	0	0	0	0	0	0	0	0	0	0	0	0	0	0	0	0	0	0	0	0	0	0	0	0	0	0	0	0	0	0	0	0	0	0	0	0	0	0	0	0	0	0	0	0	0	0	0	0	0
RO4493941-000	0	0	0	0	0	0	0	0	0	0	0.0710085	0	0	0	0	0	0	0	0	0	0	0	0	0	0	0	0	0	0	0	0	0	0	0	0	0	0	0	0	0	0	0	0	0	0	0	0	0	0
RO4493944-000	0	0	0	0	0	0	0	0	0	0	0	0	0	0	0	0	0	0	0	0	0	0	0	0	0	0	0	0	0	0	0	0	0	0	0	0	0	0	0	0	0	0	0	0	0	0	0	0	0
RO4498476-000	0	0	0	0	0	0	0	0	0	0	0	0	0	0	0	0	0	0	0	0	0	0	0	0	0	0	0	0	0	0	0	0	0	0	0	0	0	0	0	0	0	0	0	0	0	0	0	0	0
RO4498479-000	0.0147358	0.0101576	0.01707	0.00846933	0	0	0	0	0	0	0	0	0	0	0	0	0	0	0	0	0	0	0.0106024	0	0.0104699	0.0164086	0.0105969	0	0	0	0	0.0135831	0	0	0	0	0	0.00990169	0	0	0	0	0	0	0	0	0	0	0
RO4498483-000	0.0854076	0	0	0	0	0	0	0	0	0	0	0	0	0	0	0	0	0	0	0	0	0	0	0	0	0	0	0	0	0	0	0	0	0	0	0	0	0	0	0	0	0	0	0	0	0	0	0	0
RO4498484-000	0.0706724	0	0	0	0	0	0	0	0	0	0	0	0	0	0	0	0	0	0	0	0	0	0	0	0	0	0	0	0	0	0	0	0	0	0	0	0	0	0	0	0	0	0	0	0	0	0	0	0
RO4503314-000	0	0	0	0	0	0	0	0	0	0	0	0	0	0	0	0	0	0	0	0	0	0	0	0	0	0	0	0	0	0	0	0	0	0	0	0	0	0	0	0	0	0	0	0	0	0	0	0	0
RO4503315-000	0.0760309	0	0	0	0	0	0	0	0	0	0	0	0	0	0	0	0	0	0	0	0	0	0	0	0	0	0	0	0	0	0	0	0	0	0	0	0	0	0	0	0	0	0	0	0	0	0	0	0
RO4503316-000	0	0	0	0	0	0	0	0	0	0	0	0	0	0	0	0	0	0	0	0	0	0	0	0	0	0	0	0	0	0	0	0	0	0	0	0	0	0	0	0	0	0	0	0	0	0	0	0	0
RO4506917-000	0.114083	0	0	0	0	0	0	0	0	0	0	0	0	0	0	0	0	0	0	0	0	0	0	0	0	0	0	0	0	0	0	0	0	0	0	0	0	0	0	0	0	0	0	0	0	0	0	0	0
RO4506918-000	0.0892323	0	0	0	0	0	0	0	0	0	0	0	0	0	0	0	0	0	0	0	0	0	0	0	0	0	0	0	0	0	0	0	0	0	0	0	0	0	0	0	0	0	0	0	0	0	0	0	0
RO4508334-000	0	0	0	0	0	0	0	0	0	0	0	0	0	0	0	0	0	0	0	0	0	0	0	0	0	0	0	0	0	0	0	0	0	0	0	0	0	0	0	0	0	0	0	0	0	0	0	0	0
RO4508340-000	0	0	0	0	0	0	0	0	0	0	0	0	0	0	0	0	0	0	0	0	0	0	0	0	0	0	0	0	0	0	0	0	0	0	0	0	0	0	0	0	0	0	0	0	0	0	0	0	0
RO4508344-000	0.102414	0	0	0	0	0	0	0	0	0	0	0	0	0	0	0	0	0	0	0	0	0	0	0	0	0	0	0	0	0	0	0	0	0	0	0	0	0	0	0	0	0	0	0	0	0	0	0	0
RO4508346-000	0.0885564	0	0	0	0	0	0	0	0	0	0	0	0	0	0	0	0	0	0	0	0	0	0	0	0	0	0	0	0	0	0	0	0	0	0	0	0	0	0	0	0	0	0	0	0	0	0	0	0
RO4508348-000	0	0	0	0	0	0	0	0	0	0	0	0	0	0	0	0	0	0	0	0	0.234276	0	0	0	0	0	0	0	0	0	0	0	0	0	0	0	0	0	0	0	0	0	0	0	0	0	0	0	0
RO4509200-000	0.150104	0	0	0	0	0	0	0	0	0	0	0	0	0	0	0	0	0	0	0	0	0	0	0	0	0	0	0	0	0	0	0	0	0	0	0	0	0	0	0	0	0	0	0	0	0	0	0	0
RO4509201-000	0	0	0	0	0	0	0	0	0	0	0	0	0	0	0	0	0	0	0	0	0	0	0	0	0	0	0	0	0	0	0	0	0	0	0	0	0	0	0	0	0	0	0	0	0	0	0	0	0
RO4509407-000	0	0	0	0	0	0	0	0	0	0	0	0	0	0	0	0	0	0	0	0	0	0	0	0	0	0	0	0	0	0	0	0	0	0	0	0	0	0	0	0	0	0	0	0	0	0	0	0	0
RO4514610-000	0	0	0	0	0	0	0	0	0	0	0	0	0	0	0	0	0	0	0	0	0	0	0	0	0	0	0	0	0	0	0	0	0	0	0	0	0	0	0	0	0	0	0	0	0	0	0.270715	0.268685	0.340245
RO4517872-000	0	0	0	0	0	0	0	0	0	0	0	0	0	0	0	0	0	0	0	0	0	0	0	0	0	0	0	0	0	0	0	0	0	0	0	0	0	0	0	0	0	0	0	0.0825224	0.0634053	0	0.190149	0.188536	0.211645
RO4554339-000	0.108164	0	0	0	0	0	0	0	0	0	0	0	0	0	0	0	0	0	0	0	0	0	0	0	0	0	0	0	0	0	0	0	0	0	0	0	0	0	0	0	0	0	0	0	0	0	0	0	0
RO4554340-000	0	0	0	0	0	0	0	0	0	0	0	0	0	0	0	0	0	0	0	0	0	0	0	0	0	0	0	0	0	0	0	0	0	0	0	0	0	0	0	0	0	0	0	0	0	0	0	0	0
RO4569139-000	0	0	0	0	0	0	0	0	0	0	0	0	0	0	0	0	0	0	0	0	0	0	0	0	0	0	0	0	0	0	0	0	0	0	0	0	0	0	0	0	0	0	0	0	0	0	0	0	0
RO4582641-000	0.177534	0	0	0	0	0	0	0	0	0	0	0	0	0	0	0	0	0	0	0	0	0	0	0	0	0	0	0	0	0	0	0	0	0	0	0	0	0	0	0	0	0	0	0	0	0	0	0	0
RO4595655-000	0	0	0	0	0	0	0	0	0	0	0	0	0	0	0	0	0	0	0	0	0.438684	0	0	0	0	0	0	0	0	0	0	0	0	0	0	0	0	0	0	0	0	0	0	0	0	0	0	0	0
RO4595949-000	0.0646011	0	0	0	0	0	0	0	0	0	0	0	0	0	0	0	0	0	0	0	0	0	0	0	0	0	0	0	0	0	0	0	0	0	0	0	0	0	0	0	0	0	0	0	0	0	0	0	0
RO4600703-000	0	0	0	0	0	0	0	0	0	0	0	0	0	0	0.0412863	0	0	0	0	0	0	0	0	0	0	0	0	0	0	0	0	0	0	0	0	0	0	0	0	0	0	0	0	0.0586204	0	0	0.186489	0.139322	0.125902
RO4602005-000	0	0	0	0	0	0	0	0	0	0	0	0	0	0	0	0	0	0	0	0	0	0	0	0	0	0	0	0	0	0	0	0	0	0	0	0	0	0	0	0	0	0	0	0.0886021	0	0	0.480405	0.144336	0.20296
RO4603632-000	0	0	0	0	0	0	0	0	0	0	0	0	0	0	0	0	0	0	0	0	0	0	0	0	0	0	0	0	0	0	0	0	0	0	0	0	0	0	0	0	0	0	0	0	0	0	0	0	0
RO4607009-000	0	0	0	0	0	0	0	0	0	0	0	0	0	0	0	0	0	0	0	0	0	0	0	0	0	0	0	0	0	0	0	0	0	0	0	0	0	0	0	0	0	0.678271	0	0	0	0	0	0	0
RO4613269-000	0	0	0	0	0	0	0	0	0	0	0	0	0	0	0	0	0	0	0	0	0	0	0	0	0	0	0	0	0	0	0	0	0	0	0	0	0	0	0	0	0	0	0	0	0	0	0	0	0
RO4624208-000	0.107317	0	0	0	0	0	0	0	0	0	0	0	0	0	0	0	0	0	0	0	0	0	0	0	0	0	0	0	0	0	0	0	0	0	0	0	0	0	0	0	0	0	0	0	0	0	0	0	0
RO4629078-000	0.0137366	0.0103104	0.0175956	0	0	0	0	0	0	0	0	0	0	0	0	0	0	0	0	0	0.0254565	0	0.00982415	0	0.00896374	0.0149764	0.0102493	0	0	0	0	0.0132457	0	0	0	0	0	0.0105562	0	0	0	0	0	0	0	0	0	0	0
RO4874953-001	0.105757	0	0	0	0	0	0	0	0	0	0	0	0	0	0	0	0	0	0	0	0	0	0	0	0	0	0	0	0	0	0	0	0	0	0	0	0	0	0	0	0	0	0	0	0	0	0	0	0
RO4915610-000	0	0	0	0	0	0	0	0	0	0	0	0	0	0	0	0	0	0	0	0	0	0	0	0	0	0	0	0	0	0	0	0	0	0	0	0	0	0	0	0	0	0	0	0	0	0	0	0	0
RO4930481-000	0	0	0	0	0	0	0	0	0	0	0	0	0	0	0	0	0	0	0	0	0	0	0	0	0	0	0	0	0	0	0	0	0	0	0	0	0	0	0	0	0	0	0	0	0	0	0	0	0.191574
RO4944065-000	0	0	0	0	0	0	0	0	0	0	0	0	0	0	0	0	0	0	0	0	0	0	0	0	0	0	0	0	0	0	0	0	0	0	0	0	0	0	0	0	0	0	0	0	0	0	0	0	0
RO5027956-000	0.0151655	0	0	0	0	0	0	0	0	0	0	0	0	0	0	0	0	0	0	0	0	0	0	0	0	0.0175326	0	0	0	0	0	0	0	0	0	0	0	0	0	0	0	0	0	0	0	0	0	0	0
RO5033700-000	0	0	0	0	0	0	0	0	0	0	0	0	0	0	0	0	0	0	0	0	0	0	0	0	0	0	0	0	0	0	0	0	0	0	0	0	0	0	0	0	0	0	0	0	0	0	0	0	0
RO5036538-000	0	0	0	0	0	0	0	0	0	0	0	0	0	0	0	0	0	0	0	0	0	0	0	0	0	0	0	0	0	0	0	0	0	0	0	0	0	0	0	0	0	0	0	0	0	0	0	0	0
RO5036558-000	0	0	0	0	0	0	0	0	0	0	0	0	0	0	0	0	0	0	0	0	0	0	0	0	0	0	0	0	0	0	0	0	0	0	0	0	0	0	0	0	0	0	0	0	0	0	0	0	0
RO5040027-000	0	0	0	0	0	0	0	0	0	0	0	0	0	0	0	0	0	0	0	0	0	0	0	0	0	0	0	0	0	0	0	0	0	0	0	0	0	0	0	0	0	0	0	0	0	0	0	0	0
RO5043011-000	0	0	0	0	0	0	0	0	0	0	0	0	0	0	0	0	0	0	0	0	0	0	0	0	0	0	0	0	0	0	0	0	0	0	0	0	0	0	0	0	0	0	0	0	0	0	0	0	0
RO5043312-000	0	0	0	0	0	0	0	0	0	0	0	0	0	0	0	0	0	0	0	0	0	0	0	0	0	0	0	0	0	0	0	0	0	0	0	0	0	0	0	0	0	0	0	0	0	0	0	0	0
RO5044198-000	0	0	0	0	0	0	0	0	0	0	0	0	0	0	0	0	0	0	0	0	0	0	0	0	0	0	0	0	0	0	0	0	0	0	0	0	0	0	0	0	0	0	0	0	0	0	0	0	0
RO5045977-000	0	0	0	0	0	0	0	0	0	0	0	0	0	0	0	0	0	0	0	0	0	0	0	0	0	0	0	0	0	0	0	0	0	0	0	0	0	0	0	0	0	0	0	0	0	0	0	0	0
RO5067310-000	0	0	0	0	0	0	0	0	0	0	0	0	0	0	0	0	0	0	0	0	0	0	0	0	0	0	0	0	0	0	0	0	0	0	0	0	0	0	0	0	0	0	0	0	0	0	0	0	0
RO5068760-000	0	0	0	0	0	0	0	0	0	0	0	0	0	0	0	0	0	0	0	0	0	0	0	0	0	0	0	0	0	0	0	0	0	0.0602819	0.067397	0	0	0	0	0	0	0	0	0	0	0	0	0	0
RO5083957-000	0	0	0	0	0	0	0	0.148195	0	0	0	0	0	0	0	0	0	0	0	0	0	0	0	0	0	0	0	0	0	0	0	0	0	0	0	0	0	0	0	0	0	0	0	0	0	0	0	0	0
RO5198354-000	0	0	0	0	0	0	0	0	0	0	0	0	0	0	0	0	0	0	0	0	0	0	0	0	0	0	0	0	0	0	0	0	0	0	0	0	0	0	0	0	0	0	0	0	0	0	0	0	0
RO5301104-000	0	0	0	0	0	0	0	0	0	0	0	0	0	0	0	0	0	0	0	0	0	0	0	0	0	0	0	0	0	0	0	0	0	0	0	0	0	0	0	0	0	0	0	0	0	0	0	0	0
Ruxolitinib	0.0785283	0	0	0	0	0	0	0	0	0	0	0	0	0	0	0	0	0	0	0	0	0	0	0	0	0	0	0	0	0	0	0	0	0.173484	0.175085	0.218131	0	0	0	0	0	0	0.0735917	0	0	0	0	0	0
SB-202620	0	0	0	0	0	0	0	0.0966058	0	0	0	0	0	0	0	0	0	0	0	0	0	0	0	0	0	0	0	0	0	0	0	0	0	0	0	0	0	0	0	0	0	0	0	0	0	0	0	0	0
SB-210313	0	0	0	0	0	0	0	0	0	0	0	0	0	0	0	0	0	0	0	0	0	0	0	0	0	0	0	0	0	0	0	0	0	0	0	0	0	0	0	0	0	0	0	0	0	0	0	0	0
SB-210486	0	0	0	0	0	0	0	0	0	0	0	0	0	0	0	0	0	0	0	0	0	0	0	0	0	0	0	0	0	0	0	0	0	0	0	0	0	0	0	0	0	0	0	0	0	0	0	0	0
SB-211742	0	0	0	0	0	0	0	0	0	0	0	0	0	0	0	0	0	0	0	0	0.213303	0.0898019	0	0	0	0	0	0	0	0	0	0	0	0	0	0	0	0	0	0	0	0	0	0	0	0	0	0	0
SB-213663	0	0	0	0	0	0	0	0	0	0	0	0	0	0	0	0	0	0	0	0	0	0	0	0	0	0	0	0	0	0	0	0	0	0	0	0	0	0	0	0	0	0	0	0	0	0	0	0	0
SB-216385	0	0	0	0	0	0	0	0	0	0	0	0	0	0	0	0	0	0	0	0	0	0	0	0	0	0	0	0	0	0	0	0	0	0	0	0	0	0	0	0	0	0	0	0	0	0	0	0	0
SB-217360	0	0	0	0	0	0	0	0	0	0	0	0	0	0	0	0	0	0	0	0	0	0	0	0	0	0	0	0	0	0	0	0	0	0	0	0	0	0	0	0	0	0	0	0	0	0	0	0	0
SB-219952	0.0133098	0	0.012119	0	0	0	0	0	0	0	0	0	0	0	0	0	0	0	0	0	0	0	0.00985129	0	0.0100612	0	0.0100002	0	0	0	0	0.0107436	0	0	0	0	0	0.0108973	0	0	0	0	0	0	0	0	0	0	0
SB-219980	0	0	0	0	0	0	0	0	0	0	0	0	0	0	0	0	0	0	0	0	0	0	0	0	0	0	0	0	0	0	0	0	0	0	0	0	0	0	0	0	0	0	0	0	0	0	0	0	0
SB-220025-A	0	0	0	0	0	0	0	0	0	0	0	0	0	0	0	0	0	0	0	0	0	0	0	0	0	0	0	0	0	0	0	0	0	0	0	0	0	0	0	0	0	0	0	0	0	0	0	0	0
SB-220025-R	0	0	0	0	0	0	0	0.0384552	0	0	0	0	0	0	0	0	0	0	0	0	0	0	0	0	0	0	0	0	0	0	0	0	0	0	0	0	0	0	0	0	0	0	0	0	0	0	0	0	0
SB-220455	0	0	0	0	0	0	0	0	0	0	0	0	0	0	0	0	0	0	0	0	0	0	0	0	0	0	0	0	0	0	0	0	0	0	0	0	0	0	0	0	0	0	0	0	0	0	0	0	0
SB-221466	0	0	0	0	0	0	0	0	0	0	0	0	0	0	0	0	0	0	0	0	0	0	0	0	0	0	0	0	0	0	0	0	0	0	0	0	0	0	0	0	0	0	0	0	0	0	0	0	0
SB-222903	0	0	0.0455	0	0	0	0	0	0	0	0	0	0	0	0	0	0	0	0	0	0.0820346	0	0	0	0	0	0	0	0	0	0	0	0	0	0	0	0	0	0	0	0	0	0	0	0	0	0	0	0
SB-223132	0.0144183	0	0.0144794	0	0	0	0	0	0	0	0	0	0	0	0	0	0	0	0	0	0	0	0.0130709	0	0	0.0150648	0.0166608	0	0	0	0	0.0135946	0	0	0	0	0	0.0130228	0	0	0	0	0	0	0	0	0	0	0
SB-223133	0	0	0	0	0	0	0	0.0567589	0	0	0	0	0	0	0	0	0	0	0	0	0	0	0	0	0	0	0	0	0	0	0	0	0	0	0	0	0	0	0	0	0	0	0	0	0	0	0	0	0
SB-226605	0	0	0	0	0	0	0	0	0	0	0	0	0	0	0	0	0	0	0	0	0	0	0	0	0	0	0	0	0	0	0	0	0	0	0	0	0	0	0	0	0	0	0	0	0	0	0	0	0
SB-226879	0	0	0	0	0	0	0	0	0	0	0	0	0	0	0	0	0	0	0	0	0	0	0	0	0	0	0	0	0	0	0	0	0	0	0	0	0	0	0	0	0	0	0	0	0	0	0	0	0
SB-229482	0	0	0	0	0	0	0	0	0	0	0	0	0	0	0	0	0	0	0	0	0	0	0	0	0	0	0	0	0	0	0	0	0	0	0	0	0	0	0	0	0	0	0	0	0	0	0	0	0
SB-236560	0	0	0	0	0	0	0	0	0	0	0	0	0	0	0	0	0	0	0	0	0	0	0	0	0	0	0	0	0	0	0	0	0	0	0	0	0	0	0	0	0	0	0	0	0	0	0	0	0
SB-236687	0	0	0	0	0	0	0	0	0	0	0	0	0	0	0	0	0	0	0	0	0	0	0	0	0	0	0	0	0	0	0	0	0	0	0	0	0	0	0	0	0	0	0	0	0	0	0	0	0
SB-238039-R	0	0	0	0	0	0	0	0	0	0	0	0.0385219	0	0	0	0	0	0	0	0	0	0	0	0	0	0	0	0	0	0	0	0	0	0	0	0	0	0	0	0	0	0	0	0	0	0	0	0	0
SB-239272	0	0	0	0	0	0	0	0	0	0	0	0	0	0	0	0	0	0	0	0	0	0	0	0	0	0	0	0	0	0	0	0	0	0	0	0	0	0	0	0	0	0	0	0	0	0	0	0	0
SB-242717	0	0	0	0	0	0	0	0	0	0	0	0	0	0	0	0	0	0	0	0	0.141476	0	0	0	0	0	0	0	0	0	0	0	0	0	0	0	0	0	0	0	0	0	0	0	0	0	0	0	0
SB-242718	0	0	0	0	0	0	0	0	0	0	0	0	0	0	0	0	0	0	0	0	0	0	0	0	0	0	0	0	0	0	0	0	0	0	0	0	0	0	0.108766	0	0	0	0	0	0	0	0	0	0
SB-242719	0	0	0	0	0	0	0	0	0	0	0	0	0	0	0	0	0	0	0	0	0	0	0	0	0	0	0	0	0	0	0	0	0	0	0	0	0	0	0	0	0	0	0	0	0	0	0	0	0
SB-242721	0	0	0	0	0	0	0	0	0	0	0	0	0	0	0	0	0	0	0	0	0	0	0	0	0	0	0	0	0	0	0	0	0	0	0	0	0	0	0	0	0	0	0	0	0	0	0	0	0
SB-245391	0	0	0	0	0	0	0	0	0	0	0	0	0	0	0	0	0	0	0	0	0	0	0	0	0	0	0	0	0	0	0	0	0	0	0	0	0	0	0	0	0	0	0	0	0	0	0	0	0
SB-245392	0	0	0	0	0	0	0	0	0	0	0	0	0	0	0	0	0	0	0	0	0	0	0	0	0	0	0	0	0	0	0	0	0	0	0	0	0	0	0	0	0	0	0	0	0	0	0	0	0
SB-249175	0	0	0	0	0	0	0	0	0	0	0	0	0	0	0	0	0	0	0	0	0	0	0	0	0	0	0	0	0	0	0	0	0	0	0	0	0	0	0	0	0	0	0	0	0	0	0	0	0
SB-250715	0	0	0	0	0	0	0	0	0	0	0	0	0	0	0	0	0	0	0	0	0	0	0	0	0	0	0	0	0	0	0	0	0	0	0	0	0	0	0	0	0	0	0	0	0	0	0	0	0
SB-251505	0	0	0	0	0	0	0	0	0	0	0	0	0	0	0	0	0	0	0	0	0	0	0	0	0	0	0	0	0	0	0	0	0	0	0	0	0	0	0	0	0	0	0	0	0	0	0	0	0
SB-251527	0	0	0	0	0	0	0	0	0	0	0	0	0	0	0	0	0	0	0	0	0	0	0	0	0	0	0	0	0	0	0	0	0	0	0	0	0	0	0	0	0	0	0	0	0	0	0	0	0
SB-253226	0	0	0	0	0	0	0	0	0	0	0	0	0	0	0	0	0	0	0	0	0	0	0	0	0	0	0	0	0	0	0	0	0	0	0	0	0	0	0	0	0	0	0	0	0	0	0	0	0
SB-253228	0	0	0	0	0	0	0	0	0	0	0	0	0	0	0	0	0	0	0	0	0	0	0	0	0	0	0	0	0	0	0	0	0	0	0	0	0	0	0	0	0	0	0	0	0	0	0	0	0
SB-254169	0	0	0	0	0	0	0	0	0	0	0	0	0	0	0	0	0	0	0	0	0	0	0	0	0	0	0	0	0	0	0	0	0	0	0	0	0	0	0	0	0	0	0	0	0	0	0	0	0
SB-264865	0	0	0	0	0	0	0	0	0	0	0	0	0	0	0	0	0	0	0	0	0	0	0	0	0	0	0	0	0	0	0	0	0	0	0	0	0	0	0	0	0	0	0	0	0	0	0	0	0
SB-264866	0	0	0	0	0	0	0	0	0	0	0	0	0	0	0	0	0	0	0	0	0	0	0	0	0	0	0	0	0	0	0	0	0	0	0	0	0	0	0	0	0	0	0	0	0	0	0	0	0
SB-278538	0	0	0	0	0	0	0	0	0	0	0	0	0	0	0	0	0	0	0	0	0	0	0	0	0	0	0	0	0	0	0	0	0	0	0	0	0	0	0	0	0	0	0	0	0	0	0	0	0
SB-278539	0	0	0	0	0	0	0	0	0	0	0	0	0	0	0	0	0	0	0	0	0	0	0	0	0	0	0	0	0	0	0	0	0	0	0	0	0	0	0	0	0	0	0	0	0	0	0	0	0
SB-282852	0	0	0	0	0	0	0	0	0	0	0	0	0	0	0	0	0	0	0	0	0	0	0	0	0	0	0	0	0	0	0	0	0	0	0	0	0	0	0	0	0	0	0	0	0	0	0	0	0
SB-282975-A	0	0	0	0	0	0	0	0	0	0	0	0	0	0	0	0	0	0	0	0	0	0	0	0	0	0	0	0	0	0	0	0	0	0	0	0	0	0	0	0	0	0	0	0	0	0	0	0	0
SB-284847-BT	0	0	0	0	0	0	0	0	0	0	0	0	0	0	0	0	0	0	0	0	0	0	0	0	0	0	0	0	0	0	0	0	0	0	0	0	0	0	0	0	0	0	0	0	0	0	0	0	0
SB-284851-BT	0	0	0	0	0	0	0	0	0	0	0.0246983	0	0	0	0	0	0	0	0	0	0	0.0167788	0	0	0	0.0481263	0	0	0	0	0	0.0331492	0	0	0	0	0	0	0	0	0	0	0	0	0	0	0	0	0
SB-284852-BT	0	0	0	0	0	0	0	0	0	0	0	0	0	0	0	0	0	0	0	0	0	0	0	0	0	0	0	0	0	0	0	0	0	0	0	0	0	0	0	0	0	0	0	0	0	0	0	0	0
SB-285234-W	0	0	0	0	0	0	0	0	0	0	0	0	0	0	0	0	0	0	0	0	0	0	0	0	0	0	0	0	0	0	0	0	0	0	0	0	0	0	0	0	0	0	0	0	0	0	0	0	0
SB-317661	0	0	0	0	0	0	0	0	0	0	0	0	0	0	0	0	0	0	0	0	0	0	0	0	0	0	0	0	0	0	0	0	0	0	0	0	0	0	0	0	0	0	0	0	0	0	0	0	0
SB-326892	0	0	0	0	0	0	0	0	0	0	0	0	0	0	0	0	0	0	0	0	0	0	0	0	0	0	0	0	0	0	0	0	0	0	0	0	0	0	0	0	0	0	0	0	0	0	0	0	0
SB-333612	0	0	0	0	0	0	0	0	0	0	0	0	0	0	0	0	0	0	0	0	1	0	0	0	0	0	0	0	0	0	0	0	0	0	0	0	0	0	0	0	0	0	0	0	0	0	0	0	0
SB-333613	0	0	0	0	0	0	0	0	0	0	0	0	0	0	0	0	0	0	0	0	0	0	0	0	0	0	0	0	0	0	0	0	0	0	0	0	0	0	0	0	0	0	0	0	0	0	0	0	0
SB-334860	0	0	0	0	0	0	0	0	0	0	0	0	0	0	0	0	0	0	0	0	0	0	0	0	0	0	0	0	0	0	0	0	0	0	0	0	0	0	0	0	0	0	0	0	0	0	0	0	0
SB-342409	0	0	0	0	0	0	0	0	0	0	0	0	0	0	0	0	0	0	0	0	0	0	0	0	0	0	0	0	0	0	0	0	0	0	0	0	0	0	0	0	0	0	0	0	0	0	0	0	0
SB-358518	0	0	0	0	0	0	0	0	0	0	0	0	0	0	0	0	0	0	0	0	0	0	0	0	0	0	0	0	0	0	0	0	0	0	0	0	0	0	0	0	0	0	0	0	0	0	0	0	0
SB-360737	0	0	0	0	0	0	0	0	0	0	0	0	0	0	0	0	0	0	0	0	0	0	0.0857981	0	0	0	0	0	0	0	0	0	0	0	0	0	0	0	0	0	0	0	0	0	0	0	0	0	0
SB-360741	0	0	0	0	0	0	0	0	0	0	0	0	0	0	0	0	0	0	0	0	0	0	0	0	0	0	0	0	0	0	0	0	0	0	0	0	0	0	0	0	0	0	0	0	0	0	0	0	0
SB-373598	0.0129436	0.0168625	0.0120785	0	0	0	0	0	0	0	0	0	0	0	0	0	0	0	0	0	0.0471411	0.00943725	0.0127031	0.0104099	0.0086856	0.0139842	0.0103098	0	0	0	0	0.02052	0	0	0	0	0	0.00953174	0	0	0	0	0	0	0	0	0	0	0
SB-376715	0	0	0	0	0	0	0	0	0	0	0	0	0	0	0	0	0	0	0	0	0	0	0	0	0	0	0	0	0	0	0	0	0	0	0	0	0	0	0	0	0	0	0	0	0	0	0	0	0
SB-376719	0	0	0	0	0	0	0	0	0	0	0	0	0	0	0	0	0	0	0	0	0	0	0	0	0	0	0	0	0	0	0	0	0	0	0	0	0	0	0	0	0	0	0	0	0	0	0	0	0
SB-381891	0	0	0	0	0	0	0	0	0	0	0	0	0	0	0	0	0	0	0	0	0	0	0	0	0	0	0	0	0	0	0	0	0	0	0	0	0	0	0	0	0	0	0	0	0	0	0	0	0
SB-381904	0	0	0	0	0	0	0	0	0	0	0	0	0	0	0	0	0	0	0	0	0	0	0	0	0	0	0	0	0	0	0	0	0	0	0	0	0	0	0	0	0	0	0	0	0	0	0	0	0
SB-386023-B	0	0	0	0	0	0	0	0.115114	0	0	0.192211	0	0	0	0	0	0	0	0	0	0	0	0	0	0	0	0	0	0	0	0	0	0	0	0	0	0	0	0	0	0	0	0	0	0	0	0	0	0
SB-390523	0	0	0	0	0	0	0	0	0	0	0	0	0	0	0	0	0	0	0	0	0	0	0	0	0	0	0	0	0	0	0	0	0	0	0	0	0	0	0	0	0	0	0.365628	0	0	0	0	0	0
SB-390526	0	0	0	0	0	0	0	0	0	0	0	0	0	0	0	0	0	0	0	0	0	0	0	0	0	0	0	0	0	0	0	0	0	0	0	0	0	0	0	0	0	0	0	0	0	0	0	0	0
SB-390530	0	0	0	0	0	0	0	0	0	0	0	0	0	0	0	0	0	0	0	0	0	0	0	0	0	0	0	0	0	0	0	0	0	0	0	0	0	0	0	0	0	0	0	0	0	0	0	0	0
SB-390532	0	0	0	0	0	0	0	0	0	0	0	0	0	0	0	0	0	0	0	0	0	0	0	0	0	0	0	0	0	0	0	0	0	0	0	0	0	0	0	0	0	0	0	0	0	0	0	0	0
SB-390765	0	0	0	0	0	0	0	0	0	0	0	0	0	0	0	0	0	0	0	0	0	0	0	0	0	0	0	0	0	0	0	0	0	0	0	0	0	0	0	0	0	0	0	0	0	0	0	0	0
SB-390766	0	0	0	0	0.184832	0	0	0	0	0	0	0	0	0	0	0	0	0	0	0	0	0	0	0	0	0	0	0	0	0	0	0	0	0	0	0	0	0	0	0	0	0	0	0	0	0	0	0	0
SB-390767	0	0	0	0	0	0	0	0	0	0	0	0	0	0	0	0	0	0	0	0	0	0	0	0	0	0	0	0	0	0	0	0	0	0	0	0	0	0	0	0	0	0	0	0	0	0	0	0	0
SB-390769	0	0	0	0	0	0	0	0	0	0	0	0	0	0	0	0	0	0	0	0	0	0	0	0	0	0	0	0	0	0	0	0	0	0	0	0	0	0	0	0	0	0	0	0	0	0	0	0	0
SB-390770	0	0	0	0	0	0	0	0	0	0	0	0	0	0	0	0	0	0	0	0	0	0	0	0	0	0	0	0	0	0	0	0	0	0	0	0	0	0	0	0	0	0	0	0	0	0	0	0	0
SB-400868-A	0	0	0	0	0	0	0	0.251897	0	0	0	0	0	0	0	0	0	0	0	0	0	0	0	0	0	0	0	0	0	0	0	0	0	0	0	0	0	0	0	0	0	0	0	0	0	0	0	0	0
SB-428218-A	0	0	0	0	0	0	0	0	0	0	0	0	0	0	0	0	0	0	0	0	0	0	0	0	0	0	0	0	0	0	0	0	0	0	0	0	0	0	0	0	0	0	0	0	0	0	0	0	0
SB-431542-A	0	0	0	0	0	0	0	0	0	0	0	0	0	0	0	0	0	0	0	0	0	0	0	0	0	0	0	0	0	0	0	0	0	0	0	0	0	0	0.376891	0	0	0	0	0	0	0	0	0	0
SB-437013	0	0	0	0	0	0	0	0.343988	0	0	0	0	0	0	0	0	0	0	0	0	0	0	0	0	0	0	0	0	0	0	0	0	0	0	0	0	0	0	0	0	0	0	0	0	0	0	0	0	0
SB-476429-A	0	0	0	0	0	0	0	0	0	0	0	0	0	0	0	0	0	0	0	0	0	0	0	0	0	0	0	0	0	0	0	0	0	0	0	0	0	0	0	0	0	0	0	0	0	0	0	0	0
SB-477794-AAA	0	0	0	0	0	0	0	0.0523071	0.0262735	0	0	0	0	0	0	0	0	0	0	0	0	0	0	0	0	0.0215377	0	0	0.0246164	0	0	0	0.0225379	0	0	0	0	0	0	0	0	0	0	0	0	0	0	0	0
SB-517081	0	0	0	0	0	0	0	0	0	0	0	0	0	0	0	0	0	0	0	0	0	0	0	0	0	0	0	0	0	0	0	0	0	0	0	0	0	0	0	0	0	0	0	0	0	0	0	0	0
SB-548492	0	0	0	0	0	0	0	0	0	0	0	0	0	0	0	0	0	0	0	0	0	0	0	0	0	0	0	0	0	0	0	0	0	0	0	0	0	0	0	0	0	0	0	0	0	0	0	0	0
SB-589132	0	0	0	0	0	0	0	0	0	0	0	0	0	0	0	0	0	0	0	0	0	0	0	0	0	0	0	0	0	0	0	0	0	0	0	0	0	0	0	0	0	0	0	0	0	0	0	0	0
SB-590885-AAD	0	0	0	0	0	0	0	0	0	0	0	0	0	0	0	0	0	0	0	0	0	0	0	0	0	0	0	0	0	0	0.70112	0	0	0	0	0	0	0	0	0	0	0	0	0	0	0	0	0	0
SB-590885_KCGS	0	0	0	0	0	0	0	0	0	0	0	0	0	0	0	0	0	0	0	0	0	0	0	0	0	0	0	0	0	0	0.609579	0	0	0	0	0	0	0	0	0	0	0	0	0	0	0	0	0	0
SB-601273	0	0.0302159	0.0977583	0	0	0	0.0191174	0.0209352	0	0	0	0	0	0	0	0	0	0	0	0	0	0	0	0	0	0.135136	0	0.0145031	0.0184964	0	0	0.0168334	0	0	0	0	0	0	0	0	0	0	0	0	0	0	0	0	0
SB-610250	0	0	0	0	0	0	0	0	0	0	0	0	0	0	0	0	0	0	0	0	0	0	0	0	0	0	0	0	0	0	0	0	0	0	0	0	0	0	0	0	0	0	0	0	0	0	0	0	0
SB-614067-R	0	0	0	0	0	0	0	0.0973204	0	0	0	0	0	0	0	0	0	0	0	0	0	0	0	0	0	0	0	0	0	0	0.123177	0	0	0	0	0	0	0	0	0	0	0	0	0	0	0	0	0	0
SB-627772-A	0	0	0	0	0	0	0	0	0	0	0	0	0	0	0	0	0	0	0	0	0	0	0	0	0	0	0	0	0	0	0	0	0	0	0	0	0	0	0	0	0	0	0	0	0	0	0	0	0
SB-630812	0	0	0	0	0	0	0	0.540202	0	0	0	0	0	0	0	0	0	0	0	0	0	0	0	0	0	0	0	0	0	0	0	0	0	0	0	0	0	0	0	0	0	0	0	0	0	0	0	0	0
SB-633825	0	0	0	0	0	0	0	0.520612	0	0	0.480958	0	0	0	0	0	0	0	0	0	0	0	0	0	0	0	0	0	0	0	0	0	0	0	0	0	0	0	0	0	0	0	0	0	0	0	0	0	0
SB-660566	0	0	0	0	0	0	0	0	0	0	0	0	0	0	0	0	0	0	0	0	0	0	0	0	0	0	0	0	0	0	0	0	0	0	0	0	0	0	0	0	0	0	0	0	0	0	0	0	0
SB-675259-M	0	0	0	0	0	0	0	0	0	0	0	0	0	0	0	0	0	0	0	0	0	0	0	0	0	0	0	0	0	0	0	0	0	0	0	0	0	0	0	0	0	0	0	0	0	0	0.0635775	0.033736	0.043697
SB-678557-A	0	0	0	0	0	0	0	0	0	0	0	0	0	0	0	0	0	0	0	0	0	0	0	0	0	0	0	0	0	0	0	0	0	0	0	0	0	0	0	0	0	0	0	0	0	0	0	0	0
SB-682330-A	0	0	0	0	0	0	0	0	0	0	0	0	0	0	0	0	0	0	0	0	0	0	0	0	0	0	0	0	0	0	0.435065	0	0	0	0	0	0	0	0	0	0	0	0	0	0	0	0	0	0
SB-684387-B	0	0	0	0	0	0	0	0	0	0	0	0	0	0	0	0	0	0	0	0	0	0	0	0	0	0	0	0	0	0	0	0	0	0	0	0	0	0	0	0	0	0	0	0	0	0	0	0	0
SB-686709-A	0	0	0	0	0	0	0	0	0	0	0	0	0	0	0	0	0	0	0	0	0	0	0	0	0	0	0	0	0	0	0	0	0	0	0	0	0	0	0	0	0	0	0	0	0	0	0.116371	0.129073	0
SB-693162	0	0	0	0	0	0	0	0	0	0	0	0	0	0	0	0	0	0	0	0	0	0	0	0	0	0	0	0	0	0	0	0	0	0	0	0	0	0	0	0	0	0	0	0	0	0	0	0	0
SB-698596-AC	0	0	0	0	0	0	0	0	0	0	0	0	0	0	0	0	0	0	0	0	0	0	0	0	0	0	0	0	0	0	0	0	0	0	0	0	0	0	0	0	0	0	0	0	0	0	0.157944	0.0862247	0
SB-707548-A	0	0	0	0	0	0	0	0	0	0	0	0	0	0	0	0	0	0	0	0	0	0	0	0	0	0	0	0	0	0	0	0	0	0	0	0	0	0	0	0	0	0	0	0	0	0	0	0	0
SB-708998	0	0	0	0	0	0	0	0	0	0	0	0	0	0	0	0	0	0	0	0	0	0	0	0	0	0	0	0	0	0	0	0	0	0	0	0	0	0	0	0	0	0	0	0	0	0	0	0	0
SB-708999	0	0	0	0	0	0	0	0	0	0	0	0	0	0	0	0	0	0	0	0	0	0	0	0	0	0	0	0	0	0	0	0	0	0	0	0	0	0	0	0	0	0	0	0	0	0	0	0	0
SB-710363	0	0	0	0	0	0	0	0	0	0	0	0	0	0	0	0	0	0	0	0	0	0	0	0	0	0	0	0	0	0	0	0	0	0	0	0	0	0	0	0	0	0	0	0	0	0	0	0	0
SB-710397-B	0.0134372	0.0332767	0.284588	0	0	0	0	0	0	0	0	0	0	0	0	0	0	0	0	0	0.0898466	0.0142025	0.0136583	0.0122743	0	0.025028	0	0	0	0	0	0.0264572	0	0	0	0	0	0.0113263	0	0	0	0	0	0	0	0	0	0	0
SB-710397_KCGS	0	0	0	0	0	0	0	0	0	0	0	0	0	0	0	0	0	0	0	0	0	0	0	0	0	0	0	0	0	0	0	0	0	0	0	0	0	0	0	0	0	0	0	0	0	0	0	0	0
SB-711237	0	0	0	0	0	0	0	0	0	0	0	0	0	0	0	0	0	0	0	0	0	0	0	0	0	0	0	0	0	0	0	0	0	0	0	0	0	0	0	0	0	0	0	0	0	0	0	0	0
SB-711805	0	0	0	0	0	0	0	0	0	0	0	0	0	0	0	0	0	0	0	0	0	0	0	0	0	0	0	0	0	0	0	0	0	0	0	0	0	0	0	0	0	0	0	0	0	0	0	0	0
SB-711880	0.0367769	0	0	0	0	0	0	0	0	0	0	0	0	0	0	0	0	0	0	0	0	0	0.0642661	0	0	0	0	0	0	0	0	0	0	0	0	0	0	0	0	0	0	0	0	0	0	0	0	0	0
SB-725317	0	0	0	0	0	0	0	0	0	0	0	0	0	0	0	0	0	0	0	0	0	0	0	0	0	0	0	0	0	0	0	0	0	0	0	0	0	0	0	0	0	0	0	0	0	0	0	0	0
SB-731254-M	0	0	0	0	0	0	0	0	0	0	0	0	0	0	0	0	0	0	0	0	0	0	0	0.154426	0	0	0	0	0	0	0	0	0	0	0	0	0	0	0	0	0	0	0	0	0	0	0	0	0
SB-731579	0	0	0	0	0	0	0.064246	0	0	0	0	0	0	0	0	0	0	0	0	0	0	0	0	0	0	0	0	0	0	0	0	0	0	0	0	0	0	0	0	0	0	0	0	0	0	0	0	0.0627269	0
SB-732881	0	0	0	0	0	0	0	0	0	0	0	0	0	0	0	0	0	0	0	0	0	0	0	0	0	0	0	0	0	0	0	0	0	0	0	0	0	0	0	0	0	0	0	0	0	0	0.0971604	0.0815701	0
SB-732881-H	0	0	0	0	0	0	0	0	0	0	0	0	0	0	0	0	0	0	0	0	0	0	0	0	0	0	0	0	0	0	0	0	0	0	0	0	0	0	0	0	0	0	0	0	0	0	0.0604739	0.063971	0
SB-733894	0	0	0	0	0	0	0	0	0	0	0	0	0	0	0	0	0	0	0	0	0	0	0	0	0	0	0	0	0	0	0	0	0	0	0	0	0	0	0	0	0	0	0	0	0	0	0	0	0
SB-734117	0	0	0	0	0	0	0	0	0	0	0	0	0	0	0	0	0	0	0	0	0	0	0	0	0	0	0	0	0	0	0	0	0	0	0	0	0	0	0	0	0	0	0.0694896	0	0	0	0	0	0
SB-735216	0	0	0	0	0	0	0	0	0	0	0	0	0	0	0	0	0	0	0	0	0	0	0	0	0	0	0	0	0	0	0	0	0	0	0	0	0	0	0	0	0	0	0	0	0	0	0	0	0
SB-736302	0	0	0	0	0	0	0	0	0	0	0	0	0	0	0	0	0	0	0	0	0	0	0	0	0	0	0	0	0	0	0	0	0	0	0	0	0	0	0	0	0	0	0	0	0	0	0	0	0
SB-736715	0	0	0	0	0	0	0	0.0179981	0	0	0	0	0	0	0	0	0	0	0	0	0.0625111	0.0176743	0	0	0	0	0	0	0	0	0	0	0	0	0	0	0	0	0	0	0	0.019579	0	0	0	0	0	0	0
SB-737198	0	0	0	0	0	0	0	0	0	0	0	0	0	0	0	0	0	0	0	0	0	0	0	0	0	0	0	0	0	0	0	0	0	0	0	0	0	0	0	0	0	0	0	0	0	0	0	0	0
SB-737447	0	0	0	0	0	0	0	0	0	0	0	0	0	0	0	0	0	0	0	0	0	0	0	0	0	0	0	0	0	0	0	0	0	0	0	0	0	0	0	0	0	0	0	0	0	0	0	0	0
SB-738004	0.0444376	0	0	0	0	0	0	0	0	0	0	0	0	0	0	0	0	0	0	0	0	0	0	0	0	0	0	0	0	0	0	0	0	0	0	0	0	0	0	0	0	0	0.0397554	0	0	0	0	0	0
SB-738481	0	0	0	0	0	0	0	0	0	0	0	0	0	0	0	0	0	0	0	0	0	0	0	0	0	0	0	0	0	0	0	0	0	0	0	0	0	0	0	0	0	0	0	0	0	0	0	0	0
SB-739245-AC	0	0	0	0	0	0	0	0	0	0	0	0	0	0	0	0	0	0	0	0	0	0	0	0	0	0	0	0	0	0	0	0	0	0	0	0	0	0	0	0	0	0	0	0	0	0	0.325542	0.314691	0
SB-741905	0	0	0	0	0	0	0	0	0	0	0	0	0	0	0	0	0	0	0	0	0.316098	0	0	0	0	0	0	0	0	0	0	0	0	0	0	0	0	0	0	0	0	0	0	0	0	0	0	0	0
SB-742034-AC	0	0	0	0	0	0	0	0	0	0	0	0	0	0	0	0	0	0	0	0	0	0	0	0	0	0	0	0	0	0	0	0	0	0	0	0	0	0	0	0	0	0	0	0	0	0	0	0	0
SB-742251	0	0	0	0	0	0	0	0	0	0	0	0	0	0	0	0	0	0	0	0	0	0	0	0	0	0	0	0	0	0	0	0	0	0	0	0	0	0	0	0	0	0	0	0	0	0	0	0	0
SB-742609	0	0	0	0	0	0	0	0	0	0	0	0	0	0	0	0	0	0	0	0	0	0	0	0	0	0	0	0	0	0	0	0	0	0	0	0	0	0	0	0	0	0	0	0	0	0	0	0	0
SB-742864	0	0	0	0	0	0	0	0	0	0	0.168228	0	0	0	0	0	0	0	0	0	0	0	0	0	0	0	0	0	0	0	0	0	0	0	0	0	0	0	0	0	0	0	0	0	0	0	0	0	0
SB-742865	0	0	0	0	0	0	0	0	0	0	0	0	0	0	0	0	0	0	0	0	0	0	0	0	0	0	0	0	0	0	0	0	0	0	0	0	0	0	0	0	0	0	0	0	0.800771	0	0	0	0
SB-743341	0	0	0	0	0	0	0	0	0	0	0	0	0	0	0	0	0	0	0	0	0	0	0	0	0	0	0	0	0	0	0	0	0	0	0	0	0	0	0	0	0	0	0	0	0	0	0	0	0
SB-747651-A	0	0	0	0	0	0	0	0	0	0	0	0	0	0	0	0	0	0	0	0	0	0	0	0	0	0	0	0	0	0	0	0	0	0	0	0	0	0	0	0	0	0	0	0	0	0	0	0	0
SB-747651A	0	0	0	0	0	0	0	0	0	0	0	0	0	0	0	0	0	0	0	0	0	0	0	0	0	0	0	0	0	0	0	0	0	0	0	0	0	0	0	0	0	0	0	0	0	0	0	0	0
SB-750140	0	0	0	0	0	0	0	0	0	0	0	0	0	0	0	0	0	0	0	0	0	0	0	0	0	0	0	0	0	0	0	0	0	0	0	0	0	0	0	0.0523513	0.088337	0	0	0	0	0	0	0	0
SB-751148	0	0	0	0	0	0	0	0	0	0	0	0	0	0	0	0	0	0	0	0	0	0	0	0	0	0	0	0	0	0	0	0	0	0	0	0	0	0	0	0	0	0	0	0	0	0	0	0	0
SB-751399-B	0	0	0	0	0	0	0	0	0	0	0	0	0	0	0	0	0	0	0	0	0	0	0	0	0	0	0	0	0	0	0	0	0	0	0	0	0	0	0	0	0	0	0	0	0	0	0	0	0
SB-759335-B	0	0	0	0	0	0	0	0	0	0	0	0	0	0	0	0	0	0	0	0	0	0	0	0	0	0	0	0	0	0	0	0	0.0501694	0	0	0	0	0	0	0	0	0	0	0	0	0	0	0	0
SB-772077-B	0	0	0	0	0	0	0	0	0	0	0	0	0	0	0	0	0	0	0	0	0	0	0	0	0	0	0	0	0	0	0	0	0	0	0	0	0	0	0	0	0.0307884	0	0	0	0	0	0	0	0
SGC-AAK1-1	0.413247	0	0	0	0	0	0	0	0	0	0	0	0	0	0	0	0	0	0	0	0	0	0	0	0	0	0	0	0	0	0	0	0	0	0	0	0	0	0	0	0	0	0	0	0	0	0	0	0
SKF-104365	0	0	0	0	0	0	0	0	0	0	0	0	0	0	0	0	0	0	0	0	0	0	0	0	0	0	0	0	0	0	0	0	0	0	0	0	0	0	0	0	0	0	0	0	0	0	0	0	0
SKF-104493-B2	0	0	0	0	0	0	0	0	0	0	0	0	0	0	0	0	0	0	0	0	0	0	0	0	0	0	0	0	0	0	0	0	0	0	0	0	0	0	0	0	0	0	0	0	0	0	0	0	0
SKF-105561	0	0	0	0	0	0	0	0	0	0	0	0	0	0	0	0	0	0	0	0	0	0	0	0	0	0	0	0	0	0	0	0	0	0.321382	0	0	0	0	0	0	0	0	0	0	0	0	0	0	0
SKF-105942	0	0	0	0	0	0	0	0	0	0	0	0	0	0	0	0	0	0	0	0	0	0	0	0	0	0	0	0	0	0	0	0	0	0	0	0	0	0	0	0	0	0	0	0	0	0	0	0	0
SKF-12778	0	0	0	0	0	0	0	0	0	0	0	0	0	0	0	0	0	0	0	0	0	0.0373154	0	0	0	0	0	0	0	0	0	0	0	0	0	0	0	0	0	0	0	0	0	0	0	0	0	0	0
SKF-18267	0	0.00458986	0.00502073	0	0	0	0.00574558	0.00596318	0	0.0050801	0	0	0	0	0	0.00481341	0.00510989	0	0	0.00482647	0.0151621	0.00642713	0.00592003	0.00519382	0	0.00529285	0	0.0059143	0.00890816	0	0	0.00532912	0	0.00644196	0.00707739	0.0077562	0	0.00460065	0	0	0	0.00540899	0	0	0	0	0	0.00517205	0.00517077
SKF-62604	0	0	0	0	0	0	0	0	0	0	0	0	0	0	0	0	0	0	0	0	0.0903232	0	0	0	0	0	0	0	0	0	0	0	0	0	0	0	0	0	0	0	0	0	0	0	0	0	0	0	0
SKF-86002-A2	0	0	0	0	0	0	0	0	0	0	0.138418	0	0	0	0	0	0	0	0	0	0	0	0	0	0	0	0	0	0	0	0	0	0	0	0	0	0	0	0	0	0	0	0	0	0	0	0	0	0
SKF-86055	0	0	0	0	0	0	0	0	0	0	0	0	0	0	0	0	0	0	0	0	0.230066	0	0	0	0	0	0	0	0	0	0	0	0	0	0	0	0	0	0.120708	0	0	0	0	0	0	0	0	0	0
SKF-97184	0	0	0	0	0	0	0	0	0	0	0	0	0	0	0	0	0	0	0	0	0	0	0	0	0	0	0	0	0	0	0	0	0	0	0	0	0	0	0	0	0	0	0	0	0	0	0	0	0
SKF-97236	0	0	0	0	0	0	0	0	0	0	0.165987	0	0	0	0	0	0	0	0	0	0	0	0	0	0	0	0	0	0	0	0	0	0	0	0	0	0	0	0	0	0	0	0	0	0	0	0	0	0
SKF-97255	0	0	0	0	0	0	0	0	0	0	0	0	0	0	0	0	0	0	0	0	0	0	0	0	0	0	0	0	0	0	0	0	0	0	0	0	0	0	0	0	0	0	0	0	0	0	0	0	0
SKF-97293	0	0	0	0	0	0	0	0	0	0	0	0	0	0	0	0	0	0	0	0	0	0	0	0	0	0	0	0	0	0	0	0	0	0	0	0	0	0	0	0	0	0	0	0	0	0	0	0	0
SKF-97416	0	0	0	0	0	0	0	0	0	0	0.456315	0	0	0	0	0	0	0	0	0	0	0	0	0	0	0	0	0	0	0	0	0	0	0	0	0	0	0	0	0	0	0	0	0	0	0	0	0	0
SKF-97560	0	0	0	0	0	0	0	0.0549588	0.03615	0	0	0	0	0	0	0	0	0	0	0	0	0	0	0	0	0	0	0	0	0	0	0	0	0	0	0	0	0	0	0	0	0	0	0	0	0	0	0	0
SKF-97620	0	0	0	0	0	0	0	0	0	0	0	0	0	0	0	0	0	0	0	0	0.160358	0.043167	0	0	0	0	0	0	0	0	0	0	0	0	0	0	0	0	0	0	0	0	0	0	0	0	0	0	0
Sorafenib	0	0	0	0	0	0	0	0	0	0	0	0	0	0	0	0	0	0	0	0	0	0	0	0	0	0	0	0	0	0	0	0	0	0	0	0	0	0	0	0	0	0	0	0	0	0	0	0	0
Sunitinib	0.0407002	0	0	0	0	0	0	0	0	0	0	0	0	0	0	0	0	0	0	0	0	0	0	0	0	0	0.0732136	0	0	0	0	0	0	0	0	0	0	0	0	0	0	0	0	0	0	0	0	0	0
TH257	0	0	0	0	0	0	0	0	0	0	0	0	0	0	0	0	0	0	0	0	0	0	0	0	0	0	0	0	0	0	0	0	0	0	0	0	0	0	0	0	0	0	0	0	0	0	0	0	0
THZ1	0	0	0	0	0	0	0	0	0	0	0	0	0	0	0	0	0	0	0	0	0	0	0	0	0	0	0	0	0	0	0	0	0	0	0	0	0	0	0	0	0	0	0	0	0	0	0	0	0
THZ531	0	0	0	0	0	0	0	0	0	0	0	0	0	0	0	0	0	0	0	0	0	0	0	0	0	0	0	0	0	0	0	0	0	0	0	0	0	0	0	0	0	0	0	0	0	0	0	0	0
Tivozanib	0	0.0538477	0.0606828	0	0	0	0	0	0	0	0	0	0	0	0	0	0	0	0	0	0	0	0	0	0	0.0692926	0	0	0	0	0	0	0	0	0	0	0	0	0	0	0	0	0	0	0	0	0	0	0
Tofacitinib	0	0	0	0	0	0	0	0	0	0	0	0	0	0	0	0	0	0	0	0	0	0	0	0	0	0	0	0	0	0	0	0	0	0	0	0	0	0	0	0	0	0	0	0	0	0	0	0	0
TPKI-105	0	0	0	0	0	0	0	0	0	0	0	0	0	0	0	0	0	0	0	0	0	0	0	0	0	0	0	0	0	0	0	0	0	0	0	0	0	0	0	0	0	0	0	0	0	0	0	0	0
TPKI-106	0	0	0	0	0	0	0	0	0	0	0	0	0	0	0	0	0	0	0	0	0	0	0	0	0	0	0	0	0	0	0	0	0	0	0	0	0	0	0	0	0	0	0	0	0	0	0	0	0
TPKI-16	0	0	0	0	0	0	0	0	0	0	0	0	0	0	0	0	0	0	0	0	0	0	0	0	0	0	0	0	0	0	0	0	0	0	0	0	0	0	0	0	0	0	0	0	0	0	0	0	0
TPKI-24	0	0	0	0	0	0	0	0	0	0	0	0	0	0	0	0	0	0	0	0	0	0	0	0	0	0	0	0	0	0	0	0	0	0	0	0	0	0	0	0	0	0	0	0	0	0	0	0	0
TPKI-26	0	0	0	0	0	0	0	0	0	0	0.297014	0	0	0	0	0	0	0	0	0	0	0	0	0	0	0	0	0	0	0	0	0	0	0	0	0	0	0	0	0	0	0	0	0	0	0	0	0	0
TPKI-39	0	0	0	0	0	0	0	0	0	0	0	0	0	0	0	0	0	0	0	0	0	0	0	0	0	0	0	0	0	0	0	0	0	0	0	0	0	0	0	0	0	0	0	0	0	0	0	0	0
TPKI-58	0	0	0	0	0	0	0	0	0	0	0	0	0	0	0	0	0	0	0	0	0	0	0	0	0	0	0	0	0	0	0	0	0	0	0	0	0	0	0	0	0	0	0	0	0	0	0	0	0
TPKI-69	0	0	0	0	0	0	0	0	0	0	0	0	0	0	0	0	0	0	0	0	0	0	0	0.1388	0	0	0	0	0	0	0	0	0	0	0	0	0	0	0	0	0	0	0	0	0	0	0	0	0
TPKI-72	0	0	0	0	0	0	0	0	0	0	0	0	0	0	0	0	0	0	0	0	0	0	0	1	0	0	0	0	0	0	0	0	0	0	0	0	0	0	0	0	0	0	0	0	0	0	0	0	0
TPKI-85	0	0	0	0	0	0	0	0	0	0	0	0	0	0	0	0	0	0	0	0	0	0	0	0	0	0	0	0	0	0	0	0	0	0	0	0	0	0	0	0	0	0	0	0	0	0	0	0	0
TPKI-91	0	0	0	0	0	0	0	0	0	0	0	0	0	0	0	0	0	0	0	0	0	0	0	0	0	0	0	0	0	0	0	0	0	0	0	0	0	0	0	0	0	0	0	0	0	0	0	0	0
TPKI-97	0	0	0	0	0	0	0	0	0	0	0	0	0	0	0	0	0	0	0	0	0	0	0	0	0	0	0	0	0	0	0	0	0	0	0	0	0	0	0	0	0	0	0	0	0	0	0	0	0
Trametinib	0	0	0	0	0	0	0	0	0	0	0	0	0	0	0	0	0	0	0	0	0	0	0	0	0	0	0	0	0	0	0	0	0	0	0	0	0	0	0	0	0	0	0	0	0	0	0	0	0
TX-85-1	0	0	0	0	0	0	0	0	0	0	0	0	0	0	0	0	0	0	0	0	0	0	0	0	0	0	0	0	0	0	0	0	0	0	0	0	0	0	0	0	0	0	0	0	0	0	0	0	0
UNC-AA-1-0017	0.252893	0	0	0	0	0	0	0	0	0	0.833363	0	0	0	0	0	0	0	0	0	0	0	0	0	0	0	0	0	0	0	0	0	0	0	0	0	0	0	0	0	0	0	0	0	0	0	0	0	0
Vandetanib	0	0	0	0	0	0	0	0	0	0	0	0	0	0	0	0	0	0	0	0	0	0	0	0	0	0	0	0	0	0	0	0	0	0	0	0	0	0	0	0	0	0	0	0	0	0	0	0	0
VE-821	0	0	0	0.287474	0	0	0.234024	0	0	0	0	0	0	0	0	0	0	0	0	0	0	0.199852	0	0	0	0	0	0	0	0	0	0	0	0	0	0	0	0	0	0	0	0	0	0	0	0	0	0	0
VE-822	0	0	0	0.0732788	0	0	0.13524	0	0	0	0	0	0	0	0	0	0	0	0	0	0.321992	0.449993	0	0	0	0	0	0.0519407	0.0496344	0	0	0	0	0	0	0	0	0	0	0	0	0	0	0	0	0	0	0	0
Vertex11e	0	0	0	0	0	0	0	0	0	0	0	0	0	0	0	0	0	0	0	0	0	0.0230938	0.0251792	0	0	0	0	0	0	0	0	0.0232117	0	0	0	0	0	0	0	0	0	0	0	0	0	0	0	0	0
WZ4003	0	0	0	0	0	0	0	0	0	0	0	0	0	0	0	0	0	0	0	0	0	0	0	0	0	0	0	0	0	0	0	0	0	0	0	0	0	0	0	0	0	0	0	0	0	0	0	0	0
XMD-17-51	0	0.0302475	0.0203693	0	0	0	0.0167357	0.0211961	0	0	0	0	0	0	0	0	0	0	0	0	0	0	0.19067	0.169613	0	0.0636218	0.0169448	0	0.0158455	0	0	0	0	0	0	0	0	0	0	0	0	0	0	0	0	0	0	0	0
XMD8-87	0	0	0	0	0	0	0	0	0	0	0	0	0	0	0	0	0	0	0	0	0	0	0	0	0	0	0	0	0	0	0	0	0	0	0	0	0	0	0	0	0	0	0	0	0	0	0	0	0
[truncated: 228 more columns]

## Sheet: CATDS matrix 2
Gene Name	Abemaciclib	Afatinib	AH5015X	Alectinib	Apatinib	AT-13148	AT-9283	Axitinib	Baricitinib	BI00007366	BI00009348	BI00036838	BI00047804	BI00113608	BI00133844	BI00601000	BI00604564	BI00614644	BI00645435	BI00801818	BI00865461	BI01125081	BI2536	BIBF0846CL	BIBW3133BS	Binimetinib	BIRB0876BS	BIRZ0518XX	BMX-IN-1	Bosutinib	Brigatinib	CA93.0	Cabozantinib	CCT241533	CCT244747	Ceritinib	Cobimetinib	Copanlisib	Crizotinib	D2202-1	Dabrafenib	Danusertib	Dasatinib	DDR1-in-1	Enzastaurin	ERK5-IN-1	Erlotinib	Fasudil	FM-381
AAK1	0.0469468	0	0	0	0	0	0.0448046	0	0.126656	0	0.0746734	0	0	0	0	0	0	0	0	0	0	0	0	0	0	0	0	0	0	0.0137454	0.0173143	0	0	0	0	0	0	0	0	0	0	0	0	0	0	0	0	0	0
ABL1	0	0	0	0	0	0	0	0	0	0	0	0	0	0	0	0	0	0	0	0	0	0	0	0	0	0	0	0	0	0.0529482	0	0	0	0	0	0	0	0	0.0438536	0	0	0.0222507	0.0566048	0	0	0	0	0	0
ABL2	0	0	0	0	0	0	0	0	0	0	0	0	0	0	0	0	0	0	0	0	0	0	0	0	0	0	0	0	0	0.0974737	0	0	0	0	0	0	0	0	0.0471767	0	0.0281326	0.0581079	0.182582	0	0	0	0	0	0
ACAD11	0	0	0	0	0	0	0	0	0	0	0	0	0	0	0	0	0	0	0	0	0	0	0	0	0	0	0	0	0	0	0	0	0	0	0	0	0	0	0	0	0	0	0	0	0	0	0	0	0
ACOX1	0	0	0	0	0	0	0	0	0	0	0	0	0	0	0	0	0	0	0	0	0	0	0	0	0	0	0	0	0	0	0	0	0	0	0	0	0	0	0	0	0	0	0	0	0	0	0	0	0
ACOX3	0	0	0	0	0	0	0	0	0	0	0	0	0	0	0	0	0	0	0	0	0	0	0	0	0	0	0	0	0	0	0	0	0	0	0	0	0	0	0	0	0	0	0	0	0	0	0	0	0
ACVR1	0	0	0	0	0	0	0.0278972	0	0	0	0	0	0	0	0	0	0	0	0	0	0	0	0	0	0	0	0	0	0	0	0	0	0	0	0	0	0	0	0	0	0	0.0119683	0	0	0	0	0	0	0
ACVR1B	0	0	0	0	0	0	0.0178518	0	0	0	0	0	0	0	0	0	0	0	0	0	0	0	0	0	0	0	0	0	0	0	0	0	0	0	0	0	0	0	0	0	0	0.0125058	0	0	0	0	0	0	0
ACVR2B	0	0	0	0	0	0	0	0	0	0	0	0	0	0	0	0	0	0	0	0	0	0	0	0	0	0	0	0	0	0	0	0	0	0	0	0	0	0	0	0	0	0	0	0	0	0	0	0	0
ADCK1	0.024858	0	0	0	0	0	0.0138487	0	0	0	0	0	0	0	0	0	0	0	0	0	0	0	0	0	0	0	0	0	0	0	0	0	0	0	0	0	0	0	0	0	0	0	0	0	0	0	0	0	0
ADCK3	0	0	0	0	0	0	0	0	0	0	0	0	0	0	0	0	0	0	0	0	0	0.117918	0	0	0	0	0.301674	0	0	0	0	0	0	0	0	0	0	0	0	0	0	0	0	0	0	0	0	0	0
ADK	0	0	0	0	0	0	0	0	0	0	0	0	0	0	0	0	0	0	0	0	0	0	0	0	0	0	0	0	0	0	0	0	0	0	0	0	0	0	0	0	0	0	0	0	0	0	0	0	0
ADRBK1	0	0	0	0	0	0	0	0	0	0	0	0	0	0	0	0	0	0	0	0	0	0	0	0	0	0	0	0	0	0	0	0	0	0	0	0	0	0	0	0	0	0	0	0	0	0	0	0	0
AGK	0	0	0	0	0	0	0	0	0	0	0	0	0	0	0	0	0	0	0	0	0	0	0	0	0	0	0	0	0	0	0	0	0	0	0	0	0	0	0	0	0	0	0	0	0	0	0	0	0
AIFM1	0	0	0	0	0	0	0	0	0	0	0	0	0	0	0	0	0	0	0	0	0	0	0	0	0	0	0	0	0	0	0	0	0	0	0	0	0	0	0	0	0	0	0	0	0	0	0	0	0
AKT1	0	0	0	0	0	0	0	0	0	0	0	0	0	0	0	0	0	0	0	0	0	0	0	0	0	0	0	0	0	0	0	0	0	0	0	0	0	0	0	0	0	0	0	0	0	0	0	0	0
AKT2	0	0	0	0	0	0	0	0	0	0	0	0	0	0	0	0	0	0	0	0	0	0	0	0	0	0	0	0	0	0	0	0	0	0	0	0	0	0	0	0	0	0	0	0	0	0	0	0	0
AKT3	0	0	0	0	0	0	0	0	0	0	0	0	0	0	0	0	0	0	0	0	0	0	0	0	0	0	0	0	0	0	0	0	0	0	0	0	0	0	0	0	0	0	0	0	0	0	0	0	0
AP1G1	0	0	0	0	0	0	0	0	0	0	0	0	0	0	0	0	0	0	0	0	0	0	0	0	0	0	0	0	0	0	0	0	0	0	0	0	0	0	0	0	0	0	0	0	0	0	0	0	0
ARAF	0	0	0	0	0	0	0	0	0	0	0	0	0	0	0	0	0	0	0	0	0	0	0	0	0	0	0	0	0	0	0	0	0	0	0	0	0	0	0	0	0	0	0	0	0	0	0	0	0
ATM	0	0	0	0	0	0	0	0	0	0	0.218131	0	0	0	0	0	0	0	0	0	0	0	0	0	0	0	0	0.155072	0	0	0	0.260726	0	0	0.204096	0	0	0	0	0	0	0	0	0	0	0	0	0	0
ATR	0	0	0	0	0	0	0	0	0	0	0	0	0	0	0	0	0	0	0	0	0	0	0	0	0	0	0	0	0	0	0	0	0	0	0	0	0	0	0	0	0	0	0	0	0	0	0	0	0
AURKA	0	0	0	0	0	0	0.0534709	0.060487	0	0	0	0	0	0	0	0	0	0	0	0	0	0	0	0	0	0	0	0	0	0	0.0120078	0	0	0	0	0	0	0	0.0458983	0	0	0.120571	0	0	0	0	0	0	0
AURKB	0	0	0	0	0	0	0.0548824	0.0596934	0	0	0	0	0	0	0	0	0	0	0	0	0	0	0	0	0	0	0	0	0	0	0	0	0	0	0	0	0	0	0	0	0	0.016214	0	0	0	0	0	0	0
AXL	0	0	0	0	0	0	0	0	0	0	0	0	0	0	0	0	0	0	0	0	0	0	0	0	0	0	0	0	0	0	0.0105158	0	0.252815	0	0	0	0	0	0.0586762	0	0	0	0	0	0	0	0	0	0
BCR	0	0	0.0268007	0	0	0	0	0.0661761	0	0	0	0	0	0	0	0	0	0	0	0	0	0	0	0	0	0	0	0	0	0.241125	0	0	0	0	0	0	0	0	0	0	0	0.0870108	0.0462233	0	0	0	0	0	0
BMP2K	0	0	0	0	0	0	0.0334576	0	0.0435843	0	0.0710514	0	0	0	0	0	0	0	0	0	0	0	0	0	0	0	0	0	0	0.0147441	0	0	0	0	0	0	0	0	0	0	0	0	0	0	0	0	0	0	0
BMPR1A	0	0	0	0	0	0	0	0	0	0	0	0	0	0	0	0	0	0	0	0	0	0	0	0	0	0	0	0	0	0	0	0	0	0	0	0	0	0	0	0	0	0	0	0	0	0	0	0	0
BMPR1B	0	0	0	0	0	0	0	0	0	0	0	0	0	0	0	0	0	0	0	0	0	0	0	0	0	0	0	0	0	0	0	0	0	0	0	0	0	0	0	0	0	0	0	0	0	0	0	0	0
BMPR2	0	0	0	0	0	0	0.0152793	0	0	0	0.0755643	0	0	0	0	0	0	0	0	0	0	0	0	0	0	0	0	0	0	0	0	0	0	0	0	0	0	0	0	0	0	0	0	0	0	0	0	0	0
BRAF	0	0	0	0	0	0	0	0	0	0	0	0	0	0	0	0	0	0	0	0	0.639949	0	0	0	0	0	0	0	0	0	0	0	0	0	0	0	0	0	0	0	0.047802	0	0	0	0	0	0	0	0
BTK	0	0	0	0	0	0	0	0	0	0	0	0	0	0	0	0	0	0	0	0	0	0	0	0	0	0	0	0	0.337315	0.0740042	0	0	0	0	0	0	0	0	0	0	0	0	0.039437	0	0	0	0	0	0
BUB1	0	0	0	0	0	0	0.0165452	0	0	0	0	0	0	0	0	0	0	0	0	0	0	0	0	0	0	0	0	0	0	0	0	0	0	0	0	0	0	0	0	0	0	0	0	0	0	0	0	0	0
CAMK2B	0.151534	0	0	0	0	0	0	0	0.0704453	0	0	0	0	0	0	0	0	0	0	0	0	0	0	0	0	0	0	0	0	0	0.0218542	0	0	0	0	0	0	0	0	0	0	0	0	0	0	0	0	0	0
CAMK2D	0.0865387	0	0	0	0	0	0	0	0.0734853	0	0	0	0	0	0	0	0	0	0	0	0	0	0	0	0	0	0	0	0	0	0.0170478	0	0	0	0	0	0	0	0	0	0	0	0	0	0	0	0	0	0
CAMK2G	0.0939746	0	0	0	0	0	0	0	0.0871822	0	0	0	0	0	0	0	0	0	0	0	0	0	0	0	0	0	0	0	0	0	0.0165044	0	0	0	0	0	0	0	0	0	0	0	0	0	0	0	0	0	0
CAMK4	0	0	0	0	0	0	0	0	0	0	0	0	0	0	0	0	0	0	0	0	0	0	0	0	0	0	0	0	0	0	0	0	0	0	0	0	0	0	0	0	0	0	0	0	0	0	0	0	0
CAMKK2	0	0	0	0	0	0	0	0	0	0	0	0	0	0	0	0	0	0	0	0	0	0	0.181457	0	0	0	0	0	0	0	0.0297956	0	0	0	0	0	0	0	0	0	0	0	0	0	0	0	0	0	0
CDC42	0	0	0	0	0	0	0	0	0	0	0	0	0	0	0	0	0	0	0	0	0	0	0	0	0	0	0	0	0	0	0	0	0	0	0	0	0	0	0	0	0	0	0	0	0	0	0	0	0
CDC42BPA	0	0	0	0	0	0	0	0	0	0	0	0	0	0	0	0	0	0	0	0	0	0	0	0	0	0	0	0	0	0	0	0	0	0	0	0	0	0	0	0	0	0	0	0	0	0	0	0	0
CDC42BPB	0	0	0	0	0	0	0	0	0	0	0	0	0	0	0	0	0	0	0	0	0	0	0	0	0	0	0	0	0	0	0	0	0	0	0	0	0	0	0	0	0	0	0	0	0	0	0	0	0
CDC42BPG	0	0	0	0	0	0	0	0	0	0	0	0	0	0	0	0	0	0	0	0	0	0	0	0	0	0	0	0	0	0	0	0	0	0	0	0	0	0	0	0	0	0	0	0	0	0	0	0	0
CDC7	0	0	0	0	0	0	0	0	0	0	0	0	0	0	0	0	0	0	0	0	0	0	0	0	0	0	0	0	0	0	0	0	0	0	0	0	0	0	0	0	0	0	0	0	0	0	0	0	0
CDK1	0	0	0	0	0	0	0	0	0	0	0	0	0	0	0	0	0	0	0	0	0	0	0	0	0	0	0	0	0	0	0	0	0	0	0	0	0	0	0	0	0	0	0	0	0	0	0	0	0
CDK10	0	0	0	0	0	0	0	0	0	0	0	0	0	0	0	0	0	0	0	0	0	0	0	0	0	0	0	0	0	0	0	0	0	0	0	0	0	0	0	0	0	0.0229279	0	0	0	0	0	0	0
CDK12	0	0	0	0	0	0	0	0	0	0	0	0	0	0	0	0	0	0	0	0	0	0	0	0	0	0	0	0	0	0	0	0	0	0	0	0	0	0	0	0	0	0	0	0	0	0	0	0	0
CDK16	0.0265143	0	0	0	0	0	0	0	0	0	0	0.0631875	0	0	0	0	0	0	0	0	0	0	0	0	0	0	0	0	0	0	0	0	0	0	0	0	0	0	0	0	0.0961276	0	0	0	0	0	0	0	0
CDK17	0.0255333	0	0	0	0	0	0	0	0	0	0	0	0	0	0	0	0	0	0	0	0	0	0	0	0	0	0	0	0	0	0	0	0	0	0	0	0	0	0	0	0.0580827	0	0	0	0	0	0	0	0
CDK2	0	0	0	0	0	0	0	0	0	0	0	0	0	0	0	0	0	0	0	0	0	0	0	0	0	0	0	0	0	0	0	0	0	0	0	0	0	0	0	0	0.061833	0	0	0	0	0	0	0	0
CDK4	0	0	0	0	0	0	0	0	0	0	0	0	0	0	0	0	0	0	0	0	0	0	0	0	0	0	0	0	0	0	0	0	0	0	0	0	0	0	0	0	0	0	0	0	0	0	0	0	0
CDK5	0	0	0	0	0	0	0	0	0	0	0	0	0	0	0	0	0	0	0	0	0	0	0	0	0	0	0	0	0	0	0	0	0	0	0	0	0	0	0	0	0	0	0	0	0	0	0	0	0
CDK6	0.0230617	0	0	0	0	0	0	0	0	0	0	0.0589789	0	0	0	0	0	0	0	0	0	0	0	0	0	0	0	0	0	0	0	0	0	0	0	0	0	0	0	0	0	0	0	0	0	0	0	0	0
CDK7	0	0	0.108762	0	0	0	0	0	0	0	0	0	0	0	0	0	0	0	0	0	0	0	0	0	0	0	0	0	0	0.013971	0	0	0	0	0	0	0.0475591	0	0	0	0	0.0119594	0	0	0	0	0	0	0
CDK9	0.0294742	0	0	0	0	0	0	0	0	0	0	0.0700259	0	0	0	0	0	0	0	0	0	0	0	0	0	0	0	0	0	0	0	0	0	0	0	0	0	0	0	0	0	0	0	0	0	0	0	0	0
CDKL5	0.690742	0	0	0	0	0	0.0234128	0	0	0	0	0.107975	0	0	0	0	0	0	0	0	0	0	0	0	0	0	0	0	0	0	0	0	0	0	0	0	0	0	0	0	0.0661045	0	0	0	0	0	0	0	0
CHEK1	0	0	0	0	0	0	0.0138736	0	0	0	0	0	0	0	0	0	0	0	0	0	0	0	0	0	0	0	0	0	0	0	0.0272923	0	0	0	0.463012	0	0	0	0	0	0	0	0	0	0	0	0	0	0
CIT	0.0229108	0	0	0	0	0	0	0	0	0	0	0	0	0	0	0	0	0	0	0	0	0	0	0	0	0	0	0	0	0	0	0	0	0	0	0	0	0	0	0	0	0	0	0	0	0	0	0	0
CLK1	0.0454966	0	0	0	0	0	0	0	0	0	0	0	0.240446	0	0	0	0	0	0.0509134	0.210923	0	0	0	0	0	0	0	0	0	0	0.0980696	0	0	0.214528	0	0	0	0	0	0	0	0	0	0	0	0	0	0	0
CLK2	0	0	0	0	0	0	0	0	0	0	0	0	0	0	0	0	0	0	0	0	0	0	0	0	0	0	0	0	0	0	0.012363	0	0	0	0	0	0	0	0	0	0	0	0	0	0	0	0	0	0
CLK3	0	0	0	0	0	0	0	0	0	0	0	0	0	0	0	0	0	0	0	0	0	0	0	0	0	0	0	0	0	0	0	0	0	0	0	0	0	0	0	0	0	0	0	0	0	0	0	0	0
CLK4	0.0486385	0	0	0	0	0	0	0	0	0	0	0	0.264233	0	0	0	0	0	0.0511004	0.130049	0	0	0	0	0	0	0	0	0	0	0.0950912	0	0	0.242056	0	0	0	0	0	0	0	0	0	0	0	0	0	0	0
COX5A	0	0	0	0	0	0	0	0	0	0	0	0	0	0	0	0	0	0	0	0	0	0	0	0	0	0	0.0928777	0	0	0	0	0	0	0	0	0	0	0	0	0	0	0	0	0	0	0	0	0	0.239917
CSK	0	0	0	0	0	0	0	0	0	0	0	0	0	0	0	0	0	0	0	0	0	0	0	0	0	0	0	0	0	0.0191537	0	0	0	0	0	0	0	0	0	0	0	0	0.0243126	0	0	0	0	0	0
CSNK1A1	0	0	0	0	0	0	0	0	0	0	0	0	0	0	0	0	0	0	0	0	0	0	0	0	0	0	0	0	0	0	0	0	0	0	0	0	0	0	0	0	0	0	0	0	0	0	0	0	0
CSNK1D	0	0	0	0	0	0	0	0	0	0	0	0	0	0	0	0	0	0	0	0	0	0	0	0	0	0	0	0	0	0	0	0	0	0	0	0	0	0	0	0	0	0	0	0	0	0	0	0	0
CSNK1E	0	0	0	0	0	0	0	0	0	0	0	0	0	0	0	0	0	0	0	0	0	0	0	0	0	0	0	0	0	0	0	0	0	0	0	0	0	0	0	0	0	0	0	0	0	0	0	0	0
CSNK1G1	0	0	0	0	0	0	0	0	0	0	0	0	0	0	0	0	0	0	0	0	0	0	0	0	0	0	0	0	0	0	0	0	0	0	0	0	0	0	0	0	0	0	0	0	0	0	0	0	0
CSNK1G3	0	0	0	0	0	0	0	0	0	0	0	0	0	0	0	0	0	0	0	0	0	0	0	0	0	0	0	0	0	0	0	0	0	0	0	0	0	0	0	0	0	0	0	0	0	0	0	0	0
CSNK2A1;CSNK2A3	0.0581616	0	0	0	0	0	0.0250275	0	0	0	0	0	0	0	0	0	0	0	0	0	0	0	0	0	0	0	0	0	0	0	0.017155	0	0	0	0	0	0	0	0	0	0	0	0	0	0	0	0	0	0
CSNK2A2	0.062214	0	0	0	0	0	0.023702	0	0	0	0	0	0	0	0	0	0	0	0	0	0	0	0	0	0	0	0	0	0	0	0.0108007	0	0	0	0	0	0	0	0	0	0	0	0	0	0	0	0	0	0
DAPK3	0	0	0	0	0	0	0	0	0	0	0	0	0	0	0	0	0	0	0	0	0	0	0	0	0	0	0	0	0	0	0	0	0	0	0	0	0	0	0	0	0	0	0	0	0	0	0	0	0
DCK	0	0	0	0	0	0	0	0	0	0	0	0	0	0	0	0	0	0	0	0	0	0	0	0	0	0	0	0	0	0	0	0	0	0	0	0	0	0	0	0	0	0	0	0	0	0	0	0	0
DDR1	0	0	0	0	0	0	0	0	0	0	0	0	0	0	0	0	0	0	0	0	0	0	0	0	0	0	0.11038	0	0	0	0	0	0.121406	0	0	0	0	0	0	0.587834	0	0.0147942	0.028755	0.46652	0	0	0	0	0
DDR2	0	0	0	0	0	0	0	0	0	0	0	0	0	0	0	0	0	0	0	0	0	0	0	0	0	0	0	0	0	0	0	0	0	0	0	0	0	0	0	0.435002	0	0	0.0188813	0	0	0	0	0	0
DNAJA1	0	0	0	0	0	0	0	0.109997	0	0	0	0	0	0	0	0	0	0	0	0	0	0	0	0	0	0	0	0	0	0	0	0	0	0	0	0	0	0	0	0	0	0	0	0	0	0	0	0	0
DYRK1A	0.0415258	0	0	0	0	0	0	0	0	0	0	0.0711132	0	0	0	0	0	0	0	0.129178	0	0	0	0	0	0	0	0	0	0	0	0	0	0	0	0	0	0	0	0	0	0	0	0	0	0	0	0	0
EGFR	0	1	0	0	0	0	0	0	0	0	0	0	0	0.492014	0.609632	0	0	0	0	0	0	0	0	0	0.310812	0	0	0	0	0	0.0169366	0	0	0	0	0	0	0	0	0	0	0	0	0	0	0	0	0	0
EIF2AK1	0	0	0	0	0	0	0	0	0	0	0	0	0	0	0	0	0	0	0	0	0	0	0	0	0	0	0	0	0	0	0	0	0	0	0	0	0	0	0	0	0	0	0	0	0	0	0	0	0
EPHA1	0	0	0	0	0	0	0	0	0	0	0	0	0	0	0.101566	0	0	0	0	0	0	0	0	0	0.0843732	0	0	0	0	0	0	0	0	0	0	0	0	0	0.0611074	0	0	0.0963437	0.0429925	0	0	0	0	0	0
EPHA2	0	0	0	0	0	0	0	0	0	0	0	0	0	0	0	0	0	0	0	0	0	0	0	0	0	0	0	0	0	0.0258176	0	0	0	0	0	0	0	0	0	0	0	0.0279598	0.0573016	0	0	0	0	0	0
EPHA4	0	0	0	0	0	0	0	0	0	0	0	0	0	0	0.0721281	0	0	0	0	0	0	0	0	0	0	0	0	0	0	0.0322336	0	0	0	0	0	0	0	0	0	0	0	0.0146391	0.0941004	0	0	0	0	0	0
EPHA5	0	0	0.0294193	0	0	0	0	0	0	0	0	0	0	0	0	0	0	0	0	0	0	0	0	0	0	0	0	0	0	0.0282516	0	0	0	0	0	0	0.0417144	0	0	0	0	0.0159683	0.0939922	0	0	0	0	0	0
EPHA7	0	0	0	0	0	0	0	0	0	0	0	0	0	0	0	0	0	0	0	0	0	0	0	0	0	0	0	0	0	0	0	0	0	0	0	0	0	0	0	0	0	0.0134918	0	0	0	0	0	0	0
EPHB1	0	0	0	0	0	0	0	0	0	0	0	0	0	0	0	0	0	0	0	0	0	0.0613463	0	0	0	0	0	0	0	0.0169992	0	0	0	0	0	0	0	0	0	0	0	0.0575544	0.0761967	0	0	0	0	0	0
EPHB2	0	0	0.0286302	0	0	0	0	0	0	0	0	0	0	0	0	0	0	0	0	0	0	0	0	0	0	0	0	0	0	0.0184532	0	0	0	0	0	0	0	0	0	0	0	0.0247155	0.0446105	0	0	0	0	0	0
EPHB3	0	0	0	0	0	0	0	0	0	0	0	0	0	0	0	0	0	0	0	0	0	0	0	0	0	0	0	0	0	0	0	0	0	0	0	0	0	0	0	0	0	0.0121578	0.0222864	0	0	0	0	0	0
EPHB4	0	0	0.0348923	0	0	0	0	0	0	0	0	0	0	0.190102	0.111345	0	0	0	0	0	0	0	0	0	0.0933195	0	0	0	0	0.0425335	0	0	0	0	0	0	0.0479018	0	0	0	0	0.0372639	0.0939922	0	0	0	0	0	0
EPHB6	0	0	0	0	0	0	0	0	0	0	0	0	0	0	0	0	0	0	0	0	0	0	0	0	0	0	0	0	0	0	0	0	0	0	0	0	0	0	0.0499828	0	0.0291269	0.0205158	0.027437	0	0	0	0	0	0
ERBB3	0	0	0	0	0	0	0	0	0	0	0	0	0	0	0	0	0	0	0	0	0	0	0	0	0	0	0	0	0	0.0440079	0	0	0	0	0	0	0	0	0	0	0	0	0	0	0	0	0	0	0
ERCC2	0	0	0.11223	0	0	0	0	0	0	0	0	0	0	0	0	0	0	0	0	0	0	0	0	0	0	0	0	0	0	0.0157829	0	0	0	0	0	0	0.0590292	0	0	0	0	0.0162085	0	0	0	0	0.101925	0	0
ERN1	0	0	0	0	0	0	0	0	0	0	0	0	0	0	0	0	0	0	0	0	0	0	0	0	0	0	0	0	0	0	0.0182126	0	0	0	0	0	0	0	0	0	0	0	0	0	0	0	0	0	0
ERN2	0	0	0	0	0	0	0	0	0	0	0	0	0	0	0	0	0	0	0	0	0	0	0	0	0	0	0	0	0	0	0	0	0	0	0	0	0	0	0	0	0.0359657	0	0	0	0	0	0	0	0
FECH	0	0	0	0	0	0	0	0	0	0	0	0	0	0	0	0	0	0	0	0	0	0	0	0.358884	0	0	0	0	0	0	0	0	0	0	0	0	0	0	0	0	0	0	0	0	0	0	0	0	0
FER	0	0	0.0322156	0	0	0	0	0	0	0	0	0	0	0	0	0	0	0	0	0	0	0	0	0	0	0	0	0	0	0.0150551	0.0895224	0	0	0	0	0.215001	0.0478645	0	0	0	0	0	0	0	0	0	0.0856182	0	0
FES	0	0	0	0	0	0	0	0	0	0	0	0	0	0	0	0	0	0	0	0	0	0	0	0	0	0	0	0	0	0	0.0277957	0	0	0	0	0.133872	0	0	0	0	0	0	0	0	0	0	0	0	0
FGFR1	0	0	0	0	0	0	0.0277969	0	0	0	0	0	0	0	0	0	0	0	0	0	0	0	0	0	0	0	0	0	0	0	0.0172456	0	0	0	0	0	0	0	0	0	0	0.0245695	0	0	0	0	0	0	0
FLAD1	0	0	0	0	0	0	0	0	0	0	0	0	0	0	0	0	0	0	0	0	0	0	0	0	0	0	0	0	0	0	0	0	0	0	0	0	0	0	0	0	0	0	0	0	0	0	0	0	0
FLT3	0	0	0	0	0	0	0	0	0	0	0	0	0	0	0	0	0	0	0	0	0	0	0	0.119494	0	0	0	0	0	0	0.0123003	0	0.12112	0	0	0	0	0	0	0	0	0	0	0	0	0	0	0	0
FLT4	0	0	0	0	0	0	0.0436181	0.59768	0	0	0	0	0	0	0	0	0	0	0	0	0	0	0	0	0	0	0	0	0	0	0.0121173	0	0.198186	0	0	0	0	0	0	0	0	0.0119798	0	0	0	0	0	0	0
FN3KRP	0	0	0	0	0	0	0	0	0	0	0	0	0	0	0	0	0	0	0	0	0	0	0	0	0	0	0	0	0	0	0	0	0	0	0	0	0	0	0	0	0	0	0	0	0	0	0	0	0
FRK	0	0	0	0	0	0	0	0	0	0	0	0	0	0	0	0	0	0	0	0	0	0	0	0	0	0	0	0	0	0.0358355	0.0240712	0	0	0	0	0	0	0	0	0	0	0.017121	0.030189	0	0	0	0	0	0
FYN	0	0	0	0	0	0	0	0	0	0	0	0	0	0	0	0	0	0	0	0	0	0	0	0	0	0	0	0	0	0.0265167	0	0	0	0	0	0	0	0	0	0	0	0.0294445	0.0559477	0	0	0	0	0	0
GAK	0	0	0.0921343	0.600439	0	0	0	0	0	0.380944	0	0	0	0	0	0	0.277651	0	0	0	0	0	0	0	0.0761309	0	0	0	0	0.0553223	0.053157	0.732374	0	0	0	0	0.0461931	0	0	0	0	0	0.0169549	0	0	0	0.134856	0	0
GALK1	0	0	0	0	0	0	0	0	0	0	0	0	0	0	0	0	0	0	0	0	0	0	0	0	0	0	0	0	0	0	0	0	0	0	0	0	0	0	0	0	0	0	0	0	0	0	0	0	0
GRK6	0	0	0	0	0	0	0	0	0	0	0	0	0	0	0	0	0	0	0	0	0	0	0	0	0	0	0	0	0	0	0	0	0	0	0	0	0	0	0	0	0	0	0	0	0	0	0	0	0
GSK3A	0.0892938	0	0.101501	0	0	0	0.0976074	0	0	0	0	0.316666	0	0	0	0	0	0	0	0	0	0	0	0	0	0	0	0	0	0.0135578	0	0	0	0	0	0	0.0422888	0	0	0	0	0	0	0	0.202005	0	0	0	0
GSK3B	0.0614196	0	0.0782599	0	0	0	0.0787606	0	0	0	0.0690454	0.455321	0	0	0	0	0	0	0	0	0	0	0	0	0	0	0	0	0	0	0	0	0	0	0	0	0	0	0	0	0	0	0	0	0.250204	0	0	0	0
GSPT1;GSPT2	0	0	0	0	0	0	0	0	0	0	0	0	0	0	0	0	0	0	0	0	0	0	0	0	0	0	0	0	0	0	0	0	0	0	0	0	0	0	0	0	0	0	0	0	0	0	0	0	0
HCK	0	0	0	0	0	0	0	0	0	0	0	0	0	0	0	0	0	0	0	0	0	0	0	0	0	0	0	0	0	0.0184557	0	0	0	0	0	0	0	0	0	0	0	0.016277	0.0243621	0	0	0	0	0	0
HSP90AA1	0	0	0	0	0	0	0	0	0	0	0	0	0	0	0	0	0	0	0	0	0	0	0	0	0	0	0	0	0	0	0	0	0	0	0	0	0	0	0	0	0	0	0	0	0	0	0	0	0
HSP90B1	0	0	0	0	0	0	0	0	0	0	0	0	0	0	0	0	0	0	0	0	0	0	0	0	0	0	0	0	0	0	0	0	0	0	0	0	0	0	0	0	0	0	0	0	0	0	0	0	0
HSPE1	0	0	0	0	0	0	0	0	0	0	0	0	0	0	0	0	0	0	0	0	0	0	0	0	0	0	0	0	0	0	0	0	0	0	0	0	0	0	0	0	0	0	0	0	0	0	0	0	0
ICK	0	0	0	0	0	0	0	0	0	0	0	0	0	0	0	0	0	0	0	0	0	0	0	0	0	0	0	0	0	0	0	0	0	0	0	0	0	0	0	0	0	0	0	0	0	0	0	0	0
IGF1R	0	0	0	0	0	0	0	0	0	0	0	0	0	0	0	0	0	0	0	0	0	0	0	0	0	0	0	0	0	0	0	0	0	0	0	0	0	0	0	0	0	0	0	0	0	0	0	0	0
IKBKE	0	0	0	0	0	0	0	0	0	0	0	0	0	0	0	0	0	0	0	0	0	0	0	0	0	0	0	0	0	0	0	0	0	0	0	0	0	0	0	0	0	0	0	0	0	0	0	0	0
ILK	0	0	0	0	0	0	0	0	0	0	0	0	0	0	0	0	0	0	0	0	0	0	0	0	0	0	0	0	0	0	0	0	0	0	0	0	0	0	0	0	0	0	0	0	0	0	0	0	0
INSR	0	0	0	0	0	0	0	0	0	0	0	0	0	0	0	0	0	0	0	0	0	0	0	0	0	0	0	0	0	0	0	0	0	0	0	0	0	0	0	0	0	0	0	0	0	0	0	0	0
IRAK1	0.0298557	0	0	0	0	0	0	0	0	0	0	0	0	0	0	0	0	0	0	0	0	0	0	0	0	0	0	0	0	0	0	0	0	0	0	0	0	0	0	0	0	0	0	0	0	0	0	0	0
IRAK3	0	0	0	0	0	0	0	0	0	0	0	0	0	0	0	0	0	0	0	0	0	0.0703184	0	0	0	0	0	0	0	0	0	0	0	0	0	0	0	0	0.0478092	0	0	0	0	0	0	0	0	0	0
IRAK4	0	0	0	0	0	0	0	0	0	0	0	0	0	0	0	0	0	0	0	0	0	0	0	0	0	0	0	0	0	0	0.0122254	0	0	0	0	0	0	0	0	0	0	0	0	0	0	0	0	0	0
JAK1	0	0	0	0	0	0	0	0	0	0	0	0	0	0	0	0	0	0	0	0	0	0	0	0	0	0	0	0	0	0	0.0122718	0	0	0	0	0	0	0	0	0	0	0	0	0	0	0	0	0	0
JAK2	0	0	0	0	0	0	0	0	0.367384	0	0	0	0	0	0	0	0	0	0	0.153679	0	0	0	0	0	0	0.10187	0.104093	0.194366	0	0.0113622	0	0	0	0	0	0	0	0	0	0	0.014832	0	0	0	0	0	0	0
LATS1	0	0	0	0	0	0.0475359	0.0142044	0	0	0	0	0	0	0	0	0	0	0	0	0	0	0	0	0	0	0	0	0	0	0	0	0	0	0	0	0	0	0	0	0	0	0	0	0	0	0	0	0	0
LCK	0	0	0	0	0	0	0	0	0	0	0	0	0	0	0	0	0	0	0	0	0	0	0	0	0	0	0	0	0	0.0556042	0	0	0	0	0	0	0	0	0	0	0	0.0134427	0.0335807	0	0	0	0	0	0
LIMK1	0	0	0	0	0	0	0	0	0	0	0	0	0	0	0	0	0	0	0	0	0	0	0	0	0	0	0	0	0	0	0	0	0	0	0	0	0	0	0	0	0.0776446	0	0	0	0	0	0	0	0
LIMK2	0	0	0	0	0	0	0	0	0	0	0	0	0	0	0	0	0	0	0	0	0	0	0	0	0	0	0	0	0	0	0	0	0	0	0	0	0	0	0	0	0.036008	0	0	0	0	0	0	0	0
LYN	0	0	0	0	0	0	0	0	0	0	0	0	0	0	0	0	0	0	0	0	0	0	0	0	0	0	0	0	0	0.031119	0	0	0	0	0	0	0	0	0	0	0	0.0116147	0.039011	0	0	0	0	0	0
MAP2K1	0	0	0	0	0	0	0	0	0	0	0	0	0	0	0	0	0	0	0	0	0	0	0	0	0	0.507266	0	0	0	0	0	0	0	0	0	0	0.257393	0	0	0	0	0	0	0	0	0	0	0	0
MAP2K2	0	0	0	0	0	0	0	0	0	0	0	0	0	0	0	0	0	0	0	0	0	0	0	0	0	0.492939	0	0	0	0	0	0	0	0	0	0	0.261668	0	0	0	0	0	0	0	0	0	0	0	0
MAP2K4	0	0	0	0	0	0	0	0	0	0	0	0	0	0	0	0	0	0	0	0	0	0	0	0	0	0	0	0	0	0	0	0	0	0	0	0	0	0	0	0	0	0	0	0	0	0	0	0	0
MAP2K5	0	0	0	0	0	0	0	0	0	0	0	0	0	0	0	0	0	0	0	0	0.203043	0	0	0	0	0	0	0	0	0	0	0	0	0	0	0	0	0	0	0	0	0	0	0	0	0	0	0	0
MAP2K6	0	0	0	0	0	0	0	0	0	0	0	0	0	0	0	0	0	0	0	0	0	0	0	0	0	0	0	0	0	0	0	0	0	0	0	0	0	0	0	0	0	0	0	0	0	0	0	0	0
MAP3K1	0	0	0	0	0	0	0	0	0	0	0	0	0	0	0	0	0	0	0	0	0	0	0	0	0	0	0	0	0	0.0234766	0	0	0	0	0	0	0	0	0	0	0	0.0115878	0	0	0	0	0	0	0
MAP3K11	0	0	0	0	0	0	0.0178952	0	0	0	0	0	0	0	0	0	0	0	0	0	0	0	0	0	0	0	0	0	0	0	0	0	0	0	0	0	0	0	0	0	0	0	0	0	0	0	0	0	0
MAP3K12	0	0	0	0	0	0	0	0	0	0	0	0	0	0	0	0	0	0	0	0	0	0	0	0	0	0	0	0	0	0	0	0	0	0	0	0	0	0	0	0	0	0	0	0	0	0	0	0	0
MAP3K2	0	0	0	0	0	0	0.0142137	0	0	0	0	0	0	0	0	0	0	0	0	0	0	0	0	0	0	0	0	0	0	0.0139676	0	0	0	0	0	0	0	0	0	0	0	0	0	0	0	0	0	0	0
MAP3K3	0	0	0	0	0	0	0	0	0	0	0	0	0	0	0	0	0	0	0	0	0	0	0	0	0	0	0	0	0	0.014253	0	0	0	0	0	0	0	0	0	0	0	0	0	0	0	0	0	0	0
MAP3K4	0	0	0	0	0	0	0	0	0	0	0	0	0	0	0	0	0	0	0	0	0	0	0	0	0	0	0	0	0	0	0	0	0	0	0	0	0	0	0	0	0	0	0	0	0	0	0	0	0
MAP3K6	0	0	0	0	0	0	0	0	0	0	0.0728287	0	0	0	0	0	0	0	0	0	0	0	0	0	0	0	0	0	0	0	0	0	0	0	0	0	0	0	0	0	0	0	0	0	0	0	0	0	0
MAP4K1	0	0	0	0	0	0	0	0	0	0	0	0	0	0	0	0	0	0	0	0	0	0	0	0	0	0	0	0	0	0.012944	0	0	0	0	0	0	0	0	0.0474069	0	0	0.0152993	0	0	0	0	0	0	0
MAP4K2	0	0	0	0	0	0	0	0	0	0	0	0	0	0	0	0	0	0	0	0	0	0	0	0	0	0	0	0	0	0.0231906	0	0	0	0	0	0	0	0	0.0822054	0	0	0	0	0	0	0	0	0	0
MAP4K3	0	0	0	0	0	0	0	0	0	0	0	0	0	0	0	0	0	0	0	0	0	0	0	0	0	0	0	0	0	0.0300631	0	0	0	0	0	0	0	0	0	0	0	0	0	0	0	0	0	0	0
MAP4K5	0	0	0	0	0	0	0	0	0	0	0	0	0	0	0	0	0	0	0	0	0	0	0	0	0	0	0	0	0	0.119654	0	0	0	0	0	0	0	0	0.0410313	0	0	0	0	0	0	0	0	0	0
MAPK1	0	0	0	0	0	0	0	0	0	0	0	0	0	0	0	0	0	0	0	0	0	0	0	0	0	0	0	0	0	0	0	0	0	0	0	0	0	0	0	0	0	0	0	0	0	0	0	0	0
MAPK10	0	0	0	0	0	0	0	0	0	0	0	0	0	0	0	0	0	0	0	0	0	0	0	0	0	0	0	0	0	0	0	0	0	0	0	0	0	0	0	0	0	0	0	0	0	0	0	0	0
MAPK11	0	0	0	0	0	0	0	0	0	0	0	0	0	0	0	0	0	0	0	0	0	0	0	0	0	0	0	0	0	0	0	0	0	0	0	0	0	0	0	0	0	0	0	0	0	0	0	0	0
MAPK14	0	0	0	0	0	0	0	0	0	0	0	0.0565814	0	0	0	0.69334	0	0	0	0	0	0	0	0	0	0	0	0	0	0	0	0	0	0	0	0	0	0	0	0	0	0	0	0.285291	0	0	0	0	0
MAPK3	0	0	0	0	0	0	0	0	0	0	0	0	0	0	0	0	0	0	0	0	0	0	0	0	0	0	0	0	0	0	0	0	0	0	0	0	0	0	0	0	0	0	0	0	0	0	0	0	0
MAPK7	0	0	0	0	0	0	0	0	0	0	0	0	0	0	0	0	0	0	0	0	0	0	0	0	0	0	0	0	0	0	0	0	0	0	0	0	0	0	0	0	0	0	0	0	0	1	0	0	0
MAPK8	0	0	0	0	0	0	0.0149513	0	0	0	0	0	0	0	0	0	0	0	0	0	0	0	0	0	0	0	0	0	0	0	0	0	0	0	0	0	0	0	0	0	0	0	0	0	0	0	0	0	0
MAPK9	0	0	0	0	0	0	0	0	0	0	0	0	0	0	0	0	0	0	0	0	0	0	0	0	0	0	0	0	0	0	0	0	0	0	0	0	0	0	0	0	0	0	0	0	0	0	0	0	0
MAPKAPK2	0	0	0	0	0	0	0	0	0	0	0	0	0	0	0	0.390975	0	0	0	0	0	0	0	0	0	0	0	0	0	0	0	0	0	0	0	0	0	0	0	0	0	0	0	0.298394	0	0	0	0	0
MARK2	0	0	0	0	0	0	0	0	0.0683115	0	0	0	0	0	0	0	0	0	0	0	0	0	0	0	0	0	0	0	0	0	0.0159698	0	0	0	0	0	0	0	0	0	0	0.0122669	0	0	0	0	0	0	0
MARK3	0	0	0	0	0	0	0	0	0.0755163	0	0	0	0	0	0	0	0	0	0	0	0	0	0	0	0	0	0	0	0	0	0.0164141	0	0	0	0	0	0	0	0	0	0	0	0	0	0	0	0	0	0
MARK4	0	0	0	0	0	0	0	0	0.035021	0	0	0	0	0	0	0	0	0	0	0	0	0	0	0	0	0	0	0	0	0	0.0239665	0	0	0	0	0	0	0	0	0	0	0	0	0	0	0	0	0	0
MDN1	0	0	0	0	0	0	0	0	0	0	0	0	0	0	0	0	0	0	0	0	0	0	0	0	0	0	0	0	0	0	0	0	0	0	0	0	0	0	0	0	0	0	0	0	0	0	0	0	0
MELK	0	0	0	0	0	0	0	0	0	0	0	0	0	0	0	0	0	0	0	0	0	0	0	0	0	0	0	0	0	0	0	0	0	0	0	0	0	0	0	0	0	0	0	0	0	0	0	0	0
MERTK	0	0	0	0	0	0	0	0	0	0	0	0	0	0	0	0	0	0	0	0	0	0	0	0	0	0	0	0	0	0	0	0	0	0	0	0	0	0	0	0	0	0	0	0	0	0	0	0	0
MET	0	0	0	0	0	0	0	0	0	0	0	0	0	0	0	0	0	0	0	0	0	0	0	0	0	0	0	0	0	0	0	0	0.128293	0	0	0	0	0	0.915076	0	0	0	0	0	0	0	0	0	0
MST1R	0	0	0	0	0	0	0	0	0	0	0	0	0	0	0	0	0	0	0	0	0	0	0	0	0	0	0	0	0	0	0	0	0	0	0	0	0	0	0.120239	0	0	0	0	0	0	0	0	0	0
MTHFD1	0	0	0	0	0	0	0	0	0	0	0	0	0	0	0	0	0	0	0	0	0	0	0	0	0	0	0	0	0	0	0	0	0	0	0	0	0	0	0	0	0	0	0	0	0	0	0	0	0
MTOR	0	0	0	0	0	0	0	0.0467171	0	0	0	0	0	0	0	0	0	0	0	0	0	0	0	0	0	0	0	0	0	0	0	0	0	0	0	0	0	0.0646918	0	0	0	0	0	0	0	0	0	0	0
MYLK3	0	0	0	0	0	0	0	0	0	0	0	0	0	0	0	0	0	0	0	0	0	0	0	0	0	0	0	0	0	0	0	0	0	0	0	0	0	0	0	0	0	0	0	0	0	0	0	0	0
NAT10	0	0	0	0	0	0	0	0	0	0	0	0	0	0	0	0	0	0	0	0	0	0	0	0	0	0	0	0	0	0	0	0	0	0	0	0	0	0	0	0	0	0	0	0	0	0	0	0	0
NEK1	0	0	0	0	0	0	0	0	0	0	0	0	0	0	0	0	0	0	0	0	0	0	0	0	0	0	0	0	0	0	0	0	0	0	0	0	0	0	0	0	0	0	0	0	0	0	0	0	0
NEK2	0	0	0	0	0	0	0	0	0	0	0	0	0	0	0	0	0	0	0	0	0	0	0	0	0	0	0	0	0	0	0	0	0	0	0	0	0	0	0	0	0	0	0	0	0	0	0	0	0
NEK3	0	0	0	0	0	0	0	0	0	0	0	0	0	0	0	0	0	0	0	0	0	0	0	0	0	0	0	0	0	0	0	0	0	0	0	0	0	0	0	0	0	0	0	0	0	0	0	0	0
NEK9	0	0	0	0	0	0	0	0	0	0	0	0	0	0	0	0	0	0	0	0	0	0	0	0	0	0	0	0	0	0	0	0	0	0	0	0	0	0	0	0	0.0703112	0	0	0	0	0	0	0	0
NLK	0	0	0	0	0	0	0	0	0	0	0	0	0	0	0	0	0	0	0	0	0	0	0	0	0	0	0	0	0	0	0	0	0	0	0	0	0	0	0	0	0	0	0	0	0	0	0	0	0
NNT	0	0	0	0	0	0	0	0	0	0	0	0	0	0	0	0	0	0	0	0	0	0	0	0	0	0	0	0	0	0	0	0	0	0	0	0	0	0	0	0	0	0	0	0	0	0	0	0	0
NQO1	0	0	0	0	0	0	0	0	0	0	0	0	0	0	0	0	0	0	0	0	0	0	0	0	0	0	0	0	0	0	0	0	0	0	0	0	0	0	0	0	0	0	0	0	0	0	0	0	0
NQO2	0	0	0	0	0	0	0	0	0	0	0	0.0578366	0	0	0	0	0	0	0	0	0	0	0	0	0	0	0	0	0	0	0	0	0	0	0	0	0	0	0	0	0	0	0	0	0	0	0	0	0
NTRK1	0	0	0	0	0	0	0	0	0	0	0	0	0	0	0	0	0	0	0	0	0	0	0	0	0	0	0	0	0	0	0	0	0	0	0	0	0	0	0	0	0	0	0	0	0	0	0	0	0
NUAK1	0	0	0	0	0	0	0	0	0	0	0	0	0	0	0	0	0	0	0.124043	0	0	0	0	0	0	0	0	0	0	0	0.0167921	0	0	0	0	0	0	0	0.0448643	0	0	0.0184507	0	0	0	0	0	0	0.284387
NUAK2	0	0	0	0	0	0	0	0	0	0	0	0	0	0	0	0	0	0	0.0712393	0	0	0	0	0	0	0	0	0	0	0	0.0112452	0	0	0	0	0	0	0	0	0	0	0.0283651	0	0	0	0	0	0	0
OPA1	0	0	0	0	0	0	0	0	0	0	0	0	0	0	0	0	0	0	0	0	0	0	0	0	0	0	0	0	0	0	0	0	0	0	0	0	0	0	0	0	0	0	0	0	0	0	0	0	0
PAK4	0	0	0	0	0	0	0.0152175	0	0	0	0	0	0	0	0	0	0	0	0	0	0	0	0	0	0	0	0	0	0	0	0	0	0	0	0	0	0	0	0	0	0	0	0	0	0	0	0	0	0
PAK6	0	0	0	0	0	0	0	0	0	0	0	0	0	0	0	0	0	0	0	0	0	0	0	0	0	0	0	0	0	0	0	0	0	0	0	0	0	0	0	0	0	0	0	0	0	0	0	0	0
PDGFRB	0	0	0	0	0	0	0	0.147985	0	0	0	0	0	0	0	0	0	0	0	0	0	0	0	0	0	0	0	0	0	0	0	0	0	0	0	0	0	0	0	0	0	0	0.0184446	0	0	0	0	0	0
PDXK	0	0	0	0	0	0	0	0	0	0	0	0	0	0	0	0	0	0	0	0	0	0	0.206302	0	0	0	0	0	0	0	0	0	0	0	0	0	0	0	0	0	0	0	0	0	0	0	0	0	0
PGK1	0	0	0	0	0	0	0	0	0	0	0	0	0	0	0	0	0	0	0	0	0	0	0	0	0	0	0	0	0	0	0	0	0	0	0	0	0	0	0	0	0	0	0	0	0	0	0	0	0
PHKG2	0	0	0	0	0	0	0	0	0	0	0	0	0	0	0	0	0	0	0	0	0	0	0	0	0	0	0	0	0	0	0	0	0	0.616179	0	0	0	0	0	0	0	0	0	0	0	0	0	0	0
PI4KA	0	0	0	0	0	0	0	0	0	0	0	0	0	0	0	0	0	0	0	0	0	0	0	0	0	0	0	0	0	0	0	0	0	0	0	0	0	0.0797094	0	0	0	0	0	0	0	0	0	0	0
PI4KB	0	0	0	0	0	0	0	0	0	0	0	0	0	0	0	0	0	0	0.0604304	0	0	0	0	0	0	0	0	0	0	0	0	0	0	0	0	0	0	0	0	0	0	0	0	0	0	0	0	0	0
PIK3C2A	0	0	0	0	0	0	0	0	0	0	0	0	0	0	0	0	0	0	0	0	0	0	0	0	0	0	0	0	0	0	0	0	0	0	0	0	0	0.0886917	0	0	0	0	0	0	0	0	0	0	0
PIK3C2B	0	0	0	0	0	0	0	0	0	0	0	0	0	0	0	0	0	0	0	0	0	0	0	0	0	0	0	0	0	0	0	0	0	0	0	0	0	0	0	0	0.0372208	0	0	0	0	0	0	0	0
PIK3C3	0	0	0	0	0	0	0	0	0	0	0	0	0	0	0	0	0	0	0	0	0	0	0	0	0	0	0	0	0	0	0	0	0	0	0	0	0	0.0706224	0	0	0	0	0	0	0	0	0	0	0
PIK3CA	0	0	0	0	0	0	0	0	0	0	0	0	0	0	0	0	0	0	0	0	0	0	0	0	0.121149	0	0	0	0	0	0	0	0	0	0	0	0	0.297335	0	0	0	0	0	0	0	0	0	0	0
PIK3CB	0	0	0	0	0	0	0	0	0	0	0	0	0	0	0	0	0	0	0	0	0	0	0	0	0	0	0	0	0	0	0	0	0	0	0	0	0	0.118166	0	0	0	0	0	0	0	0	0	0	0
PIK3CD	0	0	0.0553221	0	0	0	0	0.0853591	0	0	0	0	0	0	0	0	0	0	0	0	0	0.199869	0	0	0.318433	0	0.684782	0	0	0.0201131	0	0	0	0	0	0	0	0.210503	0	0	0	0	0	0	0	0	0	0	0
PIK3CG	0	0	0	0	0	0	0	0	0	0	0.223234	0	0.474922	0	0	0	0	0	0	0	0	0	0	0	0.0848028	0	0	0	0	0	0	0	0	0	0	0	0	0.397938	0	0	0	0	0	0	0	0	0	0	0
PIM1	0.0325478	0	0	0	0	0	0	0	0	0	0	0	0	0	0	0	0	0	0	0	0	0	0	0	0	0	0	0	0	0	0	0	0	0	0	0	0	0	0	0	0	0	0	0	0	0	0	0	0
PIM2	0	0	0	0	0	0	0	0	0	0	0	0	0	0	0	0	0	0	0	0	0	0	0	0	0	0	0	0	0	0	0	0	0	0	0	0	0	0	0	0	0	0	0	0	0	0	0	0	0
PIM3	0	0	0	0	0	0	0	0	0	0	0	0	0	0	0	0	0	0	0	0	0	0	0	0	0	0	0	0	0	0	0	0	0	0	0	0	0	0	0	0	0	0	0	0	0	0	0	0	0
PIP4K2C	0	0	0	0	0	0	0	0	0	0	0	0	0	0	0	0	0	0	0	0	0	0	0	0	0	0	0	0	0	0	0	0	0	0	0	0	0	0	0	0	0	0	0	0	0	0	0	0	0
PKM	0	0	0	0	0	0	0	0	0	0	0	0	0	0	0	0	0	0	0	0	0	0	0	0	0	0	0	0	0	0	0	0	0	0	0	0	0	0	0	0	0	0	0	0	0	0	0	0	0
PKMYT1	0	0	0	0	0	0	0	0	0	0	0	0	0	0	0	0	0	0	0	0	0	0	0	0	0	0	0	0	0	0	0	0	0	0	0	0	0	0	0	0	0	0	0	0	0	0	0	0	0
PKN1	0	0	0	0	0	0.106283	0	0	0.0432746	0	0	0	0	0	0	0	0	0	0	0	0	0	0	0	0	0	0	0	0	0	0	0	0	0	0	0	0	0	0	0	0	0	0	0	0	0	0	0	0
PKN2	0	0	0	0	0	0.241442	0	0	0.0404596	0	0	0	0	0	0	0	0	0	0	0	0	0	0	0	0	0	0	0	0	0	0	0	0	0	0	0	0	0	0	0	0	0	0	0	0	0	0	0	0
PKN3	0	0	0	0	0	0.069111	0	0	0	0	0	0	0	0	0	0	0	0	0	0	0	0	0	0	0	0	0	0	0	0	0	0	0	0	0	0	0	0	0	0	0	0	0	0	0	0	0	0	0
PLK1	0	0	0	0	0	0	0	0	0	0	0	0	0	0	0	0	0	0	0	0	0	0	0.716276	0	0	0	0	0	0	0	0	0	0	0	0	0	0	0	0	0	0	0	0	0	0	0	0	0	0
PLK4	0	0	0.0265522	0	0	0	0.0353164	0.054603	0	0	0	0	0	0	0	0	0	0	0	0	0	0	0	0	0	0	0	0	0	0.0128274	0.0489213	0	0	0	0	0	0	0	0	0	0.0418454	0.150376	0	0	0	0	0	0	0
PRKAA1	0	0	0.0685803	0	0	0	0.0306224	0	0	0	0	0	0	0	0	0	0	0	0	0	0	0	0	0	0	0	0	0	0	0	0	0	0	0	0	0	0	0	0	0	0	0.0226204	0	0	0	0	0	0	0
PRKAA2	0	0	0	0	0	0	0.0382621	0	0	0	0	0	0	0	0	0	0	0	0	0	0	0	0	0	0	0	0	0	0	0	0	0	0	0	0	0	0	0	0	0	0	0	0	0	0	0	0	0	0
PRKACA	0	0	0	0	0	0.0793365	0	0	0	0	0	0	0	0	0	0	0	0	0	0	0	0	0	0	0	0	0	0	0	0	0	0	0	0	0	0	0	0	0	0	0	0	0	0	0	0	0	0	0
PRKACB	0	0	0	0	0	0.0598722	0	0	0	0	0	0	0	0	0	0	0	0	0	0	0	0	0	0	0	0	0	0	0	0	0	0	0	0	0	0	0	0	0	0	0	0	0	0	0	0	0	0	0
PRKACG	0	0	0.0389866	0	0	0	0	0	0	0	0	0	0	0	0	0	0	0	0	0	0	0	0	0	0	0	0	0	0	0	0	0	0	0	0	0	0	0	0	0	0	0	0	0	0	0	0	0	0
PRKAG1	0	0	0.0294628	0	0	0	0.0410008	0	0	0	0	0	0	0	0	0	0	0	0	0	0	0	0	0	0	0	0	0	0	0	0.0105678	0	0	0	0	0	0	0	0	0	0	0.0244917	0	0	0	0	0	0	0
PRKAG2	0	0	0	0	0	0	0	0	0	0	0	0	0	0	0	0	0	0	0	0	0	0	0	0	0	0	0	0	0	0	0	0	0	0	0	0	0	0	0	0	0	0.0279233	0	0	0	0	0	0	0
PRKCA	0.0235462	0	0	0	0	0	0	0	0	0	0	0	0	0	0	0	0	0	0	0	0	0	0	0	0	0	0	0	0	0	0	0	0	0	0	0	0	0	0	0	0	0	0	0	0.138656	0	0	0	0
PRKCB	0	0	0	0	0	0	0	0	0	0	0	0	0	0	0	0	0	0	0	0	0	0	0	0	0	0	0	0	0	0	0	0	0	0	0	0	0	0	0	0	0	0	0	0	0	0	0	0	0
PRKCD	0	0	0	0	0	0	0	0	0	0	0	0	0	0	0	0	0	0	0	0	0	0	0	0	0	0	0	0.0930892	0	0	0	0	0	0	0	0	0	0	0	0	0	0	0	0	0.134454	0	0	0	0
PRKCI	0	0	0	0	0	0	0	0	0	0	0	0	0	0	0	0	0	0	0	0	0	0	0	0	0	0	0	0	0	0	0	0	0	0	0	0	0	0	0	0	0	0	0	0	0	0	0	0	0
PRKCQ	0	0	0	0	0	0	0	0	0	0	0	0	0	0	0	0	0	0	0	0	0	0	0	0	0	0	0	0.498358	0	0	0	0	0	0	0	0	0	0	0	0	0	0	0	0	0	0	0	0	0
PRKCZ	0	0	0	0	0	0	0	0	0	0	0	0	0	0	0	0	0	0	0	0	0	0	0	0	0	0	0	0	0	0	0	0	0	0	0	0	0	0	0	0	0	0	0	0	0	0	0	0	0
PRKD1	0	0	0	0	0	0	0	0	0	0	0	0	0	0	0	0	0	0	0	0	0	0	0	0	0	0	0	0	0	0	0	0	0	0	0	0	0	0	0	0	0	0	0	0	0	0	0	0	0
PRKD2	0	0	0	0	0	0	0	0	0	0	0	0	0	0	0	0	0	0.167214	0.0555267	0	0	0	0	0	0	0	0	0	0	0	0.01804	0	0	0	0	0	0	0	0	0	0.0404566	0	0	0	0	0	0	0	0
PRKD3	0	0	0	0	0	0	0	0	0	0	0	0	0	0	0	0	0	0	0	0	0	0	0	0	0	0	0	0	0	0	0.013359	0	0	0	0	0	0	0	0	0	0.0393203	0	0	0	0	0	0	0	0
PRKDC	0	0	0	0	0	0	0	0	0	0	0	0	0	0	0	0	0	0	0	0	0	0	0	0	0	0	0	0	0	0	0	0	0	0	0	0	0	0.0686647	0	0	0	0	0	0	0	0	0	0	0
PRKG1	0	0	0	0	0	0.366247	0	0	0	0	0	0	0	0	0	0	0	0	0	0	0	0	0	0	0	0	0	0	0	0	0	0	0	0	0	0	0	0	0	0	0	0	0	0	0	0	0	0	0
PRKX	0	0	0	0	0	0.0687591	0	0	0	0	0	0	0	0	0	0	0	0	0	0	0	0	0	0	0	0	0	0	0	0	0	0	0	0	0	0	0	0	0	0	0	0	0	0	0	0	0	0.366508	0
PRKX;PRKY	0	0	0	0	0	0	0	0	0	0	0	0	0	0	0	0	0	0	0	0	0	0	0	0	0	0	0	0	0	0	0	0	0	0	0	0	0	0	0	0	0	0	0	0	0	0	0	0	0
PSMC3	0	0	0	0	0	0	0	0	0	0	0	0	0	0	0	0	0	0	0	0	0	0	0	0	0	0	0	0	0	0	0	0	0	0	0	0	0	0	0	0	0	0	0	0	0	0	0	0	0
PTK2	0	0	0.028145	0	0	0	0	0	0	0	0	0	0	0	0	0	0	0	0	0.76144	0	0	0	0	0	0	0	0	0	0.013642	0.0677608	0	0	0	0	0.208189	0.0424186	0	0.0506746	0	0	0.0341269	0	0	0	0	0	0	0
PTK2B	0	0	0.0332079	0	0	0	0	0	0	0	0	0	0	0	0	0	0	0	0	0	0	0	0	0	0	0	0	0	0	0.0144921	0.0588477	0	0	0	0	0	0.0456567	0	0	0	0	0.0281204	0	0	0	0	0	0	0
PTK6	0	0	0	0	0	0	0.014516	0	0	0	0	0	0	0	0	0	0	0	0	0	0.173767	0	0	0	0	0	0	0	0	0	0.0320706	0	0	0	0	0	0	0	0	0	0	0	0.0182424	0	0	0	0	0	0
PYGL	0	0	0	0	0	0	0	0	0	0	0	0	0	0	0	0	0	0	0	0	0	0	0	0	0	0	0	0	0	0	0	0	0	0	0	0	0	0	0	0	0	0	0	0	0	0	0	0	0
Q6ZSR9	0.0488792	0	0.0682579	0	0	0	0.0469508	0	0.137594	0	0	0	0	0	0	0	0	0	0	0	0	0	0	0	0	0	0	0	0	0.0144021	0.017982	0	0	0	0	0	0	0	0	0	0	0	0	0	0	0	0	0	0
RAB14	0	0	0	0	0	0	0	0	0	0	0	0	0	0	0	0	0	0	0	0	0	0	0	0	0	0	0	0	0	0	0	0	0	0	0	0	0	0	0	0	0	0	0	0	0	0	0	0	0
RAB5C	0	0	0	0	0	0	0	0	0	0	0	0	0	0	0	0	0	0	0	0	0	0	0	0	0	0	0	0	0	0	0	0	0	0	0	0	0	0	0	0	0	0	0	0	0	0	0	0	0
RET	0	0	0	0.428348	0.422243	0	0.0520519	0.134756	0.0369796	0	0	0	0	0.169602	0.205984	0	0	0	0	0	0	0	0	0.432414	0	0	0	0	0	0	0.0210521	0	0.229655	0	0.253666	0	0	0	0	0	0	0.0751748	0	0	0	0	0	0	0
RIOK2	0	0	0	0	0	0	0	0	0	0	0	0	0	0	0	0	0.191305	0	0	0	0	0	0	0	0	0	0	0	0	0	0	0	0	0	0	0	0	0.0537844	0	0	0	0	0	0	0	0	0	0	0
RIPK2	0	0	0	0	0	0	0	0	0	0.368386	0	0	0	0	0	0	0	0	0	0	0	0	0	0	0.0865008	0	0	0	0	0	0	0.226668	0	0	0	0	0	0	0	0	0.0294907	0	0.0221006	0	0	0	0	0	0
RIPK3	0	0	0	0	0	0	0	0	0	0	0	0	0	0	0	0	0	0	0	0	0	0	0	0	0.0834915	0	0	0	0	0	0	0	0	0	0	0	0	0	0	0	0.034075	0	0.0146543	0	0	0	0	0	0
ROCK1	0	0	0	0	0	0.131699	0	0	0.0446786	0	0	0	0	0	0	0	0	0	0	0	0	0	0	0	0	0	0	0	0	0	0	0	0	0	0	0	0	0	0	0	0	0	0	0	0	0	0	0.153756	0
ROCK2	0	0	0	0	0	0.12091	0	0	0.0435796	0	0	0	0	0	0	0	0	0	0	0	0	0	0	0	0	0	0	0	0	0	0	0	0	0	0	0	0	0	0	0	0	0	0	0	0	0	0	0.161051	0
RPS6KA1	0	0	0	0	0	0	0	0	0	0	0	0	0	0	0	0	0	0	0.062631	0	0	0	0	0	0	0	0	0	0	0	0.0137022	0	0	0	0	0	0	0	0	0	0	0	0	0	0	0	0	0	0
RPS6KA3	0	0	0	0	0	0	0.0313796	0	0	0	0	0	0	0	0	0	0	0	0.202631	0	0	0	0	0	0	0	0	0	0	0	0.0237144	0	0	0	0	0	0	0	0	0	0	0	0	0	0	0	0	0	0
RPS6KA4	0	0	0	0	0	0	0.0170728	0	0	0	0	0	0	0	0	0	0	0	0	0	0	0	0	0	0	0	0	0	0	0	0	0	0	0	0	0	0	0	0	0	0	0	0	0	0	0	0	0	0
RPS6KA5	0	0	0	0	0	0	0	0	0	0	0	0	0	0	0	0	0	0	0	0	0	0	0	0	0	0	0	0	0	0	0	0	0	0	0	0	0	0	0	0	0	0	0	0	0	0	0	0	0
RPS6KA6	0	0	0.0289627	0	0	0	0.0571067	0	0	0	0	0	0	0	0	0	0	0	0.634968	0	0	0	0	0	0	0	0	0	0	0	0.0364117	0	0	0	0.144837	0	0	0	0	0	0	0	0	0	0.153608	0	0	0	0
RPS6KB1	0	0	0	0	0	0.0697627	0	0	0	0	0	0	0	0	0	0	0	0	0.125926	0	0	0	0	0	0	0	0	0	0	0	0	0	0	0	0	0	0	0	0	0	0	0	0	0	0	0	0	0	0
SIK2	0	0	0	0	0	0	0.0383697	0	0	0	0	0	0	0	0	0	0	0	0	0	0	0	0	0.136273	0	0	0	0	0	0.0206197	0.0387675	0	0	0	0	0	0	0	0	0	0	0	0.0253573	0	0	0	0	0	0
SIK3	0	0	0	0	0	0	0	0	0	0	0	0	0	0	0	0	0	0	0	0	0	0	0	0	0	0	0	0	0	0	0	0	0	0	0	0	0	0	0	0	0	0	0.0173484	0	0	0	0	0	0
SLK	0	0	0	0	0	0	0	0	0	0	0	0	0	0	0	0	0	0	0	0	0	0	0	0	0	0	0	0	0	0.0147493	0.0115379	0	0	0	0	0	0	0	0.0408003	0	0	0	0	0	0	0	0	0	0
SMC4	0	0	0	0	0	0	0	0	0	0	0	0	0	0	0	0	0	0	0	0	0	0	0	0	0	0	0	0	0	0	0	0	0	0	0	0	0	0	0	0	0	0	0	0	0	0	0	0	0
SMG1	0	0	0	0	0	0	0	0	0	0	0	0	0	0	0	0	0	0	0	0	0	0	0	0	0	0	0	0	0	0	0	0	0	0	0	0	0	0	0	0	0	0	0	0	0	0	0	0	0
SRC	0	0	0	0	0	0	0	0	0	0	0	0	0	0	0	0	0	0	0	0	0	0	0	0	0	0	0	0	0	0.0171776	0	0	0	0	0	0	0	0	0	0	0	0.0246761	0.0358951	0	0	0	0	0	0
STK10	0	0	0	0	0	0	0.0152202	0	0	0	0	0	0	0	0	0	0	0	0	0	0	0	0	0	0	0	0	0	0	0.0143213	0.013023	0	0	0	0	0	0	0	0	0	0	0	0	0	0	0	0	0	0
STK11	0	0	0	0	0	0	0	0	0	0	0	0	0	0	0	0	0	0	0	0	0	0	0	0	0	0	0	0	0	0	0	0	0	0	0	0	0	0	0	0	0	0	0	0	0	0	0	0	0
STK16	0	0	0	0	0	0	0	0	0	0	0	0	0	0	0	0	0	0	0	0	0	0	0	0	0	0	0	0	0	0	0	0	0	0	0	0	0	0	0	0	0	0	0	0	0	0	0	0	0
STK26	0	0	0	0	0	0	0	0	0	0	0	0	0	0	0	0	0	0	0	0	0	0	0	0	0	0	0	0	0	0	0	0	0	0	0	0	0	0	0	0	0	0	0	0	0	0	0	0	0
STK3	0	0	0	0	0	0	0	0	0	0	0	0	0	0	0	0	0	0	0	0	0	0	0	0	0	0	0	0	0	0	0	0	0	0	0	0	0	0	0	0	0	0	0	0	0	0	0	0	0
STK4	0	0	0	0	0	0	0	0	0	0	0	0	0	0	0	0	0	0	0	0	0	0	0	0	0	0	0	0	0	0	0	0	0	0	0	0	0	0	0	0	0	0.0126472	0	0	0	0	0	0	0
SYK	0	0	0	0	0	0	0.0143016	0	0	0	0	0	0	0	0	0	0	0	0	0	0	0.0656623	0	0	0	0	0	0	0	0	0	0	0	0	0	0	0	0	0	0	0	0	0	0	0	0	0	0	0
TAOK1	0	0	0	0	0	0	0	0	0	0	0	0	0	0	0	0	0	0	0	0	0	0	0	0	0	0	0	0	0	0	0.011644	0	0	0	0	0	0	0	0	0	0	0	0	0	0	0	0	0	0
TAOK2	0	0	0	0	0	0	0	0	0	0	0	0	0	0	0	0	0	0	0	0	0	0	0	0	0	0	0	0	0	0	0	0	0	0	0	0	0	0	0	0	0	0	0	0	0	0	0	0	0
TAOK3	0.0219086	0	0	0	0	0	0	0	0	0	0	0	0	0	0	0	0	0	0	0	0	0	0	0	0	0	0	0	0	0	0	0	0	0	0	0	0	0	0	0	0	0	0	0	0	0	0	0	0
TBK1	0	0	0	0	0	0	0.0164084	0	0	0	0	0	0	0	0	0	0	0	0	0	0	0	0	0	0	0	0	0	0	0	0	0	0	0	0	0	0	0	0	0	0	0	0	0	0	0	0	0	0
TEC	0	0	0	0	0	0	0.0157994	0	0	0	0	0	0	0	0	0	0	0	0	0	0	0	0	0	0	0	0	0	0.180659	0	0	0	0	0	0	0	0	0	0	0	0	0	0.0200918	0	0	0	0	0	0
TESK1	0	0	0	0	0	0	0	0	0	0	0	0	0	0	0	0	0	0	0	0	0	0	0	0	0	0	0	0	0	0	0	0	0	0	0	0	0	0	0	0	0.0285712	0	0.0170024	0	0	0	0	0	0
TESK2	0	0	0	0	0	0	0	0	0	0	0	0	0	0	0	0	0	0	0	0	0	0	0	0	0	0	0	0	0	0	0	0	0	0	0	0	0	0	0	0	0	0	0	0	0	0	0	0	0
TGFBR1	0	0	0	0	0	0	0.0144437	0	0	0	0	0	0	0	0	0	0	0	0	0	0	0	0	0	0	0	0	0	0	0	0	0	0	0	0	0	0	0	0	0	0	0	0	0	0	0	0	0	0
TGFBR2	0	0	0	0	0	0	0	0	0	0	0	0	0	0	0	0	0	0	0	0	0	0	0	0	0	0	0	0	0	0	0	0	0	0	0	0	0	0	0	0	0	0	0	0	0	0	0	0	0
TNIK	0	0	0	0	0	0	0	0	0	0	0	0	0	0	0	0	0	0	0	0	0	0	0	0	0	0	0	0	0	0.025598	0	0	0	0	0	0	0	0	0	0	0	0	0	0	0	0	0	0	0
TNK1	0	0	0.0357691	0	0	0	0	0	0	0	0	0	0	0	0	0	0	0	0	0	0	0	0	0	0	0	0	0	0	0.0146594	0.329583	0	0	0	0	0.615074	0.0594388	0	0	0	0.0571612	0.0254474	0	0	0	0	0.107664	0	0
TNK2	0	0	0.0340329	0	0	0	0	0	0	0	0	0	0	0	0	0	0	0	0	0	0	0	0	0	0	0	0	0	0	0.0245897	0.135551	0	0	0	0	0.155041	0.0509525	0	0	0	0	0.0238405	0.0220142	0	0	0	0.0889941	0	0
TOP1	0	0	0	0	0	0	0	0	0	0	0	0	0	0	0	0	0	0	0	0	0	0	0	0	0	0	0	0	0	0	0	0	0	0	0	0	0	0	0	0	0	0	0	0	0	0	0	0	0
TP53RK	0	0	0	0	0	0	0	0	0	0	0	0	0	0	0	0	0	0	0	0	0	0	0	0	0	0	0	0	0	0	0	0	0	0	0	0	0	0	0	0	0	0	0	0	0	0	0	0	0
TTK	0	0	0	0	0	0	0	0	0	0	0	0	0	0	0	0	0	0	0	0	0	0	0	0	0	0	0	0	0	0	0.010624	0	0	0	0	0	0	0	0	0	0	0	0	0	0	0	0	0	0
TTN	0	0	0	0	0	0	0	0	0	0	0	0	0	0	0	0	0	0	0	0	0	0	0	0	0	0	0	0	0	0	0	0	0	0	0	0	0	0	0	0	0	0	0	0	0	0	0	0	0
ULK1	0	0	0	0	0	0	0	0	0	0	0	0	0	0	0	0	0	0	0	0	0	0	0	0	0	0	0	0	0	0	0	0	0	0	0	0	0	0	0	0	0.0396916	0	0	0	0	0	0	0	0
ULK3	0	0	0	0	0	0	0.0179056	0	0	0	0	0	0	0	0	0	0	0	0	0	0	0	0	0	0	0	0	0	0	0	0.0185261	0	0	0	0	0	0	0	0	0	0	0	0	0	0	0	0	0	0
VDAC3	0	0	0	0	0	0	0	0	0	0	0	0	0	0	0	0	0	0	0	0	0	0	0	0	0	0	0	0	0	0	0	0	0	0	0	0	0	0	0	0	0	0	0	0	0	0	0	0	0
WEE1	0	0	0	0	0	0	0	0	0	0	0	0	0	0	0	0	0	0	0	0	0	0	0	0	0	0	0	0	0	0	0	0	0	0	0	0	0	0	0	0	0	0	0	0	0	0	0	0	0
YES1	0	0	0	0	0	0	0.0155824	0	0	0	0	0	0	0	0	0	0	0	0	0	0	0	0	0	0	0	0	0	0	0.0169677	0	0	0	0	0	0	0	0	0	0	0	0.0262651	0.043191	0	0	0	0	0	0
ZAK	0	0	0	0	0	0	0	0	0	0	0	0	0	0	0	0	0	0	0	0	0.212699	0	0	0	0	0	0	0	0.153022	0	0	0	0	0	0	0	0	0	0	0	0	0	0.0150272	0	0	0	0	0	0
[truncated: 922 more columns]

## Sheet: chemicalprobes.org
Probe name	Rating in cell	Rating in organism	Is historical	URL	Target name	Target class	Target subclass	Published on	Uniprot ID	InChI key	SMILES	PAINS	Toxicophore	ChEMBL ID	canSAR ID	Reference (PMID)	Mechanism of action	Potency value	Potency assay	Potency value in cells	Potency assay (cells)	Potency in cells	Organism	Dose	Control compound
A-770041	3.7	3.3	No	https://www.chemicalprobes.org/770041	LCK	Kinase	TK	2020-11-25	P06239	ZMNWFTYYYCSSTF-SOAUALDESA-N	COc1cc(-c2nn([C@H]3CC[C@H](N4CCN(C(C)=O)CC4)CC3)c3ncnc(N)c23)ccc1NC(=O)c1cc2ccccc2n1C	No	No	CHEMBL197603	913014	www.doi.org/10.1016/j.bmcl.2005.09.039, www.doi.org/10.1124/jpet.105.089169, https://pubmed.ncbi.nlm.nih.gov/16216497/, https://pubmed.ncbi.nlm.nih.gov/16014572/	Inhibitor	147 nM @ 1 mM ATP	Enzymatic inhibition assay	80 nM	Inhibition of Concanavalin A-induced cytokine production in Whole Blood	EC50	Other	10 mg/Kg PO, 5 mg/Kg IV
AC220	3.3	4	No	https://www.chemicalprobes.org/ac220	FLT3	Kinase	TK	2015-12-10	P36888	CVWXJKQAOSCOAB-UHFFFAOYSA-N	CC(C)(C)c1cc(NC(=O)Nc2ccc(-c3cn4c(n3)sc3cc(OCCN5CCOCC5)ccc34)cc2)no1	No	No	CHEMBL576982	819163	www.doi.org/10.1182/blood-2009-05-222034, http://www.ncbi.nlm.nih.gov/pubmed/19654408	Inhibitor	1.6 nM	In vitro binding assay	4.2 nM	Inhibition of FLT3 autophosphorylation in MV4-11 and RS4;11 cells.	IC50	Mouse	10 mg/mL
AC710	2	2	No	https://www.chemicalprobes.org/ac710	CSF1R, FLT3, KIT, PDGFRB, PDGFRA	Kinase, Kinase, Protein kinase, Kinase, Kinase	TK, TK, TK, TK, TK	2020-11-27	P07333, P36888, P10721, P09619, P16234	JVCWPUFNLFSKFS-UHFFFAOYSA-N	CCN1C(C)(C)CC(Oc2ccc(C(=O)Nc3ccc(NC(=O)Nc4cc(C(C)(C)C)on4)cc3)nc2)CC1(C)C	No	No	CHEMBL2206278	850277	http://pubs.acs.org/doi/abs/10.1021/ml300214g, https://www.ncbi.nlm.nih.gov/pubmed/?term=24900421	Inhibitor	0.5 nM, 0.6 nM, 1 nM, 1.3 nM	Competition binding assay (KinomeScan)	10.5 nM, 2 nM, 1.2 nM, 7.7 nM	Phosphorylation MSD assay	IC50	Mouse	3, 10, 30 mg/Kg
Afatinib	2.7	2.7	No	https://www.chemicalprobes.org/afatinib	EGFR, ERBB2	Kinase, Kinase	RTK, RTK	2015-12-10	P00533, P04626	ULXXDDBFHOBEHA-CWDCEQMOSA-N	CN(C)C/C=C/C(=O)Nc1cc2c(Nc3ccc(F)c(Cl)c3)ncnc2cc1O[C@H]1CCOC1	No	Yes	CHEMBL1173655	576596	http://www.nature.com/onc/journal/v27/n34/full/onc2008109a.html, http://www.ncbi.nlm.nih.gov/pubmed/18408761	ATP-competitive inhibitor, covalent inhibitor	0.5 nM, 14 nM	In vitro kinase assays	13-71 nM	In cell autophosphorylation detected by ELISA. Cells assayed include: A431, NIH-3T3, BT-474, NCI-N87; IC50 varied by cell type.	EC 50	Mouse	20 mg/kg
AMG-18	3.3	3	No	https://www.chemicalprobes.org/amg-18	ERN1	Kinase	Other	2016-12-08	O75460	XMWUCMFVDXDRDE-NRFANRHFSA-N	Cc1ccc2c(NS(=O)(=O)c3ccccc3Cl)cccc2c1Oc1ncccc1-c1ccnc(N[C@H]2CCCNC2)n1	No	No	CHEMBL3356009	873758	http://pubs.acs.org/doi/abs/10.1021/ml500315b, https://www.ncbi.nlm.nih.gov/pubmed/25589933	Allosteric inhibitor	13 nM	IRE 1 biochemical fluorescence quenching kinase assay:_x000D_ A truncated human IRE1Î± WT protein, containing the catalytic part (AA 469-977), was expressed in insect cells. The purified protein (1.2 Î¼g/mL) was incubated with a fluorescently quenched IRE1Î± substrate (1.45 Î¼g/mL; 5â€™ [6FAM] â€“ GAG UCC GCA GCA CUC - [BHQ1] 3â€™) and a titration of inhibitor, starting at 50 Î¼M (final DMSO conc…	99 nM	XBP1 luciferase reporter assay (measures amount of XBP1 splicing in cells)	IC50
AMG-337	3.7	4	No	https://www.chemicalprobes.org/amg-337	MET	Kinase	TK	2020-11-26	P08581	WKIALOXOAZXGMG-UHFFFAOYSA-N	C=C1c2cc(OCCOC)cnc2C=CN1C(C)c1nnc2c(F)cc(-c3cnn(C)c3)cn12	No	No		3313065	www.doi.org/10.1158/1535-7163.MCT-15-0871, www.doi.org/10.1021/acs.jmedchem.5b01716, https://www.ncbi.nlm.nih.gov/pubmed/?term=27196782, https://pubmed.ncbi.nlm.nih.gov/26812066/	Inhibitor, ATP Competitive	1 nM	TR-FRET (WT MET)	5 nM	Quantitative electrochemiluminescence immunoassay, CellTiter-Glo Luminescent Cell Viability Assay.	IC50	Other	0.1-10 mg/Kg
AMG900	3.7	3.7	No	https://www.chemicalprobes.org/amg900	AURKA, AURKB, AURKC	Kinase, Kinase, Kinase	cell cycle-regulated kinase, cell cycle-regulated kinase, cell cycle-regulated kinase	2015-12-10	O14965, Q96GD4, Q9UQB9	IVUGFMLRJOCGAS-UHFFFAOYSA-N	Cc1csc(-c2nnc(Nc3ccc(Oc4ncccc4-c4ccnc(N)n4)cc3)c3ccccc23)c1	No	No	CHEMBL2140408	735997	www.doi.org/10.1158/0008-5472.CAN-10-3001, http://www.ncbi.nlm.nih.gov/pubmed/20935223	ATP-competitive inhibitor	5 nM, 4 nM, 1 nM	enzyme inhibition assay	6.5-8.2 nM	In HeLa cells, IC50s were measured in substrate phosphorylation assays using quantitative cell imaging. The IC50 varied slightly by substrate.	IC 50, IC50	Mouse	3.75-15 mg/kg
Asciminib	4	4	No	https://www.chemicalprobes.org/asciminib	ABL1	Kinase	TK	2020-11-23	P00519	VOVZXURTCKPRDQ-CQSZACIVSA-N	O=C(Nc1ccc(OC(F)(F)Cl)cc1)c1cnc(N2CC[C@@H](O)C2)c(-c2cc[nH]n2)c1	No	No	CHEMBL4208229	403250	www.doi.org/10.1038/nature21702, www.doi.org/10.1182/blood.V124.21.398.398, https://pubmed.ncbi.nlm.nih.gov/28329763/	Allosteric Inhibitor	0.5-0.8 nM	ITC, conformational NMR assay	0.25 nM	Antiproliferative assay in Ba/F3 cells grown without IL-3	IC50	Other	1 (M), 2(R), 1(D) mg/Kg IV, 30 (M), 30 (R), 15 (D) 30 mg/Kg PO
AX15836	4	2	No	https://www.chemicalprobes.org/ax15836	MAPK7	Kinase	CMGC	2016-12-05	Q13164	HTFNVAVTYILUCF-UHFFFAOYSA-N	CCOc1cc(C(=O)N2CCC(N3CCN(C)CC3)CC2)ccc1Nc1ncc2c(n1)N(S(C)(=O)=O)c1ccccc1C(=O)N2C	No	No	CHEMBL4541479	2954220	http://www.pnas.org/content/113/42/11865, https://www.ncbi.nlm.nih.gov/pubmed/?term=27679845	ATP-competitive inhibitor	8 nM	KiNativ (www.kinativ.com)	9 nM	KiNativ - in cell assay_x000D_ The compound was tested in PBMCs, endothelial cells, and oncogenic cell lines._x000D_ In HeLa cells, AX15836 inhibited EGF-dependent ERK5 autophosphorylation.	Kd	Mouse	50 mg/kg
AZ-960	4	0	No	https://www.chemicalprobes.org/az-960	JAK2	Kinase	TK	2020-11-27	O60674	SUNXHXDJOIXABJ-NSHDSACASA-N	Cc1cc(Nc2nc(N[C@@H](C)c3ccc(F)cc3)c(C#N)cc2F)n[nH]1	No	No	CHEMBL1774055	1711060	http://www.jbc.org/content/283/47/32334.long, https://www.ncbi.nlm.nih.gov/pubmed/?term=18775810	Inhibitor, ATP Competitive	0.45 nM (Ki); 3 nM (IC50) @ Km ATP	Enzymatic Biochemical Competitive Assay	15 Â± 6 nM, 25 Â± 1 nM	Western immunoblotting determination of phospho-STAT5 and phospho-STAT3 levels., Anti-Proliferation assay using BIOSOURCE AlamarBlue Assay	IC50, GI50
AZD1152	3.7	3.7	No	https://www.chemicalprobes.org/azd1152	AURKB	Kinase	cell cycle-regulated kinase	2015-12-10	Q96GD4	GBJVVSCPOBPEIT-UHFFFAOYSA-N	CCN(CCCOc1ccc2c(Nc3cc(CC(=O)Nc4cccc(F)c4)[nH]n3)ncnc2c1)CCOP(=O)(O)O	No	Yes	CHEMBL415049	842171	http://www.bloodjournal.org/content/110/6/2034.long?sso-checked=true, http://pubs.acs.org/doi/abs/10.1021/jm061335f, http://www.ncbi.nlm.nih.gov/pubmed/17495131, http://www.ncbi.nlm.nih.gov/pubmed/17373783	Inhibitor	<1 nM	AZD1152 (Compound 5), the prodrug for Compound 34 (AZD1152-HQPA), inhibits AURKB in vitro with an IC50 < 0.001 uM.	<1 nM	In-cell (SW620 cells) protein substrate phosphorylation (phospho Histone 3)	IC50	Mouse	150 mg/kg
AZD1332	4	4	No	https://www.chemicalprobes.org/azd1332	NTRK1, NTRK2	Kinase, Kinase	TK, TK	2021-02-22	P04629, Q16620	LBVKEEFIPBQIMD-JTQLQIEISA-N	CC(C)Oc1cc(Nc2nc(N[C@@H](C)c3ccc(F)cn3)ncc2Cl)[nH]n1	No	No		1988291	www.doi.org/10.1021/jm800343j, www.doi.org/10.1158/1535-7163.MCT-09-0036, https://pubmed.ncbi.nlm.nih.gov/18646745/, https://pubmed.ncbi.nlm.nih.gov/19509272/	Inhibitor, ATP competitive	2 nM, 8 nM	AlphaScreen and HTRF phosphorylation assay	1.2 nM	Modified TRF-based TrkA intact cell assay, multiple phosphospecific cellular end point assays (ELISA-based)	EC 50	Other	3 mg/Kg IV, 10 mg/Kg PO, Reviewer suggest 50-100 mg/Kg
AZD2014	3.7	4	No	https://www.chemicalprobes.org/azd2014	MTOR	Kinase	Atypical	2015-12-10	P42345	JUSFANSTBFGBAF-IRXDYDNUSA-N	CNC(=O)c1cccc(-c2ccc3c(N4CCOC[C@@H]4C)nc(N4CCOC[C@@H]4C)nc3n2)c1	No	No	CHEMBL2336325	597831	www.doi.org/10.1016/j.bmcl.2013.01.019, www.doi.org/10.1158/1535-7163.MCT-15-0365, http://www.ncbi.nlm.nih.gov/pubmed/23375793, https://www.ncbi.nlm.nih.gov/pubmed/26358751	ATP-competitive inhibitor	2.8 nM	Inhibition of mTOR kinase was evaluated in a high-throughput assay using Î± screen capture complex technology (Perkin-Elmer) with a recombinant truncated FLAG-tagged mTOR (amino acids 1362â€“2549, expressed in HEK293 cells).	80 nM	Inhibition of substrate phosphorylation also yielded IC50 = 0.2 uM (pS6). Levels of phosphorylation were assessed using an Acumen laser scanning cytometer. In MDAMB468 cells, AZD2014 yielded an average IC50=210 nM for mTORC1 substrate ribosomal protein S6 and 78 nM for the MTORC2 substrate AKT. Comparable results were obtained in MCF7 cells.	IC50	Other	4 uM/kg (rat), 7.5-15 mg/kg (mouse)
AZD4547	4	0	No	https://www.chemicalprobes.org/azd4547	FGFR1, FGFR2, FGFR3	Kinase, Kinase, Kinase	TK, TK, TK	2020-12-03	P11362, P21802, P22607	VRQMAABPASPXMW-HDICACEKSA-N	COc1cc(CCc2cc(NC(=O)c3ccc(N4C[C@H](C)N[C@H](C)C4)cc3)[nH]n2)cc(OC)c1	No	No		2011599	www.doi.org/10.1158/0008-5472.CAN-11-3034, https://www.ncbi.nlm.nih.gov/pubmed/?term=22369928	Inhibitor	0.2 nM, 1.8 nM, 2.5 nM	Enzymatic assay	12 nM, 18 nM, 2 nM, 41 nM, 40 nM, 281 nM	Cellular Phosphorylation assay, Cos-1 transfected with FGFR1, Cell Proliferation Assay with KG1a with deregulated FGFR1, Cellular Phosphorylation assay, Cos-1 transfected with FGFR2, Cell Proliferation Assay with Sum52-PE with deregulated FGFR2, Cellular Phosphorylation assay, Cos-1 transfected with FGFR3, Cell Proliferation Assay with KMS11 with deregulated FGFR3	IC50
AZD-7648	0	0	No	https://www.chemicalprobes.org/azd-7648	PRKDC	Kinase	PI3/PI4	2022-03-19	P78527	XISVSTPEXYIKJL-UHFFFAOYSA-N	Cc1cc2ncnn2cc1Nc1ncc2c(n1)n(C1CCOCC1)c(=O)n2C	No	No	CHEMBL4439259	2849455		Inhibitor	0.63 nM	Measured by time-resolved fluorescence (TR-FRET) in a biochemical assay.	91 nM	Measuring inhibition of irradiation-induced DNA-PK autophosphorylation in A549 cells by ELISA.	IC50	Rat, Dog	2 mg/Kg, 5 mg/Kg, 1 mg/Kg
Bafetinib	2.8	2.5	No	https://www.chemicalprobes.org/bafetinib	ABL1, LYN	Kinase, Kinase	TK, TK	2015-12-10	P00519, P07948	ZGBAJMQHJDFTQJ-DEOSSOPVSA-N	Cc1ccc(NC(=O)c2ccc(CN3CC[C@H](N(C)C)C3)c(C(F)(F)F)c2)cc1Nc1nccc(-c2cncnc2)n1	No	No	CHEMBL206834	861358	http://www.bloodjournal.org/content/106/12/3948.long?sso-checked=true, http://www.ncbi.nlm.nih.gov/pubmed/16105974	Inhibitor	5.8 nM, 19 nM	Kinase Profiler	11 nM, 22 nM	In K562 and 293T cells, bafetinib dose-dependently inhbited BCR-ABL autophosphorylation and phosphorylation of its substrates. IC50 was 11 nM in K562 cells and 22 nM in 293T cells., IC50 was 11 nM in K562 cells and 22 nM in 293T cells.	IC 50	Mouse	30 mg/kg
Baricitinib	0	0	No	https://www.chemicalprobes.org/baricitinib	JAK1, JAK2	Kinase, Kinase	TK, TK	2021-02-16	P23458, O60674	XUZMWHLSFXCVMG-UHFFFAOYSA-N	CCS(=O)(=O)N1CC(CC#N)(n2cc(-c3ncnc4[nH]ccc34)cn2)C1	Yes	No	CHEMBL2105759	1750990	www.doi.org/10.4049/jimmunol.0902819, www.doi.org/10.1016/j.str.2015.12.015, https://pubmed.ncbi.nlm.nih.gov/20363976/, https://pubmed.ncbi.nlm.nih.gov/26853940/	Inhibitor	5.9 nM, 5.7 nM	Biochemical Assay (TR-FRET)	44 nM, 128 nM, 20 nM, 40 nM	Inhibition of IL-6â€“induced phosphorylation of STAT3 in cell, Inhibition of IL-6â€“induced phosphorylation of STAT3 in Whole Blood, Inhibition pSTAT3 stimulated by IL-23, Chemokine MCP-1 production	IC 50	Other	1, 3, 10 mg/Kg	INCB027753, INCB029843
BAY-091	0	0	No	https://www.chemicalprobes.org/bay-091	PIP4K2A	Kinase		2021-11-22	P48426	DVIVLYHDLNAXAT-OAQYLSRUSA-N	CC[C@@H](Nc1c(C#N)c(-c2ccc(-c3cccc(C)c3F)cc2)nc2cnccc12)C(=O)O	No	No		3318578		Inhibitor	1.3 nM, 2.6 nM, 8.5 nM, 16.4 nM	ADP-Glo 10 uM ATP (low ATP), ADP-Glo 250 uM ATP (high ATP), Quantification of produced PI(4,5)P2 (Homogeneous Time Resolved Fluorescence (HTRF)) at 10 ÂµM ATP, Quantification of produced PI(4,5)P2 (Homogeneous Time Resolved Fluorescence (HTRF)) at 2 mM ATP	8.5 nM, 16.4 nM	Quantification of produced PI(4,5)P2 (Homogeneous Time-Resolved Fluorescence (HTRF)) at 10 uM ATP (low ATP), Quantification of produced PI(4,5)P2 (Homogeneous Time-Resolved Fluorescence (HTRF)) at 2 mM ATP (high ATP)	IC50			BAY-0361
BAY1125976	3.7	3.7	No	https://www.chemicalprobes.org/bay1125976	AKT2, AKT1	Kinase, Kinase	AGC, AGC	2020-08-10	P31751, P31749	JBGYKRAZYDNCNV-UHFFFAOYSA-N	NC(=O)c1ccc2nc(-c3ccc(C4(N)CCC4)cc3)c(-c3ccccc3)n2n1	No	No		2860091	www.doi.org/10.1002/ijc.30457, www.doi.org/10.3390/cancers11121987, https://pubmed.ncbi.nlm.nih.gov/27699769/, https://pubmed.ncbi.nlm.nih.gov/31835495/	Allosteric Inhibitor	18/36 nM Hi/Lo ATP, 5.2/44 Hi/Lo ATP, 2.7 (active), 1.3 (inactive) nM	TRâ€FRETâ€based in vitro kinase assays, SPR	0.9 nM (T308); 1.1 nM (S473)	Reduced the basal levels of AKT phosphorylation in KPLâ€4 cells specific at T308 and S473, Block signalling pathway	IC 50, IC50	Mouse	10 - 50 mg/Kg
BAY-1816032	4	4	No	https://www.chemicalprobes.org/bay-1816032	BUB1	Kinase	Ser/Thr Protein Kinase	2020-07-20	O43683	QVOGVAVHOLLLAZ-UHFFFAOYSA-N	COc1cnccc1Nc1nc(-c2nn(Cc3c(F)cc(OCCO)cc3F)c3ccccc23)ncc1OC	No	No		2933081	www.doi.org/10.1158/1078-0432.CCR-18-0628, https://pubmed.ncbi.nlm.nih.gov/30429199/	Inhibitor	6.1 nM @ 10 uM ATP, 2.1 nM, 1 nM	Biochemical TR-FRET assay, SPR, ePCA binding competition	20 nM	Inhibition of histone H2A-Thr120 phosphorylation and of histone H3-Ser10 phosphorylation assay	IC50	Mouse	0.5 mg/Kg (d)
BAY-3827	3.5	0	No	https://www.chemicalprobes.org/bay-3827	PRKAA1, RPS6KA1	Kinase, Kinase	CAMK, CAMK	2020-08-03	Q13131, Q15418	OZFFKOSQNBBYCA-UHFFFAOYSA-N	CCc1ccccc1C(=O)Nc1n[nH]c2c(C)c(F)c(C3C(C#N)=C(C)N(C)C(C)=C3C#N)cc12	No	No	CHEMBL4580220	3048723	www.doi.org/10.1007/s13402-020-00584-8, https://pubmed.ncbi.nlm.nih.gov/33492659/	Inhibitor, ATP competitor	1.4, 15 nM (High/Low ATP), 7 nM, 9.1 nM	High potency in biochemical PRKAA1 assay with IC50 = 1.4 nM @ 10 ÂµM ATP; 15 nM @ 2 mM ATP (Bayer in house), Eurofins @ 1 ÂµM	150 nM, 390 nM	Active in cellular mechanistic assay (150 nM) demonstrating cellular target engagement_x000D_ Additional proof for on target activity: ATP-competitive binding mode demonstrated., Cellular mechanistic pACC assay using Colo-320 cells	IC 50			BAY-974
BAY-474	0	0	No	https://www.chemicalprobes.org/bay-474	MET	Kinase	TK	2022-01-31	P08581	QKVFMAAIXZONRN-UHFFFAOYSA-N	CC1=C(C#N)C(c2ccc3[nH]nc(C)c3c2)C(C#N)=C(C)N1	No	No	CHEMBL4593677	3247536		Inhibitor	<1 nM	Biochemical MET assay	2.9 nM, IC90 24 nM, IC90 56 nM	Mechanistic cellular assay (p-c-Met, MKN-45 cells), Cell proliferation Hs746T (gastric) IC90, Cell proliferation MKN-45 (gastric) IC90	IC50	Mouse, Rat, Dog	10 mg/Kg BID	BAY-827
BAY-549	3	3	No	https://www.chemicalprobes.org/bay-549	ROCK1, ROCK2	Kinase, Kinase	AGC, AGC	2020-06-06	Q13464, O75116	NRSGWEVTVGZDFC-UHFFFAOYSA-N	Cc1c[nH]c2nccc(Oc3c(F)cc(Nc4cc(Cl)nc(N)n4)cc3F)c12	No	No	CHEMBL1971943	103049	www.doi.org/10.1038/sj.bjp.0707484, https://doi.org/10.1002/cmdc.200800211, https://pubmed.ncbi.nlm.nih.gov/17934515/, https://pubmed.ncbi.nlm.nih.gov/18973168/	Inhibitor	0.6 nM, 3.7 nM, 1.2 nM, 4.8 nM	biochemical ROCK assay, Functional inhibition: IC50 (pMBS, human)	65 nM	mechanistic tissue assay (arteria saphena rabbit)	IC50	Other	1 mg/Kg, 3 mg/Kg, 10 mg/Kg, 0.1-0.3 mg/Kg IV	BAY-4900
BAY-826	3	3	No	https://www.chemicalprobes.org/bay-826	TIE1, TEK, DDR1, DDR2	Kinase, Kinase, Kinase, Kinase	TK, TK, TK, TK	2020-06-15	P35590, Q02763, Q08345, Q16832	MPASHPJAIUOWCK-UHFFFAOYSA-N	Cc1cc(C)c(-n2ccn3nc(-c4cccnc4)cc23)cc1NC(=O)c1cc(C#N)cc(S(F)(F)(F)(F)F)c1	No	No	CHEMBL3907057	2933235	www.doi.org/10.1111/jnc.13877, https://pubmed.ncbi.nlm.nih.gov/27787897/	Inhibitor	0.9 nM, 1.6 nM, 0.45 nM, 0.4 nM, 1.3	KINOMEscan, In house kinase assay	2.7 nM, 0.7 nM, 3.0 nM, 4.5 nM	Functional cellular assays: NanoBRET assay	IC 50	Rat	25, 50, 100 mg/Kg	BAY-309
BAY-985	3	2.3	No	https://www.chemicalprobes.org/bay-985	TBK1, IKBKE	Kinase, Kinase	Ser/Thr Protein Kinase, Ser/Thr Protein Kinase	2020-05-16	Q9UHD2, Q14164	HZRJHVDNTDBTOZ-QGZVFWFLSA-N	C[C@H](c1ccnc(Nc2nc3ccc(-c4cc(N(C)C)ncn4)cc3[nH]2)c1)N1CCN(C(=O)CC(F)(F)F)CC1	No	No	CHEMBL4537673	2937943	www.doi.org/10.1021/acs.jmedchem.9b01460, https://www.ncbi.nlm.nih.gov/pubmed/31859507	Inhibitor	2 nM, 18 nM	Low ATP-TR-FRET-based kinase activity inhibition assays using recombinant human enzymes., High ATP-TR-FRET-based kinase activity inhibition assays using recombinant human enzymes., Low ATP- TR-FRET-based kinase activity inhibition assays using recombinant human enzymes.	312 nM, 1735 nM	NanoBRET;_x000D_ anti-proliferative activity; _x000D_ no activity in MDA-MB-231 xenograft.	IC50	Mouse	0.3 mg/Kg IV, up to 200 mg/Kg	BAY-440
BGJ-398	3.7	3.3	No	https://www.chemicalprobes.org/bgj-398	FGFR1, FGFR2, FGFR3, FGFR4	Kinase, Kinase, Kinase, Kinase	TK, TK, TK, TK	2015-12-10	P11362, P21802, P22607, P22455	QADPYRIHXKWUSV-UHFFFAOYSA-N	CCN1CCN(c2ccc(Nc3cc(N(C)C(=O)Nc4c(Cl)c(OC)cc(OC)c4Cl)ncn3)cc2)CC1	Yes	No	CHEMBL1852688	764774	www.doi.org/10.1021/jm2006222, http://www.ncbi.nlm.nih.gov/pubmed/21936542	Inhibitor	0.9 nM, 1.4 nM, 1 nM, 60 nM	Kinase assay	5 nM	ELISA-based detection of protein substrate phosphorylation in BaF3 cells	IC50	Mouse	5 IV, 20 PO mg/Kg
BI 605906	0	0	No	https://www.chemicalprobes.org/bi605906	IKBKB	Kinase	Serine kinase	2022-01-26	O14920	IYHHRZBKXXKDDY-UHFFFAOYSA-N	CCC(F)(F)c1cc(N2CCC(S(C)(=O)=O)CC2)nc2sc(C(N)=O)c(N)c12	No	No	CHEMBL4522930	3183744	http://www.biochemj.org/content/434/1/93, http://www.ncbi.nlm.nih.gov/pubmed/21138416	Inhibitor	280 nM, 49 nM	In vitro kinase assay at 0.100 mM ATP, Inhibition of IKKbeta	900 nM, 700 nM	Inhibition of phospho-IÎºBÎ± in HeLa cells, (Inhibition of expression of ICAM1 in HeLa cells	EC50	Mouse, Rat, Dog, Monkey (Cynomolgus)	1 mg/Kg IV, 10 mg/Kg PO	BI-5026
BI2536	2	2	No	https://www.chemicalprobes.org/bi2536	PLK1, PLK2, PLK3	Kinase, Kinase, Kinase	Other, Other, Other	2015-12-10	P53350, Q9NYY3, Q9H4B4	XQVVPGYIWAGRNI-JOCHJYFZSA-N	CC[C@@H]1C(=O)N(C)c2cnc(Nc3ccc(C(=O)NC4CCN(C)CC4)cc3OC)nc2N1C1CCCC1	No	No	CHEMBL513909	763292	www.doi.org/10.1016/j.cub.2006.12.037, http://www.ncbi.nlm.nih.gov/pubmed/17291758	ATP-competitive inhibitor	0.83 nM, 3.5 nM, 9 nM	in Vitro Kinase assay, In Vitro Kinase Assay		In HeLa cells, BI2536 dose-dependently inhibited substrate phosphorylation, caused G2/M arrest and led to PARP p85 fragment formation, with activity saturating between 10-100 nM
BI-D1870	2	1	No	https://www.chemicalprobes.org/bi-d1870	RPS6KA1, RPS6KA2, RPS6KA3, RPS6KA6	Kinase, Kinase, Kinase, Kinase	AGC, AGC, AGC, AGC	2015-12-10	Q15418, Q15349, P51812, Q9UK32	DTEKTGDVSARYDS-UHFFFAOYSA-N	CC(C)CCN1c2nc(Nc3cc(F)c(O)c(F)c3)ncc2N(C)C(=O)C1C	No	No	CHEMBL573107	1913977	www.doi.org/10.1042/BJ20061088, http://www.ncbi.nlm.nih.gov/pubmed/17040210	ATP-competitive inhibitor	31 nM RPS6KA1, 18 nM, 24 nM, 15 nM	In Vitro Kinase assay @ 100 uM ATP	1 uM	In HEK-293 cells, BI-D1870 inhibited phosphorylation of RPS6KA protein substrates but not those for several off-target kinases	IC50
BMS-265246	2	2	No	https://www.chemicalprobes.org/bms-265246	CDK1, CDK2	Kinase, Kinase	CMGC, CMGC	2015-12-10	P06493, P24941	SCFMWQIQBVZOQR-UHFFFAOYSA-N	CCCCOc1c(C(=O)c2c(F)cc(C)cc2F)c[nH]c2nncc1-2	No	No	CHEMBL310840	1597130	www.doi.org/10.1158/1535-7163.MCT-10-0720, www.doi.org/10.1016/S0960-894X(03)00381-0, http://www.ncbi.nlm.nih.gov/pubmed/21216932, https://www.ncbi.nlm.nih.gov/pubmed/12824044	ATP-competitive inhibitor	6 nM, 9 nM	In Vitro Kinase Inhibition	293-492 nM	In high-content imaging experiments, BMS-265246 led to G2-arrest phenotypes	EC 50
BMS-911543	3.7	3.7	No	https://www.chemicalprobes.org/bms-911543	JAK2	Kinase	TK	2016-07-29	O60674	JCINBYQJBYJGDM-UHFFFAOYSA-N	CCn1c(C(=O)N(C2CC2)C2CC2)cc2c3c(ncn3C)c(Nc3cc(C)n(C)n3)nc21	Yes	No	CHEMBL3545215	466885	www.doi.org/10.1021/acsmedchemlett.5b00226, http://www.ncbi.nlm.nih.gov/pubmed/26288683	ATP-competitive inhibitor	0.48 nM	IC50=1.1 nM Potency was determined with ATP=Km for each JAK kinase using Caliper LabChip	60 nM, 61 nM, 990 nM	JAK2-dependent cell lines SET-2 IC50=60 nM, JAK 1/3 IL-2-mediated, T-cell proliferation assay SET-2 and BaF3-V617F proliferation are dependent on JAK2.	IC50	Other	1-100 mg/kg	Not available
Borussertib	3	3	No	https://www.chemicalprobes.org/borussertib	AKT2, AKT1	Kinase, Kinase	AGC, AGC	2022-02-11	P31751, P31749	NFXSQFADJLOQHR-UHFFFAOYSA-N	CCC(=O)Nc1ccc2[nH]c(=O)n(C3CCN(Cc4ccc(-c5nc6cc[nH]c(=O)c6cc5-c5ccccc5)cc4)CC3)c2c1	No	No		2952305		Covalent-allosteric inhibitor	59 nM, 0.8 nM	Homogeneous Time Resolved Fluorescence (HTRF) assay (AKT2), Homogeneous Time Resolved Fluorescence (HTRF) assay (AKT1)	68 nM, 21 nM, 5 nM, 50 nM, 190 nM	NanoBRET assay (AKT2), NanoBRET assay (AKT1), CellTiter-Glo luminescent cell viability assay (CTG) with ZR-75-1 cells, CellTiter-Glo luminescent cell viability assay (CTG) with T-47D cells, CellTiter-Glo luminescent cell viability assay (CTG) with AN3-CA cells	IC50, EC50	Mouse	2 mg/Kg, 20 mg/Kg	RL2578
Brigatinib	0	0	No	https://www.chemicalprobes.org/brigatinib	ALK	Kinase	RTK	2021-02-16	Q9UM73	AILRADAXUVEEIR-UHFFFAOYSA-N	COc1cc(N2CCC(N3CCN(C)CC3)CC2)ccc1Nc1ncc(Cl)c(Nc2ccccc2P(C)(C)=O)n1	No	Yes	CHEMBL3545311	829699	www.doi.org/10.1021/acs.jmedchem.6b00306, www.doi.org/10.1158/1078-0432.CCR-16-0569, https://pubmed.ncbi.nlm.nih.gov/27144831/, https://pubmed.ncbi.nlm.nih.gov/27780853/	Inhibitor	0.6 nM WT; 0.6 nM C1156Y; 1.4 nM F1174L; 1.7 nM L1196M; 4.9 nM G1202R; 6.6 nM R1275Q	Kinase Assay @ 10 uM ATP	29 nM (ALK+); 3194 nM (ALK-); 14 nM EML4-ALK; 45 nM EML4-ALK (C1156Y); 55 nM EML4-ALK (F1174L); 41 nM EML4-ALK (L1196M); 194 nM EML4-ALK (G1202R)	Cell viability assay, CyQuant Cell Proliferation assay	IC50, GI50	Other	3, 10 mg/Kg
Brivanib	0	0	No	https://www.chemicalprobes.org/brivanib	KDR	Kinase	TK	2021-02-16	P35968	WCWUXEGQKLTGDX-LLVKDONJSA-N	Cc1cc2c(F)c(Oc3ncnn4cc(OC[C@@H](C)O)c(C)c34)ccc2[nH]1	No	No	CHEMBL377300	1807068	www.di.org/10.1021/jm051106d, www.doi.org/10.1007/s00280-009-1002-0, https://pubmed.ncbi.nlm.nih.gov/16570908/, https://pubmed.ncbi.nlm.nih.gov/19396600/	Inhibitor, ATP competitive	26 nM, 25 nM	Kinase Assay using [Î³-33P]-ATP IC50; 25 nM Ki, Kinase Assay using [Î³-33P]-ATP	40 nM, 276 nM	Inhibition of cell Proliferation VEGF stimulated, Inhibition of cell Proliferation FGF stimulated	IC50	Other	10, 60, 90 Mg/Kg
BSJ-03-123	4	0	No	https://www.chemicalprobes.org/bsj-03-123	CDK6	Kinase	CMGC	2020-11-12	Q00534	LUHCYAOYQIFNRN-UHFFFAOYSA-N	CC(=O)c1c(C)c2cnc(Nc3ccc(N4CCN(CCOCCOCCOCCNC(=O)COc5cccc6c5C(=O)N(C5CCC(=O)NC5=O)C6=O)CC4)cn3)nc2n(C2CCCC2)c1=O	No	Yes		3312897	www.doi.org/10.1016/j.chembiol.2018.11.006, https://pubmed.ncbi.nlm.nih.gov/30595531/	Degrader (PROTAC)	8.7 nM, 41.6 nM	In vitro kinase inhibition assay CDK6/CyclinD1, In vitro kinase inhibition assay CDK4/CyclinD1		Cellular Thermal Shift Assay				BSJ-Bump
Cabozantinib	0	0	No	https://www.chemicalprobes.org/cabozantinib	KDR	Kinase	TK	2021-02-17	P35968	ONIQOQHATWINJY-UHFFFAOYSA-N	COc1cc2nccc(Oc3ccc(NC(=O)C4(C(=O)Nc5ccc(F)cc5)CC4)cc3)c2cc1OC	No	No	CHEMBL2105717	735720	http://mct.aacrjournals.org/content/10/12/2298.long, https://www.ncbi.nlm.nih.gov/pubmed/?term=21926191	Inhibitor, ATP Competitive	0.035 nM	AlphaScreen Assay	6.7 nM, 4.1-7.7 nM, 31 nM, 9 nM	Phosphorylation Inhibition Assay, Inhibition of tubule formation in response to conditioned media derived from various cell cultures (MDA-MB-231 (IC50 = 5.1 nmol/L), A431 (IC50 = 4.1 nmol/L), HT1080 (IC50 = 7.7 nmol/L), and B16F10), Inhibition of HGF-induced migration, Inhibition HGF-induced invasion	IC50	Mouse	100 mg/Kg
Canertinib	0	0	No	https://www.chemicalprobes.org/canertinib	EGFR, ERBB2	Kinase, Kinase	RTK, RTK	2021-01-18	P00533, P04626	OMZCMEYTWSXEPZ-UHFFFAOYSA-N	C=CC(=O)Nc1cc2c(Nc3ccc(F)c(Cl)c3)ncnc2cc1OCCCN1CCOCC1	No	Yes	CHEMBL31965	555762	www.doi.org/10.1021/jm990482t, www.doi.org/10.1016/j.bbrc.2011.09.118, www.doi.org/10.1016/s0093-7754(01)90285-4, https://pubmed.ncbi.nlm.nih.gov/10753475/, https://pubmed.ncbi.nlm.nih.gov/21982771/, https://pubmed.ncbi.nlm.nih.gov/11706399	Covalent Inhibitor	1.5 nM EGFR	phosphorylation of a polyglutamic acid/tyrosine random copolymer by EGFR enzyme	7.4 nM, 9.0 nM	Autophosphorylation Assay	IC 50	Mouse	20-80 mg/kg
Capmatinib	4	4	No	https://www.chemicalprobes.org/capmatinib	MET	Kinase	TK	2020-10-26	P08581	LIOLIMKSCNQPLV-UHFFFAOYSA-N	CNC(=O)c1ccc(-c2cnc3ncc(Cc4ccc5ncccc5c4)n3n2)cc1F	No	No	CHEMBL3188267	387343	www.doi.org/10.1158/1078-0432.CCR-11-1157, www.doi.org/10.1158/1078-0432.CCR-18-2814, https://pubmed.ncbi.nlm.nih.gov/21918175/, https://pubmed.ncbi.nlm.nih.gov/30674502/	Inhibitor, ATP competitive	0.13 nM, 0.31 nM	Cell-Free Assay, Dose-response experiment	0.3-1.1 nM	Western blot of phospho c-MET and downstream targets ERK1/2, AKT, FAK, GAB1, STAT3/5; ELISA-based detections of phospho-c-MET in cell protein extracts. Detailed IC50 in nM per cell line: SNU-5 (gastric) 1.1, S114 (transfected) 0.9, A549 (lung) 0.7, U-87MG (glioblastoma) 1, 786-0 (kidney) 0.6, H441 (lung) 0.7, H596 (lung) 0.4, H1437 (lung) 0.3 (596 and H1437 express mutant c-MET due to an exon 14 …	IC50	Mouse	0.03, 0.1, 0.3, 1, 3, or 10 mg/kg, Reviewer suggested: 3, 10, and 30 mg/kg BID
CCT244747	3.3	3	No	https://www.chemicalprobes.org/cct244747	CHEK1	Kinase	CAMK	2016-09-09	O14757	IENLGMOXAQMNEH-CYBMUJFWSA-N	COc1cc(Nc2cnc(C#N)c(O[C@H](C)CN(C)C)n2)ncc1-c1cnn(C)c1	No	No	CHEMBL2203843	295716	http://clincancerres.aacrjournals.org/content/18/20/5650.long, http://pubs.acs.org/doi/abs/10.1021/jm3012933, http://mct.aacrjournals.org/content/early/2016/08/22/1535-7163.MCT-15-0998.long, http://clincancerres.aacrjournals.org/content/18/20/5650.long, http://pubs.acs.org/doi/abs/10.1021/jm3012933, http://mct.aacrjournals.org/content/early/2016/08/22/1535-7163.MCT-15-0998.long	ATP-competitive inhibitor	7.7 nM	Inhibition of recombinant full-length CHK1 kinase activity was measured in a microfluidic assay that monitored the separation of a fluorescently labelled, phosphorylated product peptide from the unphosphorylated substrate (5-FAM-KKKVSRSGLYRSPSMPENLNRPR-COOH).	29 nM	CCT244747 was assessed in HT29 human colon cancer cells for the ability to abrogate a G2 checkpoint, cell-cycle arrest induced by the DNA-damaging agent etoposide. The number of cells reaching mitosis was quantified following treatment with etoposide or etoposide + CCT244747.	IC50	Mouse	25 - 150 mg/kg	Not available
CCT251545	4	3.3	No	https://www.chemicalprobes.org/cct251545	CDK19, CDK8	Kinase, Kinase	CMGC, CMGC	2017-01-13	Q9BWU1, P49336	LBFYQISQYCGDDW-UHFFFAOYSA-N	Cn1cc(-c2ccc(-c3cncc(Cl)c3N3CCC4(CCNC4=O)CC3)cc2)cn1	No	No	CHEMBL3408213	367223	http://www.nature.com/nchembio/journal/v11/n12/full/nchembio.1952.html, http://pubs.acs.org/doi/abs/10.1021/jm501436m, http://pubs.acs.org/doi/abs/10.1021/acs.jmedchem.5b01685, https://www.ncbi.nlm.nih.gov/pubmed/26502155, https://www.ncbi.nlm.nih.gov/pubmed/25680029, https://www.ncbi.nlm.nih.gov/pubmed/26796641	ATP-competitive inhibitor	6 nM, 5 nM	Reporter Displacement Assay for CDK8 and CDK19 provided by Proteros Biostructures GmbH. The assay is based upon the competitive displacement of a reporter probe designed to selectively target the ATP binding site of CDK8 or CDK19 with a fast binding kinetic signature. Binding of the probe to its target results in the emission of an optical signal. Competitive displacement of the probe by the corr…	5 nM, 23 nM	Cell-based potency was assessed in 7dF3 cells harbouring a WNT-dependent luciferase reporter (7dF3 is a variant of HEK293 cells containing both estrogen receptor-DSH and_x000D_ TCF-luciferase-IRES-GFP constructs). Cell-based potency was also assessed in LS174T cells bearing a WNT-dependent luciferase reporter.	IC 50	Other	0.2 mg/kg (IV), 0.5 mg/kg (PO)	Compound 7 and 9 (Nat. Chem. Biol. 2015, 11, 973-980)
Ceritinib	0	0	No	https://www.chemicalprobes.org/ceritinib	ALK	Kinase	RTK	2021-02-16	Q9UM73	VERWOWGGCGHDQE-UHFFFAOYSA-N	Cc1cc(Nc2ncc(Cl)c(Nc3ccccc3S(=O)(=O)C(C)C)n2)c(OC(C)C)cc1C1CCNCC1	No	No	CHEMBL2403108	776071	www.doi.org/10.1021/jm400402q, https://pubmed.ncbi.nlm.nih.gov/23742252/	Inhibitor	0.2 nM	Enzymatic Inhibition assay (LabChip mobility-shift assay)	26 nM, 22.8 nM	Cell Proliferation Assay, Bright-Glo luciferase assay	IC50	Other	5 IV, 20 PO (M); 3 IV, 10 PO (R); 5 IV, 20 PO (D); 5 IV, 60 PO (C) mg/Kg
CFI-402257	4	4	No	https://www.chemicalprobes.org/cfi-402257	TTK	Kinase	Other	2021-02-02	P33981	PMQUGSPFUBGJCZ-CHOKWEPUSA-N	Cc1cc(-c2cnn3c(NC[C@H]4C[C@@](C)(O)C4)cc(Oc4cccnc4)nc23)ccc1C(=O)NC1CC1	No	No	CHEMBL4469414	3164072	http://www.pnas.org/content/114/12/3127, http://pubs.acs.org/doi/abs/10.1021/acsmedchemlett.5b00485, https://www.ncbi.nlm.nih.gov/pubmed/27437075, https://www.ncbi.nlm.nih.gov/pubmed/28270606	Type 1.5 Inhibitor, ATP competitive	0.09 Â± 0.02 nM, 1.7 nM	TTK Inhibition Assay	2 nM, 4 nM, 6,5 nM	Cell Viability Assay, Autophosphorylation inhibition assay	EC50, GI50	Other	1 mg/Kg IV, 5 mg/Kg PO
CGI1746	4	4	No	https://www.chemicalprobes.org/cgi1746	BTK	Kinase	TK	2015-12-10	Q06187	JIFCFQDXHMUPGP-UHFFFAOYSA-N	Cc1c(NC(=O)c2ccc(C(C)(C)C)cc2)cccc1-c1cn(C)c(=O)c(Nc2ccc(C(=O)N3CCOCC3)cc2)n1	No	No	CHEMBL1230541	885852	http://www.nature.com/nchembio/journal/v7/n1/full/nchembio.481.html, http://www.ncbi.nlm.nih.gov/pubmed/21113169	ATP-competitive inhbitor	1.5 nM, 1.9 nM	Lanthascreen assay, In vitro kinase assay	~2.9 nM	Average IC50 for several assay is given. Assays included inhibition of autophosphorylation and protein substrate phosphorylation.	IC50	Mouse	100 mg/kg
CH5424802	4	4	No	https://www.chemicalprobes.org/ch5424802	ALK	Kinase	RTK	2015-12-10	Q9UM73	KDGFLJKFZUIJMX-UHFFFAOYSA-N	CCc1cc2c(cc1N1CCC(N3CCOCC3)CC1)C(C)(C)c1[nH]c3cc(C#N)ccc3c1C2=O	No	No	CHEMBL1738797	696603	http://www.sciencedirect.com/science/article/pii/S1535610811001486, http://www.ncbi.nlm.nih.gov/pubmed/21575866	ATP-competitive inhibitor	0.83 nM, 1.9 nM, 2.4 nM	fluorescence polarization, In vitro kinase assay, Ambit		In cells, CH5424802 dose-dependently inhibited ALK and ALK L1196M autophosphorylation and protein substrate phosphorylation.		Mouse	6 mg/kg
CHIR-99021	3.7	4	No	https://www.chemicalprobes.org/chir-99021	GSK3A, GSK3B	Kinase, Kinase	CMGC, CMGC	2015-07-16	P49840, P49841	AQGNHMOJWBZFQQ-UHFFFAOYSA-N	Cc1c[nH]c(-c2cnc(NCCNc3ccc(C#N)cn3)nc2-c2ccc(Cl)cc2Cl)n1	No	No	CHEMBL412142	418517	www.doi.org/10.2337/diabetes.52.3.588, http://www.ncbi.nlm.nih.gov/pubmed/12606497	ATP-competitive inhibitor	6.7 nM, 10 nM	Cell-free kinase assay	763 nM	In CHO-IR and primary rat hepatocytes, CHIR-99021 activated glycogen synthase	EC 50
CK156	0	0	No	https://www.chemicalprobes.org/ck156	STK17A	Kinase	CAMK	2022-03-25	Q9UEE5	YCFFONJEHNSECY-UHFFFAOYSA-N	CC(C)(C)NC(=O)c1ccc2cc1OCCOCCNc1ccn3ncc-2c3n1	No	No		3550542		Inhibitor	49 nM, 21 nM	Radiometric assay (33PanQinase), ITC	181 nM	NanoBRET	IC50			CANSAR3550543
Cortistatin-A	2	1.5	No	https://www.chemicalprobes.org/cortistatin	CDK19, CDK8	Kinase, Kinase	CMGC, CMGC	2016-09-09	Q9BWU1, P49336	KSGZCKSNTAJOJS-DZBMUNJRSA-N	CN(C)[C@H]1C[C@@]23CC[C@@]4(O2)C(=CC[C@]2(C)[C@@H](c5ccc6ccncc6c5)CC[C@@H]42)C=C3[C@@H](O)[C@@H]1O	No	No	CHEMBL4080906	668427	http://www.nature.com/nature/journal/v526/n7572/full/nature14904.html, http://www.ncbi.nlm.nih.gov/pubmed/26416749	Inhibitor	100 nM, 0.195 nM, 12 nM, 10 nM	immunoblot showing capture of native CDK19 from MOLM-14 lysates, Probe displacement assay. CDK8â€“CCNC (0.62 nM) was preincubated with a reporter probe at a concentration equal to its binding affinity (Kd). After transfer of serially diluted cortistatin A, probe displacement was monitored for 60 min. Kd values were calculated using the Chengâ€“Prusoff equation from the IC50 values obtained from t…	25-100 nM	Interferon-gamma-stimulated phosphorylation of STAT1-s727.	IC 50	Mouse	1 mg/kg (PK study), 0.16 mg/kg once-daily (efficacy study)
CP-724714	4	4	No	https://www.chemicalprobes.org/cp-724714	ERBB2	Kinase	RTK	2015-12-10	P04626	LLVZBTWPGQVVLW-SNAWJCMRSA-N	COCC(=O)NC/C=C/c1ccc2ncnc(Nc3ccc(Oc4ccc(C)nc4)c(C)c3)c2c1	No	No	CHEMBL483321	626411	http://cancerres.aacrjournals.org/content/67/20/9887.long, http://www.ncbi.nlm.nih.gov/pubmed/17942920	Inhibitor	3 nM	In vitro kinase assay with intracellular domain	32 nM	Protein substrate phosphorylation in transfected NIH 3T3 cells	IC50	Mouse	2.5 mg/kg
CX-4945	3.5	3	No	https://www.chemicalprobes.org/cx-4945	CSNK2A1	Kinase	CMGC	2015-12-10	P68400	MUOKSQABCJCOPU-UHFFFAOYSA-N	O=C(O)c1ccc2c(c1)nc(Nc1cccc(Cl)c1)c1ccncc12	No	No	CHEMBL1230165	1618107	http://cancerres.aacrjournals.org/content/70/24/10288.long, http://www.nature.com/leu/journal/v28/n1/full/leu2013232a.html, http://cancerres.aacrjournals.org/content/70/24/10288.long, http://www.ncbi.nlm.nih.gov/pubmed/21159648, https://www.ncbi.nlm.nih.gov/pubmed/?term=21755459	ATP-competitive inhbitor	0.38 nM, 1 nM	Binding assessed in Millipore Kinase Profiler assay, In vitro kinase assay		CX-4945 dose-dependently inhibited substrate phosphorylation in BT-474, BxPC-C and HUVEC cells. CX-4945 inhibited phosphorylation of AKT at S129.		Mouse	75 mg/mL
Defactinib	0	0	No	https://www.chemicalprobes.org/defactinib	PTK2, PTK2B	Kinase, Kinase	TK, TK	2022-03-16	Q05397, Q14289	FWLMVFUGMHIOAA-UHFFFAOYSA-N	CNC(=O)c1ccc(Nc2ncc(C(F)(F)F)c(NCc3nccnc3N(C)S(C)(=O)=O)n2)cc1	No	No	CHEMBL3137331	652417		Inhibitor	0.2 nM	Binding versus recombinant human enzyme kinase domain	3 nM	Inhibits PTK2 phosphorylation in A431 cells	IC50	Rat, Dog	12.5-50 mg/Kg	PF-00911705
Empesertib	0	0	No	https://www.chemicalprobes.org/empesertib	TTK	Kinase	Other	2021-02-05	P33981	NRJKIOCCERLIDG-GOSISDBHSA-N	COc1cc(S(C)(=O)=O)ccc1Nc1nc2ccc(-c3ccc(NC(=O)[C@H](C)c4ccc(F)cc4)cc3)cn2n1	No	No	CHEMBL4303241	813139	www.doi.org/10.1158/1535-7163.MCT-15-0500, www.doi.org/10.1021/acs.jmedchem.9b02035, https://pubmed.ncbi.nlm.nih.gov/26832791/, https://pubmed.ncbi.nlm.nih.gov/32338514/	Inhibitor	1.7 nM	HTRF-based MPS1 assay with an ATP concentration of 2 mM	53 nM, 260 nM	SAC assay: inhibition of the spindle assembly checkpoint was assessed in a high content assay by p-histone H3 staining., Inhibition Cell Proliferation Assay	IC50	Other	0.5, 1, 2 mg/Kg
ERKi	3	2	No	https://www.chemicalprobes.org/erki	MAPK1, MAPK3	Kinase, Kinase	CMGC, CMGC	2022-01-31	P28482, P27361	RAXZSEGXMBWYQK-SNVBAGLBSA-N	C[C@@H](NC(=O)Nc1cc2[nH]ncc2c(CO)n1)c1ccccc1	No	No	CHEMBL4538174	3196879		Inhibitor	1.8 nM, 4 nM	ERK Biochemical Assay, Invitrogen kinase screen (MAPK1)	280 nM, 850 nM, 91-305, 6690 nM	Inhibition of RSK phosphorylation (pRSK A375SM), NanoBRET (MAPK1), Anti proliferation assay IC50s: Colo 205 - 91 nM A375SM - 214 nM SK-MEL 30 - 305 nM Lovo - 201 nM, NanoBRET	IC50	Rat, Dog	1 mg/Kg PO, 0.5 mg/Kg IV, 0.5 mg/Kg PO, 0.25 mg/Kg IV	ERKi-NC
Filgotinib	3.3	3.7	No	https://www.chemicalprobes.org/filgotinib	JAK1	Kinase	TK	2017-02-10	P23458	RIJLVEAXPNLDTC-UHFFFAOYSA-N	O=C(Nc1nc2cccc(-c3ccc(CN4CCS(=O)(=O)CC4)cc3)n2n1)C1CC1	No	No	CHEMBL3301607	244857	http://www.jimmunol.org/content/191/7/3568.long, http://pubs.acs.org/doi/abs/10.1021/jm501262q, https://www.ncbi.nlm.nih.gov/pubmed/?term=24006460, https://www.ncbi.nlm.nih.gov/pubmed/25369270	Inhibitor	11 nM, 10 nM	KDs were measured by displacement of a fluorescent-derivative of ATP, In enzyme activity assays using recombinant enzymes	629 nM	In whole blood assays, filgotinib inhibited IL-6-induced phosphorylation of STAT1 (JAK1-dependent activity) ~27-fold better than GM-CSF-induced phosphorylation of STAT5 (JAK2-specific activity), consistent with filgotinib showing selectivity for JAK1 in cells.	IC50	Rat	1 mg/kg (IV); 5 mg/kg (oral)
FM-381	4	0	No	https://www.chemicalprobes.org/fm-381	JAK3	Kinase	TK	2017-04-24	P52333	GJMZWYLOARVASY-NTCAYCPXSA-N	CN(C)C(=O)/C(C#N)=C/c1ccc(-c2nc3cnc4[nH]ccc4c3n2C2CCCCC2)o1	No	Yes	CHEMBL4564280	2879306	http://www.cell.com/cell-chemical-biology/abstract/S2451-9456(16)30386-5, https://www.ncbi.nlm.nih.gov/pubmed/27840070	Covalent Inhibitor	0.154 nM	Radiometric assay	100 nM	BRET assay in HeLa cells. FM-381 also inhibited IL-12-stimulated phosphorylation of STAT5 in human CD4+ T cells at 100 nM.	EC50			FM-479
FS-694	4	0	No	https://www.chemicalprobes.org/fs-694	MAPK14	Kinase	CMGC	2020-05-17	Q16539	JWZSSEWMVYKYKW-UHFFFAOYSA-N	O=C(NCCN1CCOCC1)c1ccc2c(c1)C(=O)c1ccc(Nc3ccc(F)c(NC(=O)c4ccccc4)c3)cc1CC2	No	No	CHEMBL2316207	923369	https://doi.org/10.1021/jm301539x, https://doi.org/10.1002/anie.201701185, https://www.ncbi.nlm.nih.gov/pubmed/23270382, https://www.ncbi.nlm.nih.gov/pubmed/28397331	Inhibitor Type IÂ½	0.2 nM, 1.5 nM	Elisa, Cell free DiscoverX	14.9 nM Alpha; 16.9 nM Beta	NanoBRET	IC50			FM-743
GDC-0879	3.7	2.5	No	https://www.chemicalprobes.org/gdc-0879	BRAF	Kinase	TKL	2015-12-10	P15056	DEZZLWQELQORIU-RELWKKBWSA-N	OCCn1cc(-c2ccc3c(c2)CC/C3=N\O)c(-c2ccncc2)n1	No	Yes	CHEMBL525191	1606527	http://cancerres.aacrjournals.org/content/69/7/3042.long, http://www.ncbi.nlm.nih.gov/pubmed/19276360	ATP-competitive inhibitor	63 nM	In vitro substrate phosphorylation assay				Mouse	25 mg/kg
GNE-2256	0	0	No	https://www.chemicalprobes.org/gne-2256	IRAK4	Kinase	TKL	2022-02-10	Q9NWZ3	AUYCSWFYKYVCLD-HXUWFJFHSA-N	CC(C)(O)[C@H](F)CN1Cc2cc(NC(=O)c3cnn4cccnc34)c(N3CCOCC3)cc2C1=O	Yes	No	CHEMBL4475494	2905509		Inhibitor	1.4 Â±0.32 nM, 80 Â± 9.2 %	Biochemical Assay (FRET), Biochemical assay	190 Â± 79 nM, 3.3 nM, 290 nM	R848-induced IL-6 production in human whole blood, NanoBRET assay (IRAK4), IFNalpha human whole blood assay	IC50	Mouse, Rat, Dog, Monkey (Cynomolgus)	1 mg/Kg IV and PO	GNE-6689
GNF-5	3.7	3.3	No	https://www.chemicalprobes.org/gnf-5	ABL1	Kinase	TK	2015-12-10	P00519	IIQUYGWWHIHOCF-UHFFFAOYSA-N	O=C(NCCO)c1cccc(-c2cc(Nc3ccc(OC(F)(F)F)cc3)ncn2)c1	No	No	CHEMBL1257423	270147	www.doi.org/10.1038/nature08675, http://www.ncbi.nlm.nih.gov/pubmed/20072125	Allosteric inhibitor	0.22 nM	pyruvate kinase-lactate dehydrogenase based ABL kinase assay	0.22 uM	Inhibition of auto-phosphorylation in Ba/F3 cells	IC50	Other	20 mg/kg
GNE-9822	0	0	No	https://www.chemicalprobes.org/gne-9822	ITK	Kinase	TK	2020-12-03	Q08881	XFYUTGIEFKGWND-NRFANRHFSA-N	CN(C)CC[C@@H](c1ccccc1)n1cc(NC(=O)c2n[nH]c3c2CCC(C)(C)C3)cn1	No	No	CHEMBL3298371	388599	www.doi.org/10.1021/jm500550e, https://www.ncbi.nlm.nih.gov/pubmed/24918870	Inhibitor	0.7 nM	Biochemical Assay	55 nM	PLCÎ³ Cellular Assay	IC50	Other	1 IV, 5-50 PO mg/Kg
GNF-5837	3.7	3	No	https://www.chemicalprobes.org/gnf-5837	NTRK1, NTRK2, NTRK3	Kinase, Kinase, Kinase	TK, TK, TK	2020-11-17	P04629, Q16620, Q16288	YYDUWLSETXNJJT-MTJSOVHGSA-N	Cc1ccc(NC(=O)Nc2cc(C(F)(F)F)ccc2F)cc1Nc1ccc2c(c1)NC(=O)/C2=C\c1ccc[nH]1	Yes	No	CHEMBL2037226	856218	www.doi.org/10.1021/ml200261d, www.doi.org/10.1530/ERC-17-0201, https://www.ncbi.nlm.nih.gov/pubmed/?term=24900443, https://pubmed.ncbi.nlm.nih.gov/29563190/	Inhibitor	8 nM, 12 nM, NA	HTRF Assay	11 nM, 9 nM, 7 nM	cellular Ba/F3 assays, anti-proliferation assay	IC 50	Other	50-100 mg/Kg
Golvatinib	0	0	No	https://www.chemicalprobes.org/golvatinib	MET, KDR	Kinase, Kinase	TK, TK	2021-04-28	P08581, P35968	UQRCJCNVNUFYDX-UHFFFAOYSA-N	CN1CCN(C2CCN(C(=O)Nc3cc(Oc4ccc(NC(=O)C5(C(=O)Nc6ccc(F)cc6)CC5)c(F)c4)ccn3)CC2)CC1	No	No	CHEMBL3039525	918750	www.doi.org/10.1111/j.1349-7006.2009.01343.x, https://www.ncbi.nlm.nih.gov/pubmed/?term=19832844	Inhibitor			14 nM, 24 nM, 23 nM, 16 nM, 6.2 nM, 37 nM	MET Autophosphorylation Inhibition, Cell Proliferation assay (SNU-5, Hs746T, EBC-1, and MKN45 tumor cells), VEGF-induced phosphorylation assays	IC50, IC 50	Mouse	50-200 mg/Kg
GSK2982772	4	3.3	No	https://www.chemicalprobes.org/gsk2982772	RIPK1	Kinase	TKL	2020-10-21	Q13546	LYPAFUINURXJSG-AWEZNQCLSA-N	CN1C(=O)[C@@H](NC(=O)c2n[nH]c(Cc3ccccc3)n2)COc2ccccc21	No	No	CHEMBL4071864	135972	www.doi.org/10.1021/acs.jmedchem.6b01751, https://pubmed.ncbi.nlm.nih.gov/28151659/	Inhibitor	16 nM, 1 nM	FP binding assay, ADP-Glo Assay	2 nM, 0.5 nM	Human whole blood stimulation assay measuring the inhibition of cytokine MIP-1Î², RIP1-dependent inflammatory cytokine MIP-1Î² production.	IC50	Other	1.1 (R) - 1.2 (M) mg/Kg, 2.1 (R) - 1.9 (M) mg/Kg, Reviewer suggested 5-50 mg/Kg PO
GSK481	4	0	No	https://www.chemicalprobes.org/gsk481	RIPK1	Kinase	TKL	2017-02-16	Q13546	KNOUWGGQMADIBV-KRWDZBQOSA-N	CN1C(=O)[C@@H](NC(=O)c2cc(Cc3ccccc3)on2)COc2ccccc21	No	No	CHEMBL3785703	128444	http://pubs.acs.org/doi/abs/10.1021/acs.jmedchem.5b01898, https://www.ncbi.nlm.nih.gov/pubmed/?term=26854747	Inhibitor	0.8 nM	ADP-Glo activity assay	10 nM	Human monocytic leukemia U937 cells in a necroptosis assay which measures the ability to block the necrotic cell death induced by treatment with TNF and the caspase inhibitor zVAD.fmk.	IC50			5-benzyl-N-[(3R)-5-methyl-4-oxo-2,3-dihydro-1,5-benzoxazepin-3-yl]-1,2-oxazole-3-carboxamide
GSK583	3.7	3.3	No	https://www.chemicalprobes.org/gsk583	RIPK2	Kinase	TKL	2017-03-09	O43353	XLOGLWKOHPIJLV-UHFFFAOYSA-N	CC(C)(C)S(=O)(=O)c1ccc2nccc(Nc3n[nH]c4ccc(F)cc34)c2c1	No	No	CHEMBL3823499	129909	http://pubs.acs.org/doi/abs/10.1021/acs.jmedchem.6b00211, https://www.ncbi.nlm.nih.gov/pubmed/27109867	ATP competitive inhibitor	5 nM	A fluorescent polarization based binding assay was developed to quantitate interaction of novel test compounds at the ATP binding pocket of RIPK2 by competition with a fluorescently labeled ATP competitive ligand.	237 nM, 133 nM, 18 nM	Human and rat whole blood assays: MDP (muramyl dipeptide, NOD2 specific activating ligand) stimulated TNFalpha release measured in whole blood. HEK cells: MDP stimulated IL-8 release measured in HEK cells overexpressing NOD2. (human whole blood assay); 133 nM (rat whole blood assay); 18 nM (HEK cells), Human and rat whole blood assays: MDP (muramyl dipeptide, NOD2 specific activating ligand) stim…	IC50	Other	2 mg/kg oral, 1 mg/kg IV crossover (mouse and rat)
HG-9-91-01	3	1.7	No	https://www.chemicalprobes.org/hg-9-91-01	SIK1, SIK2, SIK3	Kinase, Kinase, Kinase	CAMK, CAMK, CAMK	2015-12-10	P57059, Q9H0K1, Q9Y2K2	UYUHRKLITDJEHB-UHFFFAOYSA-N	COc1ccc(N(C(=O)Nc2c(C)cccc2C)c2cc(Nc3ccc(N4CCN(C)CC4)cc3)ncn2)c(OC)c1	Yes	No	CHEMBL4553284	2945471	www.doi.org/10.1073/pnas.1215450109, http://www.ncbi.nlm.nih.gov/pubmed/23033494	ATP-competitive inhibitor	0.92 nM, 6.6 nM, 9.6 nM	In vitro kinase assay		Inhibition of protein substrate phosphorylation in macrophages
Ibrutinib	0	0	No	https://www.chemicalprobes.org/ibrutinib	BTK	Kinase		2021-06-10	Q06187	XYFPWWZEPKGCCK-GOSISDBHSA-N	C=CC(=O)N1CCC[C@@H](n2nc(-c3ccc(Oc4ccccc4)cc3)c3c(N)ncnc32)C1	No	Yes	CHEMBL1873475	503835	http://www.pnas.org/content/107/29/13075.long, https://www.ncbi.nlm.nih.gov/pubmed/20615965	Covalent Inhibitor	0.5 nM	IC50s were measured using 33P filtration binding assay	11 nM, 29 nM, 13 nM	inhibits autophosphorylation of Btk, inhibition of phosphorylation of Btk's physiological substrate PLCÎ³, inhibition of phosphorylation of downstream kinase ERK	IC50	Mouse	3.31 mg/Kg, 14.2 mg/Kg
Imatinib	1	1	No	https://www.chemicalprobes.org/imatinib	ABL1, KIT	Kinase, Kinase	TK, TK	2015-12-10	P00519, P10721	KTUFNOKKBVMGRW-UHFFFAOYSA-N	Cc1ccc(NC(=O)c2ccc(CN3CCN(C)CC3)cc2)cc1Nc1nccc(-c2cccnc2)n1	No	No	CHEMBL941	713353	www.doi.org/10.1038/nm0596-561, http://www.ncbi.nlm.nih.gov/pubmed/10910906, http://www.ncbi.nlm.nih.gov/pubmed/8548747, http://www.ncbi.nlm.nih.gov/pubmed/8616716	ATP-competitive inhibitor	38 nM, 100 nM	In vitro assays of protein kinase inhibition	100-300 nM	Imatinib inhibits autophosphorylation of ABL and PDGFR as well as substrate phosphorylation by KIT	IC 50
IR-2	3	0	No	https://www.chemicalprobes.org/ir-2	BTK	Kinase	TK	2022-02-25	Q06187	ZJJZBBBSQKVNHL-BYBNZYMESA-N	Nc1ncnc2c1c(-c1ccc(Oc3ccccc3)cc1)nn2[C@@H]1CCCN(C(=O)/C=C/CCCCOCCOCCOCCOCCOc2cccc3c2C(=O)N(C2CCC(=O)NC2=O)C3=O)C1	No	Yes		3314137		Degrader (PROTAC)	14 nM	Inhibition of BTK	1.9 nM, 88%	Degradation of BTK in Mino cells after 24 h treatment	DC50, Dmax
JH-XI-10-02	2	0	No	https://www.chemicalprobes.org/jh-xi-10-02	CDK8	Kinase	CMGC	2022-02-21	P49336	JECHBTRAPARMGI-KMIZWFMDSA-N	CN(C(=O)CCOCCOCCOCCOCCNc1cccc2c1C(=O)N(C1CCC(=O)NC1=O)C2=O)[C@H]1CC[C@@]2(C)C(CC[C@@H]3C2CC[C@]2(C)[C@@H](c4ccc5ccncc5c4)CC[C@@H]32)C1	No	Yes		3314133		Degrader (PROTAC)	159 nM	Biochemical assay	1 ÂµM	Inhibition of CDK8	Activity
JNK-IN-8	3.3	2	No	https://www.chemicalprobes.org/jnk-in-8	MAPK8, MAPK9, MAPK10	Kinase, Kinase, Kinase	CMGC, CMGC, CMGC	2015-12-10	P45983, P45984, P53779	GJFCSAPFHAXMSF-UXBLZVDNSA-N	Cc1cc(NC(=O)c2cccc(NC(=O)/C=C/CN(C)C)c2)ccc1Nc1nccc(-c2cccnc2)n1	No	Yes	CHEMBL2216824	774340	www.doi.org/10.1016/j.chembiol.2011.11.010, http://www.ncbi.nlm.nih.gov/pubmed/22284361	Covalent Inhibitor	14.7 nM, 18.7 nM, 1 nM	In vitro kinase assay	338 nM, 486 nM	In A375 cells, JNK-IN-8 inhibited phosphorylation of protein substrates, In HeLa cells, JNK-IN-8 inhibited phosphorylation of protein substrates	IC 50
KH-CB19	3	2	No	https://www.chemicalprobes.org/kh-cb19	CLK1, CLK4, DYRK1A	Kinase, Kinase, Kinase	CMGC, CMGC, CMGC	2015-12-10	P49759, Q9HAZ1, Q13627	CXJCGSPAPOTTSF-VURMDHGXSA-N	CCOC(=O)c1c(/C(C#N)=C\N)c2ccc(Cl)c(Cl)c2n1C	No	Yes	CHEMBL1236620	1336958	http://www.sciencedirect.com/science/article/pii/S1074552110004448, http://www.ncbi.nlm.nih.gov/pubmed/21276940	Inhibitor	19.7 nM, 530 nM, 55 nM	Phosphorylation reactions were monitored using a coupled-enzyme assay in which ADP production is coupled to NADH oxidation by pyruvate kinase (PK) and lactate dehydrogenase (LDH), enzymatic activity assay		KH-CB19 dose-dependently inhibited CLK1 protein substrate phosphorylation (SRp75, SRp55, and SRp20) in HMEC-1 cells. Dose response of KH-CB19 was tested using SRp75 and SRp55, and phosphorylation levels of these two proteins in TNF-Î±âˆ’stimulated cells were significantly reduced at increasing concentration of the inhibitor.
Lapatinib	0	0	No	https://www.chemicalprobes.org/lapatinib	EGFR, ERBB2	Kinase, Kinase	RTK, RTK	2021-01-19	P00533, P04626	BCFGMOOMADDAQU-UHFFFAOYSA-N	CS(=O)(=O)CCNCc1ccc(-c2ccc3ncnc(Nc4ccc(OCc5cccc(F)c5)c(Cl)c4)c3c2)o1	No	No	CHEMBL554	810723	https://pubmed.ncbi.nlm.nih.gov/12467226/	Inhibitor	10.2 nM, 9.8 nM	In vitro kinase assay using intracellular kinase domain	170 nM, 80 nM	Autophosphorylation Inhibition (immunoprecipitation and WB), Cell growth inhibition	IC 50	Mouse	30-100 mg/Kg
LENIOLISIB	0	0	No	https://www.chemicalprobes.org/leniolisib	PIK3CD	Kinase	PI3/PI4	2022-02-21	O00329	MWKYMZXCGYXLPL-ZDUSSCGKSA-N	CCC(=O)N1CC[C@H](Nc2ncnc3c2CN(c2cnc(OC)c(C(F)(F)F)c2)CC3)C1	No	No	CHEMBL3643413	473672		Inhibitor	11 nM	Biochemical assay	56 nM	Inhibition of pAkt formation in Rat-1 cells	IC50	Rat, Dog, Monkey (Cynomolgus)	1 mg/Kg, 3 mg/Kg, 30 mg/Kg, 0.1 mg/Kg, 0.3 mg/Kg
Linsitinib	4	4	No	https://www.chemicalprobes.org/linsitinib	IGF1R, INSR, INSRR	Kinase, Kinase, Kinase	TK, TK, TK	2017-06-27	P08069, P06213, P14616	PKCDDUHJAFVJJB-VLZXCDOPSA-N	C[C@]1(O)C[C@@H](c2nc(-c3ccc4ccc(-c5ccccc5)nc4c3)c3c(N)nccn32)C1	No	No	CHEMBL1091644	431871	http://www.future-science.com/doi/abs/10.4155/fmc.09.89?url_ver=Z39.88-2003&rfr_id=ori:rid:crossref.org&rfr_dat=cr_pub%3dwww.ncbi.nlm.nih.gov, https://www.ncbi.nlm.nih.gov/pubmed/21425998	Inhibitor	35 nM, 75 nM	In-house ELISA assays, R&D systems commercial assays	24 nM, 39 nM	In LISN cells, inhibition of IGF-1-dependent IGF1R autophosphorylation - quantified via ELISA., in Hepa1 cells, inhibition of INSR autophosphorylation - quantified via ELISA.	IC50	Other	5 mg/kg, 50-75 mg/Kg Oral (Reviewer Suggested)
MK-5108	4	4	No	https://www.chemicalprobes.org/mk-5108	AURKA	Kinase	cell cycle-regulated kinase	2015-12-10	O14965	LCVIRAZGMYMNNT-UHFFFAOYSA-N	O=C(O)C1(Cc2cccc(Nc3nccs3)n2)CCC(Oc2cccc(Cl)c2F)CC1	No	No	CHEMBL3182444	387296	http://mct.aacrjournals.org/content/9/1/157.long, http://www.ncbi.nlm.nih.gov/pubmed/20053775	ATP-competitive inhibitor	0.064 nM	Kinase Profiler Assay		In cells, MK-5108 inhibited AURKA autophosphorylation and the accumulation of phosphoH3 in response to DNA damage.
MK-8033	3.5	3.5	No	https://www.chemicalprobes.org/mk-8033	MET, MST1R	Kinase, Kinase	TK, TK	2020-11-26	P08581, Q04912	VMJFTOSOFDEKTM-UHFFFAOYSA-N	Cn1cc(-c2cnc3ccc4ccc(CS(=O)(=O)NCc5ccccn5)cc4c(=O)c3c2)cn1	No	No	CHEMBL2323775	597001	www.doi.org/10.1021/jm301619u, www.doi.org/10.1097/JTO.0b013e318257cc89, https://pubmed.ncbi.nlm.nih.gov/23379595/, https://pubmed.ncbi.nlm.nih.gov/22617250/	Inhibitor, ATP Competitive	1 nM, 3.2 nM, 7 nM	In Vitro Kinase Assays, BIAcore-based direct binding assay.	29 nM, 580 nM	Inhibition MET/HGF-dependent cellular phenotypes, Cell Proliferation Assay	IC50, IC 50	Other	10, 30, 100 mg/Kg
MRIA9	0	0	No	https://www.chemicalprobes.org/mria9	SIK1, SIK2, SIK3	Kinase, Kinase, Kinase	CAMK, CAMK, CAMK	2022-02-17	P57059, Q9H0K1, Q9Y2K2	KTACUAZSJJIUKD-QXONSOMPSA-N	CNc1cc2c(cn1)cc(-c1ccc(-c3ncccc3F)cc1Cl)c(=O)n2C[C@H]1OC[C@H](N)CO1	No	No		3318719		Inhibitor	55 nM, 48 nM, 22 nM	Radiometric assay 33-PanQinase	516 Â± 5 nM, 180 Â± 40 nM, 127 Â± 23 nM	NanoBRET	IC50			MR7
MRL-SYKi	4	4	No	https://www.chemicalprobes.org/mrl-syki	SYK	Kinase	TK	2022-02-11	P43405	OYKPWSZSBLRRPL-HOYKHHGWSA-N	Cc1cc(Nc2nccc(C)n2)cc(-c2cnc([C@@]3(O)CC[C@H](C(=O)O)C(C)(C)C3)s2)c1	No	No	CHEMBL3685796	471230		Inhibitor	0.9 nM	Human SYK enzyme assay	38 nM, 287 nM	Human Mast Cell degranulation, Human Whole Blood Cys LT a-IgE	IC50	Rat, Dog	1-30 mg/Kg	MRL-SYKi-NC
MS4078	0	0	No	https://www.chemicalprobes.org/ms4078	ALK	Kinase	TK	2022-03-08	Q9UM73	AYMGZLUKTNXEMY-UHFFFAOYSA-N	Cc1cc(Nc2ncc(Cl)c(Nc3ccccc3S(=O)(=O)C(C)C)n2)c(OC(C)C)cc1C1CCN(CC(=O)NCCNc2cccc3c2C(=O)N(C2CCC(=O)NC2=O)C3=O)CC1	No	Yes	CHEMBL4161454	996893		Degrader (PROTAC)	19 nM	Competitive binding assay using DNA tag labeled ALK	11 nM, 90%, 59 nM, 60 nM	Degradation of NPM-ALK/EML4-ALK in SU-DHL-1 cells after 16 h treatment, Degradation of NPM-ALK/EML4-ALK in NCI-H2228 cells after 16 h treatment, Assay Description: Degradation of NPM-ALK/EML4-ALK in NCI-H2228 cells after 16 h treatment., p-STAT (Western Blot) after 8h	DC50, Dmax, Activity	Mouse	50 mg/Kg
MSC2711186	0	0	No	https://www.chemicalprobes.org/msc2711186	SRPK1, SRPK2, SRPK3	Kinase, Kinase, Kinase	CMGC, CMGC, CMGC	2022-03-25	Q96SB4, P78362, Q9UPE1	WBFJDKLBAAHKIL-UHFFFAOYSA-N	CN(c1ncccc1CNc1ccnc(-c2nc3c(F)c(Cl)ccc3[nH]2)n1)S(C)(=O)=O	No	No		3550539		Inhibitor	2.7 nM, 81 nM, 145 nM, 0.59 nM	Biochemical activity assay performed at Reaction Biology, biochemical activity assay performed at Reaction Biology, ITC	98 nM, 44 nM, 149 nM, 40 nM, 20 nM	NanoBRET assay on intact cells, NanoBRET assay on cell lysate	IC50			CANSAR3550540
NIK-SMI1	3.5	3.5	No	https://www.chemicalprobes.org/nik-smi1	MAP3K14	Kinase	STE	2020-10-27	Q99558	LQSHXYHWYGKAMX-FQEVSTJZSA-N	COc1cc(C(N)=O)nc(-c2cccc(C#C[C@]3(O)CCN(C)C3=O)c2)c1	No	No	CHEMBL4211840	1884403	www.doi.org/10.1021/acs.jmedchem.8b00678, https://pubmed.ncbi.nlm.nih.gov/29940120/	Inhibitor	0.23 Â± 0.17 nM	NIK Ki biochemical assay	34 Â± 6 nM	NF-ÎºB reporter assay; nuclear translocation inhibition of RelB	IC50	Other	5 mg/Kg, Reviewer suggests higher than 100-200 mg/Kg PO
NR162	0	0	No	https://www.chemicalprobes.org/nr162	CASK	Kinase	CAMK	2022-03-25	O14936	BPLPIBNWDLPUKP-UHFFFAOYSA-N	Cc1cc(Br)c(CNc2ncc(C(=O)NCCCN3CCOC3=O)c(NC3CCCC3)n2)cc1Br	No	No		3317313		Inhibitor	22 nM	ITC	80 nM	NanoBRET assay using HEK923T cells	IC50			CANSAR3550554
NVP-2	4	0	No	https://www.chemicalprobes.org/nvp-2	CDK9	Kinase	CMGC	2021-05-11	P50750	XWQVQSXLXAXOPJ-QNGMFEMESA-N	COC[C@@H](C)NC1CCC(Nc2cc(-c3cccc(NCC4(C#N)CCOCC4)n3)c(Cl)cn2)CC1	No	No		3313070	www.doi.org10.1038/nchembio.2538, https://pubmed.ncbi.nlm.nih.gov/29251720/	Inhibitor, ATP competitive	0.514 nM	Cdk9/CyclinT1 IMAP	9 nM, 92-574 nM	Cell Apoptosis, anti-proliferation of leukemia cells	IC50
NVP-AEW541	3.3	3	No	https://www.chemicalprobes.org/nvp-aew541	IGF1R	Kinase	TK	2015-12-10	P08069	AECDBHGVIIRMOI-UHFFFAOYSA-N	Nc1ncnc2c1c(-c1cccc(OCc3ccccc3)c1)cn2C1CC(CN2CCC2)C1	No	No	CHEMBL3188172	531916	www.doi.org/10.1016/S1535-6108(04)00051-0, http://www.ncbi.nlm.nih.gov/pubmed/15050915	Inhibitor	150 nM	in vitro kinase assay on isolated kinase domain	86 nM	Inhibition of autophosphorylation; NVP-AEW541 also dose-dependently inhibited phosphorylation of IGF1R substrates in cells	IC50	Mouse	20-50 mg/kg
NVS-PAK1-1	3.7	1.3	No	https://www.chemicalprobes.org/nvs-pak1-1	PAK1	Kinase	STE	2016-11-29	Q13153	OINGHOPGNMYCAB-INIZCTEOSA-N	CC(C)NC(=O)N1CC[C@H](NC2=Nc3cc(F)ccc3N(CC(F)F)c3ccc(Cl)cc32)C1	No	No	CHEMBL3609372	536057	http://pubs.acs.org/doi/abs/10.1021/acsmedchemlett.5b00102, https://www.ncbi.nlm.nih.gov/pubmed/?term=26191365	Allosteric inhibitor	5 nM, 7 nM	Caliper IC50 assay. IC50 values were derived from % inhibition values at different compound concentrations by non-linear regression analysis., DiscoverX	200 nM	In the pancreatic cell line Su86.86, NVS-PAK1-1 dose-dependently inhibited PAK1/PAK2 signalling. There is no cellular assay presently available that can distinguish inhibitors of PAK1 and PAK2. Inhibition of the shared downstream substrate (MEK1 Ser289) was evident between 6 and 20 uM, but this number reflects inhibition of both enzymes and NVS-PAK1-1 is highly selective for PAK1. A combination o…	IC50	Other
PD0332991	4	3	No	https://www.chemicalprobes.org/pd0332991	CDK4, CDK6	Kinase, Kinase	CMGC, CMGC	2015-12-10	P11802, Q00534	AHJRHEGDXFFMBM-UHFFFAOYSA-N	CC(=O)c1c(C)c2cnc(Nc3ccc(N4CCNCC4)cn3)nc2n(C2CCCC2)c1=O	No	No	CHEMBL189963	495280	http://mct.aacrjournals.org/content/3/11/1427.long, http://www.ncbi.nlm.nih.gov/pubmed/15542782	ATP-competitive inhibitor	11 nM, 16 nM	Inhibition of substrate-GST fusion phosphorylation	66 nM	Inhibition of Rb phosphorylation at Ser780 in MDA-MB-435 breast carcinoma cells	IC 50
PF3644022	3.3	2.3	No	https://www.chemicalprobes.org/pf3644022	MAPKAPK2	Kinase	CAMK	2015-12-10	P49137	CMWRPDHVGMHLSZ-GFCCVEGCSA-N	Cc1ccc(-c2ccc3c(ccc4sc5c(c43)NC[C@@H](C)NC5=O)n2)cn1	No	No	CHEMBL1231206	1825686	http://jpet.aspetjournals.org/content/333/3/797.abstract, http://www.ncbi.nlm.nih.gov/pubmed/20237073	ATP-competitive inhbitor	3 nM, 5.9 nM, 5.2 nM		200 nM, 159 nM	Inhibition of protein substrate phosphorylation., PF3644022 also inhibited TNFalpha production in human U937 or PBMCs	IC50	Rat	3 mg/kg
PF-3758309	2.5	2.5	No	https://www.chemicalprobes.org/pf-3758309	PAK1, PAK4, PAK5, PAK6	Kinase, Kinase, Kinase, Kinase	STE, STE, STE, STE	2015-12-10	Q13153, O96013, Q9P286, Q9NQU5	AYCPARAPKDAOEN-LJQANCHMSA-N	Cc1nc(Nc2[nH]nc3c2CN(C(=O)N[C@H](CN(C)C)c2ccccc2)C3(C)C)c2sccc2n1	No	No	CHEMBL3128043	651981	www.doi.org/10.1073/pnas.0911863107, http://www.ncbi.nlm.nih.gov/pubmed/20439741	ATP-competitive inhibitor	13.7 nM, PAK4 18.7 nM, 2.7 nM, 4.5 nM, 18.1 nM, 17.1 nM	Biochemical Assay, ITC, SPR	1.3 nM	Inhibition of PAK protein substrate phosphorylation	IC50	Mouse	7.5-30 mg/kg
PIM-447	3.5	3.5	No	https://www.chemicalprobes.org/pim-447	PIM1, PIM2, PIM3	Kinase, Kinase, Kinase	CAMK, CAMK, CAMK	2021-02-24	P11309, Q9P1W9, Q86V86	VRQXRVAKPDCRCI-ZNMIVQPWSA-N	C[C@@H]1C[C@H](N)C[C@H](c2ccncc2NC(=O)c2ccc(F)c(-c3c(F)cccc3F)n2)C1	No	No	CHEMBL3651966	474134	www.doi.org/10.1021/acs.jmedchem.5b01275, https://pubmed.ncbi.nlm.nih.gov/26505898/	Inhibitor	0.006 nM, 0.018 nM, 0.009 nM	Kinase-Glo assay, with [ATP] at or below ATP Km for each isoform	170 nM	Antiproliferation activity assay	EC50	Other	30 or 100 mg/Kg	cpd 1
PZ2891	4	4	No	https://www.chemicalprobes.org/pz2891	PANK1, PANK2, PANK3	Kinase, Kinase, Kinase	Pantothenate kinase, Pantothenate kinase, Pantothenate kinase	2021-04-19	Q8TE04, Q9BZ23, Q9H999	LGWDVWIZDPGCFG-UHFFFAOYSA-N	CC(C)c1ccc(CC(=O)N2CCN(c3ccc(C#N)nn3)CC2)cc1	No	No		2982200	www.doi.org/10.1038/s41467-018-06703-2, https://pubmed.ncbi.nlm.nih.gov/30352999/	Allosteric Activator, Orthosteric Inhibitor	40.2 Â± 4.4 nM, 0.7 Â± 0.08 nM, 1.3 Â± 0.2 nM, 0.203 nM	SPR, radiochemical kinase assay, SPR	8.7 Â± 2.6 uM	TLC with Radio-labelled Panthotenate, CETSA	K 0.5	Mouse	2 (IV), 10 (PO) mg/Kg	PZ-3067
Rapamycin	3.3	3	No	https://www.chemicalprobes.org/rapamycin	MTOR	Kinase	Atypical	2015-12-10	P42345	QFJCIRLUMZQUOT-HPLJOQBZSA-N	CO[C@H]1C[C@@H]2CC[C@@H](C)[C@@](O)(O2)C(=O)C(=O)N2CCCC[C@H]2C(=O)O[C@H]([C@H](C)C[C@@H]2CC[C@@H](O)[C@H](OC)C2)CC(=O)[C@H](C)/C=C(\C)[C@@H](O)[C@@H](OC)C(=O)[C@H](C)C[C@H](C)/C=C/C=C/C=C/1C	No	No	CHEMBL413	997103	www.doi.org/10.1038/369756a0, www.doi.org/10.1074/jbc.274.7.4266, http://www.ncbi.nlm.nih.gov/pubmed/8008069, http://www.ncbi.nlm.nih.gov/pubmed/9933627	Inhibits mTOR (FRAP domain) as a complex with FKBP12	0.2 nM (FKBP1A)		0.1 nM	Inhibition of G1 progression in MG-63 cells	IC50
Roblitinib	0	0	No	https://www.chemicalprobes.org/roblitinib	FGFR4	Kinase	TK	2021-02-01	P22455	BHKDKKZMPODMIQ-UHFFFAOYSA-N	COCCNc1cc(NC(=O)N2CCCc3cc(CN4CCN(C)CC4=O)c(C=O)nc32)ncc1C#N	No	No	CHEMBL3908979	747084	www.doi.org/10.1021/acs.jmedchem.0c01019, https://pubmed.ncbi.nlm.nih.gov/32930584/	Reversible-Covalent Inhibitor	0.9 Â± 0.4 nM, 2.9 nM	Biochemical Assay	4.3 Â± 2.5 nM, 12 Â± 6 nM	Autophosphorylation Inhibition assay, Cell Proliferation assay	IC50	Other	1 IV, 3 PO mg/Kg (M), 0.5 IV, 3 PO mg/Kg (R), 0.1 IV, 0.3 PO mg/Kg (D)
Rociletinib	0	0	No	https://www.chemicalprobes.org/rociletinib	EGFR	Kinase	RTK	2021-01-07	P00533	HUFOZJXAKZVRNJ-UHFFFAOYSA-N	C=CC(=O)Nc1cccc(Nc2nc(Nc3ccc(N4CCN(C(C)=O)CC4)cc3OC)ncc2C(F)(F)F)c1	No	Yes	CHEMBL3545308	829698	www.doi.org/10.1158/2159-8290.CD-13-0314, www.doi.org/10.1158/1535-7163.MCT-13-0966, https://pubmed.ncbi.nlm.nih.gov/24065731/, https://pubmed.ncbi.nlm.nih.gov/24723450/	Covalent Inhibitor	21.5 nM L858R/T790M; 303.3 nM WT	Continuous OmniaÂ® Read Assay	62-187 nM	Immunoblotting pEGFR and total EGFR, Cell proliferation assays	IC50	Mouse	3-100 mg/Kg
Ruxolitinib	4	4	No	https://www.chemicalprobes.org/ruxolitinib	JAK1, JAK2	Kinase, Kinase	TK, TK	2015-12-10	P23458, O60674	HFNKQEVNSGCOJV-OAHLLOKOSA-N	N#CC[C@H](C1CCCC1)n1cc(-c2ncnc3[nH]ccc23)cn1	No	No	CHEMBL1789941	1406851	http://www.bloodjournal.org/content/early/2010/02/03/blood-2009-04-214957, http://www.ncbi.nlm.nih.gov/pubmed/20130243	ATP-competitive inhibitor	3.3 nM, 2.8 nM	Kinase Enzymatic assay	280 nM	Inhibition of substrate phosphorylation in whole blood.	IC 50	Mouse	90 mg/kg
SCH772984	4	3.3	No	https://www.chemicalprobes.org/sch772984	MAPK1, MAPK3	Kinase, Kinase	CMGC, CMGC	2015-12-10	P28482, P27361	HDAJDNHIBCDLQF-RUZDIDTESA-N	O=C(Nc1ccc2[nH]nc(-c3ccncc3)c2c1)[C@@H]1CCN(CC(=O)N2CCN(c3ccc(-c4ncccn4)cc3)CC2)C1	No	No	CHEMBL3590107	945181	http://cancerdiscovery.aacrjournals.org/content/early/2013/06/26/2159-8290.CD-13-0070, http://www.ncbi.nlm.nih.gov/pubmed/23614898	ATP-competitive inhibitor	4 nM, 0.24 nM, 1 nM	Kinase assay, Temperature-dependent fluorescence binding assay	<500 nM	SCH772984 dose-dependently inhibited substrate phosphorylation in cells.	EC 50
Selumetinib	3.3	3	No	https://www.chemicalprobes.org/selumetinib	MAP2K1	Kinase	STE	2015-12-10	Q02750	CYOHGALHFOKKQC-UHFFFAOYSA-N	Cn1cnc2c(F)c(Nc3ccc(Br)cc3Cl)c(C(=O)NOCCO)cc21	No	No	CHEMBL1614701	1897397	http://clincancerres.aacrjournals.org/content/13/5/1576.long, http://www.ncbi.nlm.nih.gov/pubmed/17332304	Covalent, ATP noncompetitive inhibitor	14 nM	Radiometric kinase assay	10 nM	Inhibition of substrate phosphorylation in Malme-3M cells	IC50	Mouse	10-100 mg/kg
SGC-CAMKK2-1	0	0	No	https://www.chemicalprobes.org/sgc-camkk2-1	CAMKK1, CAMKK2	Kinase, Kinase	Other STK, Other STK	2022-03-25	Q8N5S9, Q96RR4	TXIYVFVMXNFNRX-UHFFFAOYSA-N	Cc1cccc(-c2cnc3occ(-c4ccc(C(=O)O)c(C5CCCC5)c4)c3c2)c1	No	No		3550555		Inhibitor	12 Percent of Control, 30 nM	KINOMEscan assay at 1 ÂµM, Biochemical Assay	1603 nM	C4-2 cells (a prostate cancer cell line). Expression levels of CaMKK2, p-AMPK and AMPK were measured by Western Blot	IC50			CANSAR3550556
SGC-CK2-1	3	0	No	https://www.chemicalprobes.org/sgc-ck2-1	CSNK2A1, CSNK2A2	Kinase, Kinase	CMGC, CMGC	2021-01-30	P68400, P19784	YKDZIFFKQUNVHH-UHFFFAOYSA-N	CCC(=O)Nc1cc(Nc2cc(NC3CC3)n3ncc(C#N)c3n2)ccc1C	No	No		2849516	www.doi.org/10.1016/j.chembiol.2020.12.013, https://pubmed.ncbi.nlm.nih.gov/33484635/	Inhibitor, ATP competitive	4.2 nM @ 10ÂµM ATP, 2.3 nM @ 10ÂµM ATP	Enzymatic Assay (Eurofin)	36 nM, 16 nM	NanoBRET	IC 50			SGC-CK2-1N
SGC-CLK-1	3	2	No	https://www.chemicalprobes.org/sgc-clk-1	CLK1, CLK2, CLK4	Kinase, Kinase, Kinase	CMGC, CMGC, CMGC	2021-01-30	P49759, P49760, Q9HAZ1	GJYVLTPTDBQQCY-UHFFFAOYSA-N	COc1cc(Nc2nccc(-c3cnn4nc(OC)ccc34)n2)cc(C(F)(F)F)c1	No	No	CHEMBL187139	240606	www.doi.org/10.3390/ijms21207549, https://pubmed.ncbi.nlm.nih.gov/33066143/	Inhibitor, ATP Competitive	13 nM, 4 nM, 46 nM	Luceome Biotechnology Binding assay	165 nM, 100 nM, 70 nM	NanoBRET	IC50			SGC-CKL-1N
SGX-523	3.7	3.7	No	https://www.chemicalprobes.org/sgx-523	MET	Kinase	TK	2015-12-10	P08581	BCZUAADEACICHN-UHFFFAOYSA-N	Cn1cc(-c2ccc3nnc(Sc4ccc5ncccc5c4)n3n2)cn1	No	No	CHEMBL1236107	1723579	www.doi.org/1158/1535-7163.MCT-09-0477, http://www.ncbi.nlm.nih.gov/pubmed/19934279	ATP-competitive inhibitor	2.7 nM	In vitro kinase assay IC50 = 4 nM	12 nM	SGX-523 inhibited MET autophosphorylation; IC50 = 0.04 uM in GTL16 cells. SGX-523 dose-dependently inhibited phosphorylation of MET substrates.	IC50
SIAIS001	0	0	No	https://www.chemicalprobes.org/siais001	ALK	Kinase	TK	2022-03-08	Q9UM73	OGAOHACYLUBWJQ-UHFFFAOYSA-N	CCc1cc2c(cc1N1CCC(N3CCN(CCCC#Cc4cccc5c4CN(C4CCC(=O)NC4=O)C5=O)CC3)CC1)C(C)(C)c1[nH]c3cc(C#N)ccc3c1C2=O	No	No		3314930		Degrader (PROTAC)	0.9 nM	Inhibition of recombinant ALK	3.9 nM, 70.3%, 0.9 nM	Degradation of ALK in SR cells, Inhibit the proliferation of SR cells	DC50, Dmax, IC50	Rat	2 mg/Kg, 10 mg/Kg
SJF1528	3.5	0	No	https://www.chemicalprobes.org/sjf1528	EGFR, ERBB2	Kinase, Kinase	RTK, RTK	2021-01-15	P00533, P04626	ZSCOIFSUFMYZEZ-YSWDPXALSA-N	Cc1ncsc1-c1ccc(CNC(=O)[C@@H]2C[C@@H](O)CN2C(=O)[C@@H](NC(=O)COCCOCCOc2ccc(-c3ccc4ncnc(Nc5ccc(OCc6cccc(F)c6)c(Cl)c5)c4c3)cc2)C(C)(C)C)cc1	No	No		3313082	www.doi.org/10.1016/j.chembiol.2017.09.009, https://pubmed.ncbi.nlm.nih.gov/29129716/	Degrader (PROTAC)			39.2 nM, 97.6 %, 736.2 nM, 68.8 %	Immunoblots, Immunoblots, Cell proliferation assay, suppression of downstream signalling.	DC 50, Dmax
Skepinone-L	3.7	3	No	https://www.chemicalprobes.org/skepinone-l	MAPK14	Kinase	CMGC	2017-03-15	Q16539	HXMGCTFLLWPVFM-GOSISDBHSA-N	O=C1c2ccc(Nc3ccc(F)cc3F)cc2CCc2ccc(OC[C@H](O)CO)cc21	No	No	CHEMBL2152944	380624	http://www.nature.com/nchembio/journal/v8/n2/full/nchembio.761.html, http://pubs.acs.org/doi/abs/10.1021/jm300327h, https://www.ncbi.nlm.nih.gov/pubmed/22198732, https://www.ncbi.nlm.nih.gov/pubmed/22676210	ATP-competitive inhibitor	1.5 nM, 5 nM	Ambit Biosciences binding assay, In enzyme activity assays	40 nM, 25 nM	In whole blood assay, Inhibition of HSP27 phosphorylation	IC50	Mouse
SR-302	0	0	No	https://www.chemicalprobes.org/sr-302	DDR1, DDR2, MAPK11, MAPK14	Kinase, Kinase, Kinase, Kinase	CMGC, CMGC, CMGC, CMGC	2021-12-19	Q08345, Q16832, Q15759, Q16539	WGMNFJAFXXXRLZ-GEVKEYJPSA-N	CS(=O)(=O)N1CCCC(NC(=O)[C@H](CCC2CCCCC2)NC(=O)c2ccc(CNC(=O)c3cnc4ccccn34)cc2)C1	No	No	CHEMBL4591082	3244218		Inhibitor	53.3 nM, 0.75 nM, 45.1 nM, 6.2 nM	Enzyme kinetic assay from"Reaction Biology" (ATP conc.: 100 ÂµM), Enzyme kinetic assay from"Reaction Biology": (ATP conc.: 5 ÂµM), Enzyme kinetic assay from"Reaction Biology": DDR1: ATP conc.: 50 ÂµM, Enzyme kinetic assay from"Reaction Biology": (ATP conc.: 2.5 ÂµM)	23 nM, 18 nM, 196 nM, 125 nM	NanoBRET assay (HEK293T cells, full-length protein) Destabilizing effect on E-cadherin	IC50			SR-301
SR-318	4	2	No	https://www.chemicalprobes.org/sr-318	MAPK14, MAPK11	Kinase, Kinase	CMGC, CMGC	2020-06-02	Q16539, Q15759	HXNUFFCHRIWTRZ-UHFFFAOYSA-N	Nc1c(C(=O)NCc2ccc(C(=O)NCCCC3CCCCC3)cc2)cnn1-c1ccccc1	No	No	CHEMBL4436748	2897459	www.doi.org/10.1021/acs.jmedchem.9b01227, https://pubmed.ncbi.nlm.nih.gov/31702918	Type II Inhibitor	5 nM, 32 nM	Radiometric activity assay ProQinase	3.7 nM, 10 nM	NanoBRET	IC50			SR-321
STO609	2.7	0	No	https://www.chemicalprobes.org/sto609	CAMKK1, CAMKK2	Kinase, Kinase	Other, Other	2015-12-10	Q8N5S9, Q96RR4	MYKOWOGZBMOVBJ-UHFFFAOYSA-N	O=C(O)c1ccc2c3c1cccc3c(=O)n1c3ccccc3nc21	No	No	CHEMBL1182777	1514280	www.doi.org/10.1074/jbc.M201075200, http://www.ncbi.nlm.nih.gov/pubmed/11867640	ATP-competitive inhibitor	250 nM, 380 nM, 47 nM, 120 nM	Autophosphorylation of CaM-KKÎ± and -Î², in vitro kinase assays		In HeLa cells transfected with CAMK, STO609 dose-dependently inhibited CAMK substrate phosphorylation.
SU6656	1	1	No	https://www.chemicalprobes.org/su6656	SRC, YES1, LYN, FYN	Kinase, Kinase, Kinase, Kinase	TK, TK, TK, TK	2021-01-06	P12931, P07947, P07948, P06241	LOGJQOUIVKBFGH-YBEGLDIGSA-N	CN(C)S(=O)(=O)c1ccc2c(c1)/C(=C/c1cc3c([nH]1)CCCC3)C(=O)N2	Yes	No	CHEMBL605003	1716784	www.doi.org/10.1128/mcb.20.23.9018-9027.2000, www.doi.org/10.3109/00207454.2013.879869, https://pubmed.ncbi.nlm.nih.gov/11074000/, https://pubmed.ncbi.nlm.nih.gov/24397498/	ATP Competitive Inhibitor	280 nM, 20 nM, 130 nM, 170 nM	Biochemical Kinase Assay	49-100%, 49-100 %	Inhibition PDGF-stimulated c-Myc induction,_x000D_ Inhibition of PDGF-stimulated NIH 3T3 cell DNA synthesis, Immunoblots	% in	Mouse	2-4 mg/Kg
T3-CLK	0	0	No	https://www.chemicalprobes.org/t3-clk	CLK1, CLK2, CLK3, CLK4	Kinase, Kinase, Kinase, Kinase	CMGC, CMGC, CMGC, CMGC	2021-12-14	P49759, P49760, P49761, Q9HAZ1	IEFFSHLHNYVSEF-UHFFFAOYSA-N	CN1CCN(C(=O)C(C)(C)c2ccc(C(=O)Nc3cn4cc(-c5ccncc5)ccc4n3)cc2)CC1	No	No	CHEMBL4531334	2912953		Inhibitor	0.67 nM, 15 nM, 110 nM	In vitro kinase assay	3.49 nM, 0.5 ÂµM, 16.6 nM, 1.98 nM	NanoBRET, Western of phospho-SR isoforms	IC50			T3-CLK-N
THAL-SNS-032	3.7	0	No	https://www.chemicalprobes.org/thal-sns-032	CDK9, CDK10	Kinase, Kinase	CMGC, CMGC	2020-11-12	P50750, Q15131	BXDZOYLPNAIDOC-UHFFFAOYSA-N	CC(C)(C)c1cnc(CSc2cnc(NC(=O)C3CCN(CC(=O)NCCOCCOCCOCCNc4cccc5c4C(=O)N(C4CCC(=O)NC4=O)C5=O)CC3)s2)o1	No	Yes	CHEMBL4587232	3239852	www.doi.org/10.1038/nchembio.2538, https://pubmed.ncbi.nlm.nih.gov/29251720/	Degrader (PROTAC)			50 nM, 250 nM	Western Blot, Western Blot assessing CDK10 protein level; CDK10 demonstrated partial degradation, but required longer exposure to the compound to achieve full degradation	EC 50
THZ1	3.3	3	No	https://www.chemicalprobes.org/thz1	CDK7	Kinase	CMGC	2015-12-10	P50613	OBJNFLYHUXWUPF-IZZDOVSWSA-N	CN(C)C/C=C/C(=O)Nc1ccc(C(=O)Nc2cccc(Nc3ncc(Cl)c(-c4c[nH]c5ccccc45)n3)c2)cc1	No	Yes	CHEMBL3603847	853184	www.doi.org/10.1038/nature13393, http://www.ncbi.nlm.nih.gov/pubmed/25043025	Covalent Inhibitor	3.2 nM	Time-dependent binding established supporting covalent mechanism		In Jurkat cells, THZ1 inhibited CDK7 substrate phosphorylation in a dose-dependent and time-dependent manner. Expression of a THZ1-resistant mutant CDK7 C312S restored CDK7 activity.				THZ1-R
THZ531	3.7	0	No	https://www.chemicalprobes.org/thz531	CDK12, CDK13	Kinase, Kinase	CMGC, CMGC	2020-10-14	Q9NYV4, Q14004	RUBYHLPRZRMTJO-MOVYNIQHSA-N	CN(C)C/C=C/C(=O)Nc1ccc(C(=O)N2CCC[C@@H](Nc3ncc(Cl)c(-c4c[nH]c5ccccc45)n3)C2)cc1	No	Yes	CHEMBL4163879	836733	www.doi.org/10.1038/nchembio.2166, www.doi.org/10.1016/j.bbrc.2019.10.052, https://pubmed.ncbi.nlm.nih.gov/27571479/, https://pubmed.ncbi.nlm.nih.gov/31615655/	Covalent Inhibitor	158 nM, 69 nM	Kinase Assay	50 nM	FACS cell cycle analysis; Pulldown Western blot	IC 50			THZ531R, THZ532
Tofacitinib	3.7	3.5	No	https://www.chemicalprobes.org/tofacitinib	JAK1, JAK2, JAK3	Kinase, Kinase, Kinase	TK, TK, TK	2015-12-10	P23458, O60674, P52333	UJLAWZDWDVHWOW-YPMHNXCESA-N	C[C@@H]1CCN(C(=O)CC#N)C[C@@H]1N(C)c1ncnc2[nH]ccc12	No	No	CHEMBL221959	1423145	www.doi.org/10.1126/science.1087061, http://www.ncbi.nlm.nih.gov/pubmed/14593182	Inhibitor	112 nM, 20 nM, 1 nM	Kinase assay, Kinase Assay, Kinase Asssay	11 nM, 324 nM	IL-2-induced JAK3 phosphorylation (IC90 160 nM), GM-CSF induced phosphorylation	IC50
Tomivosertib	0	0	No	https://www.chemicalprobes.org/tomivosertib	MKNK1, MKNK2	Kinase, Kinase	CAMK, CAMK	2021-06-26	Q9BUB5, Q9HBH9	HKTBYUWLRDZAJK-UHFFFAOYSA-N	Cc1cc(Nc2cc(N)ncn2)c(=O)n2c1C(=O)NC21CCCCC1	No	No	CHEMBL4073443	1682158	www.doi.org/10.1021/acs.jmedchem.7b01795, https://pubmed.ncbi.nlm.nih.gov/29526098/	Inhibitor	2.4 nM, 1 nM	ADP-Glo kinase assay	6 nM	peIF4E Signaling Cellular Assay	IC 50	Mouse	1 (IV)-10 (PO) mg/Kg
TP-008	0	0	No	https://www.chemicalprobes.org/tp-008	ACVR1B, TGFBR1	Kinase, Kinase	TKL, TKL	2022-01-14	P36896, P36897	LVEUPFUJRKZPEN-UHFFFAOYSA-N	Cc1cnc(-c2cc(Cl)ccc2F)cc1-n1c(=O)n(CC(N)=O)c2cnccc21	No	No	CHEMBL4564126	3222830		Inhibitor	25 nM, 300 nM, 1000 nM, 120 nM	Lanthascreen, Radioactive kinase assay (Reaction Biology)	526 nM, 245 nM	Reporter gene assay	IC50			Al11
TP-030-2	0	0	No	https://www.chemicalprobes.org/tp-030-2	RIPK1	Kinase	TKL	2022-02-20	Q13546	KHVVJKLNKLQLJZ-SFHVURJKSA-N	CN1C(=O)[C@@H](N2CCc3c(nn(Cc4ccccc4)c3Br)C2=O)COc2ccccc21	No	No	CHEMBL4549667	3183084		Inhibitor	0.43 nM	TR-FRET (human RIPK1)	1.3 nM	HT29 necroptosis assay	IC50			TP-030n
Trametinib	0	0	No	https://www.chemicalprobes.org/trametinib	MAP2K1, MAP2K2	Kinase, Kinase	STE, STE	2015-12-10	Q02750, P36507	LIRYPHYGHXZJBZ-UHFFFAOYSA-N	CC(=O)Nc1cccc(-n2c(=O)n(C3CC3)c(=O)c3c(Nc4ccc(I)cc4F)n(C)c(=O)c(C)c32)c1	No	No	CHEMBL2103875	735652	www.doi.org/10.1021/ml200004g, www.doi.org/10.3892/ijo.2011.1015, www.doi.org/10.1038/s41586-020-2760-4, www.doi.org/10.18632/oncotarget.747, https://pubmed.ncbi.nlm.nih.gov/24900312, https://pubmed.ncbi.nlm.nih.gov/23237773, https://pubmed.ncbi.nlm.nih.gov/32927473/, https://pubmed.ncbi.nlm.nih.gov/21523318/	Allosteric inhibitor	0.92 nM, 1.8 nM	Raf-MEK-ERK cascade kinase assay	9.8 nM ACHN; 0.57 nM HT-29, 0.57 nM, 9.8 nM	In HT-29 cells, trametinib dose-dependently inhibited substrate phosphorylation and autophosphorylation.	IC50, IC 50	Mouse	0.1-1 mg/Kg
ULK-101	3.5	0	No	https://www.chemicalprobes.org/ulk-101	ULK1, ULK2	Kinase, Kinase	Autophagy Activating Kinases, Autophagy Activating Kinases	2020-06-17	O75385, Q8IYT8	PFZRXJIYAFANHP-IBGZPJMESA-N	O=C(N[C@@H](C1CC1)C(F)(F)F)c1cc(-c2cnn3cc(-c4ccc(F)cc4)cnc23)cs1	No	No		2879307	www.doi.org/10.1016/j.isci.2018.09.012, https://pubmed.ncbi.nlm.nih.gov/30292171/	Inhibitor	8.3 nM, 30 nM	Kinase profiler (Eurofin)	390 nM	Quantification OF pSer15-BECLIN 1	EC 50, EC50
UNC2025	3	3	No	https://www.chemicalprobes.org/unc2025	FLT3, MERTK	Kinase, Kinase	TK, TK	2017-04-06	P36888, Q12866	MJSHVHLADKXCML-RQNOJGIXSA-N	CCCCNc1ncc2c(-c3ccc(CN4CCN(C)CC4)cc3)cn([C@H]3CC[C@H](O)CC3)c2n1	No	No	CHEMBL3326006	617626	http://pubs.acs.org/doi/abs/10.1021/jm500749d, https://www.ncbi.nlm.nih.gov/pubmed/?term=25068800	ATP-competitive inhibitor	0.8 nM, 0.74 nM	Microcapillary assay (Carna Biosciences)	14 nM, 2.7 nM	In Molm-14 cells, UNC2025 dose-dependently inhibited phosphorylation of FLT3 (IC50=14 nM)., In EGF-induced 32D cells expressing EGFR-MER fusion protein, UNC2025 dose-dependently inhibited MER activity and was selective for MER over other TAM family kinases (see off target activity).	IC 50	Mouse	3 mg/mL	Compound 20 from J Med Chem paper
URMC-099	1.3	1.3	No	https://www.chemicalprobes.org/urmc-099	MAP3K9, MAP3K10, MAP3K11	Kinase, Kinase, Kinase	TKL, TKL, TKL	2015-12-10	P80192, Q02779, Q16584	QKKIWEILHCXECO-UHFFFAOYSA-N	CN1CCN(Cc2ccc(-c3cnc4[nH]cc(-c5ccc6[nH]ccc6c5)c4c3)cc2)CC1	No	No	CHEMBL2436978	461444	www.doi.org/10.1021/jm401094t, http://www.ncbi.nlm.nih.gov/pubmed/24044867	Inhibitor	19 nM, 42 nM, 14 nM	Kinase assay	0.51 uM	TNFalpha release from microglia	IC50, IC 50	Mouse	10 mg/kg
Vimseltinib	0	0	No	https://www.chemicalprobes.org/vimseltinib	CSF1R	Kinase	TK	2021-11-22	P07333	TVGAHWWPABTBCX-UHFFFAOYSA-N	Cc1nc(-c2cnc(NC(C)C)n(C)c2=O)ccc1Oc1ccnc(-c2cnn(C)c2)c1	No	No		3455498		Inhibitor	4.2 nM @ 4 mM ATP	In vitro Kinase assay	19 nM, 9.2 nM	Inhibition of CSF1-stimulated phosphorylation of CSF1R in the human THP1 mononuclear cell line; Inhibition of CSF1-stimulated phosphorylation of ERK downstream of CSF1R signaling in human whole blood IC50: 403 nM, Inhibition of osteoclast precursor differentiation stimulated by RANKL (measuring levels of tartrate-resistant acid phosphatase activity in the supernatant of assay wells)	IC50	Mouse	10 mg/Kg, 3 mg/Kg, 1 mg/Kg
WH-4-023	1.8	1.3	No	https://www.chemicalprobes.org/wh-4-023	LCK, SRC	Kinase, Kinase	TK, TK	2015-12-10	P06239, P12931	NBTNHSGBRGTFJS-UHFFFAOYSA-N	COc1ccc(N(C(=O)Oc2c(C)cccc2C)c2ccnc(Nc3ccc(N4CCN(C)CC4)cc3)n2)c(OC)c1	Yes	No	CHEMBL213100	861456	www.doi.org/10.1021/jm060435i, http://www.ncbi.nlm.nih.gov/pubmed/16884310	Inhibitor	0.6 nM, 1 nM	Kinase enzymatic activity	61 nM	Inhibition of IL-2 secretion	IC 50	Rat	5 mg/kg
WZ4003	3	2	No	https://www.chemicalprobes.org/wz4003	NUAK1, NUAK2	Kinase, Kinase	CAMK, CAMK	2015-12-10	O60285, Q9H093	SDGJBAUIGHSMRI-UHFFFAOYSA-N	CCC(=O)Nc1cccc(Oc2nc(Nc3ccc(N4CCN(C)CC4)cc3OC)ncc2Cl)c1	No	No	CHEMBL4303523	616919	www.doi.org/10.1042/BJ20131152, http://www.ncbi.nlm.nih.gov/pubmed/24171924	Inhibitor	20 nM, 100 nM	Kinase assay, Kinase Assay		In HEK-293 cells, WZ4003 dose-dependently inhibited NUAK protein substrate phosphorylation.
XMD-12	3.7	3	No	https://www.chemicalprobes.org/xmd-12	AURKA, AURKB, AURKC	Kinase, Kinase, Kinase	cell cycle-regulated kinase, cell cycle-regulated kinase, cell cycle-regulated kinase	2020-10-14	O14965, Q96GD4, Q9UQB9	DFQAJLQXPSPNJE-UHFFFAOYSA-N	CN1C(=O)c2ccccc2N(C)c2nc(Nc3ccc(N4CCC(O)CC4)cc3)ncc21	Yes	No	CHEMBL4649424	2879300	https://doi.org/10.1021/cb200305u, https://pubmed.ncbi.nlm.nih.gov/21992004/	Inhibitor	5.6 nM, 18.4 nM, 24.6 nM	Invitrogen biochemical assay	16.7 nM	Dose-dependently inhibited Aurora A autophosphorylation monitored by_x000D_ T288 residue in HeLa S3 cell, completely inhibited Aurora A at 250 nM._x000D_ Dose-dependently inhibited Aurora B autophosphorylation monitored by_x000D_ T232 residue in HeLa S3 cell, completely inhibited Aurora A at 250 nM._x000D_ Dose-dependently inhibited HCT116/HT29/HeLa cell growth with EC50 of 9.5 nM, 55 nM and 16.7…	EC 50
