# Supplementary material for: Chemical proteomics reveals the target landscape of 1,000 kinase inhibitors
Source: Nat Chem Biol. 2023 Oct 30;20(5):577–85. doi: 10.1038/s41589-023-01459-3 (PMC11062922; doi:10.1038/s41589-023-01459-3)
Supplement: Supplementary file 5 — Results related to CK2 follow-up experiments. [file 41589_2023_1459_MOESM5_ESM.xlsx]

## Sheet: Legend
Table S4 | Results related to CK2 follow-up experiments.
"Activity Assay"
	Column	Description
	Enzyme	Enzyme that was used for Kinase activity assay.
	Compound ID	Name of the compound.
	Chart	Dose response curve.
	Highest Assay Concentration (M)	Highest compound concentration used for the activity assay.
	IC50 (M)	Inhibition of the kinase as determined by activity assay.
"KINOMEscan"
	Column	Description
	GeneName	Gene names of the KINOMEScan assay.
	KINOMEScan	Percentage of Inhibition as determined by KINOMEscan assay for compoundGW869516X.
	Kinobeads Data	Kinobeads results for GW869516X
"Structure"
"NanoBRET"
	Rep1	IC50 value of biological replicate one for the indicated kinase and GW869516X
	Rep2	IC50 value of biological replicate two for the indicated kinase and GW869516X
	Average	Average of the two biological replicates
	SD	Standard deviation of the two biological replicates
	SEM	Standard error of mean.

## Sheet: Activity Assay
Enzyme	Compound ID	Chart	Highest Assay Concentration (M)	IC50 (M)
CDK1_CycB1	GW869516X		1e-06	1.973e-06
CDK1_CycB1	RO4613269-000		1e-06	2.744e-06
CDK1_CycB1	RO4603632-000		1e-06	8.366e-06
CDK1_CycB1	RO4493940-000		1e-06	2.879e-06
CK2alpha1	GW869516X		1e-06	8.514e-08
CK2alpha1	RO4613269-000		1e-06	1.157e-07
CK2alpha1	RO4603632-000		1e-06	5.791e-07
CK2alpha1	RO4493940-000		1e-06	6.67e-08
CK2alpha2	GW869516X		1e-06	3.373e-08
CK2alpha2	RO4613269-000		1e-06	6.528e-08
CK2alpha2	RO4603632-000		1e-06	3.723e-07
CK2alpha2	RO4493940-000		1e-06	5.106e-08

## Sheet: KINOMEscan
GeneName	KINOMEScan	Kinobeads Data
CSNK2A2	99.7	56 nM
CSNK2A1	96.4	78 nM
CIT	100	no target
NEK6	99.6	no target
JAK1(JH2domain-pseudokinase)	98.5	no target
FLT3	96.3	no target
MLK1	93.8	no target
RSK1(Kin.Dom.1-N-terminal)	91.7	no target
SRC	90.1	no target
NEK9	90	no target
AMPK-alpha1	89	no target
NEK3	89	no target
CLK1	88	no target
MLK3	87	no target
STK16	86	no target
DYRK1A	85	no target
TYK2(JH2domain-pseudokinase)	82	no target
DYRK1B	81	no target
MEK5	78	no target
CLK2	75	no target
LCK	71	no target
NEK2	70	no target
NEK7	99.7	not detected
NEK5	99	not detected
PIP5K2C	90.3	not detected
MLK2	89	not detected
PIP5K1C	89	not detected
GCN2(Kin.Dom.2,S808G)	88	not detected
NEK11	86	not detected
WEE2	85	not detected
HIPK1	79	not detected
FLT3-autoinhibited	75	not detected
KIT	72	not detected
PAK3	69	not detected
RSK3(Kin.Dom.1-N-terminal)	66	not detected
SLK	63	no target
AMPK-alpha2	61	no target
BLK	60	not detected
EPHB1	58	no target
TBK1	58	no target
MERTK	56	no target
JAK2(JH1domain-catalytic)	54	no target
SYK	53	no target
INSRR	53	not detected
DDR1	52	no target
DDR2	52	no target
MAP3K4	52	no target
PKAC-beta	51	no target
ULK2	51	not detected

## Sheet: Structure
Pdb ID	7ZWE	7A4Q	7ZWG
Ligand	GW8695	RO4613269	RO4493940
Data collection
Source	Diamond Beamline i24	Diamond Beamline i24	Diamond Beamline iO4
Data collection date	2020-08-07	2020-08-07	2020-07-15
Wavelength (Å)	0.999	0.999	0.9785
Resolution range	53.99 - 1.47 (1.55 - 1.47)	58.81 - 1.42 (1.49 - 1.42)	50.08 - 1.31 (1.38-1.31)
Space group	P 1 21 1	P 1 21 1	P 1 21 1
Unit cell	58.01 45.376 63.508 90 111.45 90	58.099 45.387 63.216 90 111.51 90	58.514 45.289 62.979 90 111.542 90
Total reflections	1297695 (169367)	1384264(159765)	1387188 (188745)
Unique reflections	52165 (7545)	58358 (8404)	73264 (10388)
Multiplicity	24.9 (22.4)	23.7 (19.0)	18.9 (18.2)
Completeness (%)	100.0 (100.0)	100.0 (99.8)	98.3 (95.9)
Mean I/sigma(I)	12.3(2.0)	13.7 (1.8)	14.2 (1.0)
Wilson B-factor	14.84	16.17	17.47
R-merge	0.295 (3.263)	0.201 (2.787)	0.134 (3.574)
R-meas	0.302 (3.339)	0.205 (2.864)	0.137 (3.675)
R-pim	0.06 (0.695)	0.041 (0.650)	0.031 (0.846)
CC1/2	0.998 (0.532)	0.999 (0.490)	1.0 (0.567)
Refinement
Resolution range	53.99 - 1.47 (1.51 - 1.47)	49.96 - 1.42 (1.471 - 1.42)	50.05-1.31 (1.32 - 1.31)
Reflections used in refinement	52071 (3239)	57950 (5698)	73082 (2511)
Reflections used for R-free	2614 (175)	2919 (293)	3622 (123)
R-work	0.1940 (0.2298)	0.1950 (0.3024)	0.1881 (0.2916)
R-free	0.2260 (0.2543)	0.2200 (0.2944)	0.2027 (0.3032)
Number of non-hydrogen atoms	2983	2984	3082
macromolecules	2776	2783	2808
ligands	32	20	38
solvent	175	181	236
Protein residues	327	327	327
RMS(bonds)	0.013	0.013	0.008
RMS(angles)	1.67	1.63	1.01
Ramachandran favored (%)	96.31	95.69	96.92
Ramachandran allowed (%)	3.69	4.31	3.08
Ramachandran outliers (%)	0	0	0
Rotamer outliers (%)	2.32	2.97	0
Clashscore	5.26	3.26	4.45
Average B-factor	22.96	23.81	24.73
macromolecules	22.6	23.53	24.33
ligands	25.7	26.5	25.87
solvent	28.14	27.89	29.25

## Sheet: NanoBRET
GW869516X	Rep1	Rep2	Average	SD	SEM
CSNK2A1	4.71e-07	4.21e-07	4.46e-07	2.49e-08	1.76e-08
CSNK2A2	1.35e-07	5.03e-07	3.19e-07	1.84e-07	1.3e-07
