# Supplementary material for: Chemical proteomics reveals the target landscape of 1,000 kinase inhibitors
Source: Nat Chem Biol. 2023 Oct 30;20(5):577–85. doi: 10.1038/s41589-023-01459-3 (PMC11062922; doi:10.1038/s41589-023-01459-3)
Supplement: Supplementary file 6 — Results related to PKN3 follow-up experiments. [file 41589_2023_1459_MOESM6_ESM.xlsx]

## Sheet: Legend
Table 5| Results related to PKN3 follow up experiments.
"NanoBRET PKN3"
	Column	Description
	Compound	Name of the compound.
	Rep 1	IC50 values in [M] for biological replicate number 1 of the NanoBRET assay.
	Rep 2	IC50 values in [M] for biological replicate number 2 of the NanoBRET assay.
	Rep 3	IC50 values in [M] for biological replicate number 3 of the NanoBRET assay.
	Rep 4	IC50 values in [M] for biological replicate number 4 of the NanoBRET assay.
	n	Number of replicates.
	Average	Average of IC50 values.
	STD	Standard deviation of IC50 values.
"Phosphosites"
	Column	Description
	DMSO R1 log2 intensity	Log2 intensity of control RKO cells in replicate 1.
	DMSO R2 log2 intensity	Log2 intensity of control RKO cells in replicate 2.
	DMSO R3 log2 intensity	Log2 intensity of control RKO cells in replicate 3.
	DMSO R4 log2 intensity	Log2 intensity of control RKO cells in replicate 4.
	GSK90 R1 log2 intensity	Log2 intensity of GSK902056A treated RKO cells in replicate 1.
	GSK90 R2 log2 intensity	Log2 intensity of GSK902056A treated RKO cells in replicate 2.
	GSK90 R3 log2 intensity	Log2 intensity of GSK902056A treated RKO cells in replicate 3.
	GSK90 R4 log2 intensity	Log2 intensity of GSK902056A treated RKO cells in replicate 4.
	GSK94 R1 log2 intensity	Log2 intensity of GSK949675A treated RKO cells in replicate 1.
	GSK94 R2 log2 intensity	Log2 intensity of GSK949675A treated RKO cells in replicate 2.
	GSK94 R3 log2 intensity	Log2 intensity of GSK949675A treated RKO cells in replicate 3.
	GSK94 R4 log2 intensity	Log2 intensity of GSK949675A treated RKO cells in replicate 4.
	SB R1 log2 intensity	Log2 intensity of SB-476429-A treated RKO cells in replicate 1.
	SB R2 log2 intensity	Log2 intensity of SB-476429-A treated RKO cells in replicate 2.
	SB R3 log2 intensity	Log2 intensity of SB-476429-A treated RKO cells in replicate 3.
	SB R4 log2 intensity	Log2 intensity of SB-476429-A treated RKO cells in replicate 4.
	siRNA R1 log2 intensity	Log2 intensity of PKN3 siRNA knocked down RKO cells in replicate 1.
	siRNA R2 log2 intensity	Log2 intensity of PKN3 siRNA knocked down RKO cells in replicate 2.
	siRNA R3 log2 intensity	Log2 intensity of PKN3 siRNA knocked down RKO cells in replicate 3.
	siRNA R4 log2 intensity	Log2 intensity of PKN3 siRNA knocked down RKO cells in replicate 4.
	THZ1 R1 log2 intensity	Log2 intensity of THZ1 treated RKO cells in replicate 1.
	THZ1 R2 log2 intensity	Log2 intensity of THZ1 treated RKO cells in replicate 2.
	THZ1 R3 log2 intensity	Log2 intensity of THZ1 treated RKO cells in replicate 3.
	THZ1 R4 log2 intensity	Log2 intensity of THZ1 treated RKO cells in replicate 4.
	Amino acid	Phosphorylated amino acid.
	Charge	Peptide charge.
	Student's T-test Significant DMSO_GSK90	If "+" the site is significantly regulated upon GSK902056A treatment.
	Student's T-test Significant DMSO_GSK94	If "+" the site is significantly regulated upon GSK949675A treatment.
	Student's T-test Significant DMSO_SB	If "+" the site is significantly regulated upon SB-467429-A treatment.
	Student's T-test Significant DMSO_siRNA	If "+" the site is significantly regulated upon siRNA knock down.
	Student's T-test Significant DMSO_THZ1	If "+" the site is significantly regulated upon THZ1 treatment.
	Localization prob	Overall localization probability of the phosphorylation site.
	Score	MaxQuant score.
	Delta score	MaxQuant delta score.
	Score for localization	MaxQuant score for localization.
	Mass error [ppm]	Peptide mass error measured in parts per million of the parent peptide mass.
	Position	Position of the phosphorylation site within the protein.
	-Log Student's T-test p-value DMSO_GSK90	T-test p-value (min 3 out of 4 replicates) of GSK902056A treatment versus control replicates
	Student's T-test q-value DMSO_GSK90	p-value of GSK902056A treatment versus control replicates
	log2 FC DMSO/GSK90	Average log2 fold change of GSK902056A treatment versus control
	Student's T-test Test statistic DMSO_GSK90	Statistic of GSK902056A treatment versus control replicates
	-Log Student's T-test p-value DMSO_GSK94	T-test p-value (min 3 out of 4 replicates) of GSK949675A treatment versus control replicates
	Student's T-test q-value DMSO_GSK94	p-value of GSK949675A treatment versus control replicates
	Log2 FC DMSO/GSK94	Average log2 fold change of GSK949675A treatment versus control
	Student's T-test Test statistic DMSO_GSK94	Statistic of GSK949675A treatment versus control replicates
	-Log Student's T-test p-value DMSO_SB	T-test p-value (min 3 out of 4 replicates) of SB-4674729-A treatment versus control replicates
	Student's T-test q-value DMSO_SB	p-value of SB-4674729-A treatment versus control replicates
	Log2 FC DMSO/SB	Average log2 fold change of SB-467429-A treatment versus control
	Student's T-test Test statistic DMSO_SB	Statistic of SB-4674729-A treatment versus control replicates
	-Log Student's T-test p-value DMSO_siRNA	T-test p-value (min 3 out of 4 replicates) of PKN3 siRNA knock down versus control replicates
	Student's T-test q-value DMSO_siRNA	p-value of PKN3 siRNA knock down versus control replicates
	log2 FC DMSO/siRNA	Average log2 fold change of PKN3 siRNA knock down versus control
	Student's T-test Test statistic DMSO_siRNA	Statistic of PKN3 siRNA knock down versus control replicates
	-Log Student's T-test p-value DMSO_THZ1	T-test p-value (min 3 out of 4 replicates) of THZ1 treatment versus control replicates
	Student's T-test q-value DMSO_THZ1	p-value of THZ1 treatment versus control replicates
	Log2 FC DMSO/THZ1	Average log2 fold change of THZ1 treatment versus control
	Student's T-test Test statistic DMSO_THZ1	Statistic of THZ1 treatment versus control replicates
	Proteins	Parent phosphoprotein
	Positions within proteins	Position of the phosphorylation site within the protein.
	Leading proteins	Uniprot identifier of all potential proteins the phosphorylation site could orriginate from.
	Protein	Parent protein.
	Protein names	Protein names.
	Gene names	Parent gene.
	Sequence window	Amino acid sequence surrounding the phosphorylation site.
	Unique identifier	Uniprot identifier of all potential proteins the phosphorylation site could orriginate from.
	Number of Phospho (STY)	Number of phosphorylation sites found in the parent peptide.
"putative PKN3 motif"
	Sequences of rank 1 peptides for PKN3	Sequences of rank 1 peptides for PKN3 taken from https://doi.org/10.1038/s41586-022-05575-3.
		Sequence logo plots showing the frequency of amino acid. Analysis was based on the 70 Rank 1 peptides reported by https://doi.org/10.1038/s41586-022-05575-3.
	P-sites	List of potential PKN3 substrates identified in this study.
	Present in Johnson et al	Reports if the respective peptide was included in the screen by Johnson et al (doi.org/10.1038/s41586-022-05575-3).
	PKN3 percentile	PKN3 percentile of the respective phosphosite as reported by Johnson et al.
	PKN3 rank	PKN3 rank of the respective phosphosite as reported by Johnson et al.

## Sheet: NanoBRET PKN3
Compound	Rep 1	Rep 2	Rep 3	Rep 4	n	Average	STD
GSK1000163A	1.11e-05	9.202e-06	6.134e-06	1.431e-06	4	6.96675e-06	3.65438e-06
GSK260205A	7.361e-08	6.186e-09	6.224e-09	3.368e-09	4	2.2347e-08	2.96194e-08
GSK561866B	1.295e-05	1.121e-05	4.91e-06	2.815e-06	4	7.97125e-06	4.22006e-06
GSK902056A	2.339e-07	5.654e-08	2.698e-08	7.923e-08	4	9.91625e-08	7.99664e-08
GSK938890A	3.096e-07	3.117e-08	2.809e-08	2.231e-08	4	9.77925e-08	1.22328e-07
GSK949675A	1.949e-06	4.409e-07	1.492e-07	1.364e-07	4	6.68875e-07	7.49047e-07
GW468513X	2.105e-06	5.521e-07		7.387e-08	3	9.10323e-07	8.67031e-07
GW515532X	7.879e-05	9.219e-07		2.573e-07	3	2.66564e-05	3.6865e-05
GW869641X	4.186e-06	4.72e-07		8.714e-08	3	1.58171e-06	1.8482e-06
LY3009120	5.384e-07	1.227e-06	1.115e-07	1.732e-07	4	5.12525e-07	4.43595e-07
RO1153853-000	8.028e-06	9.512e-07	1.639e-07	2.95e-07	4	2.35953e-06	3.28626e-06
SB-213663	2.639e-06	5.248e-07	3.031e-07	7.236e-08	4	8.84815e-07	1.02534e-06
SB-476429-A	5.888e-07	2.107e-07	8.667e-08	8.538e-08	4	2.42887e-07	2.06097e-07
SB-614067-R	1.907e-05	2.057e-05	5.008e-05	1.839e-06	4	2.28897e-05	1.73379e-05
SB-737198	> 50 µM	> 50 µM	> 50 µM	> 50 µM	4	> 50 µM

## Sheet: Phosphosites
DMSO R1 log2 intensity	DMSO R2 log2 intensity	DMSO R3 log2 intensity	DMSO R4 log2 intensity	GSK90 R1 log2 intensity	GSK90 R2 log2 intensity	GSK90 R3 log2 intensity	GSK90 R4 log2 intensity	GSK94 R1 log2 intensity	GSK94 R2 log2 intensity	GSK94 R3 log2 intensity	GSK94 R4 log2 intensity	SB R1 log2 intensity	SB R2 log2 intensity	SB R3 log2 intensity	SB R4 log2 intensity	siRNA R1 log2 intensity	siRNA R2 log2 intensity	siRNA R3 log2 intensity	siRNA R4 log2 intensity	THZ1 R1 log2 intensity	THZ1 R2 log2 intensity	THZ1 R3 log2 intensity	THZ1 R4 log2 intensity	Amino acid	Charge	Student's T-test Significant DMSO_GSK90	Student's T-test Significant DMSO_GSK94	Student's T-test Significant DMSO_SB	Student's T-test Significant DMSO_siRNA	Student's T-test Significant DMSO_THZ1	Localization prob	PEP	Score	Delta score	Score for localization	Mass error [ppm]	Position	-Log Student's T-test p-value DMSO_GSK90	Student's T-test q-value DMSO_GSK90	log2 FC DMSO/GSK90	Student's T-test Test statistic DMSO_GSK90	-Log Student's T-test p-value DMSO_GSK94	Student's T-test q-value DMSO_GSK94	Log2 FC DMSO/GSK94	Student's T-test Test statistic DMSO_GSK94	-Log Student's T-test p-value DMSO_SB	Student's T-test q-value DMSO_SB	Log2 FC DMSO/SB	Student's T-test Test statistic DMSO_SB
26.2758	26.2507	26.3581	26.2546	25.4742	25.5193	25.4361	25.3955	25.4257	25.3842	25.247	25.2207	25.6088	25.4633	25.5012	25.6121	25.4158	25.4217	25.4783	25.5553	25.191	25.3985	25.3136	25.367	S	2	+	+	+	+	+	1	0.00017067	161.28	36.541	161.28	0.092222	104	6.3251	0.00160017	0.82852	17.1134	5.59972	0.00453961	0.965394	14.9469	5.46556	0.000338436	0.738439	8.58495
25.1596	25.1582	25.2006	24.8437	24.2629	24.2203	24.0718	23.8634	24.3986	24.3836	24.2497	24.4038	24.9319	24.5716	25.003	24.8401	24.5916	24.8671	24.8962	25.1898	24.6057	24.746	24.3616	24.669	T	2	+	+			+	0.997651	1.59e-08	230.84	170.44	169.52	-0.36632	246	3.70595	0.0246462	0.985934	7.33081	3.71385	0.04458	0.731609	7.39641	1.04667	0.170729	0.25388	1.52677
24.6117	24.6232	24.5735	24.6326	24.2336	24.0613	24.1485	24.1176	23.9455	24.2281	24.1442	24.1797	24.329	24.3606	24.4147	24.2705	24.5667	24.3966	24.4786	24.4032	24.1433	24.2055	24.1116	24.2772	S	2	+	+	+		+	0.997984	9.41e-05	161.44	53.542	150.66	-0.1852	288	4.75287	0.00829597	0.469999	9.35843	3.58867	0.0491293	0.485893	6.7768	3.72814	0.00459033	0.266515	3.62809
24.2221	24.1043	24.2214	24.0922	24.8632	24.8172	24.8563	24.7792	24.5843	24.6842	24.6065	24.7457	24.0847	24.0481	24.0921	23.7954	23.9768	24.0182	23.9871	24.1208	22.4213	22.5801	22.302	22.8481	S	3	+	+			+	0.999961	4.02e-06	208.6	136.72	177.1	-0.16523	1209	5.49232	0.00303232	-0.669017	-12.704	4.1434	0.0262519	-0.495178	-8.2891	1.00948	0.181146	0.154912	1.29388
24.2783	24.2926	24.1369	24.1531	25.0054	24.9758	25.0167	24.9203	24.7567	24.796	24.8028	24.7808	24.3411	24.1414	24.2777	24.3168	23.8922	24.0504	24.0558	24.0528	22.2592	22.4324	22.1886	22.6719	T	2	+	+			+	0.990299	4.44e-05	190.24	146.73	168.19	-0.39694	1211	5.5116	0.00303232	-0.764324	-13.1537	4.99525	0.00789243	-0.568849	-11.298	0.391729	0.506875	-0.0540037	-0.534401
23.666	23.6775	23.6243	23.6226	23.3813	23.2943	23.3737	23.1961	23.3285	23.4339	23.3957	23.3913	23.3814	23.261	23.3798	23.2648	23.3742	23.4783	23.5113	23.6347	23.2684	23.2389	23.0961	23.2596	S	2	+	+	+		+	0.999987	1.81e-57	354.93	260.53	303.36	0.47059	792	3.50651	0.0315094	0.336259	5.85885	4.23933	0.0236801	0.260286	7.58588	3.93649	0.00324554	0.325835	4.2062
23.6111	23.5665	23.5552	23.5749	23.4975	23.4912	23.4848	23.493	23.4362	23.4617	23.4979	23.6264	23.6594	23.621	23.6211	23.5038	23.6136	23.6218	23.6478	23.6048	23.7899	23.8401	23.8032	23.8084	S	2	+				+	0.999961	3.22e-19	256.37	214.16	256.37	-0.08454	2123	3.33828	0.0395311	0.0853019	3.50257	0.809361	0.396536	0.071403	1.36725	0.283211	0.613237	-0.0244198	-0.319314
23.4943	23.4112	23.4993	23.3119	23.0002	22.9633	22.9372	22.8769	23.0471	23.0932	23.1738	23.1418	22.734	22.572	22.7023	22.6519	23.2489	23.38	23.3275	23.3593	22.7122	22.7906	22.5132	22.9256	S	4	+		+		+	1	0.000101196	186.56	147.93	175.15	0.26568	454	4.1088	0.015378	0.484778	7.68878	3.03798	0.0838269	0.315183	5.22469	4.99778	0.000638466	0.764122	7.87215
23.5309	23.5209	23.4908	23.437	23.287	23.1873	23.2482	23.1593	23.2573	23.365	23.2775	23.4103	23.3656	23.1026	23.3203	22.9878	23.209	23.2248	23.1965	23.3285	22.4992	22.8601	22.699	22.9478	T	3	+			+	+	1	0.000456613	124.86	75.489	79.646	0.28614	129	3.58993	0.027937	0.274479	5.74488	2.14693	0.180348	0.167401	3.33667	1.76798	0.0598087	0.300835	2.26735
24.0006	24.0404	24.0138	23.9259	23.5689	23.527	23.5871	23.2577	23.5369	23.3716	23.3084	23.468	22.9984	22.5687	23.0267	22.5713	23.6609	23.7563	23.781	23.9435	23.1565	23.493	23.1799	23.5702	S	4	+	+	+		+	1	3.77e-14	247.17	200.37	200.55	-0.13923	276	3.13509	0.0484678	0.509996	5.50322	4.28638	0.0219339	0.573949	8.88841	4.04364	0.00281801	1.20387	7.04593
23.2403	23.1178	23.1203	23.0968	22.8261	22.7766	22.7512	22.6553	22.7544	22.8537	22.8448	22.8044	22.9761	22.7663	22.9816	22.8984	23.1248	23.2791	23.2469	23.2963	22.8488	22.9658	22.824	22.9935	S	3	+	+	+		+	1	0.000601643	145.23	98.77	100.82	0.17397	498	3.71411	0.0245365	0.391516	6.47463	3.77915	0.044126	0.329466	6.8607	2.13758	0.0378913	0.238192	2.37015
22.8107	22.8239	22.752	22.8321	22.6671	22.5857	22.6121	22.6474	22.6528	22.7745	22.7611	22.7167	23.1599	23.0484	23.1077	23.0212	22.9125	22.9016	22.9599	22.945	22.102	22.2464	22.1332	22.2133	S	2	+		+		+	1	7.58e-103	414.89	366.78	346.46	-0.060016	97	3.33506	0.0395311	0.176587	4.69338	1.26506	0.269904	0.0783954	1.90458	3.62761	0.0054092	-0.279662	-3.65354
23.5485	23.5634	23.5244	23.4313	23.1808	23.1707	23.171	23.0421	23.1209	23.1165	23.0761	23.0195	23.2749	22.9237	23.3073	23.1867	23.0879	23.2415	23.2279	23.3749	22.894	23.0938	22.7799	23.0824	S	2	+	+	+		+	0.999964	0.00656623	109.88	66.795	109.88	0.166	400	3.82659	0.0215409	0.375788	6.66183	4.57657	0.0130018	0.433672	9.39679	2.0178	0.0435055	0.343781	2.59429
21.839	22.0092	21.9395	21.8388	21.504	21.5115	21.5459	21.3713	21.6266	21.7619	21.5533	21.6574	21.8831	21.0972	21.6237	21.5121	21.5743	21.7342	21.7828	21.9333	19.2079	20.017	19.0924	19.5961	T	3	+				+	0.998069	0.00111146	115	77.893	99.568	0.090453	1775	3.53097	0.0304872	0.423455	6.17427	2.28314	0.163819	0.256835	3.759	1.17646	0.139979	0.377611	1.80296
22.4231	22.4198	22.4625	22.5255	22.1303	22.1093	22.1162	22.2021	22.1763	22.2571	22.2841	22.28	22.6989	22.6703	22.6404	22.5742	22.7321	22.7213	22.6182	22.5689	22.5718	22.5697	22.644	22.6413	S	2	+		+		+	0.999571	3.71e-24	299.76	263.99	273.07	-0.26359	570	4.18233	0.0138853	0.318221	7.14757	2.98904	0.0881315	0.208304	4.79607	2.68878	0.0205044	-0.188241	-2.44589
23.1518	23.144	23.2585	22.9859	22.1575	22.1825	21.9839	21.9303	22.1439	22.0922	21.919	22.0074	22.322	21.9838	22.2541	22.2699	21.8271	22.063	22.0036	22.278	21.8111	22.0176	21.9024	22.1374	S	2	+	+	+	+	+	1	0.00115503	126.55	66.528	126.55	-1.0172	170	4.84236	0.00756126	1.07151	11.1479	5.19499	0.00762908	1.09444	13.174	4.1922	0.00227065	0.927597	6.86561
22.4928	22.4993	22.4747	22.3783	22.1234	22.0897	22.0669	21.991	22.1683	22.2452	22.1487	22.167	22.3585	22.1801	22.4046	22.3378	22.3724	22.4926	22.5191	22.5226	22.2454	22.2378	22.1106	22.3396	S	2	+	+			+	0.997031	0.000105016	132.5	75.483	108.7	0.66115	939	4.2117	0.0138012	0.393524	7.60497	3.65717	0.0455205	0.278969	6.38694	1.33537	0.109139	0.141009	1.45472
22.5385	22.4808	22.4485	22.441	22.0801	22.0809	22.1032	22.0201	22.1423	22.2695	22.2391	22.1202	22.5116	22.2815	22.5315	22.4852	22.5088	22.5912	22.5289	22.5745	22.1316	22.2347	22.0703	22.2748	S	2	+				+	1	6.59e-161	453.76	400.87	340.85	-0.36516	131	5.13075	0.00486535	0.406097	10.042	3.26347	0.0708351	0.284403	5.58967	0.15268	0.771023	0.0247002	0.240916
22.8254	22.8051	22.9079	22.6735	22.0728	22.0472	21.8626	21.815	22.2873	22.4447	22.3542	22.2322	22.4049	22.1499	22.3478	22.4009	22.8253	22.9489	22.9612	23.0381	22.189	22.1354	21.995	22.3297	S	3	+		+		+	0.99963	1.8e-61	314.87	288.87	286.85	-0.5066	9	4.36857	0.0129701	0.853606	9.18383	3.40557	0.0666974	0.473391	6.31099	3.08201	0.0120271	0.477114	4.04703
22.1688	22.1129	22.128	NaN	21.9432	21.9227	21.8921	NaN	21.9318	21.8968	21.8968	NaN	21.8114	21.4502	21.8524	NaN	21.8726	22.0701	21.979	NaN	21.6602	21.8942	21.646	NaN	S	2	+				+	0.98279	1.77e-30	194.93	179.29	194.93	0.016663	265	3.20481	0.0468864	0.217218	6.33222	3.44308	0.0640549	0.228083	7.96073	1.5447	0.0811118	0.431887	2.54783
22.1529	22.2761	22.2578	22.1485	21.9649	21.9466	21.9433	21.8672	21.9354	22.0677	21.9237	21.9207	21.6033	20.9075	21.3023	21.3416	21.8887	21.9513	22.0627	22.0485	21.748	21.8649	21.6824	21.902	S	3	+		+		+	1	0.000370524	128.03	91.341	44.457	-0.17562	115	3.35235	0.0389449	0.278314	5.34209	2.62991	0.121539	0.246942	4.31327	3.10546	0.0116282	0.920158	4.89161
22.9246	23.0173	23.2393	22.7884	22.3918	22.1897	21.9616	22.1076	22.4914	22.3671	22.3569	22.5681	21.7756	21.7818	22.1374	21.8378	22.6391	22.7635	22.6338	22.8662	22.1296	22.1528	21.7764	22.1631	S	3	+		+		+	1	3.13e-05	142.19	118.44	87.85	-0.073084	235	3.14803	0.0483507	0.829734	5.8217	2.64483	0.119628	0.54653	4.71592	3.88697	0.00350984	1.10926	6.58076
22.2412	22.1555	22.1203	22.1288	21.8508	21.8316	21.8227	21.8057	21.7957	21.9813	21.9808	21.8825	22.0416	21.8784	22.0263	22.0088	22.1057	22.1886	22.1745	22.1526	21.7669	21.7792	21.6829	21.8495	S	3	+		+		+	0.998856	0.00133455	136.33	29.171	112.75	0.40733	29	4.57299	0.0111053	0.333785	8.11022	2.51777	0.1381	0.251411	4.13462	2.00389	0.0443109	0.17269	1.98195
20.9047	20.7322	20.5778	20.538	21.612	21.6236	21.5558	21.5539	21.3268	21.4559	21.4646	21.4331	21.0219	20.798	20.9489	21.0506	20.5372	20.7723	20.7847	20.7135	17.6521	17.5504	18.1104	18.3378	S	4	+	+			+	1	1.77e-42	233.08	198.27	233.08	-0.57335	1092	4.36185	0.0129701	-0.898174	-9.22111	3.75045	0.044126	-0.731939	-7.5	1.41791	0.0971057	-0.266681	-1.88587
22.5153	22.5342	22.8765	22.4102	21.8885	21.6604	21.5335	21.516	22.0613	21.8828	21.8167	22.0918	21.7996	21.9849	22.2127	21.901	22.3189	22.4	22.2375	22.5962	21.9316	22.0003	21.468	21.8716	T	2	+		+		+	1	0.00510751	112.36	72.572	111.27	-0.015358	194	3.3862	0.0370815	0.93449	6.45595	2.65832	0.118085	0.620897	4.78444	2.40773	0.0284582	0.609517	3.48809
21.449	21.463	21.4464	NaN	21.2607	21.1994	21.1786	NaN	21.287	21.2121	21.0776	NaN	21.3713	21.2019	21.4618	NaN	20.9322	21.1327	21.1722	NaN	19.6289	19.9587	19.5411	NaN	S	2	+				+	0.941659	0.0058025	112.41	48.146	109.71	-0.18602	481	3.17043	0.0483507	0.239944	6.45897	1.87654	0.208577	0.260583	3.73341	0.637265	0.331615	0.107873	0.922067
21.6208	21.6161	21.7645	21.4147	21.0141	21.1168	20.998	20.9055	21.2547	21.1232	20.917	20.9785	21.2646	20.9163	21.3884	21.377	21.1664	21.2795	21.3134	21.51	21.1684	21.4054	20.9926	21.2757	S	3	+				+	0.996005	3.43e-06	209.43	175.54	185.74	0.15032	710	3.40494	0.03622	0.595437	6.20825	2.66682	0.117198	0.535725	4.7534	1.50037	0.0864096	0.367442	2.13174
22.0636	22.0714	21.9544	22.0973	21.8421	21.8104	21.842	21.8241	21.8556	21.9878	22.018	21.9176	22.1992	22.0211	22.1742	22.0901	22.1513	22.1553	22.149	22.0313	21.1895	21.3273	21.1639	21.4628	S	2	+				+	0.999996	6e-11	262.15	237.86	262.15	-0.23095	680	3.2613	0.0437157	0.217013	4.87643	1.10259	0.295688	0.101903	1.80312	0.702349	0.295953	-0.0744753	-0.808032
22.3664	22.3801	22.3419	22.3248	22.1111	22.0032	21.9724	21.9299	22.1543	22.1483	22.132	22.1336	22.4822	22.372	22.4495	22.394	22.3119	22.451	22.5033	22.5387	20.9358	21.0714	20.9138	21.0832	S	2	+	+			+	0.999974	2.3e-12	265.34	209.99	243.3	0.90285	201	3.86607	0.0208126	0.349137	6.63835	5.36041	0.00573384	0.211268	9.67708	1.35016	0.106707	-0.0711246	-1.03448
22.379	22.3751	22.3241	22.4092	22.1813	22.1651	22.1952	22.2589	22.1956	22.3286	22.3935	22.3376	22.5696	22.4754	22.4748	22.439	22.5473	22.5465	22.4881	22.3813	21.6034	21.6036	21.6452	21.7456	S	2	+		+		+	1	9.21e-80	361.37	319.68	260.11	0.39314	666	3.14287	0.0483507	0.171716	4.39601	0.603121	0.491748	0.0580287	1.07836	1.92586	0.0485578	-0.117844	-1.59883
22.5117	22.4679	22.4356	22.2582	22.0393	22.0412	21.8647	21.9264	22.3901	22.2671	22.491	22.2592	22.0068	21.3044	21.999	21.769	21.6524	22.2045	21.91	22.2509	21.7404	22.0066	21.6462	22.0068	S	3	+		+		+	1	0.000169939	134.3	74.878	89.866	-0.12566	209	3.15382	0.0483507	0.450454	5.44839	0.367641	0.634031	0.066473	0.766852	2.01261	0.0437873	0.648567	3.02457
22.5117	22.4679	22.4356	22.2582	22.0393	22.0412	21.8647	21.9264	22.3901	22.2671	22.491	22.2592	22.0068	21.3044	21.999	21.769	21.6524	22.2045	21.91	22.2509	21.7404	22.0066	21.6462	22.0068	S	3	+		+		+	1	0.000169939	134.3	74.878	89.866	-0.12566	211	3.15382	0.0483507	0.450454	5.44839	0.367641	0.634031	0.066473	0.766852	2.01261	0.0437873	0.648567	3.02457
22.5117	22.4679	22.4356	22.2582	22.0393	22.0412	21.8647	21.9264	22.3901	22.2671	22.491	22.2592	22.0068	21.3044	21.999	21.769	21.6524	22.2045	21.91	22.2509	21.7404	22.0066	21.6462	22.0068	S	3	+		+		+	1	0.000713197	99.451	75.849	89.866	-0.12566	207	3.15382	0.0483507	0.450454	5.44839	0.367641	0.634031	0.066473	0.766852	2.01261	0.0437873	0.648567	3.02457
21.4254	21.4154	21.391	21.3841	21.2293	21.1741	21.21	21.1187	21.1439	21.176	21.1863	21.1569	21.3767	21.1687	21.4753	21.3155	21.3339	21.3685	21.2775	21.3159	21.5025	21.668	21.4725	21.6786	T	2	+	+			+	0.973768	3.87e-26	289.67	237.42	222.55	0.43644	1423	3.81897	0.0216838	0.220974	5.78615	5.6457	0.00453961	0.238208	10.8542	0.490726	0.426104	0.0699115	0.662122
21.0807	20.9759	20.95	20.9836	20.7637	20.6611	20.7775	20.7448	20.6767	20.8665	20.7564	20.7714	20.7994	20.534	20.6243	20.4905	21.0007	21.0819	21.0643	21.0085	20.5897	20.7835	20.7568	20.9114	S	2	+		+		+	0.99945	2.56e-05	217.45	142.6	194.12	-0.2473	1046	3.28155	0.0425661	0.260774	5.14122	2.50296	0.139983	0.229783	4.05798	2.69605	0.0203196	0.385531	3.35895
22.3787	22.3806	22.6299	22.319	21.8424	21.9559	21.804	21.6165	22.1112	21.8042	21.5229	21.8853	21.7322	21.0572	21.6381	21.3695	21.786	22.0798	22.0159	22.1677	21.3714	21.839	21.4608	21.8632	S	3	+		+		+	0.993358	2.04e-10	258.79	209.79	155.26	0.89332	244	3.12809	0.0484678	0.622345	5.61954	2.27636	0.16407	0.59615	4.02575	2.96529	0.014416	0.977785	4.71757
21.7224	21.6771	21.5406	21.6578	21.3501	21.3001	21.4035	21.3888	21.2804	21.4782	21.6016	21.4581	22.1152	21.989	22.1156	22.068	21.8748	21.847	21.7689	21.7123	21.978	22.0719	21.9586	22.0795	T	3	+		+		+	1	4.84e-05	169.55	115.29	146.59	0.24895	725	3.16541	0.0483507	0.288857	5.05965	1.35741	0.259141	0.194913	2.29423	3.87853	0.00355679	-0.422444	-4.71847
20.8591	20.953	20.8854	20.8674	20.5726	20.4639	20.5716	20.5223	20.6624	20.5289	20.6094	20.7267	21.0582	21.0264	20.9496	20.8659	21.0765	21.11	21.1981	21.1599	19.8006	19.9892	19.7845	19.9616	T	2	+			+	+	1	5.28e-73	345.93	317.84	345.93	-0.63278	54	4.41399	0.0129701	0.358618	7.90173	2.82937	0.10263	0.259387	4.69382	0.882808	0.221848	-0.0838075	-0.946125
21.7891	21.8321	21.7247	21.8562	21.5917	21.5691	21.5855	21.5768	21.6017	21.7327	21.758	21.6717	21.9681	21.7804	21.9497	21.844	21.9192	21.9043	21.9022	21.7826	20.955	21.0765	20.887	21.213	S	2	+				+	0.999642	6e-11	262.15	237.86	222.73	-0.073986	684	3.54075	0.0302005	0.219748	5.32892	1.28551	0.268553	0.109468	2.04503	0.797103	0.253457	-0.085041	-0.908348
21.56	21.4381	21.5508	21.3772	21.0895	21.0863	21.0439	20.9893	21.0995	21.0032	21.051	21.1079	21.0311	20.7971	20.9754	20.8671	21.5467	21.7735	21.6567	21.7342	21.1822	21.2985	21.1833	21.3585	S	3	+	+	+		+	0.999997	1.57e-24	252.55	209.18	222.91	-0.27053	1493	3.85062	0.0210404	0.429272	6.89789	3.75678	0.044126	0.416115	7.0608	3.74555	0.00447715	0.563837	5.1461
21.75	21.6416	21.4971	21.6194	21.1092	21.0882	21.2307	21.1718	21.1379	21.3916	21.3708	21.4483	21.5732	21.4431	21.4694	21.4675	21.6757	21.7253	21.8096	21.5991	21.1946	21.1922	21.1046	21.2211	S	2	+				+	1	1.5e-34	309.91	278.06	287.43	-0.44574	766	3.63463	0.0266912	0.477042	6.53096	1.8264	0.214712	0.28988	3.07901	1.23583	0.127389	0.138748	1.38717
21.75	21.6416	21.4971	21.6194	21.1092	21.0882	21.2307	21.1718	21.1379	21.3916	21.3708	21.4483	21.5732	21.4431	21.4694	21.4675	21.6757	21.7253	21.8096	21.5991	21.1946	21.1922	21.1046	21.2211	S	2	+				+	1	2.31e-71	375.78	328.18	331.42	-0.015154	774	3.63463	0.0266912	0.477042	6.53096	1.8264	0.214712	0.28988	3.07901	1.23583	0.127389	0.138748	1.38717
21.6008	21.6583	21.6263	21.6951	21.4849	21.4672	21.52	21.4375	21.4581	21.5758	21.4501	21.5237	21.3722	21.1625	21.4275	21.1954	21.8949	21.8778	21.827	21.8583	20.6076	20.6735	20.5713	20.7427	S	2	+		+	+	+	0.999995	1.04e-05	206.85	142.01	206.85	0.32479	314	3.12082	0.0488026	0.167745	4.33564	2.13831	0.180348	0.143217	3.23446	2.70169	0.0201805	0.355747	3.2675
20.9382	21.0519	21.0196	21.0351	20.8003	20.6665	20.7301	20.7137	20.7667	20.8021	20.7801	20.8945	21.2478	21.3381	21.306	21.1736	21.1055	20.9635	21.0751	20.9881	18.8991	18.909	18.5613	19.1739	T	2	+		+		+	1	2.22e-71	374.94	324.05	338.97	-0.60806	68	3.55855	0.0293036	0.283525	5.73405	2.70859	0.113864	0.200329	4.29837	2.93612	0.0149633	-0.255189	-3.013
21.3295	21.3082	21.2352	21.312	20.9354	20.8744	20.9039	20.867	20.7842	21.0252	21.0063	20.8817	21.2135	21.0446	21.2254	21.195	21.4562	21.4217	21.5239	21.4114	21.0593	21.1427	20.8851	21.1348	S	2	+				+	0.996199	0.0019291	142.04	44.034	136.39	0.25293	374	5.32264	0.00367966	0.401076	10.5416	3.08023	0.0821817	0.371896	5.42413	1.44434	0.0932266	0.126601	1.44404
21.4936	21.5209	21.4725	21.3123	20.237	20.3336	20.2798	20.2404	20.6456	20.768	20.6872	20.6394	21.4133	21.0668	21.4889	21.3547	21.6933	21.8293	21.8095	21.9256	21.2337	21.2185	20.9237	21.1566	S	2	+	+			+	0.996722	0.000166567	175.88	152.37	152.17	0.24663	1427	6.31267	0.00160017	1.17711	18.3953	5.04352	0.00789243	0.764791	11.9938	0.531466	0.396176	0.118924	0.825229
22.0861	22.1512	22.0761	21.9048	20.8295	20.9251	20.8527	20.8329	21.2381	21.3292	21.2848	21.2318	22.0058	21.6034	22.0758	21.9471	22.2858	22.4327	22.4025	22.5181	21.8262	21.8192	21.5149	21.749	T	3	+	+			+	0.999981	8.54e-05	160.79	128.31	94.487	0.52744	1421	6.10767	0.00186302	1.19448	17.2797	5.02163	0.00789243	0.783556	11.941	0.587724	0.359037	0.146491	0.927218
21.8538	21.8739	21.8017	21.8042	21.37	21.365	21.314	21.1793	21.3578	21.6138	21.5269	21.4305	21.5795	21.4134	21.6538	21.5424	22.1225	22.1397	22.2044	22.2471	21.6176	21.4864	21.3585	21.6141	S	2	+		+	+	+	0.999466	3.85e-05	191.25	145.91	163.38	-0.24023	558	4.4687	0.012925	0.526299	8.78071	3.0079	0.0866515	0.351147	5.23859	2.76053	0.0185338	0.286103	3.04139
21.658	21.607	21.5906	21.5643	21.2392	21.1731	21.2878	21.1051	21.1441	21.3104	21.3036	21.255	21.2789	21.0169	21.2747	21.2144	21.4208	21.4503	21.5028	21.4722	21.8267	21.9411	21.6793	21.9213	S	2	+	+	+		+	0.99787	2.21e-27	301.31	243.18	207.04	0.34617	736	4.00338	0.0170939	0.403672	7.16103	3.7338	0.044126	0.351703	6.82852	3.13576	0.0111573	0.408725	3.88182
20.543	20.5611	20.5906	20.5449	20.3174	20.3377	20.255	20.1805	20.6427	20.7815	20.6934	20.6297	21.137	20.9283	21.0493	21.0751	18.0645	18.1541	18.145	18.3343	20.8518	20.9187	20.901	20.9769	T	4	+		+	+	+	0.999999	8.45e-05	115.46	103.84	100.92	-0.035911	508	3.61467	0.0272921	0.287253	5.85526	1.89887	0.207715	-0.126953	-2.85661	4.43032	0.00157879	-0.487544	-5.68526
22.2042	22.2142	22.1553	22.137	21.9405	21.8594	21.8539	21.7078	21.9284	21.9274	21.8519	22.0549	22.2231	22.0815	22.2398	22.0286	22.0996	22.1944	22.2822	22.2362	20.8844	21.1187	20.8377	21.2881	S	3	+				+	0.98999	2.85e-05	145.29	75.843	106.11	0.26355	32	3.19873	0.0470826	0.337315	5.27838	2.67289	0.117198	0.237037	4.35975	0.253927	0.646293	0.0344319	0.358407
22.0956	21.9657	21.9506	21.9286	21.3914	21.3675	21.4219	21.4481	21.5331	21.7026	21.6349	21.5533	21.957	21.81	21.9108	21.8887	22.4615	22.5657	22.5265	22.5232	21.7212	21.7273	21.7254	21.8307	S	2	+			+	+	0.999977	3.72e-14	257.15	224.15	130.47	0.28961	535	5.06677	0.00512509	0.577897	10.7997	3.37188	0.0666974	0.379162	6.06644	0.98956	0.187146	0.0934916	1.0482
21.3386	21.2661	21.3858	21.1699	20.9414	20.7836	20.7418	20.7107	20.9935	20.8841	20.7477	20.9576	20.6783	20.5959	20.7935	20.7597	21.4549	21.575	21.5815	21.5834	20.8758	21.1071	20.946	21.0693	S	3	+		+		+	0.999258	0.00281749	115.78	33.495	104.22	0.37958	432	3.41652	0.0359956	0.495733	6.0814	2.81472	0.103302	0.394364	4.9193	3.9886	0.00299309	0.583271	5.54617
20.9425	20.9029	21.0223	20.7306	20.4768	20.3675	20.3152	20.2534	20.5257	20.5409	20.4771	20.6298	20.5709	20.5128	20.7399	20.5862	20.832	20.9416	20.8914	21.0922	20.3682	20.4299	20.1597	20.3533	S	2	+		+		+	0.999993	4.83e-05	196.48	131.26	145.28	-0.35786	417	3.38538	0.0370815	0.546333	6.09541	2.67015	0.117198	0.356188	4.58939	2.04331	0.0424178	0.297111	2.49682
21.0887	21.0913	21.0885	21.1128	20.9083	20.7257	20.849	20.8719	20.998	20.8821	20.9019	21.0203	21.1833	21.1784	21.1699	20.8602	21.0218	21.0331	21.0948	21.1064	19.9581	20.4184	20.1264	20.3609	S	2	+				+	0.999748	2.2e-29	268.15	231.04	142.76	1.1183	1308	3.16709	0.0483507	0.256622	4.93239	2.22277	0.169657	0.144754	3.35416	0.0110639	0.981489	-0.00261307	-0.0217485
22.0287	22.0344	21.9968	21.7729	21.3577	21.3291	21.1783	21.1343	21.463	21.4101	21.3416	21.3066	21.2795	20.9967	21.4368	21.2903	21.3491	21.5007	21.5464	21.7813	20.9772	21.1712	20.9466	21.2476	S	3	+	+	+		+	0.979425	0.0119335	84.054	53.257	70.056	0.21619	14	3.84282	0.0210404	0.708358	7.4434	3.7176	0.04458	0.577881	7.2449	3.15157	0.0109248	0.707391	4.66104
21.0765	20.9883	21.0496	21.0382	20.6148	20.6143	20.5957	20.6728	20.5832	20.7396	20.7214	20.731	20.7012	20.6639	20.6735	20.6379	21.0682	21.1402	21.1086	21.0875	21.2205	21.1495	21.144	21.1391	S	4	+	+	+		+	0.998631	1.95e-09	182.47	163.41	128.05	0.092608	62	5.51614	0.00303232	0.413791	11.2105	3.78559	0.044126	0.344349	6.9277	5.47204	0.000335956	0.369026	5.83332
20.6012	20.563	20.2612	20.5691	21.5082	21.3781	21.3578	21.1621	21.0819	21.0559	20.9463	21.1138	21.261	21.2263	21.559	21.3431	20.2217	20.2308	20.3074	20.3309	20.7584	21.0455	20.8956	21.0372	S	3	+		+		+	0.996254	1.05e-08	168.27	151.77	95.264	-0.077638	240	3.68493	0.0253853	-0.852911	-7.17384	3.12567	0.0793897	-0.550812	-5.74922	3.62337	0.00544322	-0.848733	-5.66625
20.8296	20.9207	20.9695	20.9117	20.4688	20.471	20.4863	20.467	20.5523	20.5788	20.5374	20.5463	20.3872	20.1592	20.1228	20.2074	20.7148	20.6678	20.716	20.697	20.2578	20.3723	20.2993	20.3479	S	3	+	+	+	+	+	1	1.52e-07	157.14	137.46	150.69	-0.0067091	1257	5.22527	0.00434863	0.434619	10.5166	4.62238	0.0130018	0.354152	9.16253	4.36473	0.00174598	0.688716	6.49311
20.8998	20.7711	20.7875	20.7708	20.3942	20.3737	20.4743	20.3938	20.5494	20.7618	20.7152	20.7155	20.8882	20.6641	20.8083	20.6192	21.0993	21.1798	21.1262	21.163	20.2994	20.4002	20.2346	20.5163	S	3	+			+	+	1	9.85e-09	222.88	201.11	146.3	-0.0054593	44	4.3381	0.0129701	0.398301	7.92975	1.13803	0.288373	0.121813	1.89248	0.391454	0.507147	0.0623708	0.564673
20.4329	20.3767	20.4518	20.4325	20.3062	20.2994	20.2596	20.2405	20.4213	20.3256	20.3766	20.4674	20.6788	20.4798	20.6943	20.5849	20.281	20.38	20.424	20.4291	19.1389	19.7029	18.9071	19.0895	S	2	+		+		+	1	6.17e-05	172.09	115.86	100.19	0.74296	628	3.19806	0.0470826	0.147049	4.24676	0.316257	0.674404	0.0257521	0.602575	1.92771	0.0485025	-0.185973	-2.00472
21.0009	21.009	21.0781	21.0466	20.4573	20.3793	20.3053	20.5171	20.5468	20.6626	20.8409	20.8653	20.7759	21.0561	20.8878	20.9236	21.209	20.9527	20.8888	20.8143	20.7004	20.6537	20.7172	20.5949	S	2	+				+	0.977715	1.25e-84	359.3	343.36	316.84	-0.43458	137	4.79861	0.00801677	0.618904	10.0749	2.10811	0.182034	0.304796	3.54218	1.05378	0.168833	0.122833	1.21521
21.5012	21.4389	21.521	21.2964	20.627	20.5998	20.5277	20.4651	20.8147	20.8684	20.7994	20.8457	20.9855	20.7444	21.0426	20.9402	21.3429	21.5079	21.4421	21.6266	20.9978	21.0538	20.8628	21.005	S	2	+	+	+		+	0.999749	2.9e-219	500.5	424.53	403.49	0.96046	1288	5.10767	0.00488656	0.884484	11.8684	4.57349	0.0130018	0.607368	9.89617	3.09598	0.0117786	0.511215	4.15922
21.5231	21.4432	21.8269	21.2381	20.2586	20.2935	19.8892	19.8254	20.6851	20.4094	20.2165	20.5091	20.3785	20.1804	20.7034	20.489	20.7373	20.9781	20.7999	21.282	20.3507	20.627	19.8725	20.503	S	2	+		+		+	0.9989	0.000214694	128.28	91.091	105.17	0.70143	179	3.79686	0.0223311	1.44118	7.8133	3.28026	0.0708351	1.05278	6.3892	3.21163	0.009999	1.07002	5.23417
19.5331	19.6927	19.7877	19.6438	19.3435	19.249	19.3043	19.2011	19.3861	19.5302	19.1097	19.3497	19.2479	18.5205	19.0359	18.8592	19.3317	19.4535	19.5081	19.6347	18.4291	18.6897	18.3883	18.4771	S	3	+		+		+	0.596325	0.0272394	69.812	8.1328	69.598	0.55925	407	3.14227	0.0483507	0.389829	5.30601	1.69654	0.230016	0.32035	2.90212	2.43224	0.0276407	0.748444	3.67985
21.4917	21.7087	21.6633	21.4349	21.0957	21.1326	21.0673	20.9019	21.1001	21.1307	21.1779	21.3051	21.3171	21.034	21.3455	21.222	21.4314	21.3066	21.3005	21.4773	21.0029	21.0799	20.8125	21.0879	S	2	+		+		+	1	7.3e-53	259.22	191.11	168.42	-0.77115	75	3.12853	0.0484678	0.525295	5.51029	2.59153	0.128537	0.396213	4.48993	1.93226	0.0481768	0.344998	2.51639
20.4169	20.3472	20.3793	20.397	20.574	20.5032	20.58	20.6182	20.4356	20.4213	20.4809	20.5077	20.2135	20.0461	20.0512	19.9759	20.5537	20.6062	20.5735	20.5074	20.956	21.1111	21.0202	21.0463	S	2	+		+	+	+	1	6.66e-134	424.67	367.38	420.97	0.3635	261	3.20888	0.0467163	-0.183769	-4.57727	1.6579	0.232894	-0.0762734	-2.29998	3.00702	0.0134632	0.313438	3.36722
21.1761	21.0579	21.1461	21.0277	20.7497	20.7574	20.7618	20.7475	20.8558	20.8186	20.859	20.8529	20.8902	20.7226	20.8391	20.6927	20.7586	21.0433	20.9104	21.0095	20.8595	20.8978	20.7818	20.9687	S	3	+		+		+	0.999997	4.44e-32	220.56	201.35	220.56	-0.5877	335	4.19458	0.0138012	0.347867	7.34258	3.37393	0.0666974	0.255358	5.70329	2.77223	0.0183298	0.315794	3.18012
21.2699	21.2158	21.237	21.0391	20.69	20.7959	20.688	20.4883	20.7932	20.7796	20.7579	20.7724	20.8709	20.3745	20.8214	20.7493	20.5276	20.8154	20.7836	20.9747	20.5212	20.7062	20.3955	20.7236	S	3	+	+	+		+	0.993699	0.000231248	120.7	100.61	120.7	0.56468	23	3.15232	0.0483507	0.524918	5.55963	3.67555	0.0455205	0.41467	6.85584	2.11045	0.0391562	0.486461	2.95585
20.9941	20.9898	21.0331	20.9375	20.8288	20.7522	20.7797	20.7177	20.8372	20.9392	20.9151	20.9517	20.9525	20.837	20.9217	20.8673	20.9578	21.0204	20.9433	21.0699	20.332	20.3656	20.2924	20.3488	S	4	+				+	0.999944	5.03e-85	317.26	291.91	273.54	0.13713	722	3.42639	0.0359956	0.21899	5.14387	1.27784	0.268669	0.0778174	1.91542	1.55252	0.0802371	0.0939784	1.28269
20.8843	21.0115	20.8981	20.8933	20.676	20.6211	20.6583	20.585	20.6781	20.8035	20.7669	20.8727	21.187	20.9103	21.0574	20.9437	20.8394	20.8808	20.9564	20.8882	18.0028	18.4429	17.6419	18.6679	S	2	+				+	0.999991	7.76e-24	294.95	207.77	198.85	-0.40272	648	3.66528	0.0258359	0.286722	5.94625	1.50933	0.242941	0.141482	2.40855	0.722931	0.286385	-0.102799	-0.933802
20.8643	20.9361	20.7673	20.8672	20.6258	20.4949	20.5776	20.5119	20.5913	20.8313	20.7926	20.7278	21.1873	21.0603	21.1827	21.0905	21.0151	20.9071	21.0408	21.0245	18.9265	19.2171	18.6398	19.1981	S	3	+		+		+	0.999934	0.00455764	105.98	50.993	98.048	-0.58329	959	3.25351	0.0438215	0.306177	5.27747	1.00368	0.321905	0.122968	1.72249	2.91082	0.0154051	-0.271447	-3.08354
19.1732	19.1812	18.828	19.2498	19.792	19.7492	19.849	19.7726	19.5415	19.5966	19.6974	19.598	19.2219	19.0948	19.2178	19.1583	19.3901	19.4148	19.2812	19.2256	16.7266	17.1123	17.3079	17.2723	S	3	+				+	1	0.00121709	140.05	49.907	101.97	1.6303	704	3.37868	0.0374022	-0.682667	-6.24684	2.60465	0.127138	-0.500334	-4.60543	0.270068	0.627976	-0.0651608	-0.464845
20.0853	20.1596	20.0122	20.099	19.7471	19.7838	19.8607	19.8371	19.8217	19.9136	19.9396	19.9386	20.1262	19.8755	20.1041	20.01	20.3618	20.3326	20.3358	20.2059	19.6393	19.7533	19.5396	19.7759	T	2	+				+	0.993641	0.00170984	132.88	44.056	123.86	0.087137	490	3.40619	0.03622	0.281851	5.45263	2.39164	0.152757	0.185671	3.75317	0.411146	0.489877	0.0600657	0.570974
20.5308	20.4886	20.5314	20.527	19.8394	19.847	19.7743	19.8068	19.9994	20.0238	20.0344	20.0348	20.5637	20.4256	20.5123	20.489	20.7021	20.8037	20.7523	20.7802	20.4352	20.4733	20.4441	20.417	S	2	+	+		+	+	0.999977	2.96e-36	321.05	264.09	251.91	0.61716	395	7.50346	0.00041251	0.702602	22.2479	7.61718	0.00031745	0.496357	23.0273	0.300895	0.594195	0.0218415	0.307209
20.8597	20.8011	20.8025	20.7053	20.5078	20.4667	20.5081	20.3546	20.5457	20.5807	20.5546	20.5174	20.6346	20.3381	20.701	20.5671	20.9984	21.1364	21.0593	21.1909	20.4909	20.6503	20.3866	20.6293	S	3	+			+	+	0.999935	0.00346554	112.13	46.905	60.064	0.011258	102	3.33443	0.0395311	0.332832	5.51752	3.37911	0.0666974	0.242544	5.65795	1.46278	0.0909846	0.23195	1.84391
21.0492	21.1595	21.3175	21.1046	20.2641	20.2851	20.2822	20.1222	20.5796	20.5895	20.2649	20.4011	20.0207	19.4644	19.9564	19.7947	21.0002	21.0417	20.9983	21.1954	20.2767	20.3622	20.1547	20.3494	S	3	+		+		+	0.999962	0.00177421	128.03	69.335	83	-0.58613	26	4.92926	0.00644797	0.919318	11.2486	3.4438	0.0640549	0.698932	6.64304	4.19628	0.0022555	1.34865	7.58696
20.5262	20.4224	20.5436	20.137	19.4717	19.4662	19.425	19.2274	19.6941	19.829	19.5536	19.7512	20.157	19.6914	20.2033	20.1877	19.9436	20.2846	20.2248	20.4465	19.9193	20.0286	19.6453	19.9052	S	2	+				+	0.5	0.000122731	193.83	145.74	144.55	0.64014	247	4.01995	0.0170939	1.0097	8.25882	3.14102	0.0775419	0.700315	5.89401	1.17957	0.139271	0.347438	1.77634
20.4958	20.3956	20.4457	20.3091	20.1753	20.1429	20.1616	20.1285	20.2519	20.2749	20.2642	20.2699	20.5105	20.2999	20.3909	20.3954	20.1499	20.4826	20.3173	20.3892	20.1545	20.1626	20.187	20.28	S	2	+				+	1	1.01e-109	379.87	350.86	342.98	0.44979	330	3.13155	0.0484678	0.259443	4.88634	1.9691	0.201654	0.146303	3.02181	0.0755959	0.88161	0.0123563	0.124377
21.4692	21.5131	21.4749	21.3997	21.129	21.0911	21.103	20.9409	21.0766	21.1636	21.1263	21.1103	20.9888	20.6025	20.975	20.8283	21.2368	21.2951	21.2864	21.4144	21.1333	21.2647	21.0597	21.288	S	3	+	+	+		+	0.996751	3.07e-09	217.46	132.98	148.13	-0.024225	85	3.75109	0.0240454	0.398247	6.57677	4.60931	0.0130018	0.345047	9.07387	3.24763	0.00947095	0.615576	4.61369
19.6162	19.601	19.5535	19.5144	19.4218	19.3208	19.3343	19.3424	19.4233	19.5223	19.5518	19.4554	19.6907	19.6422	19.7244	19.6384	19.7175	19.7272	19.7282	19.6821	18.8695	18.9518	18.8189	19.2101	S	4	+			+	+	1	0.000272254	114.29	105	114.29	-0.3152	546	3.25822	0.0437157	0.216473	4.86846	1.16065	0.284011	0.0830822	1.81053	1.79055	0.0578399	-0.102652	-1.43257
21.1383	21.1274	21.0466	21.0157	20.8825	20.8243	20.8267	20.7467	20.8611	20.8847	20.9327	20.953	21.216	20.9819	21.0967	21.0588	20.879	21.054	21.0901	21.1432	20.1203	20.3304	20.1305	20.2421	S	2	+				+	0.999932	2.39e-09	240.37	176.14	232.5	-0.24956	445	3.15624	0.0483507	0.26193	4.93759	2.49108	0.141485	0.174097	3.85846	0.0384019	0.937475	-0.00635386	-0.0648476
20.302	20.2508	20.2323	20.1455	19.9601	19.8942	19.8827	19.8862	19.9016	20.121	20.1071	20.1074	19.8673	19.9513	20.0039	19.8977	20.0608	19.983	19.9707	20.0143	19.8618	19.7515	19.7607	19.9328	S	4	+		+	+	+	0.981103	5.99e-28	225.9	207.74	146.99	0.78705	579	3.90884	0.0193096	0.326868	6.62448	1.50615	0.242941	0.17338	2.46857	3.31166	0.0085884	0.302625	3.55925
20.3253	20.2305	20.3679	20.1512	19.8007	19.856	19.8159	19.8085	19.9479	19.9585	19.9264	19.9793	20.1209	19.8868	19.8042	19.9551	19.9616	20.0689	20.0505	20.1354	19.6514	19.8664	19.8565	19.8403	S	3	+		+		+	1	7.34e-10	218.14	174.1	139.88	-0.20334	628	3.96488	0.0171766	0.448478	7.22437	3.14226	0.0775419	0.315696	5.43392	2.11948	0.0387543	0.326989	2.64625
20.9918	20.9599	20.8484	20.7729	20.5841	20.5337	20.5729	20.5543	20.5283	20.5846	20.5474	20.6009	20.5434	20.4243	20.5872	20.5074	20.4719	20.5203	20.5771	20.553	20.101	20.2367	20.1418	20.3384	S	2	+		+	+	+	0.999978	7.32e-32	250.94	202.24	168.16	-1.3698	1269	3.16997	0.0483507	0.332017	5.20995	3.07656	0.0822611	0.327969	5.33014	3.07951	0.0120452	0.377677	3.70782
20.3044	20.1817	20.2003	20.2429	19.9419	19.8522	19.9526	19.8854	20.0002	20.1106	20.0085	20.0469	20.2089	20.1476	20.1144	20.1225	20.1511	20.2714	20.2203	20.1453	15.809	16.4479	17.2287	17.5406	T	3	+				+	0.680497	1.83e-46	274.46	242.27	247.58	0.081227	1530	3.97224	0.0170939	0.324328	6.74238	2.67261	0.117198	0.190792	4.20364	1.28919	0.117193	0.0839901	1.11607
20.8203	20.6515	20.7298	20.6017	20.2138	20.1808	20.1752	20.1695	20.1218	20.3026	20.3225	20.349	20.3722	20.2696	20.4035	20.3637	20.3447	20.4976	20.5151	20.5045	21.1489	21.1636	21.0039	21.1204	S	2	+		+		+	0.999996	7.99e-07	174.77	126.87	169.65	-0.4491	386	4.3769	0.0129701	0.516004	8.49206	3.04219	0.0838269	0.426854	5.42887	3.10846	0.0115741	0.348576	3.61459
21.0247	20.8919	20.9986	20.8712	20.6042	20.5775	20.5978	20.5873	20.6912	20.6706	20.6884	20.6851	20.7449	20.5623	20.6651	20.5266	20.5575	20.89	20.746	20.8447	20.6918	20.7335	20.6289	20.8124	S	3	+		+		+	0.993258	2.83e-68	269.74	250	242.07	-0.4725	342	4.02964	0.0170576	0.354918	7.01496	3.31769	0.0708351	0.262761	5.62182	2.67027	0.0210076	0.321845	3.11666
21.4709	21.3716	21.4883	21.0687	20.3322	20.4948	20.2897	20.0436	20.7158	20.606	20.5947	20.7861	20.8063	20.4566	20.7667	20.6991	20.5654	20.8884	20.8724	21.2277	20.3527	20.5229	20.149	20.4446	S	3	+		+		+	1	0.00113903	110.66	82.365	101.95	0.46834	427	3.65137	0.0264365	1.05982	7.22481	3.11828	0.0794719	0.674244	5.82455	2.75746	0.0186412	0.667715	4.03451
20.2862	20.3087	20.2183	20.2237	20.0751	19.9712	19.9562	19.9078	20.008	20.2522	20.2362	20.2405	20.4624	20.4135	20.4751	20.4409	20.4213	20.2883	20.4112	20.3986	18.2211	18.3735	18.0324	18.3739	T	3	+		+		+	1	3.67e-20	225.5	160.27	222.72	-0.054618	1355	3.28177	0.0425661	0.281634	5.23319	0.554476	0.517746	0.0749893	1.05151	3.43285	0.00724378	-0.188771	-2.81997
22.1033	22.1193	22.0929	22.0564	21.9575	21.9701	21.966	21.9451	21.8759	21.9973	22.0255	22.0448	22.0923	22.0036	22.0516	22.0113	22.1712	22.1867	22.1633	22.1592	21.7183	21.6286	21.6045	21.7118	S	2	+				+	1	1.83e-06	93.649	25.633	82.749	-1.3467	6	4.03963	0.0170576	0.133276	5.04353	1.42844	0.251927	0.107115	2.20842	1.1429	0.147226	0.0532708	0.818652
19.9697	19.9487	19.9377	19.9861	19.778	19.8474	19.7453	19.8284	19.7982	19.8513	20.033	19.9401	19.474	19.6885	19.4701	19.4535	20.1029	19.9296	19.9373	19.8915	19.0889	18.945	19.1034	19.1542	S	2	+		+		+	0.996191	1.47e-24	253.99	214.99	92.773	0.2766	839	3.11135	0.0496352	0.160777	4.26622	0.471884	0.560941	0.0549126	0.90046	3.60556	0.00557408	0.439013	4.50172
20.2688	20.1901	20.3292	20.2121	19.8992	19.8004	19.8674	19.8052	19.7313	19.8116	19.8227	19.844	19.1693	19.1503	19.314	19.0788	20.0831	20.1781	20.1442	20.1815	20.8295	20.8403	20.6657	20.8272	S	2	+	+	+		+	0.999799	2.9e-06	160.46	97.998	160.46	0.90086	193	4.31651	0.0129701	0.406989	7.91749	4.53469	0.0137093	0.447634	9.32022	5.7759	0.000244766	1.07193	10.8289
19.9072	19.9276	19.8997	19.8685	19.7111	19.6291	19.7408	19.6913	19.7772	19.8309	19.8587	19.8321	20.0341	19.9781	19.9194	19.997	20.0809	20.111	20.0763	20.0303	19.0623	19.1062	19.1155	19.2321	S	2	+			+	+	1	3.04e-05	224.58	148.84	224.58	0.28969	128	3.63183	0.0266912	0.207689	5.38062	1.95451	0.205345	0.0760493	2.59402	1.63524	0.0716573	-0.0813899	-1.2053
20.672	20.6526	20.6959	20.5086	20.2507	20.1885	20.076	19.967	20.3785	20.3508	20.3233	20.3188	20.1955	20.1634	20.4054	20.2751	20.3882	20.4478	20.413	20.6004	19.3415	19.4848	19.2371	19.6725	S	2	+		+		+	0.999132	7.27e-53	321.88	258.17	256.84	0.090777	859	3.29693	0.0417411	0.511727	5.84822	3.20719	0.0748584	0.28941	5.49276	2.79582	0.0178468	0.37245	3.41404
20.672	20.6526	20.6959	20.5086	20.2507	20.1885	20.076	19.967	20.3785	20.3508	20.3233	20.3188	20.1955	20.1634	20.4054	20.2751	20.3882	20.4478	20.413	20.6004	19.3415	19.4848	19.2371	19.6725	S	2	+		+		+	1	2.26e-244	508.07	449.75	508.07	-1.3041	863	3.29693	0.0417411	0.511727	5.84822	3.20719	0.0748584	0.28941	5.49276	2.79582	0.0178468	0.37245	3.41404
20.1249	20.046	20.0697	20.0651	19.414	19.378	19.5337	19.6165	19.5953	19.7002	19.7687	19.9721	19.9515	20.0072	19.92	19.8216	20.2841	20.204	20.1725	19.9447	19.6848	19.7636	19.6818	19.7834	S	3	+		+		+	0.997405	1.57e-68	276.95	256.96	204.75	-0.01383	68	4.30698	0.0129701	0.590881	8.50995	2.10104	0.182034	0.317383	3.54416	1.92693	0.0485273	0.151367	1.8218
20.1885	20.1096	20.1378	20.1287	19.4776	19.4416	19.553	19.6801	19.6589	19.7638	19.857	20.0357	20.0151	20.0708	19.9701	19.8852	20.3477	20.2676	20.2306	20.0083	19.7484	19.8272	19.7757	19.847	S	3	+		+		+	0.999995	3.29e-23	202.58	186.94	155.28	2.1594	60	4.45057	0.012925	0.603086	8.95653	2.05878	0.187103	0.31231	3.46985	1.97217	0.0460553	0.155874	1.87099
20.7942	20.6654	NaN	20.5917	19.5337	19.449	NaN	19.2901	19.3781	19.3566	NaN	19.4966	19.111	19.0114	NaN	19.151	19.6997	19.7866	NaN	19.8284	19.0543	19.4932	NaN	19.5103	S	2	+	+	+	+	+	0.955317	0.000139475	150.09	113.41	104.79	-0.7021	217	3.76919	0.0233042	1.25948	12.0271	4.18679	0.0251532	1.2733	15.5712	4.59965	0.00121977	1.59263	14.1005
19.9709	19.9236	19.832	19.8451	19.4989	19.5517	19.5106	19.3009	19.6338	19.523	19.5185	19.5003	18.8881	18.6258	19.0486	18.7629	19.5163	19.6531	19.685	19.8467	18.9729	19.1613	18.9748	19.229	S	4	+	+	+		+	0.999861	3.07e-06	199.33	160.65	147.64	-0.5207	1276	3.22701	0.04586	0.427385	5.55242	3.62814	0.0455205	0.349005	6.57307	4.49015	0.00144675	1.06153	7.77464
19.9664	19.903	19.9788	19.8965	19.5532	19.4781	19.6051	19.4783	19.5659	19.7947	19.7812	19.7345	19.8007	19.6815	19.727	19.7144	19.9524	19.9111	19.845	19.9234	19.6982	19.7817	19.6223	19.8035	S	2	+		+		+	0.999718	1.96e-44	295.12	234.97	295.12	0.43616	449	4.43926	0.012925	0.407495	8.22324	2.05941	0.187103	0.217093	3.33582	3.10317	0.0116632	0.205254	2.78981
20.298	20.293	20.2848	20.1951	20.0831	20.0401	20.051	19.978	20.1679	20.1796	20.1722	20.2147	20.4551	20.3025	20.4125	20.3866	20.1479	20.2264	20.2203	20.2969	18.6007	18.9438	18.6531	18.8291	S	2	+				+	0.999834	6.16e-26	287.88	232.47	226.19	0.47451	868	3.37159	0.0377604	0.229706	5.12472	1.70985	0.229389	0.0841432	2.41007	1.62501	0.0726292	-0.121451	-1.49937
20.492	20.5637	20.7524	20.4582	19.6006	19.5523	19.1716	19.1907	19.6442	19.8201	19.4802	19.7759	19.6113	19.6602	19.7653	19.7185	19.7337	19.6343	19.8934	19.9888	19.4397	19.1613	18.9872	19.2721	S	2	+	+	+	+	+	0.999802	0.000660876	169.09	45.366	168.25	-0.18589	85	3.97496	0.0170939	1.18776	8.24223	3.92189	0.0393468	0.886458	8.12705	4.66931	0.0010935	0.877748	7.66822
20.9753	20.906	21.0223	20.8396	20.6657	20.5664	20.5443	20.5636	20.6392	20.6994	20.7046	20.73	20.6872	20.7395	20.9009	20.6697	21.0223	21.0703	20.9859	21.1408	20.3974	20.4009	20.1392	20.4291	S	2	+				+	0.9942	4.67e-05	202.56	137.91	183.85	-0.61274	1934	3.45407	0.0344916	0.3508	5.8066	2.80635	0.103758	0.242528	4.60504	1.51801	0.0843378	0.186463	1.74658
19.982	19.9596	19.942	NaN	19.8159	19.8377	19.8039	NaN	19.8463	19.8219	19.6915	NaN	19.7172	19.3595	19.8099	NaN	19.6588	19.9156	19.8128	NaN	19.6612	19.7386	19.6286	NaN	S	2	+				+	0.998863	0.0127687	95.523	44.177	95.523	2.4418	1229	3.13399	0.0484678	0.142034	5.22013	1.61686	0.236573	0.174648	3.02486	1.13446	0.148911	0.332379	1.86276
21.3136	21.151	21.1698	21.0445	20.7677	20.816	20.7907	20.7061	20.957	20.9207	20.9136	20.9444	21.0089	20.8442	20.9225	20.9272	20.8086	20.9839	20.9627	21.0786	20.4351	20.6761	20.6206	20.6899	S	4	+		+		+	1	3.84e-15	259.56	201.34	259.56	-0.32831	1302	3.2519	0.0438215	0.399624	5.54218	2.2413	0.166886	0.235807	3.65258	2.03168	0.0429346	0.244076	2.31571
19.326	19.3364	19.3997	19.2395	18.6187	18.6333	18.5325	18.5037	18.5968	18.9399	18.8674	18.8072	19.3096	19.1283	19.4225	19.3484	19.9447	19.9745	19.9277	20.041	19.2557	19.1112	18.9082	19.0571	S	3	+			+	+	0.999974	0.00241786	118.03	77.682	79.16	0.14348	698	5.49099	0.00303232	0.753362	13.0308	3.18663	0.0763849	0.522548	5.86105	0.122655	0.813336	0.0231938	0.208336
19.661	19.7804	19.7028	19.6702	19.4532	19.3772	19.4716	19.3857	19.4126	19.4812	19.5266	19.3482	19.5155	19.3633	19.5519	19.5925	19.5089	19.5198	19.5349	19.4657	19.4693	19.4708	19.1999	19.5445	S	4	+			+	+	0.989453	5.77e-05	135.58	108.91	111.12	-0.75562	569	3.63654	0.0266912	0.281694	5.8672	2.81739	0.103302	0.261449	4.67794	1.87888	0.0515374	0.19781	2.02749
20.3682	20.2946	20.3476	20.2777	19.6455	19.6613	19.6441	19.6206	19.8706	19.8677	19.8051	19.8734	20.0156	20.0034	20.1534	20.0113	20.4934	20.4858	20.6325	20.5684	19.8391	19.9529	19.5064	19.8679	S	2	+	+	+		+	0.997768	0.000235269	121.21	64.657	117.75	0.047217	199	7.00009	0.000657316	0.679156	19.4128	5.6284	0.00453961	0.467824	13.2618	3.23638	0.00965792	0.276095	3.34823
19.4921	19.4639	19.4777	19.4404	19.3411	19.3021	19.3651	19.298	19.5215	19.5551	19.4852	19.5454	19.8734	19.4088	19.7031	19.688	19.4878	19.7229	19.6864	19.5443	18.3804	18.9018	18.4354	18.8131	S	3	+				+	0.999999	1.1e-08	160.77	134.94	160.77	-0.6714	282	3.46611	0.0338014	0.141971	4.50901	1.65273	0.232894	-0.05827	-2.13028	1.0725	0.164032	-0.199779	-1.45342
18.8727	18.8926	18.8963	18.8071	19.2713	19.4114	19.4937	19.3206	19.145	19.1365	19.1039	19.3388	19.0184	18.8535	18.9119	18.9204	18.9513	18.9499	18.9493	19.017	18.367	18.3241	18.0924	18.0177	S	3	+				+	0.99995	1.31e-29	236.59	202.32	223.97	0.40594	1077	4.10807	0.015378	-0.507064	-7.75167	2.81554	0.103302	-0.313897	-4.79356	0.719115	0.288078	-0.0588908	-0.730644
18.9043	18.8981	18.8981	18.8834	19.0815	19.0502	19.1064	19.2047	18.9115	19.0855	19.0663	19.0273	19.0266	18.9474	19.009	18.9638	19.0526	19.1037	19.0389	18.9909	19.5453	19.4673	19.4442	19.4717	S	3	+		+	+	+	0.928155	1.62e-42	239.41	218.35	215.1	-0.70843	174	3.15626	0.0483507	-0.214695	-4.70379	1.74574	0.222539	-0.126667	-2.66401	2.49392	0.0259328	-0.090693	-1.51663
20.25	20.2197	20.2594	20.1788	20.058	20.0213	20.0143	19.9195	20.0798	20.1823	20.0757	20.0144	19.7481	19.5201	19.8357	19.8137	19.8927	19.8931	19.854	19.937	19.1675	19.3941	19.163	19.4709	S	2	+		+	+	+	1	4.16e-11	232.28	167.6	166.35	1.5301	568	3.18305	0.0480475	0.223692	4.79513	1.91225	0.207151	0.138899	2.92062	3.26452	0.0092511	0.497589	4.32309
20.25	20.2197	20.2594	20.1788	20.058	20.0213	20.0143	19.9195	20.0798	20.1823	20.0757	20.0144	19.7481	19.5201	19.8357	19.8137	19.8927	19.8931	19.854	19.937	19.1675	19.3941	19.163	19.4709	S	2	+		+	+	+	0.999006	4.6e-42	314.58	249.35	314.58	0.1254	572	3.18305	0.0480475	0.223692	4.79513	1.91225	0.207151	0.138899	2.92062	3.26452	0.0092511	0.497589	4.32309
20.1703	20.3049	20.2672	20.1984	19.8286	19.884	19.7656	19.7203	19.736	19.9052	19.6562	19.6106	20.054	19.7358	20.0658	19.9628	20.0299	19.7586	20.0421	20.1036	19.5317	19.7739	19.5062	19.7559	S	2	+				+	1	0.00299522	105.36	72.518	105.36	-0.35538	1341	4.03356	0.0170576	0.435565	7.34613	3.3999	0.0666974	0.508214	6.34555	1.83998	0.0542121	0.280599	2.27907
20.2523	20.2874	20.132	20.1748	19.3666	19.39	19.2883	19.0714	19.5152	19.4825	19.4919	19.494	19.6716	19.2593	19.5809	19.5514	19.3246	19.6422	19.6486	19.7871	18.7895	18.8546	18.8914	18.8519	S	4	+	+	+	+	+	0.999776	0.000111724	127.71	86.431	113.99	-0.64182	266	4.59585	0.0111053	0.932512	10.0551	5.97038	0.003519	0.715742	16.1126	3.45447	0.00706069	0.695815	5.09054
19.3801	19.266	19.4061	19.1928	18.8317	18.8231	18.7283	18.8355	18.9498	18.9256	18.9835	19.0023	18.8818	18.7952	18.9219	18.9054	19.0968	19.2038	19.0854	19.2351	18.6862	18.842	18.6817	18.6819	S	3	+		+		+	0.899252	0.000425758	104.55	86.453	53.946	-0.18627	530	3.98903	0.0170939	0.506614	7.44839	3.22245	0.0746868	0.345959	5.67012	3.56803	0.0059155	0.435182	4.44445
19.5098	19.5527	NaN	19.4861	19.1437	19.1153	NaN	19.1653	19.2849	19.0797	NaN	19.3269	19.0318	18.9456	NaN	18.9618	19.4529	19.6633	NaN	19.3552	19.2478	19.2289	NaN	19.3742	S	3	+		+		+	0.999703	4.67e-05	170.11	111.28	164.64	0.60105	37	3.98745	0.0170939	0.374788	10.332	1.65249	0.232894	0.285703	3.27937	4.08388	0.00265029	0.536446	7.29757
19.4329	19.3656	19.436	19.3909	19.2133	19.0871	19.1676	19.1394	19.2406	19.255	19.265	19.3805	19.3875	19.3713	19.2906	19.2556	19.5812	19.7342	19.6414	19.5681	19.0858	19.0776	19.1317	19.2209	S	3	+				+	1	1.19e-97	293.41	286.03	60.564	-0.60183	307	3.7199	0.0245365	0.254492	5.86044	1.80055	0.216816	0.121047	2.70988	1.17018	0.141229	0.0801048	1.04545
19.5855	19.5971	NaN	19.6059	19.2364	19.2779	NaN	19.1574	19.3584	19.5418	NaN	19.4136	19.738	19.5591	NaN	19.7032	19.6927	19.5889	NaN	19.7005	17.4587	17.7826	NaN	17.5498	T	4	+				+	0.936275	0.000163328	107.83	95.874	96.881	0.038549	364	3.31462	0.0405856	0.372289	7.78546	1.35288	0.259644	0.158227	2.51252	0.570086	0.369854	-0.0706247	-0.737706
19.6949	19.7341	19.6075	19.5484	19.3235	19.2905	19.2368	19.2759	19.4435	19.5298	19.4463	19.5647	19.7346	19.6143	19.8905	19.7464	19.5463	19.5006	19.6973	19.6974	17.5744	17.8501	16.5783	17.1375	S	3	+				+	0.999999	4.11e-06	178.14	143.38	178.14	0.24777	1207	3.68507	0.0253853	0.364527	6.32047	1.56098	0.239303	0.150128	2.49601	0.689396	0.302816	-0.100249	-0.902555
19.6326	19.6864	19.6774	19.5898	19.4208	19.3463	19.4734	19.3796	19.4856	19.4308	19.3935	19.5792	19.837	19.3974	19.6884	19.6412	19.6709	19.674	19.6859	19.8672	18.773	19.4656	19.0012	18.7453	T	4	+				+	0.999997	0.000171666	120.66	96.388	87.566	-0.66456	1285	3.31835	0.0404968	0.241515	5.10579	2.03733	0.19066	0.174257	3.20318	0.0200491	0.967019	0.00554276	0.0411715
19.2508	19.2956	19.1148	19.3782	18.6182	18.4843	18.5719	18.6498	18.6951	18.9387	18.8896	18.795	19.4512	19.5641	19.5155	19.5446	19.632	19.3811	19.6122	19.2656	18.095	18.1419	18.021	18.2756	S	2	+		+		+	0.99935	7.81e-74	352.64	334.84	319.11	-0.24199	4626	4.31428	0.0129701	0.678814	8.72629	2.85411	0.10263	0.430267	5.042	2.28878	0.0320505	-0.258968	-2.5641
19.8826	19.791	19.8451	19.8696	19.6139	19.5944	19.563	19.63	19.5984	19.7396	19.776	19.6377	19.7295	19.6779	19.8149	19.6599	19.9114	19.9121	19.7486	19.88	19.1252	19.1715	19.1274	19.2225	S	3	+				+	1	5.39e-47	279.54	261.28	279.54	0.16494	301	4.21898	0.0138012	0.246779	6.69757	1.85269	0.210745	0.159137	2.90638	1.7013	0.0653831	0.126511	1.56479
19.2599	19.2583	19.3467	19.3005	19.1455	19.1381	19.1355	19.106	19.1725	19.2613	19.2711	19.2674	19.2053	19.1246	19.2237	19.1069	19.3803	19.4145	19.3018	19.3375	18.7777	18.7209	18.6134	18.8322	S	2	+		+		+	0.999812	2.8e-12	183.31	142.72	160.27	0.76079	18	3.40158	0.03622	0.160081	4.62916	0.753661	0.422075	0.0482721	1.21259	1.90998	0.0496161	0.126195	1.6528
19.2908	19.2656	19.2325	19.2958	19.5289	19.6345	19.5491	19.6636	19.4443	19.3106	19.4821	19.4728	17.5113	17.2258	17.4738	17.2656	19.552	19.5864	19.5047	19.3932	19.4083	19.4728	19.46	19.447	S	4	+		+		+	1	2.73e-68	273.87	259.49	269.96	0.18799	320	3.99275	0.0170939	-0.322868	-6.77719	1.9918	0.200966	-0.15626	-3.08597	6.65602	8.29486e-05	1.90205	16.653
20.8747	21.0781	21.3088	20.9691	20.4245	20.4291	20.4848	20.4547	20.7101	20.6955	20.1203	20.2193	20.6165	20.334	20.4771	20.7538	20.5836	20.6254	20.5996	20.6577	20.3702	20.3287	20.3392	20.4645	S	2	+		+		+	1	0.00278129	99.568	70.095	93.843	-0.2752	1285	3.18195	0.0480475	0.60939	5.72394	1.85458	0.210745	0.621347	3.27931	2.11884	0.0387543	0.512299	3.00289
20.8185	20.6657	20.9686	20.5702	19.8071	20.003	19.8257	19.8304	20.0742	20.3044	20.1129	20.1452	21.015	19.9903	20.2039	20.0651	20.2027	20.7935	20.8179	21.045	20.134	20.496	20.1651	20.4553	S	3	+				+	1	0.000146428	128.59	96.024	128.59	-0.2237	1799	3.98003	0.0170939	0.889164	8.03309	2.97967	0.0894677	0.596528	5.45702	0.874677	0.224623	0.437155	1.4939
20.144	20.0529	20.0392	20.0672	19.8267	19.7452	19.8619	19.8308	19.8168	20.1036	20.057	19.9163	19.959	19.8459	19.9797	19.9019	20.3067	20.2504	20.1874	20.1827	19.3616	19.4556	19.3164	19.6301	S	2	+		+		+	1	0.00250887	106.35	80.732	106.35	-1.2408	18	3.56566	0.0290622	0.259704	5.6217	0.716381	0.44162	0.102413	1.31286	2.16725	0.0366798	0.154186	1.95636
20.2607	20.2581	20.3025	20.2493	20.0365	19.9863	20.0445	19.9123	20.0709	20.2094	20.1652	20.2931	20.4713	20.2715	20.3696	20.1555	20.2204	20.2995	20.2478	20.2966	19.4949	19.5844	19.4108	19.7364	T	3	+				+	1	0.000232193	140.22	109.56	140.22	-0.5957	1443	3.79822	0.0223311	0.272717	6.11422	0.875794	0.367439	0.0829668	1.4795	0.302012	0.593045	-0.0493422	-0.451759
19.9697	19.9806	19.9988	19.8537	19.6927	19.6189	19.597	19.5776	19.7518	19.8797	19.7509	19.8405	19.9442	20.0072	20.0696	20.0024	19.869	19.7891	19.9288	19.9504	18.3819	18.1981	17.8932	18.3442	S	3	+				+	0.999999	1.16e-09	171.5	154.73	160.25	-0.47696	558	3.67625	0.0254223	0.329139	6.16481	1.698	0.230016	0.14496	2.66186	0.630785	0.334834	-0.0551391	-0.669798
19.9697	19.9806	19.9988	19.8537	19.6927	19.6189	19.597	19.5776	19.7518	19.8797	19.7509	19.8405	19.9442	20.0072	20.0696	20.0024	19.869	19.7891	19.9288	19.9504	18.3819	18.1981	17.8932	18.3442	T	3	+				+	1	9.36e-06	130.65	104.78	121.38	-0.30299	550	3.67625	0.0254223	0.329139	6.16481	1.698	0.230016	0.14496	2.66186	0.630785	0.334834	-0.0551391	-0.669798
18.7332	18.6947	18.8398	18.5398	17.8598	17.9199	17.6291	17.6766	18.2416	18.0668	18.0617	18.2258	18.1953	18.2758	18.4599	18.4222	18.2819	18.2786	18.3286	18.5248	18.0779	18.1798	17.8957	17.9518	S	3	+		+		+	0.996928	0.000183745	125.52	100.73	125.52	-0.39373	226	4.21894	0.0138012	0.930524	8.80124	3.36833	0.0666974	0.552938	6.32222	2.21657	0.0347407	0.36357	2.83046
19.5805	19.5596	19.7081	19.6162	20.0845	19.9746	20.1292	19.9675	19.9737	20.1222	19.7893	19.9184	19.2082	18.9307	19.1245	19.067	19.5331	19.5262	19.5633	19.6018	15.778	17.1644	16.4624	17.4681	S	2	+		+		+	1	0.0120196	96.668	24.438	68.371	0.44162	39	3.7332	0.0245365	-0.422834	-6.61351	2.33246	0.162357	-0.334773	-3.95346	3.68229	0.00495067	0.533494	4.95863
20.2067	20.19	20.1847	20.2149	19.7422	19.5975	19.7695	19.8157	19.6387	19.9679	19.981	19.9404	20.3611	20.2802	20.2412	20.236	20.5885	20.4694	20.483	20.3482	19.9899	20.1054	19.992	20.1361	S	2	+				+	1	6.59e-06	193.62	128.82	139.77	0.10513	184	4.19365	0.0138012	0.467851	7.84965	2.084	0.183951	0.317039	3.51587	1.45439	0.0918367	-0.0805674	-1.14474
18.2186	18.1685	18.2427	18.199	18.0556	18.0123	17.9881	17.953	18.0929	18.1623	18.1188	18.1075	18.195	18.0684	18.2444	18.2358	18.1827	18.2958	18.1789	18.225	18.0374	18.0675	17.997	18.051	S	3	+				+	1	1.41e-54	252.33	202.73	197.4	1.3434	131	3.59513	0.0278346	0.204926	5.30205	2.15136	0.180348	0.0868244	2.89698	0.192333	0.720066	0.0212965	0.252937
19.1312	19.1006	19.0901	19.0545	18.6752	18.7831	18.7983	18.7398	18.8561	18.768	18.8195	18.7912	18.9813	18.6196	19.0027	18.817	19.0511	19.0358	19.1257	19.201	18.047	18.6061	17.7796	18.1875	S	3	+	+			+	0.889925	0.0269918	66.19	25.196	55.806	0.14731	21	4.44078	0.012925	0.344996	7.88151	4.59632	0.0130018	0.285397	8.64417	1.41943	0.0968789	0.238966	1.82626
18.9577	18.9329	18.8204	18.7743	18.4913	18.5409	18.5472	18.4261	18.5798	18.6534	18.6296	18.5561	18.72	18.4455	18.6428	18.6503	18.7394	18.8281	18.8529	18.9271	17.6923	17.8367	17.7231	17.9589	S	3	+				+	0.987773	0.0216781	70.942	27.634	54.784	-0.78705	19	3.40219	0.03622	0.369917	5.76329	2.77918	0.107164	0.266597	4.62288	1.88464	0.0513043	0.256651	2.24612
18.6058	18.5839	18.4821	18.5796	17.9384	18.1292	18.1082	18.014	18.4241	18.3405	18.3403	18.2187	18.3752	18.2983	18.3375	18.4667	18.0514	18.0565	18.0837	18.1064	19.2155	19.232	19.271	19.2333	S	3	+		+	+	+	0.5	1.78e-05	113.54	88.943	108.45	-0.012466	163	4.21456	0.0138012	0.515369	8.05316	2.43095	0.14789	0.231932	3.94651	2.27727	0.03248	0.193428	2.24971
18.6058	18.5839	18.4821	18.5796	17.9384	18.1292	18.1082	18.014	18.4241	18.3405	18.3403	18.2187	18.3752	18.2983	18.3375	18.4667	18.0514	18.0565	18.0837	18.1064	19.2155	19.232	19.271	19.2333	S	3	+		+	+	+	0.5	1.78e-05	113.54	88.943	108.45	-0.012466	164	4.21456	0.0138012	0.515369	8.05316	2.43095	0.14789	0.231932	3.94651	2.27727	0.03248	0.193428	2.24971
18.4876	18.4126	18.3161	18.3872	17.9199	17.8242	17.7735	17.911	17.92	18.0943	18.2204	18.0488	17.7388	17.7899	17.7403	17.8401	18.3298	18.1194	18.2096	17.9004	17.7931	18.0246	17.9936	18.1902	S	3	+		+		+	0.998212	4.9e-06	130.3	108.84	113.79	1.1297	76	4.44708	0.012925	0.543718	8.77586	2.44284	0.147147	0.329983	4.14047	5.18308	0.000492921	0.623589	7.47272
17.6845	17.9028	17.788	17.9297	18.6119	18.3564	18.5862	18.5008	18.504	18.202	17.9579	18.2832	17.1237	17.3248	17.6638	17.2829	17.9571	18.0452	18.0825	18.1333	18.4965	18.7249	18.5749	18.4718	S	3	+		+		+	1	6.59e-29	215.45	189.3	207.24	0.090234	696	3.84705	0.0210404	-0.687576	-7.42643	1.76132	0.218402	-0.410544	-3.05518	2.02974	0.0429781	0.477476	2.85145
18.4738	18.5238	18.5193	18.4826	18.2359	18.1621	18.1625	18.299	18.2465	18.4018	18.4125	18.3953	18.7621	18.7179	18.7213	18.633	18.833	18.7178	18.7519	18.7274	17.3847	17.5169	17.4152	17.5533	S	2	+		+	+	+	1	6.35e-05	172.58	122.09	160.46	-0.61787	203	3.71205	0.0245365	0.285008	6.02426	1.77847	0.217743	0.135851	2.73768	3.36373	0.00799755	-0.2087	-2.95691
19.453	19.3925	19.4952	19.2376	18.742	18.7478	18.5741	18.6701	18.8727	19.0455	19.1214	19.0685	18.8938	18.914	18.8965	18.8856	19.3056	19.3251	19.3573	19.4725	18.8993	18.7467	18.6129	18.8215	T	3	+		+		+	0.966292	4.46e-57	274.3	236.86	220.67	-0.50989	1135	4.29554	0.0130551	0.711107	8.73143	2.48411	0.141527	0.367576	4.25976	3.91255	0.00340005	0.497121	5.10527
17.7032	17.7678	17.8059	17.6657	17.3939	17.3696	17.3037	17.4086	17.3565	17.6156	17.6109	17.5778	17.7383	17.7706	17.8215	17.7871	17.9744	17.7704	17.834	17.8132	17.5792	17.4965	17.3672	17.5464	S	2	+				+	0.997831	0.00348714	122.19	55.018	99.802	0.11885	696	4.07673	0.0161169	0.366673	7.17335	1.51574	0.242941	0.195428	2.51534	0.568997	0.370396	-0.0437126	-0.570625
18.0882	18.105	18.1471	18.1516	17.556	17.5575	17.5585	17.6548	17.6018	17.829	17.8418	17.8796	18.1217	18.249	18.0701	18.0908	18.4488	18.3411	18.3036	18.2758	17.0343	16.5539	16.994	16.7765	T	3	+				+	0.992148	6.81e-48	283.98	268.28	231.23	-0.99874	434	5.82033	0.00220962	0.54127	13.221	2.67811	0.117198	0.334913	4.57317	0.0834602	0.869815	-0.00993919	-0.118724
18.0882	18.105	18.1471	18.1516	17.556	17.5575	17.5585	17.6548	17.6018	17.829	17.8418	17.8796	18.1217	18.249	18.0701	18.0908	18.4488	18.3411	18.3036	18.2758	17.0343	16.5539	16.994	16.7765	T	3	+				+	0.999999	2.19e-18	192.42	174.32	136.71	-0.51037	436	5.82033	0.00220962	0.54127	13.221	2.67811	0.117198	0.334913	4.57317	0.0834602	0.869815	-0.00993919	-0.118724
19.565	19.6031	19.4671	19.5159	19.226	19.0531	19.0755	18.9559	19.0595	19.2228	19.2937	19.1475	19.0355	18.9107	19.1924	19.1556	20.0394	20.0774	20.0731	20.0909	19.1537	19.1507	18.964	19.1793	S	2	+		+	+	+	0.999408	7.1e-12	199.19	141.64	190.26	0.15899	226	3.46661	0.0338014	0.460134	6.121	3.06086	0.0838269	0.356926	5.35695	3.23663	0.00965792	0.464234	4.18435
19.012	NaN	19.0797	19.0876	18.1384	NaN	17.8602	17.8422	18.2493	NaN	18.3217	18.3264	18.7296	NaN	18.7776	18.7912	19.5064	NaN	19.5604	19.4977	19.295	NaN	19.2168	19.2803	S	3	+	+	+	+	+	1	5.25e-06	164.93	127.34	155.03	-0.46083	27	3.45081	0.0344948	1.11285	10.0437	4.59565	0.0130018	0.760621	17.7232	3.19199	0.0102519	0.293625	4.13291
18.143	18.0581	17.9874	18.1915	18.4605	18.4384	18.3683	18.4285	18.1904	18.6454	18.6081	18.3887	18.4127	18.1386	18.2472	18.3703	18.5086	18.4751	18.6052	18.3831	17.8551	17.7284	17.6141	17.8252	S	3	+			+	+	1	5.25e-32	220.26	199.76	220.26	-0.30697	620	3.25815	0.0437157	-0.328915	-5.36251	1.70782	0.229684	-0.363136	-2.9459	1.37194	0.103579	-0.197193	-1.67902
18.1794	NaN	18.1538	18.1297	17.6108	NaN	17.5636	17.516	17.7986	NaN	17.7813	17.8445	18.0412	NaN	17.9856	17.967	17.9861	NaN	18.0811	18.0798	17.6228	NaN	17.6714	17.7027	S	2	+	+	+		+	0.988455	9.69e-17	185.61	166.22	185.61	0.18604	372	4.3565	0.0129701	0.590858	13.7813	3.89288	0.0410386	0.346182	10.8132	2.3838	0.028967	0.156398	2.32871
18.7573	18.6763	18.7533	18.5976	18.2957	18.2049	18.376	18.1088	18.422	18.2833	18.2019	18.3977	18.2826	18.1755	18.216	18.3088	18.3457	18.5467	18.47	18.4385	18.0915	18.3249	18.1765	18.3867	S	3	+		+		+	0.999305	0.0235412	72.321	35.627	69.276	0.054339	104	3.20957	0.0467163	0.449801	5.56023	2.94114	0.0921286	0.369912	5.13647	4.05289	0.002785	0.450416	5.05055
18.041	17.998	17.9035	18.0081	17.5715	17.4441	17.3512	17.4143	17.3202	17.5947	17.5872	17.5491	17.3653	17.3621	17.3136	17.4433	18.6142	18.6452	18.7258	18.5741	17.7348	17.6086	17.6845	17.7327	S	3	+		+	+	+	0.993955	1.11e-30	231.07	190.67	231.07	0.26482	1070	4.20552	0.0138012	0.542373	8.10461	3.25415	0.0710875	0.474841	5.95992	5.33451	0.000405784	0.616552	7.65688
18.9762	18.9495	19.025	18.9539	18.8367	18.7991	18.8172	18.8206	18.9123	18.9321	18.8291	18.9032	18.8156	18.6722	18.6705	18.7294	18.9494	18.9508	18.9272	18.9743	17.9593	18.2544	18.3009	18.1409	S	2	+		+		+	0.999992	8.68e-11	239.58	204.14	191.37	0.74715	1721	3.78892	0.0225036	0.157777	5.10123	1.55602	0.239303	0.0819831	2.23378	3.25191	0.00941414	0.254237	3.22252
18.761	18.6898	18.8477	18.7608	18.2153	18.2292	18.1949	18.2926	18.387	18.4748	18.51	18.5723	18.7832	18.781	18.802	18.6287	19.1525	19.127	19.0821	19.1048	18.5385	18.5677	18.4121	18.5426	S	2	+			+	+	0.966737	2.32e-52	273.08	218.88	136.3	2.1555	190	5.04168	0.00519383	0.531831	10.5146	2.83249	0.10263	0.2788	4.74916	0.11578	0.822869	0.0160894	0.17431
17.9037	17.766	17.9999	17.8857	17.3202	17.3116	17.3243	17.2443	17.4236	17.6326	17.5105	17.5405	17.7379	17.5164	17.6335	17.6362	17.8937	18.0377	17.944	17.9712	17.6149	17.6254	17.4502	17.6008	S	2	+		+		+	1	7.1e-09	214.22	187.09	214.22	-0.059267	75	4.56821	0.0111053	0.588735	9.26635	2.86413	0.101568	0.362018	4.97083	2.10117	0.0395654	0.25781	2.41763
19.0676	19.1229	19.1192	19.0333	18.8523	18.778	18.8482	18.7948	19.0321	18.8312	18.91	19.001	18.6241	18.7898	18.9374	18.651	19.142	19.0594	19.0281	19.0844	18.3615	18.5796	18.2302	18.5901	S	2	+		+		+	0.998204	0.000789661	163.16	73.462	163.16	0.54721	1361	4.07276	0.0161169	0.267426	6.59158	1.51924	0.242941	0.142201	2.42308	2.36571	0.0293815	0.33518	2.8922
19.4179	19.2192	19.3511	19.089	17.7004	17.875	17.4892	17.1857	18.1738	18.5725	18.2173	18.2783	18.9964	18.889	19.0271	19.0076	19.2354	19.3779	19.481	19.6271	18.8374	18.6468	18.5886	18.7996	T	3	+	+	+		+	0.982969	2.12e-09	196.71	164.56	196.71	-0.025443	1100	4.31661	0.0129701	1.70674	9.62734	3.7751	0.044126	0.95883	7.72726	1.97069	0.0460915	0.289276	2.41292
17.3113	17.2279	17.1584	17.3329	17.6127	17.489	17.5734	17.5674	17.4743	17.5525	17.4857	17.4968	17.5312	17.4051	17.483	17.2707	17.505	17.5577	17.5614	17.5715	17.4003	17.5905	17.5513	17.5832	S	2	+			+	+	1	6.17e-05	144.1	99.025	131.17	-1.0387	332	3.14581	0.0483507	-0.302999	-5.07525	2.86071	0.101796	-0.244683	-4.70702	1.25529	0.123516	-0.164858	-1.49572
17.6308	17.7575	17.6437	17.6569	17.1645	17.1178	17.0824	17.084	17.4347	17.1635	17.2425	17.2604	17.8415	17.5845	17.6593	17.5084	17.4475	17.7707	17.8055	17.8482	16.8242	16.9417	16.8961	17.0067	T	3	+				+	0.99716	7.9e-10	140.16	126.37	140.16	0.99002	352	5.44158	0.00310832	0.560061	11.9875	3.08915	0.0811207	0.39695	5.48476	0.114917	0.823968	0.023819	0.202473
17.4739	17.4925	17.565	17.4963	17.0111	16.8159	16.986	16.7145	17.0297	16.9767	16.9859	17.0356	16.9139	16.9277	17.0256	16.7718	17.515	17.4169	17.4341	17.5696	17.0104	17.3084	16.951	17.2652	S	3	+	+	+		+	1	0.0142962	75.683	62.021	73.082	0.062584	127	3.8416	0.0210404	0.625055	7.31736	5.99531	0.003519	0.499961	15.0184	4.39793	0.00164111	0.597181	6.18056
NaN	17.8827	17.8578	17.8567	NaN	17.6159	17.547	17.5711	NaN	17.7689	17.7412	17.7088	NaN	17.6971	17.8683	17.8087	NaN	17.8436	17.8852	17.8738	NaN	16.9784	16.7888	16.9502	S	2	+				+	0.999745	1.29e-75	376.68	321.28	376.68	0.043492	259	3.71236	0.0245365	0.287717	8.49019	2.54484	0.135326	0.126121	4.56295	0.662388	0.317315	0.0743834	0.812691
NaN	17.8827	17.8578	17.8567	NaN	17.6159	17.547	17.5711	NaN	17.7689	17.7412	17.7088	NaN	17.6971	17.8683	17.8087	NaN	17.8436	17.8852	17.8738	NaN	16.9784	16.7888	16.9502	T	2	+				+	0.999998	5.6e-13	207.39	169.37	207.39	0.26927	265	3.71236	0.0245365	0.287717	8.49019	2.54484	0.135326	0.126121	4.56295	0.662388	0.317315	0.0743834	0.812691
NaN	19.9076	19.8313	19.9315	NaN	17.9728	17.9652	17.6265	NaN	18.1059	18.2217	18.1272	NaN	17.3404	17.8209	17.1342	NaN	18.375	18.2139	18.5545	NaN	17.828	17.82	17.8966	S	3	+	+	+	+	+	0.99059	0.00130811	98.105	76.875	83.314	0.67647	1119	4.177	0.0138853	2.03528	15.6454	5.50876	0.00453961	1.73856	31.6274	3.5518	0.00606005	2.45828	9.9807
NaN	18.491	18.5802	18.524	NaN	18.0603	18.011	17.8948	NaN	18.149	18.0854	18.1915	NaN	18.0511	18.3606	18.0818	NaN	19.0419	18.8758	19.0396	NaN	18.2314	18.1929	18.2658	S	2	+				+	0.91194	5.78e-18	207.4	178.04	207.4	-1.4988	367	3.2127	0.0467163	0.543031	8.0429	3.19207	0.0761143	0.389773	8.01057	1.64519	0.070729	0.367257	2.57739
NaN	19.346	19.3514	19.4298	NaN	18.9637	19.0269	18.9814	NaN	19.2148	19.3059	19.2443	NaN	19.4323	19.4624	19.5201	NaN	19.4472	19.5523	19.5837	NaN	18.5294	17.8986	17.6405	T	2	+				+	0.951834	3.73e-11	242.67	207.92	242.67	-0.35626	19	3.51188	0.0313637	0.385063	8.56325	1.46962	0.247675	0.120782	2.60147	1.20571	0.133508	-0.0958481	-1.22872
NaN	20.3614	20.3865	20.4415	NaN	20.0376	20.074	20.0102	NaN	20.2003	20.3479	20.2603	NaN	20.5045	20.4795	20.5421	NaN	20.4771	20.5586	20.6111	NaN	19.4392	18.8447	18.6863	S	2	+				+	0.999854	1.79e-11	242.67	207.92	239.48	0.29933	22	3.53851	0.0302005	0.355866	8.47473	1.21906	0.276443	0.126966	2.21816	1.70449	0.0651251	-0.112226	-1.59228
28.4567	28.5208	28.7763	28.1446	28.1515	28.0942	27.8539	27.573	28.2711	27.6306	27.5564	28.1312	27.2964	27.2542	27.9474	27.5583	27.1978	27.676	27.5753	28.2231	27.6078	27.9528	27.2103	27.6627	S	4			+		+	1	2.19e-118	425.48	384.24	133.38	-0.15675	255	1.62301	0.15621	0.556425	2.82321	1.40036	0.254458	0.577266	2.52147	2.46569	0.0268127	0.960521	3.90119
26.9383	26.9715	27.2998	26.6109	26.6471	26.6122	26.3975	26.2195	26.6587	26.3731	26.1733	26.7655	26.4935	26.104	26.5365	26.3338	25.6755	26.1448	26.0269	26.5089	26.0476	26.4179	25.8871	26.294	S	3					+	1	1.94e-10	250.53	158.74	142.67	0.88956	165	1.5158	0.160129	0.486078	2.63361	1.25692	0.271623	0.462525	2.27539	1.85488	0.0530042	0.588192	2.77291
27.0294	26.9456	27.0253	26.8053	26.845	26.8105	26.7544	26.5935	26.794	26.7574	26.7346	26.8446	26.8095	26.5676	26.8323	26.7557	26.467	26.7626	26.6911	26.8571	26.5333	26.6821	26.4563	26.6793	S	2					+	1	6.81e-55	348.85	272.71	194.86	-0.8677	876	1.40412	0.167107	0.200506	2.26736	1.57924	0.239303	0.168721	2.55927	1.41187	0.0979474	0.210101	1.74582
26.5924	26.5886	26.5691	26.4754	26.5314	26.552	26.4783	26.338	26.4531	26.4398	26.4213	26.4285	26.4171	26.1737	26.5647	26.4051	26.3272	26.4489	26.4303	26.5692	26.2908	26.3961	26.1279	26.4084	S	2					+	1	3.48e-54	330.82	301.32	225.72	0.10119	381	0.715758	0.350962	0.0814528	1.20738	2.27349	0.16407	0.120681	3.29354	1.00337	0.182996	0.166217	1.31981
26.5048	26.4981	26.6444	26.2983	26.3361	26.39	26.3468	26.1455	26.412	26.2197	26.1039	26.3254	26.2193	25.9236	26.1848	26.1968	25.5506	25.8414	25.8543	26.0454	25.9692	26.2087	25.9062	26.1639	S	2			+		+	0.999929	1.68e-41	327.1	234.66	283.43	-0.10744	177	1.05247	0.228776	0.181793	1.79065	1.19493	0.279899	0.221131	2.09002	1.92828	0.0484596	0.355247	2.53426
26.8285	26.8988	26.9394	26.5391	26.6045	26.5166	26.4235	26.1441	26.5981	26.3019	26.2206	26.5929	26.3493	25.9967	26.547	26.3342	25.5722	26.0515	26.0301	26.3942	25.9834	26.3265	25.8636	26.2324	S	3					+	0.999994	4.01e-11	233.59	188.5	233.59	0.14006	6	1.5157	0.160129	0.379254	2.58616	1.50589	0.242941	0.373056	2.63497	1.83686	0.0544746	0.494621	2.65532
26.3889	26.2996	26.7235	26.0593	26.1524	26.1629	25.9013	25.7311	26.1443	25.7734	25.621	26.059	25.3957	25.3699	25.8841	25.6537	25.3417	25.7389	25.6051	26.1623	25.806	26.0086	25.3879	25.803	S	4			+		+	1	6.17e-43	278.64	239.06	94.542	1.4174	1943	1.15751	0.20477	0.380876	2.06229	1.36031	0.258353	0.468389	2.43765	2.304	0.0316516	0.791943	3.53806
26.8167	27.241	27.202	26.9405	26.9763	26.7727	26.612	26.3408	26.5595	26.4129	26.0553	26.6505	26.9607	26.1752	27.0439	26.5267	26.3874	26.6335	26.5311	26.8092	23.7085	25.2072	24.1956	25.5117	T	3					+	0.99998	0.000281587	125.74	64.177	79.089	0.40251	146	1.16562	0.202579	0.374602	2.07188	2.04359	0.189386	0.630497	3.6122	0.82312	0.243147	0.373416	1.39795
26.2878	26.5905	26.8188	26.3388	26.1766	25.9632	25.9969	25.6785	26.3788	26.3222	25.58	26.1179	25.99	25.4875	26.0244	26.164	25.9275	26.0738	26.1298	26.4304	24.9453	25.2447	24.8683	24.8755	T	3					+	1	0.000952475	123.79	46.13	52.495	-0.066236	92	1.87395	0.148772	0.555173	3.22476	0.952306	0.339758	0.409217	1.79602	1.66661	0.0685533	0.592476	2.54558
26.3783	26.3357	26.4745	26.0233	26.0786	26.094	25.9118	25.6745	26.0784	25.8406	25.7378	26.0661	25.651	25.5108	26.0216	25.6931	25.381	25.7441	25.6734	26.1532	25.6396	25.7692	25.3791	25.7573	S	3			+		+	1	5.49e-55	314.06	261.46	149.52	0.8544	177	1.40917	0.166894	0.363206	2.42128	1.55432	0.239303	0.372209	2.70977	2.15173	0.0371914	0.583835	3.13384
26.6058	26.599	26.4208	26.4892	26.3265	26.4909	26.4339	26.2342	26.3008	26.4558	26.4154	26.2591	27.0879	26.7081	26.8941	27.0258	26.0991	26.1791	26.3785	26.3519	25.4092	25.698	25.4581	25.6403	T	2			+		+	0.999998	7.23e-06	199.65	162.87	177.38	-0.19972	199	1.13628	0.20936	0.15736	1.86217	1.41912	0.253076	0.170972	2.34671	2.24748	0.0335414	-0.400263	-2.94657
26.042	25.9863	26.0567	25.8691	25.8682	25.8764	25.8228	25.6789	25.8192	25.7112	25.6902	25.7752	25.8366	25.5096	25.8567	25.7283	25.4739	25.7619	25.733	25.8948	25.5188	25.751	25.4016	25.6795	T	2					+	1	7.85e-16	276.19	270.16	181.49	-0.28469	244	1.52343	0.159739	0.176943	2.37468	2.4419	0.147147	0.239585	3.98228	1.52546	0.0834498	0.255708	1.95357
25.9171	25.9195	25.8072	25.579	25.6379	25.7287	25.6126	25.3891	25.6894	25.49	25.546	25.6239	25.7647	25.25	25.6764	25.6659	24.9447	25.4278	25.4582	25.6455	25.1405	25.4151	25.1504	25.4066	S	3					+	1	5.45e-52	308.37	274.76	283.64	0.039301	60	1.02447	0.235781	0.213634	1.78514	1.27064	0.269113	0.218352	2.19543	0.760009	0.269119	0.216448	1.19634
25.9171	25.9195	25.8072	25.5786	25.6379	25.7287	25.6126	25.3886	25.6894	25.49	25.546	25.6231	25.7647	25.25	25.6764	25.6744	24.9447	25.4278	25.4582	25.6405	25.1405	25.4151	25.1504	25.4041	S	3					+	1	5.45e-52	308.37	274.76	308.37	-0.1606	63	1.0232	0.236212	0.213666	1.78346	1.2709	0.269113	0.218489	2.19592	0.747719	0.274535	0.214227	1.18113
23.9706	23.9542	24.0233	23.6805	23.6523	23.6817	23.4931	23.2759	23.7474	23.5992	23.5414	23.7634	23.616	23.2346	23.6432	23.5134	22.9169	23.3698	23.3327	23.6547	23.2388	23.424	23.2019	23.4374	S	2					+	0.99988	0.000408821	106.62	50.071	103.31	1.2378	877	1.70791	0.152889	0.381417	2.87363	1.38205	0.256055	0.244296	2.37615	1.81195	0.0560983	0.405376	2.5077
26.0343	25.9755	25.9596	25.8928	25.9104	25.8398	25.8672	25.7117	25.8292	25.8052	25.7627	25.8266	25.6175	25.6208	25.9294	25.7106	25.8356	25.8886	25.8329	25.9933	25.7223	25.8323	25.6058	25.8302	S	2					+	1	2.22e-29	249.97	195.7	249.97	0.16688	47	1.37744	0.168893	0.133255	2.09212	2.54491	0.135326	0.159621	3.87266	1.6878	0.0667246	0.245962	2.05965
25.5109	25.4328	25.4136	25.4055	25.3666	25.2892	25.3122	25.3004	25.2672	25.3553	25.3529	25.3097	24.9215	24.7759	24.873	24.8519	25.281	25.3615	25.3586	25.3168	25.0016	25.1231	25.0458	25.1857	S	2			+		+	1	3.32e-05	212.9	146.6	158.04	-0.0024907	344	2.23455	0.125002	0.123601	2.97329	2.02006	0.194749	0.119409	2.97202	5.27692	0.000423772	0.585134	7.37358
25.7939	25.8266	25.7155	25.5711	25.5791	25.6018	25.5762	25.3037	25.6399	25.4848	25.4775	25.5336	25.578	25.1451	25.6307	25.4673	25.1931	25.4922	25.4893	25.7274	25.1442	25.405	25.0699	25.402	S	3					+	1	0.00362916	115.23	64.427	88.441	-0.41534	268	1.2321	0.190209	0.211548	2.05867	1.52396	0.242801	0.192839	2.52318	1.16031	0.143427	0.271487	1.66061
25.9845	26.2506	26.3327	26.0559	26.1223	25.8456	25.7133	25.4062	25.7452	25.5869	25.2874	25.8409	25.8805	25.2081	25.9571	25.4201	25.4807	25.7994	25.6839	25.9473	23.6536	24.8279	24.0973	24.9998	T	3					+	1	1.05e-53	212.76	191.95	212.76	0.23539	18	1.19316	0.197601	0.384061	2.11555	1.99846	0.199479	0.540825	3.50503	1.46252	0.0909846	0.539453	2.25991
26.9198	26.9009	26.9868	26.7686	26.6899	26.6712	26.5756	26.3918	26.702	26.5989	26.5377	26.6222	26.6192	26.2182	26.6437	26.5369	26.2776	26.5944	26.5863	26.782	26.2608	26.5169	26.1253	26.4361	S	2			+		+	0.999987	2.47e-05	166.77	91.031	138.08	0.66274	67	2.04706	0.136326	0.311885	3.31538	2.56541	0.133949	0.278824	4.2733	1.94369	0.0475846	0.389528	2.61625
25.8268	25.7407	25.8709	25.5818	25.6485	25.5771	25.4782	25.3814	25.7065	25.5297	25.4954	25.6421	25.271	25.231	25.6014	25.3855	25.3067	25.6	25.5128	25.7601	25.3322	25.4645	25.1379	25.3958	S	3			+		+	1	3.59e-18	208.08	177.79	135.45	-0.33917	358	1.45258	0.163164	0.233747	2.37663	1.0398	0.31243	0.161617	1.82123	1.9728	0.0460553	0.382798	2.63295
25.6805	25.6231	25.6476	25.4758	25.5451	25.5636	25.5124	25.3341	25.4866	25.4211	25.4165	25.4489	25.3598	25.1728	25.5564	25.3822	25.2569	25.442	25.3798	25.5779	25.2666	25.3801	25.0632	25.4134	S	2					+	1	2.26e-16	270.21	212.78	224.42	0.70828	496	0.85396	0.29094	0.117967	1.44987	1.84184	0.212517	0.163477	2.90338	1.41342	0.0978107	0.238965	1.82134
25.9438	26.0804	26.1589	25.6497	25.6382	25.5205	25.4465	25.0866	25.6925	25.3243	25.1528	25.7315	25.4937	25.1117	25.5966	25.39	24.8888	25.35	25.2968	25.6763	24.104	24.6978	24.0545	24.6186	S	2			+		+	1	7.36e-43	332.36	254.23	321.05	0.11258	71	1.77262	0.150132	0.535261	3.05319	1.43613	0.250731	0.482907	2.56009	1.97512	0.0460553	0.560197	2.8915
25.645	25.694	25.7842	25.4261	25.401	25.5084	25.4221	25.2139	25.5271	25.2286	25.0795	25.3309	25.2994	24.9208	25.3987	25.4205	24.6017	24.9041	24.9614	25.1524	24.9407	25.2387	24.7885	25.0885	S	2					+	0.998947	0.000504847	177.91	21.908	177.91	0.13392	559	1.36547	0.169433	0.250921	2.27836	1.54064	0.240248	0.345773	2.67624	1.46056	0.0912651	0.377446	2.10396
25.5913	25.5672	25.5398	25.4957	25.4182	25.5383	25.4853	25.3474	25.441	25.4871	25.3952	25.3902	25.4294	25.0477	25.3635	25.3861	25.3496	25.496	25.4686	25.5001	25.2018	25.2533	25.1793	25.3302	S	4					+	1	9.83e-05	128.76	94.928	128.76	-0.15602	2727	1.14905	0.206518	0.101178	1.73967	2.11341	0.181591	0.120121	3.09101	1.44533	0.0930713	0.241834	1.85431
25.8363	25.8422	25.9794	25.5379	25.5317	25.6012	25.3539	25.3317	25.7365	25.4411	25.4274	25.6829	25.4916	25.1313	25.5114	25.4266	24.9669	25.4916	25.3203	25.5635	25.0671	25.2135	25.0837	25.2516	S	2					+	1	1.64e-36	298.33	281.83	88.551	0.5486	102	1.62743	0.15621	0.344317	2.72772	0.941567	0.343675	0.226968	1.7293	1.72363	0.0634975	0.408696	2.42025
25.8363	25.8422	25.9794	25.5379	25.5317	25.6012	25.3539	25.3317	25.7365	25.4411	25.4274	25.6829	25.4916	25.1313	25.5114	25.4266	24.9669	25.4916	25.3203	25.5635	25.0671	25.2135	25.0837	25.2516	S	2					+	1	8.38e-22	243.86	227.37	88.551	0.5486	105	1.62743	0.15621	0.344317	2.72772	0.941567	0.343675	0.226968	1.7293	1.72363	0.0634975	0.408696	2.42025
25.7567	25.6386	25.8875	25.4202	25.5131	25.5029	25.3804	25.2949	25.5713	25.3476	25.2656	25.5454	24.9469	24.6372	24.9839	24.7406	24.9267	25.2896	25.2668	25.5531	25.0667	25.3982	25.0264	25.3072	S	3			+		+	1	3.18e-32	221.5	190.32	92.575	-0.98969	1231	1.1879	0.198621	0.252939	2.03835	1.00925	0.320526	0.243274	1.83578	3.22287	0.00985085	0.848619	4.9944
25.2604	25.4918	25.45	25.3692	25.3362	25.3595	25.2915	25.1837	25.2144	25.2738	25.2377	25.3396	25.2664	25.1055	25.3316	25.2865	25.3909	25.2518	25.176	25.267	24.9595	24.9141	24.9255	24.9869	S	3					+	0.999978	6.15e-67	307.83	263.25	214.44	0.60932	64	0.770659	0.324547	0.100119	1.31515	1.14714	0.286445	0.126467	1.91315	1.06481	0.165974	0.145331	1.30331
25.7733	25.7027	25.6779	25.5715	25.6724	25.713	25.6571	25.5162	25.5097	25.4975	25.5156	25.5549	25.6765	25.397	25.742	25.6272	25.3343	25.5277	25.5001	25.6106	25.3424	25.5026	25.2148	25.4821	S	3					+	1	2.96e-05	158.05	106.12	60.91	0.10531	648	0.290462	0.65715	0.0416737	0.580099	2.0022	0.198808	0.161907	3.118	0.354469	0.542439	0.0706596	0.55845
25.7659	25.7627	25.9178	25.475	25.4672	25.5338	25.2835	25.2737	25.6636	25.3813	25.3664	25.6173	25.4094	25.0628	25.436	25.347	24.9294	25.4411	25.2591	25.5027	25.0244	25.1574	25.0274	25.1924	S	2					+	1	1.64e-36	298.33	281.83	88.551	0.5486	101	1.6233	0.15621	0.340778	2.719	0.94314	0.343389	0.2232	1.72974	1.78656	0.0581612	0.416552	2.49791
25.7659	25.7627	25.9178	25.475	25.4672	25.5338	25.2835	25.2737	25.6636	25.3813	25.3664	25.6173	25.4094	25.0628	25.436	25.347	24.9294	25.4411	25.2591	25.5027	25.0244	25.1574	25.0274	25.1924	S	2					+	1	8.38e-22	243.86	227.37	88.551	0.5486	104	1.6233	0.15621	0.340778	2.719	0.94314	0.343389	0.2232	1.72974	1.78656	0.0581612	0.416552	2.49791
25.681	25.8697	25.8501	25.6569	25.781	25.67	25.672	25.3192	25.5843	25.3074	25.0602	25.5679	25.6087	25.2489	25.7275	25.2551	25.2331	25.3574	25.5019	25.6846	24.9351	25.435	24.9514	25.4539	S	2					+	0.999917	5.02e-16	276.12	205.73	247.3	-0.39289	31	0.640836	0.389945	0.153882	1.21366	1.52328	0.242941	0.384454	2.66662	1.19175	0.136622	0.304378	1.73768
24.4339	24.5081	24.434	24.4318	24.2753	24.2549	24.1873	24.0529	24.283	24.2479	24.1932	24.1986	24.6171	24.4154	24.7117	24.5536	24.2135	24.2838	24.3291	24.4793	22.5108	22.9213	22.2653	22.7885	T	3		+			+	0.962927	2.67e-05	177.44	140.09	87.667	0.34179	219	2.54029	0.0986892	0.259352	3.95497	3.62931	0.0455205	0.221297	6.03107	0.965952	0.19484	-0.122513	-1.16034
25.7706	25.8624	25.8065	25.5702	25.4627	25.5707	25.3984	25.1722	25.5735	25.4053	25.2462	25.4249	25.8746	25.4708	25.9333	25.8067	25.0964	25.3256	25.4193	25.6836	23.6691	24.2768	23.5749	24.1712	T	3					+	1	0.00168818	113.44	61.496	73.36	0.55429	84	1.80238	0.150132	0.351448	2.99221	1.98677	0.201109	0.339955	3.37789	0.0548886	0.913079	-0.0189276	-0.11676
26.0262	26.0323	26.3146	25.8796	25.9035	25.8432	25.7176	25.6369	25.9001	25.6825	25.578	25.8431	25.1611	25.2625	25.5894	25.3355	25.3427	25.5077	25.4405	25.7379	25.5422	25.6328	25.1761	25.5828	S	2			+		+	0.999753	3.76e-05	222.55	166.27	133.12	0.4568	789	1.41351	0.166598	0.287869	2.37774	1.42931	0.251927	0.312242	2.48967	2.87246	0.0161898	0.726036	4.28169
26.0075	25.9691	25.9584	25.7964	25.9222	25.9413	25.8803	25.7048	25.7938	25.7268	25.6876	25.7986	25.9232	25.6207	25.9977	25.8693	25.4226	25.6692	25.641	25.8074	25.4627	25.6719	25.3817	25.6513	T	3					+	0.849977	2.47e-05	122.42	60.988	93.345	0.52845	69	0.4439	0.520702	0.0707216	0.848686	1.81824	0.21587	0.181159	2.91278	0.369643	0.527402	0.0801606	0.594942
25.474	25.3923	25.3455	25.328	25.3952	25.3534	25.3509	25.2443	25.2719	25.3747	25.3477	25.3023	25.3507	25.1445	25.3985	25.3307	25.1907	25.3568	25.2642	25.3662	25.1422	25.2129	25.1295	25.2774	S	2					+	0.998639	3.66e-05	211.86	112.85	187.16	0.046666	951	0.486798	0.487536	0.0490232	0.84778	0.748803	0.424734	0.0607924	1.26143	0.572141	0.368648	0.0788503	0.749409
25.6684	25.7104	25.7315	25.3234	25.4776	25.4049	25.3625	25.0978	25.4599	25.2511	25.2793	25.4814	25.4743	25.1295	25.5672	25.4762	24.7126	25.1087	25.1336	25.3603	25.0051	25.3182	24.7328	25.2352	S	4					+	1	0.000120994	147.28	78.655	45.115	-0.43584	809	1.12586	0.21104	0.272715	1.96652	1.11138	0.292598	0.240486	1.98266	0.701907	0.296221	0.196623	1.11249
22.7709	22.7719	23.5175	23.817	22.3413	22.4449	22.0065	21.5245	22.4251	22.3313	21.8553	21.6145	22.4622	21.9458	21.9586	21.2325	21.6876	22.1391	22.0473	22.3584	21.9392	22.0929	21.4451	21.2142	S	3			+		+	0.967627	2.8e-27	211.92	172.4	149.67	-0.22182	308	1.82958	0.150132	1.14001	3.26667	1.91298	0.207151	1.16276	3.45272	1.94296	0.0475863	1.31955	3.23845
25.6062	25.621	25.5679	25.3823	25.4757	25.4867	25.4001	25.2996	25.4521	25.2566	25.2984	25.4016	25.4113	25.2096	25.403	25.4627	24.9062	25.1435	25.2098	25.3177	25.1117	25.3028	25.1605	25.1998	S	2					+	1	2.28e-16	240.17	225.27	216.77	-0.41026	250	0.937372	0.261218	0.128813	1.57041	1.44628	0.249651	0.192147	2.41425	1.15708	0.144066	0.172709	1.45154
25.6277	25.6674	25.6176	25.2755	25.2827	25.3767	25.1388	25.0436	25.4828	25.0753	25.1226	25.2554	25.1469	24.6403	25.2909	25.213	24.4026	25.0022	24.9852	25.2055	24.5946	24.943	24.5754	24.9035	S	4					+	0.999968	1.8e-83	396.37	323.45	174.95	-0.18983	93	1.54393	0.15945	0.336576	2.60049	1.28903	0.267542	0.313004	2.27978	1.47199	0.0896513	0.474281	2.21904
25.2896	25.2169	25.3732	25.169	25.2453	25.1066	25.0518	24.9968	25.1219	25.073	25.0691	25.15	24.759	24.9041	25.1283	24.9522	25.1116	25.2076	25.1012	25.2493	24.9466	25.007	24.7479	24.9979	S	3			+		+	1	2.38e-21	236.6	225.91	75.38	0.11296	248	1.23322	0.189994	0.162056	1.98922	1.76367	0.21806	0.158671	2.78535	1.99529	0.0449194	0.326262	2.53178
24.9846	24.9195	25.2305	24.7271	24.8512	24.7284	24.6256	24.604	24.83	24.7551	24.5907	24.8254	24.3246	24.4506	24.6475	24.6695	24.6717	24.7674	24.6718	24.895	24.584	24.678	24.4328	24.5921	S	2					+	0.999993	3.8e-12	174.82	160.13	90.15	-0.16497	323	1.1685	0.202218	0.263107	2.01924	0.927842	0.348622	0.215131	1.70341	1.80375	0.0566825	0.442351	2.55261
25.3707	25.3709	25.3072	25.2055	25.2901	25.2651	25.2479	25.0929	25.2372	25.2468	25.205	25.1811	25.3137	25.0644	25.298	25.3213	24.9109	25.1254	25.1277	25.1989	24.9517	25.0377	24.9183	25.1294	S	2					+	1	4.37e-05	194.59	147.89	187.99	0.23673	687	0.741869	0.33832	0.0895834	1.25787	1.21128	0.277488	0.0960345	1.91525	0.383521	0.514055	0.0642338	0.564591
25.7172	25.6838	25.3648	25.4345	25.0343	25.107	25.1343	24.8343	25.277	25.1867	25.2298	25.1757	25.428	25.1347	25.5321	25.4975	25.0371	25.3122	25.401	25.4481	24.9364	25.0664	24.8215	25.0836	S	4					+	1	6.31e-22	277.82	234.05	225.84	-0.27515	1859	2.47601	0.103393	0.522597	4.23896	1.96878	0.201654	0.332778	3.34268	0.56169	0.375114	0.152012	0.910108
25.0229	25.0822	25.2528	24.6261	24.7851	24.7518	24.5958	24.3383	24.851	24.4822	24.3133	24.8671	24.7186	24.4122	24.9091	24.7824	23.8129	24.3275	24.2345	24.6364	24.0265	24.3983	23.8644	24.2576	S	3					+	1	5.7e-18	202.35	172.66	180.16	-0.15861	1073	1.19156	0.19772	0.378273	2.11108	0.988377	0.327272	0.367603	1.84373	0.862182	0.228981	0.290405	1.38241
25.795	25.8458	25.9252	25.7283	25.7905	25.6833	25.6618	25.5714	25.7251	25.7219	25.641	25.7011	25.3844	25.5582	25.7686	25.7508	25.7165	25.696	25.6647	25.7401	25.5824	25.5048	25.3039	25.5285	T	3					+	0.99998	1.87e-21	247.5	212.82	221.92	-0.20899	526	1.27117	0.183015	0.146781	2.00418	1.4782	0.24729	0.126267	2.32941	1.08709	0.160152	0.208055	1.48302
25.4746	25.4691	25.4966	25.1379	25.1655	25.1763	25.1071	24.7815	25.2186	24.9767	24.9163	25.15	25.125	24.6415	25.0935	24.9442	24.3667	24.8685	24.8616	25.2008	24.4858	24.8783	24.4917	24.8944	S	3					+	1	7.19e-21	250.41	228.36	144.92	-1.0275	121	1.42503	0.165641	0.336942	2.42911	1.59362	0.23915	0.329134	2.7488	1.71464	0.0642201	0.443496	2.45703
24.7112	24.7723	24.4896	24.51	24.4885	24.352	24.403	24.2132	24.4011	24.3748	24.4429	24.3703	24.7334	24.5837	24.8223	24.8363	24.3409	24.4551	24.4836	24.5433	23.072	23.4111	23.1717	23.4786	S	2					+	1	8.46e-09	183.77	153.86	101.97	0.53331	254	1.50839	0.160816	0.256598	2.47893	1.65406	0.232894	0.223507	2.74886	0.64165	0.32922	-0.123155	-0.92995
25.5072	25.4408	25.4239	25.2657	25.2574	25.3035	25.2749	25.109	25.2786	25.2302	25.2022	25.2927	25.3297	24.9686	25.285	25.1647	24.8964	25.2312	25.1782	25.3586	24.968	25.1089	24.9158	25.1196	S	3					+	1	1.02e-63	331.8	313.78	331.8	-0.23907	366	1.37936	0.168893	0.173215	2.18944	1.54338	0.240011	0.158475	2.4909	1.23058	0.128212	0.222441	1.6332
25.5909	25.6416	25.7862	25.4944	25.37	25.3954	25.3559	25.099	25.4489	25.3277	24.9998	25.2608	25.1342	24.553	25.1722	25.0395	25.0362	25.3103	25.2398	25.5178	24.947	25.1971	24.9087	25.1544	S	2			+		+	0.999996	2.94e-56	340.27	240.93	236.5	0.16959	1219	1.89618	0.14818	0.323213	3.10426	1.77102	0.217894	0.368999	3.04955	2.24416	0.0336445	0.653545	3.32876
25.8025	25.7563	25.8739	25.486	25.4873	25.5376	25.3616	25.1912	25.5885	25.3935	25.3722	25.5215	25.4906	25.0702	25.4567	25.3982	24.9025	25.3278	25.3252	25.5864	25.0069	25.3044	24.9368	25.2595	S	2					+	0.999998	3.76e-26	285.94	239.87	160.59	1.9685	280	1.57729	0.156908	0.335254	2.64786	1.40617	0.254458	0.26077	2.42364	1.57809	0.0774186	0.375786	2.22268
25.2768	25.2664	25.2071	25.1397	25.1042	25.1005	25.1227	25.0161	24.9839	25.0721	25.0359	25.067	25.2205	24.9618	25.1858	25.1336	25.0673	25.1532	25.1386	25.1513	24.9311	25.0421	24.903	25.1024	S	2					+	0.999434	6.56e-11	164.81	135.28	145.31	0.16873	2581	1.86868	0.148772	0.136596	2.65191	2.5534	0.135326	0.182737	3.9869	0.723234	0.286293	0.0970392	0.913971
25.2046	25.1601	25.374	24.9136	24.9391	24.9237	24.7648	24.532	24.9726	24.8223	24.6939	24.9473	24.8098	24.4431	24.9258	24.7923	24.3079	24.6926	24.5637	24.9457	24.5114	24.7867	24.3943	24.7527	S	2					+	1	1.53e-74	361.06	313.63	237.05	0.057029	1378	1.49641	0.161663	0.373158	2.55434	1.42077	0.252779	0.304029	2.47242	1.60834	0.0741596	0.420309	2.31325
25.1994	25.1993	25.3993	24.8417	24.9847	24.83	24.7009	24.4788	24.9928	24.596	24.4543	24.9587	24.3871	24.3166	24.8466	24.5486	24.19	24.601	24.4955	24.9302	24.2095	24.6066	24.041	24.457	S	4			+		+	1	3.89e-06	184.21	142.21	99.796	1.4107	340	1.39413	0.167699	0.411365	2.42183	1.22316	0.276394	0.409492	2.21159	2.06833	0.0410025	0.635202	3.08351
25.1921	25.1722	25.1772	24.8902	24.8994	25.0622	24.9162	24.6808	24.9655	24.7671	24.716	24.8168	24.9163	24.3503	24.9707	24.8137	24.2893	24.6398	24.6756	24.9831	24.4541	24.7703	24.3031	24.7046	S	3					+	0.999997	1.87e-19	285.16	204.94	176.42	-0.12678	1471	1.05706	0.227387	0.218268	1.83287	1.74342	0.223105	0.291584	2.95252	1.13783	0.148194	0.345206	1.72999
24.8315	24.9076	24.8362	24.4946	24.5693	24.5528	24.5073	24.1468	24.5564	24.3198	24.2485	24.5256	24.4547	24.1281	24.5669	24.4797	23.8913	24.1338	24.2192	24.4701	23.9051	24.2476	23.8924	24.3022	S	2					+	0.999999	4.41e-134	430.62	354.61	300.98	-0.10516	494	1.25776	0.185491	0.323425	2.18181	1.60025	0.237719	0.354938	2.77304	1.44758	0.0927735	0.360152	2.06812
25.1474	25.069	25.0215	25.0196	25.0042	25.0167	24.9753	24.8707	24.9395	24.9977	24.9868	24.9575	25.0944	24.8442	25.1244	25.0002	24.96	25.068	25.0493	25.1508	24.7102	24.8839	24.7031	24.8772	S	2					+	1	0.000525562	105.03	84.076	80.014	-0.17622	538	1.14606	0.207084	0.0976906	1.72386	1.54452	0.240011	0.0939994	2.28746	0.290613	0.604931	0.0485997	0.440151
24.923	24.8846	24.7912	24.9033	24.9669	24.8015	24.9463	24.8553	24.7832	24.9204	24.9391	24.8996	24.9268	24.9115	24.9967	24.8823	25.0448	25.0554	24.9861	24.9717	24.3254	24.4305	24.3079	24.5256	S	3					+	1	0.00183666	143.37	63.145	45.158	-0.25366	304	0.131589	0.828872	-0.0169797	-0.280383	0.0792757	0.906136	-0.010035	-0.186123	0.685467	0.304712	-0.0537887	-0.684229
25.4559	25.4585	25.5851	25.0871	25.1286	25.0234	24.9934	24.8367	25.2212	24.9687	24.9079	25.2212	25.1196	24.8803	25.2117	25.0613	24.6217	25.0412	24.9199	25.2482	24.6079	24.8954	24.5071	24.8421	S	2					+	1	4.3e-05	195.83	125.43	146.79	-0.33599	38	1.75953	0.150132	0.401085	2.96494	1.23626	0.273156	0.316898	2.20256	1.36836	0.103994	0.328435	1.94497
25.0578	25.067	25.1174	24.7211	24.7926	24.8361	24.6804	24.4636	24.8211	24.5148	24.4862	24.7531	24.6757	24.2936	24.757	24.6142	24.0242	24.4748	24.5135	24.7949	24.2744	24.5656	24.1559	24.512	S	2					+	1	9.21e-83	388.46	340.44	361.92	0.098978	164	1.28238	0.181241	0.297679	2.20125	1.50829	0.242941	0.347072	2.62714	1.60752	0.0742553	0.4057	2.2939
25.0031	25.0339	24.9373	24.9779	24.9167	24.9821	24.9628	24.8808	24.8311	24.8761	24.8749	24.8037	25.0345	24.6927	25.0818	24.9533	24.8917	24.9985	24.9592	24.9754	24.732	24.8183	24.5626	24.8293	S	2					+	0.999916	2.3e-24	301.45	260.72	220.99	-0.76063	2694	0.860965	0.289094	0.0524592	1.23064	2.71267	0.113864	0.141587	4.00813	0.2122	0.69612	0.0474825	0.365794
25.1549	25.1144	25.0321	24.9071	24.9161	25.0144	24.9065	24.7082	24.9742	24.8296	24.8413	24.8918	24.9532	24.581	24.9746	24.7329	24.4202	24.7307	24.7758	24.9885	24.4295	24.6615	24.3905	24.7559	S	3					+	1	8.14e-06	180.1	165.17	107.34	-0.12358	413	1.01454	0.238619	0.165854	1.72244	1.40941	0.254458	0.167933	2.3288	1.16833	0.141438	0.241762	1.61847
25.1549	25.1144	25.0321	24.9071	24.9161	25.0144	24.9065	24.7082	24.9742	24.8296	24.8413	24.8918	24.9532	24.581	24.9746	24.7329	24.4202	24.7307	24.7758	24.9885	24.4295	24.6615	24.3905	24.7559	S	3					+	1	3.5e-06	197.15	170	107.34	-0.12358	415	1.01454	0.238619	0.165854	1.72244	1.40941	0.254458	0.167933	2.3288	1.16833	0.141438	0.241762	1.61847
25.6362	25.6397	25.6004	25.4013	25.3932	25.4109	25.2808	25.0618	25.3869	25.2845	25.2097	25.3586	25.6539	25.3278	25.6594	25.584	24.8759	25.1157	25.2097	25.4	24.1916	24.6657	24.296	24.6269	T	2					+	1	0.000126842	133.81	77.549	87.298	-0.90481	121	1.54931	0.158477	0.282734	2.56294	2.01915	0.194749	0.259462	3.3439	0.0475223	0.924381	0.0131154	0.0956219
25.0687	24.9573	24.9094	24.9055	24.9579	24.9206	24.9264	24.7857	24.8383	24.967	24.9537	24.9154	24.8847	24.8194	25.0082	24.9256	24.8179	24.8443	24.814	24.8997	24.714	24.7891	24.671	24.8711	S	4					+	1	7.57e-55	319.32	298.66	298.81	-0.20117	100	0.538139	0.451619	0.062602	0.95003	0.379623	0.624051	0.0416136	0.742012	0.408308	0.492427	0.0507364	0.531351
25.0815	25.0929	24.9924	25.0069	24.9262	24.9892	24.9973	24.8614	24.9088	24.94	24.9163	24.903	24.9933	24.6272	24.9037	24.8703	24.847	24.9979	24.9797	25.0198	24.7228	24.8119	24.6941	24.8335	S	3					+	0.992558	0.00132976	104.7	82.459	101.2	0.074878	2731	1.30531	0.178332	0.0998788	1.89583	2.48372	0.141527	0.126365	3.59807	1.25345	0.123871	0.194769	1.58413
25.4951	25.4778	25.512	25.3891	25.2812	25.2505	25.239	25.1446	25.2795	25.243	25.1727	25.1824	25.2033	24.9316	25.3157	25.2192	25.1616	25.3334	25.292	25.3772	25.1546	25.3126	25.0272	25.2734	S	2					+	0.99999	7.87e-11	257.09	221.18	221.95	0.31543	711	3.00063	0.0578408	0.239704	4.59188	3.2618	0.0708351	0.249115	5.46014	1.87363	0.0519178	0.301051	2.36086
24.6009	24.6027	24.6022	24.5228	24.5485	24.5023	24.5271	24.4161	24.4083	24.5122	24.484	24.4331	24.6705	24.3594	24.5699	24.5452	24.3674	24.4937	24.4604	24.5236	24.2936	24.4453	24.2579	24.4811	S	3					+	1	0.000331196	129.88	84.719	56.225	0.030944	394	1.26197	0.184676	0.0836396	1.77517	2.13986	0.180348	0.122747	3.13829	0.280801	0.615383	0.0458946	0.423099
25.0702	24.9972	25.0615	24.6996	24.7625	24.723	24.5982	24.4181	24.7565	24.58	24.5131	24.7699	24.4618	24.2898	24.7055	24.5202	24.0092	24.3712	24.3918	24.695	24.3179	24.5442	24.1953	24.4827	S	3			+		+	1	1.22e-11	242.43	201.91	171.56	0.37594	445	1.52953	0.159632	0.331703	2.57616	1.50044	0.24335	0.302269	2.59106	2.03798	0.0427169	0.462823	2.83883
24.4166	24.2687	24.3596	24.252	24.2329	24.2881	24.2241	24.038	24.2207	24.2865	24.2082	24.2091	24.2593	24.0428	24.2726	24.1884	23.9681	24.1681	24.1725	24.346	23.9278	24.0035	23.7827	24.025	S	4					+	1	4.73e-05	168	85.295	165.49	0.038457	277	0.986651	0.246895	0.128464	1.62903	1.13123	0.289342	0.093123	1.81215	1.05824	0.167668	0.133486	1.25833
25.0289	24.9444	25.1123	24.8331	24.8796	24.8801	24.813	24.78	24.8195	24.8682	24.8578	24.9209	24.923	24.5789	24.7584	24.7481	24.5593	24.792	24.6632	24.8724	24.6588	24.8303	24.6664	24.758	T	2					+	0.999417	1e-84	391.93	301.14	391.93	-0.44519	221	1.14678	0.20694	0.141501	1.84552	0.907056	0.355426	0.113095	1.58106	1.31381	0.113049	0.227575	1.71322
25.0303	24.9722	24.8687	24.8339	24.84	24.8733	24.8152	24.7937	24.8875	24.8812	24.9643	24.8278	24.6189	24.1973	24.5801	24.5722	24.5844	24.8232	24.7761	24.8227	24.3716	24.5459	24.3417	24.5508	S	2			+		+	1	8.08e-14	258.65	214.97	176.99	-0.64996	778	1.01712	0.238054	0.0957179	1.58123	0.280253	0.705633	0.0360827	0.584625	2.14389	0.0374882	0.434152	2.90621
24.9215	24.8189	24.7073	24.6323	24.6751	24.6742	24.5612	24.3866	24.6505	24.6095	24.4682	24.607	24.6102	24.2178	24.6631	24.5593	24.137	24.4787	24.5257	24.6973	24.1679	24.4521	24.3733	24.4163	S	3					+	1	2.93e-05	145.17	101.17	60.91	0.10531	672	1.09705	0.217496	0.195695	1.86423	1.32487	0.263868	0.186178	2.23894	1.13386	0.149069	0.257376	1.61388
24.8696	24.7787	24.8041	24.6712	24.7221	24.7494	24.6645	24.4798	24.6677	24.5213	24.4974	24.5904	24.2933	24.1414	24.5892	24.3915	24.3929	24.5908	24.5729	24.7331	24.4275	24.5923	24.2798	24.5676	S	2			+		+	1	3.74e-05	192.44	147.69	120.06	0.25697	698	0.871712	0.285009	0.126956	1.48707	2.02705	0.193032	0.211715	3.27682	2.22936	0.0342468	0.427056	2.98374
23.9607	23.9189	23.971	23.8554	23.9234	23.8687	23.8391	23.7384	23.8246	23.8959	23.8565	23.8718	23.854	23.4823	23.8582	23.6992	23.4246	23.699	23.5756	23.7588	23.5562	23.7104	23.4554	23.6877	S	2					+	0.999881	2.73e-05	182.71	125.8	153.1	0.12999	466	0.911	0.270708	0.0841045	1.42956	1.11235	0.292598	0.0643086	1.67047	1.15447	0.144754	0.203063	1.52755
24.8293	24.8313	24.762	24.6792	24.8209	24.6504	24.6279	24.9861	24.5221	24.9159	24.8576	24.7493	24.8839	24.7658	24.8368	24.7026	24.78	24.8028	24.8563	24.756	24.4842	24.334	24.3684	24.4452	S	2					+	1	6.58e-30	272.54	217.86	176.25	-0.35215	3	0.0153707	0.978397	0.00413275	0.0401536	0.0531837	0.936704	0.0142126	0.13896	0.156149	0.766177	-0.0218349	-0.231623
25.9014	26.3452	26.3426	26.058	26.1209	25.8693	25.746	25.3955	25.7411	25.5667	25.1733	25.8534	26.0678	25.3538	26.1454	25.6407	25.5844	25.7827	25.6961	25.9931	22.7968	24.444	23.5019	24.6292	T	3					+	1	0.00310359	121.5	73.899	48.004	-0.38731	147	1.05224	0.228805	0.378911	1.90749	1.68841	0.230133	0.578191	2.98941	0.832976	0.239771	0.359879	1.40168
25.0005	24.9532	24.9105	24.8533	24.8859	24.8052	24.8629	24.7263	24.7704	24.8405	24.84	24.8504	24.8624	24.7021	24.8912	24.8142	24.7299	24.8525	24.8261	24.9062	24.6169	24.7292	24.5345	24.7382	S	3					+	1	2.96e-07	244.94	163.68	138.39	-0.32265	619	1.2178	0.193221	0.10932	1.84092	1.54119	0.240246	0.104047	2.32911	1.12357	0.151477	0.111904	1.20683
25.1113	25.1235	25.3839	25.0183	24.7638	24.9931	24.7428	24.7271	24.96	24.8547	24.4818	24.7578	24.4564	23.8102	24.3416	24.2214	24.3674	24.694	24.6449	25.0536	24.3148	24.3075	24.2621	24.1326	S	3			+		+	0.999994	0.000457204	132.44	78.37	90.629	-0.09502	486	1.89825	0.147999	0.352519	3.1374	1.65489	0.232894	0.395656	2.87804	2.97911	0.0140641	0.951813	4.71536
25.1113	25.1304	25.3839	25.0183	24.7638	25.0035	24.7428	24.7271	24.96	24.8531	24.4818	24.7578	24.4564	23.7903	24.3416	24.2214	24.3674	24.6914	24.6449	25.0536	24.3148	24.2983	24.2621	24.1326	S	2			+		+	0.999997	0.000457204	130.65	92.351	114.76	-0.090274	484	1.8674	0.148772	0.351642	3.08997	1.66732	0.232791	0.39779	2.89872	2.93954	0.0148863	0.958507	4.65635
23.4866	23.4123	23.3432	23.3961	23.5725	23.4628	23.5476	23.497	23.4605	23.5089	23.5266	23.5461	23.7274	23.7365	23.7866	23.7008	23.6357	23.6729	23.6198	23.5995	22.7888	22.9185	22.8559	23.0136	S	2			+	+	+	1	1.48e-10	248.15	174.99	152.54	0.26859	73	1.54235	0.159484	-0.110404	-2.18418	1.5633	0.239303	-0.100965	-2.34142	4.10619	0.00255501	-0.328252	-4.3616
25.0754	24.9805	25.024	24.8861	24.8985	24.9078	24.7856	24.7468	24.8872	24.8897	24.8894	24.9046	24.6073	24.5509	24.7605	24.6132	24.7425	24.8835	24.8287	24.961	24.652	24.657	24.5936	24.7777	S	3			+		+	1	1.17e-172	458.44	399.19	212.76	-0.56734	594	1.4805	0.162379	0.15682	2.27574	1.30266	0.266666	0.0987873	2.0313	3.00203	0.0135623	0.358522	3.5582
24.9079	24.7818	24.9222	24.6752	24.7921	24.7892	24.7123	24.6633	24.7533	24.7212	24.7248	24.6951	23.1191	22.8189	23.1754	23.176	24.31	24.5873	24.4621	24.6242	24.3238	24.3658	24.2625	24.5081	S	3			+		+	0.957835	3.7e-62	334.37	280.13	242.63	0.40485	22	0.587942	0.420645	0.0825	1.05701	0.825891	0.389717	0.0981674	1.45055	5.56372	0.000304242	1.74943	12.1419
25.5825	25.6847	25.6344	25.4211	25.366	25.4117	25.2946	25.0776	25.3927	25.279	25.1554	25.31	25.6872	25.2484	25.7324	25.6424	24.9201	25.1427	25.2076	25.4092	24.0638	24.5563	23.9086	24.39	T	3					+	0.937973	0.00131058	126.07	74.118	100.48	0.074104	105	1.69558	0.153825	0.293201	2.78006	2.11313	0.181591	0.296397	3.54068	0.00825237	0.985431	0.0030756	0.0185602
25.3991	25.3901	25.3246	25.2953	25.396	25.3583	25.3605	25.2985	25.3197	25.3595	25.3934	25.3077	25.3476	25.237	25.4484	25.4045	25.258	25.3658	25.3381	25.3757	24.9028	24.9159	24.6915	24.9559	S	2					+	0.999988	0.000117508	192.6	164.02	109.11	-0.48189	97	0.0108232	0.985126	-0.00103951	-0.023461	0.0815118	0.903651	0.00720167	0.179128	0.0474709	0.924381	-0.00708771	-0.0763296
25.0695	25.0531	25.0934	24.8559	24.8824	24.9327	24.8119	24.6315	24.8765	24.7701	24.7304	24.8399	24.8789	24.4555	24.8774	24.7684	24.5059	24.769	24.7554	24.9428	24.3701	24.6461	24.3287	24.6367	S	3					+	1	2.63e-05	203.93	166.41	65.511	0.058162	717	1.25901	0.185262	0.20339	2.08405	1.80985	0.21648	0.213767	2.96114	1.27111	0.120631	0.272926	1.76602
24.9655	24.9148	24.905	24.6678	24.6791	24.7346	24.633	24.3789	24.7502	24.5718	24.5645	24.6636	24.6496	24.285	24.6697	24.5669	24.1283	24.5299	24.5388	24.8072	24.244	24.4689	24.1842	24.4623	T	4					+	1	7.13e-30	240.41	201.67	210.7	-0.47219	1003	1.32924	0.174814	0.256908	2.23471	1.52671	0.242029	0.22575	2.56775	1.55771	0.0796305	0.320521	2.11499
24.8874	24.6525	24.7895	24.5282	24.434	24.4925	24.425	24.3715	24.4618	24.5551	24.5491	24.6472	24.5952	24.4036	24.5218	24.5594	24.3023	24.5216	24.4511	24.511	24.2216	24.3576	24.2026	24.364	S	3					+	1	6.85e-27	297.23	254.91	268.65	-0.029909	39	1.86215	0.148772	0.283646	3.00636	0.942312	0.343532	0.161085	1.6867	1.14675	0.14644	0.194417	1.501
25.8517	25.9374	25.8797	25.696	25.6236	25.6907	25.5558	25.3427	25.6234	25.5501	25.4396	25.579	25.9399	25.5792	25.9935	25.8959	25.3658	25.4232	25.5018	25.7375	24.1145	24.6889	24.1658	24.5345	T	2					+	0.991726	0.00115091	140.83	72.819	128.36	0.32851	106	1.70509	0.153116	0.288027	2.78789	2.39942	0.151046	0.29318	4.01267	0.0353557	0.941388	-0.0108972	-0.0740702
24.7599	24.6399	24.701	24.5247	24.6581	24.6116	24.5189	24.4478	24.5345	24.5651	24.5486	24.6496	24.1574	24.2595	24.4901	24.2647	24.5232	24.6582	24.6617	24.7902	24.4903	24.4179	24.2257	24.4594	S	3			+		+	0.999994	4.84e-17	223.36	158.69	214.94	0.35532	94	0.683134	0.36734	0.0972648	1.2033	0.704981	0.446843	0.0819187	1.26412	2.24982	0.0334296	0.363465	2.86219
24.5469	24.502	24.5082	24.568	24.5391	24.3455	24.4721	24.5364	24.3303	24.5147	24.5356	24.5236	24.5236	24.5589	24.5561	24.4702	24.8168	24.7509	24.7215	24.5807	24.5966	24.688	24.5891	24.7061	S	2					+	0.999988	2.99e-06	218.58	182.33	205.26	-0.006562	27	0.564887	0.435329	0.0579944	0.966936	0.491197	0.549883	0.0552187	0.927142	0.0553565	0.912311	0.00407887	0.0612337
26.064	25.9039	26.593	25.4991	25.4665	25.5108	24.9947	24.8326	25.4952	24.8694	24.4362	25.5673	24.5031	24.4924	25.2168	24.697	24.2472	24.8937	24.5772	25.6706	25.0511	25.4629	24.3162	25.0459	S	3			+		+	1	1.14e-20	280.7	207.31	226.71	0.74093	231	1.55075	0.158393	0.813848	2.76088	1.40569	0.254458	0.922992	2.56496	2.41017	0.0283612	1.28768	3.97913
26.175	26.1184	26.4383	26.0173	26.0029	25.8972	25.7905	25.7865	26.0035	25.9679	25.9228	26.0624	25.6571	25.4479	25.7303	25.5225	25.5373	25.7828	25.6287	25.9572	25.8006	25.9729	25.5813	25.865	S	3			+		+	1	4.26e-28	223.44	202.44	94.08	0.51406	267	1.6605	0.154974	0.317997	2.75417	1.0918	0.29904	0.19811	1.92652	2.78899	0.0179619	0.59782	3.96302
25.2714	25.1895	25.2379	25.0569	25.0671	25.0713	24.9878	24.8674	25.0613	24.9755	24.9672	25.0113	24.9407	24.6831	25.0388	24.8909	24.7458	25.0166	24.9812	25.1753	24.7743	24.9452	24.6573	24.9024	S	2					+	1	1.3e-31	246.63	213.88	89.029	0.83108	1014	1.53064	0.159632	0.190522	2.41133	1.93271	0.207151	0.185093	3.08275	1.83511	0.0546057	0.30056	2.32589
24.8445	24.7859	24.7804	24.5456	24.5533	24.6126	24.5079	24.2476	24.6252	24.4427	24.4374	24.5352	24.5255	24.1323	24.5334	24.4711	23.9964	24.4055	24.421	24.6725	24.1139	24.3692	24.0628	24.3202	S	2					+	1	1.3e-31	246.63	213.88	89.029	0.83108	1014	1.32325	0.175533	0.258775	2.22821	1.54907	0.239772	0.228998	2.60345	1.49874	0.0866263	0.323539	2.06408
24.7243	24.6396	25.0024	24.4304	24.5289	24.4918	24.306	24.2149	24.4726	24.2703	24.1714	24.4785	24.0293	23.9086	24.3778	24.1576	23.9243	24.3018	24.0721	24.5032	24.1886	24.3221	23.8076	24.2107	S	3			+		+	0.999776	4.95e-82	333.87	309.95	190.24	0.21174	203	1.1776	0.199946	0.313764	2.06261	1.32718	0.263812	0.350961	2.35261	2.01761	0.0435097	0.580815	2.96528
24.8801	24.837	24.7122	24.7399	24.7774	24.7952	24.7727	24.7516	24.7273	24.8394	24.8821	24.6966	25.0727	24.8385	24.9426	25.0169	24.6445	24.7737	24.8309	24.7756	24.4398	24.5101	24.4248	24.607	S	4					+	1	5.59e-09	241.83	215.71	209.25	0.025028	156	0.17286	0.781199	0.0181026	0.343968	0.0347026	0.957205	0.00597334	0.0881958	1.46438	0.0907231	-0.17536	-1.67084
24.8096	24.7691	24.7192	24.7059	24.7826	24.7076	24.7247	24.6263	24.6324	24.7547	24.7484	24.7019	24.7837	24.6037	24.8243	24.7838	24.6025	24.7403	24.6357	24.7017	23.8202	23.8972	23.7529	23.9946	S	2					+	1	5.33e-72	375.49	293.07	291.06	0.18347	677	0.45627	0.510329	0.0406694	0.780673	0.518919	0.534941	0.0416193	0.92013	0.0127332	0.978597	0.00206852	0.0216754
25.0215	25.0467	25.2118	24.7138	24.8305	24.768	24.6105	24.4359	24.7877	24.5028	24.3934	24.796	24.6881	24.3317	24.8362	24.5818	23.9788	24.418	24.3593	24.7306	24.1824	24.571	24.0582	24.4654	S	2					+	1	5.35e-05	174.87	9.6945	174.87	0.28197	153	1.31757	0.176633	0.337259	2.27489	1.39283	0.254576	0.378463	2.46276	1.40141	0.0993979	0.389006	2.0558
24.3526	24.3267	24.2603	24.2398	24.2768	24.2926	24.2823	24.1578	24.1132	24.1632	24.1364	24.1488	24.3094	23.9778	24.2976	24.1766	24.1163	24.2741	24.2609	24.3463	24.0519	24.1853	23.9847	24.1677	S	2					+	0.999629	0.00517535	141.88	125.04	141.88	-0.26806	541	0.46183	0.50597	0.0424652	0.794473	2.76636	0.108253	0.154447	4.16641	0.607599	0.347526	0.104519	0.855917
24.8596	24.8614	24.959	24.5087	24.6363	24.5317	24.4844	24.3381	24.5777	24.4309	24.273	24.6292	24.5449	24.259	24.7114	24.5802	24.0957	24.4162	24.3538	24.5742	24.0734	24.3778	23.9627	24.2911	S	2					+	0.999833	0.000735152	161.44	46.948	139.32	-0.21605	1679	1.37128	0.168908	0.299542	2.32751	1.3377	0.262492	0.319453	2.35554	1.02806	0.175865	0.273274	1.53538
24.6374	24.623	24.6349	24.5873	24.5397	24.3865	24.4015	24.2269	24.4942	24.3712	24.3606	24.4205	24.1955	24.1891	24.43	24.2636	24.4674	24.6113	24.5301	24.6856	23.9926	24.1788	23.9876	24.164	S	2			+		+	0.999988	1.2e-85	370.86	287.66	278.2	-0.27342	106	1.92742	0.146945	0.232011	3.01236	3.17076	0.0764968	0.209028	5.1145	3.0654	0.0122942	0.351149	3.58639
24.8778	24.7643	24.8103	24.5778	24.6078	24.616	24.5223	24.4433	24.5648	24.647	24.6339	24.616	24.6141	24.3339	24.6582	24.5867	24.3698	24.5647	24.5294	24.6977	24.3794	24.5137	24.2647	24.5417	S	2					+	1	2.23e-05	200.68	119.52	199.4	0.054777	343	1.48516	0.162367	0.21018	2.38693	1.11128	0.292598	0.142104	1.89279	1.12598	0.150915	0.209306	1.5181
24.565	24.5512	24.5337	24.2879	24.3214	24.3756	24.3045	24.0523	24.3538	24.1425	24.1109	24.2674	24.2972	23.8992	24.3518	24.2179	23.7314	24.0722	24.1061	24.3395	23.8757	24.18	23.7962	24.129	S	4					+	0.998672	2.79e-05	178.67	143.74	87.083	1.1228	14	1.19299	0.197601	0.22095	2.01701	1.65752	0.232894	0.265751	2.79942	1.28825	0.117284	0.292881	1.81453
24.3708	24.3319	24.2037	24.0555	24.1926	24.1497	24.1831	23.8432	24.27	24.0404	23.8466	24.1261	23.8456	23.7844	24.2225	24.0522	23.5601	23.9078	24.0243	24.2315	23.7519	23.8854	23.5841	23.817	S	3					+	1	4.99e-08	168.61	107.45	158.11	0.11348	381	0.647371	0.386174	0.148346	1.21853	0.731128	0.432888	0.169735	1.39245	1.12505	0.151191	0.264326	1.61648
24.9377	24.9771	24.9885	24.5824	24.5939	24.7022	24.4602	24.3685	24.7963	24.3863	24.4041	24.5604	24.5182	23.9644	24.5905	24.5559	23.6869	24.3299	24.2762	24.533	23.8743	24.2387	23.8718	24.1826	S	2					+	0.986919	2.24e-26	301.95	254.97	136.17	2.2037	99	1.505	0.160875	0.340225	2.54664	1.31245	0.264571	0.334662	2.32404	1.40207	0.0993483	0.464184	2.13064
24.9936	25.0479	25.17	24.6699	24.7027	24.6175	24.4732	24.2785	24.8058	24.4552	24.3664	24.8491	24.2885	24.1086	24.6419	24.38	23.864	24.2802	24.2191	24.5749	24.2023	24.4684	23.9958	24.325	S	2			+		+	1	1.44e-104	407.55	348.79	306.37	0.95923	96	1.72954	0.15185	0.452375	2.94842	1.13457	0.288953	0.351214	2.06145	2.14573	0.0374678	0.615622	3.16197
25.1055	25.1126	25.333	24.784	24.8808	24.8813	24.6234	24.3945	24.9649	24.4013	24.3386	24.7765	24.177	24.0655	24.6737	24.3494	23.7689	24.2767	24.2474	24.8085	24.3013	24.6571	24.075	24.47	S	3			+		+	1	3.45e-22	117.2	91.482	116	0.39407	2	1.26661	0.18367	0.388805	2.22484	1.31247	0.264571	0.463458	2.36192	2.34185	0.0303545	0.767363	3.5706
24.9276	24.8796	25.0211	24.6189	24.6543	24.7262	24.4774	24.32	24.7259	24.4562	24.3706	24.599	24.2692	24.0125	24.7153	24.3931	24.0566	24.3921	24.3327	24.7483	24.1425	24.3692	23.7874	24.2475	T	2					+	0.999809	5.79e-07	206.27	168.95	206.27	-0.35808	77	1.349	0.171939	0.317344	2.30806	1.49543	0.24416	0.323881	2.59582	1.63878	0.0714111	0.514277	2.44732
24.1689	24.0505	24.1359	23.9463	24.0578	24.0478	23.9884	23.9027	24.0102	23.9795	24.002	23.9831	22.382	22.0293	22.467	22.3373	23.5756	23.8427	23.7375	23.9202	23.5926	23.6602	23.5375	23.7629	T	4			+		+	0.888356	3.7e-62	334.37	280.13	260.57	-0.064534	21	0.586351	0.421928	0.0762267	1.04187	0.808462	0.396929	0.0816979	1.39411	5.49501	0.000328558	1.77147	11.9502
24.8008	24.777	24.7094	24.6982	24.6851	24.7058	24.747	24.5607	24.6111	24.6078	24.6169	24.5877	24.6737	24.3319	24.7269	24.5862	24.5073	24.6485	24.5712	24.715	24.8794	25.0277	24.8036	24.9928	S	2					+	0.999672	4.5e-07	232.17	141.9	196.11	0.55316	456	0.743281	0.33753	0.0716801	1.20865	2.78722	0.106768	0.140469	4.10477	0.931922	0.205567	0.166672	1.26536
23.9756	23.9645	24.0702	23.9098	23.9134	23.8808	23.905	23.8467	23.9257	23.8801	23.7427	23.7839	23.8147	23.6528	23.8904	23.8575	23.4791	23.6122	23.5291	23.5829	23.6632	23.8088	23.6262	23.8296	S	2				+	+	1	3.39e-104	397.32	344.93	397.32	0.56903	5731	1.36867	0.169162	0.0935693	1.92898	1.46761	0.247675	0.14694	2.36694	1.52132	0.0839818	0.176164	1.71068
24.3915	24.4705	24.2366	24.051	24.0287	24.2743	24.0901	23.7865	24.1507	23.798	23.713	23.9378	24.0745	23.6324	24.1641	24.1787	23.0673	23.5287	23.7203	23.9967	23.1418	23.2862	23.1737	23.2256	S	3					+	1	0.0001944	140.24	78.881	91.961	0.083676	181	0.897669	0.275208	0.242532	1.63029	1.57035	0.239303	0.387556	2.74136	0.874215	0.224745	0.27497	1.38029
24.3915	24.4705	24.2366	24.051	24.0287	24.2743	24.0901	23.7865	24.1507	23.798	23.713	23.9378	24.0745	23.6324	24.1641	24.1787	23.0673	23.5287	23.7203	23.9967	23.1418	23.2862	23.1737	23.2256	S	3					+	1	0.0001944	140.24	78.881	91.961	0.083676	183	0.897669	0.275208	0.242532	1.63029	1.57035	0.239303	0.387556	2.74136	0.874215	0.224745	0.27497	1.38029
24.4518	24.3967	24.552	24.1427	24.1914	24.1967	24.0833	23.8686	24.236	23.979	23.9549	24.1372	23.6614	23.3486	23.7604	23.6614	23.7056	24.0413	23.9991	24.3073	23.2355	23.6199	23.1139	23.5604	S	4			+		+	0.999968	1.8e-83	396.37	323.45	174.95	-0.18983	93	1.38505	0.16821	0.300812	2.34782	1.51455	0.242941	0.308997	2.61642	3.09949	0.0117335	0.777847	4.69638
24.6866	24.6538	24.8677	24.5069	24.6138	24.4967	24.3532	24.3549	24.6154	24.5112	24.4838	24.635	24.1223	24.1046	24.4708	24.2121	24.3685	24.5736	24.4181	24.6967	24.2995	24.3885	24.0833	24.322	S	3			+		+	1	1.5e-54	253.47	243.75	199.91	0.49969	616	1.21773	0.193221	0.224066	2.05305	0.683552	0.454222	0.117397	1.285	2.15575	0.0370001	0.451283	2.9495
25.2201	25.1885	25.2215	24.8717	24.8782	24.9216	24.7739	24.6087	25.0592	24.6734	24.7043	24.8628	24.7479	24.2836	24.8969	24.814	24.0517	24.6177	24.5836	24.8288	24.2939	24.7429	24.216	24.5712	S	2					+	1	8.27e-69	377.56	306.88	340.06	-0.019429	95	1.62208	0.15621	0.329851	2.70864	1.30357	0.266532	0.300539	2.29571	1.46203	0.0910512	0.439838	2.17545
25.3101	25.42	25.5137	24.9695	25.0984	25.05	24.8649	24.5857	25.1011	24.6593	24.5992	25.0201	24.904	24.4801	25.0897	24.9085	23.9528	24.5187	24.4994	24.9542	24.3708	24.8031	24.2199	24.6748	S	2					+	1	0.00103911	112.15	61.864	79.201	-0.8311	868	1.29049	0.18027	0.403563	2.2656	1.4168	0.253522	0.458396	2.52374	1.39505	0.10026	0.457748	2.11712
25.1913	25.1969	25.2025	24.8279	24.9431	24.9101	24.8306	24.5525	24.7855	24.6217	24.6379	24.8096	24.572	24.1561	24.7009	24.5391	24.2233	24.5467	24.5593	24.9317	24.3873	24.6841	24.2105	24.62	S	2			+		+	0.999466	9.25e-05	160.16	121.44	126.39	0.11593	186	1.21919	0.193086	0.295573	2.11114	2.01934	0.194749	0.390943	3.4691	2.19908	0.0352504	0.61258	3.22614
24.6032	24.5571	24.5403	24.4533	24.4571	24.4604	24.4666	24.3511	24.3942	24.4691	24.4014	24.4152	24.4498	24.1984	24.523	24.3968	24.3823	24.494	24.4427	24.5684	24.2807	24.3818	24.1856	24.3923	S	3					+	1	2.08e-89	392.88	358.43	54.637	1.1708	83	1.3347	0.174229	0.104639	1.94594	1.79741	0.216816	0.118443	2.69502	0.986427	0.188083	0.146479	1.2529
25.1708	25.1044	25.564	24.6946	24.7191	24.7184	24.3695	24.1189	24.8095	24.104	23.8635	24.7267	23.7739	23.758	24.5164	24.024	23.5522	24.1344	23.9772	24.8059	24.1163	24.5934	23.5834	24.2605	S	4			+		+	1	6.94e-37	296.13	205.05	136.63	0.012033	563	1.52378	0.159739	0.651993	2.69051	1.38417	0.256047	0.757547	2.51718	2.36102	0.0295321	1.11539	3.82497
25.2391	25.2115	25.1558	25.0763	25.0691	25.1382	25.0749	24.9166	25.0556	25.0224	25.022	24.9898	25.1631	24.8708	25.2381	25.0783	24.8804	25.0344	25.007	25.1611	24.8471	24.9937	24.7505	25.0611	S	3					+	0.999999	5.94e-11	249.15	220.1	216.34	0.47203	233	1.06033	0.226381	0.120978	1.69938	2.07989	0.1843	0.148245	3.17661	0.42427	0.478558	0.0831213	0.650974
24.7839	24.7436	24.7977	24.5183	24.5984	24.6113	24.5188	24.272	24.6048	24.3521	24.2922	24.4992	24.1492	24.0388	24.5693	24.2259	24.0611	24.3485	24.3406	24.6776	24.2701	24.4178	23.9546	24.3703	S	4			+		+	0.999669	4.33e-05	175.21	140.46	88.552	1.245	257	1.07094	0.224135	0.21075	1.84482	1.53173	0.241549	0.273835	2.61854	1.90774	0.0497045	0.46509	2.69777
25.5444	25.5473	25.4736	25.3714	25.3469	25.2327	25.3206	25.156	25.2682	25.2995	25.2076	25.3287	25.3495	25.1435	25.4002	25.2226	25.196	25.3184	25.3361	25.4476	25.0062	25.189	24.977	25.2194	S	3					+	0.999966	2.56e-17	282.26	215.51	216.26	0.91702	1163	1.98098	0.142935	0.220146	3.05917	2.27978	0.163819	0.208196	3.65005	1.54239	0.0813677	0.205238	1.82713
25.1076	25.145	25.3952	24.8768	25.0146	24.922	24.909	24.6988	24.9891	24.6616	24.4495	24.9131	23.3788	23.137	23.5725	23.4901	23.9656	24.2584	24.3131	24.5873	24.4237	24.7606	24.3434	24.6607	S	3			+		+	1	4.34e-05	185.99	142.48	134.25	-0.33365	5110	1.00705	0.240469	0.245043	1.78428	1.22873	0.275159	0.377825	2.21179	4.73714	0.00100355	1.73657	9.49948
24.394	24.2882	24.4126	24.0934	24.1127	24.1949	24.0071	23.9176	24.2161	24.071	24.0537	24.1519	24.0856	23.7587	24.0878	23.9984	23.5602	23.9699	23.8846	24.1235	23.6866	23.8773	23.6785	23.925	S	2					+	0.999792	3.25e-61	349.47	287.18	315.05	-0.52223	323	1.341	0.173307	0.238976	2.23316	1.10172	0.295824	0.173891	1.91873	1.59108	0.07583	0.314422	2.13516
24.6293	24.5577	24.5252	24.4742	24.4763	24.4099	24.4454	24.2943	24.401	24.3911	24.3773	24.4074	24.2623	24.1744	24.3925	24.3281	24.3705	24.4219	24.381	24.4546	24.0893	24.3036	24.1372	24.3184	S	2			+		+	0.999984	1.34e-96	396.56	353.77	340.9	0.27874	730	1.4653	0.162379	0.140133	2.21223	2.43186	0.14789	0.152413	3.67677	2.39989	0.0285515	0.257276	2.63978
25.1499	25.2597	25.3695	24.8244	24.7876	24.712	24.6001	24.2026	24.8389	24.407	24.2239	24.8583	24.5844	24.1362	24.7438	24.444	23.9099	24.3739	24.391	24.7698	23.9502	24.4703	23.8247	24.4211	S	4			+		+	1	2.26e-73	287.54	238.51	202.34	-0.06127	89	1.77332	0.150132	0.575323	3.06893	1.55307	0.239303	0.568809	2.7656	2.07621	0.0406662	0.673788	3.12903
23.9909	23.963	23.8076	23.5756	23.732	23.745	23.737	23.4844	23.7817	23.5447	23.523	23.5078	23.5826	23.3382	23.8176	23.9941	23.1503	23.486	23.4923	23.582	23.2641	23.513	23.2048	23.4602	S	2					+	1	8.27e-69	377.56	306.88	340.06	-0.019429	95	0.672946	0.372636	0.15964	1.26308	1.11219	0.292598	0.24496	1.98633	0.385175	0.512488	0.15112	0.712599
24.2597	24.1919	24.2495	23.97	24.0503	24.0747	23.9574	23.7392	24.0675	23.9522	23.886	24.0091	23.9262	23.6237	23.9988	23.9209	23.5759	23.8233	23.8193	24.097	23.6224	23.8919	23.6428	23.8628	S	3					+	1	2.14e-36	268.65	251.88	256.7	-0.00011112	506	1.08395	0.220916	0.212401	1.86369	1.28842	0.267542	0.189102	2.19202	1.50839	0.085478	0.30041	2.03256
24.8183	24.8707	24.9066	24.616	24.6238	24.5469	24.4767	24.2847	24.5614	24.4611	24.4017	24.6601	24.7769	24.5266	24.8268	24.7062	24.0869	24.2791	24.2955	24.5021	23.5005	23.915	23.4318	23.8224	T	2					+	0.996929	0.000652116	149.33	101.51	125.7	0.22163	141	1.77701	0.150132	0.319924	2.92529	1.76671	0.21806	0.281802	2.97953	0.457146	0.451526	0.0937591	0.705124
24.7074	24.7574	24.8637	24.4412	24.5472	24.3926	24.3248	24.0973	24.5228	24.2495	24.1553	24.5582	24.1366	24.0342	24.4627	24.268	23.4781	23.7817	23.7197	24.0362	23.9499	24.2831	23.856	24.2177	S	2			+	+	+	0.999772	2.04e-05	226.53	164.26	190.78	0.32608	94	1.4574	0.163051	0.35195	2.48506	1.26804	0.269284	0.320959	2.25175	1.95623	0.046853	0.467069	2.7544
23.5368	23.4794	23.6121	23.1274	23.1416	23.2852	23.0965	22.9117	23.3577	23.0646	23.0168	23.2635	23.2244	22.762	23.2086	23.1954	22.4406	22.9807	22.9125	23.1914	22.6628	22.9714	22.6184	22.9311	S	2					+	1	3.6e-83	354.42	336.92	202.6	0.86825	385	1.3318	0.174742	0.330175	2.2913	1.00961	0.320526	0.263266	1.8451	1.15427	0.144772	0.341319	1.74328
24.3953	24.5063	24.591	24.1211	24.1309	24.0616	24.0287	23.7105	24.1777	23.8397	23.6771	24.1706	24.0394	23.7108	24.1793	23.9419	23.5061	23.8348	23.8584	24.1811	23.5615	23.9228	23.3834	23.8341	S	3					+	1	4.82e-05	159.44	79.459	102.73	-0.74683	73	1.64066	0.156161	0.420483	2.79553	1.45611	0.248668	0.437138	2.57963	1.65659	0.069579	0.435555	2.38401
25.3394	25.3659	25.2659	25.1975	25.0878	25.181	25.0524	24.865	25.1646	25.0114	24.9787	25.0355	25.4208	25.07	25.4733	25.3642	24.7958	25.0359	25.0883	25.2231	23.7513	24.1919	23.6787	24.1102	T	3					+	0.999908	0.00343463	128.81	64.77	99.568	0.4087	99	1.73785	0.151211	0.245588	2.7778	2.33655	0.162357	0.24462	3.82214	0.156474	0.765914	-0.0399036	-0.288191
24.7163	24.4724	24.7644	24.4119	24.4248	24.459	24.2983	24.3149	24.3389	24.4441	24.4253	24.4872	24.168	24.0992	24.3386	24.2061	24.313	24.4954	24.3351	24.5875	24.3164	24.3309	24.0897	24.2975	S	2			+		+	1	1.18e-42	276.15	215.78	267.07	-0.83685	80	1.18799	0.198621	0.216967	2.00633	0.914699	0.35256	0.167345	1.65362	2.07053	0.0409047	0.38826	2.74191
24.8785	24.9928	25.0982	24.5585	24.6404	24.5892	24.443	24.1432	24.6226	24.2896	24.1811	24.6483	24.5711	24.1095	24.6866	24.552	23.7508	24.1851	24.1467	24.5369	23.9924	24.4073	23.8609	24.2599	S	2					+	0.999985	5.69e-05	165.07	119.07	165.07	0.12119	449	1.41895	0.166154	0.428036	2.46554	1.44472	0.249651	0.446596	2.56443	1.23261	0.127845	0.402201	1.88682
24.7529	24.7866	25.0769	24.4837	24.5753	24.4591	24.2671	24.0821	24.6539	24.1523	24.0224	24.4489	23.5317	23.6337	24.3455	23.8981	23.8518	24.2364	24.0844	24.653	24.1183	24.3721	23.678	24.1802	T	4			+		+	1	6.73e-05	156.14	94.795	84.365	0.77976	1194	1.41217	0.166598	0.429119	2.45584	1.29188	0.267212	0.455653	2.32822	2.25714	0.0331528	0.922805	3.56197
24.497	24.4268	24.4003	24.2872	24.294	24.3	24.271	24.1604	24.3048	24.3139	24.3126	24.2616	24.0346	23.658	24.0206	23.9287	24.0292	24.2476	24.1897	24.2968	23.864	24.0465	23.8546	24.1512	S	2			+		+	0.999915	8.08e-14	258.65	214.97	229	-0.30323	783	1.44318	0.163707	0.146467	2.20481	1.21786	0.276443	0.104559	1.94938	2.62817	0.0220943	0.4923	3.55959
24.6208	24.6575	24.9127	24.2498	24.184	24.2312	24.0206	23.8297	24.3792	23.9748	23.77	24.1975	23.876	23.597	24.1979	24.1019	23.2617	23.6333	23.5581	24.1013	23.7727	24.111	23.5116	23.9638	T	3					+	1	1.52e-05	149.69	105.08	85.457	0.29972	85	1.79343	0.150132	0.543832	3.08988	1.49802	0.2439	0.52986	2.66892	1.88701	0.0511776	0.667027	2.87845
24.3162	24.4047	24.4681	23.8808	23.8655	23.9888	23.7873	23.3701	24.082	23.4407	23.3209	23.917	23.7161	23.1401	23.979	23.6497	22.629	23.2725	23.2996	23.9347	23.1996	23.7607	23.0705	23.5762	S	3					+	1	2.54e-05	210.64	176.85	61.641	0.83671	414	1.46488	0.162379	0.514544	2.56482	1.36226	0.257996	0.577312	2.46081	1.58527	0.0765754	0.646244	2.4804
24.5653	24.5327	24.7251	24.4744	24.5066	24.4146	24.3528	24.3026	24.4929	24.3828	24.299	24.4629	24.022	24.1029	24.4485	24.156	24.3547	24.4505	24.3347	24.5712	24.3005	24.3888	24.0665	24.3014	S	2			+		+	0.999989	9.43e-64	288.61	231.4	279.68	-0.4959	210	1.39044	0.167699	0.180221	2.21623	1.2663	0.269745	0.164959	2.13181	1.97286	0.0460553	0.39202	2.65045
24.4596	24.5391	24.4415	24.3341	24.2836	24.3353	24.2069	24.0536	24.265	24.2795	24.2006	24.2388	24.6673	24.2626	24.6552	24.5743	24.0277	24.1678	24.2387	24.4009	23.1523	23.497	23.1137	23.4211	T	3					+	1	6.61e-05	140.82	109.23	96.103	0.41147	76	1.62145	0.156233	0.223726	2.58698	2.30797	0.162623	0.197601	3.66432	0.410169	0.490792	-0.096272	-0.667105
24.8597	24.834	24.8672	24.5628	24.5327	24.5549	24.5113	24.2849	24.3369	24.3712	24.2475	24.4137	24.188	23.5876	24.0524	24.0012	23.9146	24.1322	24.2026	24.4285	23.8602	24.165	23.8306	24.1884	S	3			+		+	0.999995	0.00170569	128.27	28.252	125.48	0.31652	582	1.74193	0.151211	0.309991	2.8642	2.78151	0.107116	0.438614	4.90432	2.83701	0.0168675	0.823637	4.35244
25.1329	25.0799	25.2289	24.9419	24.8909	24.7684	24.688	24.531	24.916	24.7628	24.6745	24.8857	24.4997	24.4573	24.8291	24.5605	24.636	24.9247	24.7773	25.0815	24.6428	24.747	24.5081	24.7302	S	5			+		+	1	5.62e-13	197.15	179.75	110.38	0.22703	698	2.10174	0.133893	0.376326	3.47533	1.88781	0.207862	0.286142	3.17083	2.59097	0.0230978	0.509248	3.5508
24.7422	24.724	24.7582	24.5104	24.4836	24.4936	24.4364	24.2386	24.5275	24.4811	24.3264	24.4753	24.4998	24.0401	24.5638	24.3269	24.0959	24.3344	24.32	24.6069	23.989	24.3137	23.9449	24.2819	S	4					+	0.999997	5.73e-40	245.04	212.55	184.59	0.043844	1267	1.75932	0.150132	0.270664	2.84323	1.71805	0.227743	0.23112	2.85171	1.3287	0.110117	0.326073	1.90247
24.448	24.4084	24.3594	24.4505	24.5707	24.4427	24.5316	24.6022	24.2527	24.5256	24.5374	24.4486	24.6299	24.5869	24.5576	24.5766	24.7059	24.6496	24.6181	24.4901	24.5388	24.5611	24.5711	24.6107	S	2			+		+	0.999475	0.00048995	179.36	41.099	172.94	0.0069499	220	1.59834	0.156337	-0.12025	-2.28687	0.133409	0.848107	-0.0244865	-0.315974	3.20585	0.0100748	-0.171167	-2.55811
24.0213	23.9497	23.91	23.8763	23.9277	23.8987	23.8499	23.7687	23.8178	23.8585	23.8734	23.8424	23.8735	23.7154	23.9969	23.9053	23.9548	24.0738	24.0115	24.0529	23.5812	23.6828	23.5222	23.7494	S	3					+	1	4.04e-05	188.63	164.8	57.148	0.15861	450	0.836889	0.298127	0.0780835	1.33043	1.46936	0.247675	0.0912819	2.19036	0.44992	0.457122	0.0665526	0.62173
24.0213	23.9497	23.91	23.8763	23.9277	23.8987	23.8499	23.7687	23.8178	23.8585	23.8734	23.8424	23.8735	23.7154	23.9969	23.9053	23.9548	24.0738	24.0115	24.0529	23.5812	23.6828	23.5222	23.7494	S	3					+	1	5.48e-05	135.24	108.57	57.148	0.15861	452	0.836889	0.298127	0.0780835	1.33043	1.46936	0.247675	0.0912819	2.19036	0.44992	0.457122	0.0665526	0.62173
24.4067	24.5378	24.6677	23.9653	24.0038	24.0339	23.7757	23.4593	24.1673	23.5812	23.4592	24.0723	23.9069	23.3622	24.0551	23.9259	22.6698	23.427	23.4562	23.9537	23.2362	23.743	23.0526	23.5694	S	4					+	1	6.05e-10	220.34	203.26	145.52	-0.021873	463	1.53385	0.159632	0.576211	2.68887	1.31223	0.264571	0.574374	2.38101	1.44109	0.0937991	0.581865	2.26206
24.4067	24.5378	24.6677	23.9653	24.0038	24.0339	23.7757	23.4593	24.1673	23.5812	23.4592	24.0723	23.9069	23.3622	24.0551	23.9259	22.6698	23.427	23.4562	23.9537	23.2362	23.743	23.0526	23.5694	S	4					+	1	2.22e-09	182.31	157.72	145.52	-0.021873	465	1.53385	0.159632	0.576211	2.68887	1.31223	0.264571	0.574374	2.38101	1.44109	0.0937991	0.581865	2.26206
24.8332	24.7459	25.0369	24.4048	24.4427	24.4897	24.2422	24.0147	24.53	24.1106	24.0565	24.4394	23.9053	23.7016	24.2689	24.0305	23.6509	24.1237	24.0283	24.5751	23.9735	24.2924	23.6577	24.1199	S	3			+		+	1	2.05e-54	333.44	255.16	59.261	-0.039979	214	1.43934	0.164421	0.457899	2.50743	1.42896	0.251927	0.471098	2.54598	2.33606	0.03057	0.778655	3.57226
24.5506	24.5519	24.8142	24.3172	24.3954	24.3236	24.1633	23.9362	24.4101	24.1024	23.9666	24.3358	23.7505	23.6662	24.2084	23.8386	23.7877	24.0733	23.9857	24.4679	24.0244	24.2553	23.7298	24.1219	S	3			+		+	0.999999	3.46e-05	200.93	163.24	147.28	-0.067181	419	1.3093	0.177868	0.353831	2.27157	1.30672	0.265713	0.354764	2.32297	2.34815	0.0300506	0.692557	3.50762
24.6651	24.6341	24.6496	24.4401	24.374	24.4399	24.3353	24.1289	24.4135	24.2943	24.2719	24.335	24.2573	24.0085	24.4931	24.2693	24.0774	24.2838	24.2188	24.4855	23.9311	24.0829	23.6928	24.1379	T	3					+	0.999764	0.000118556	139.61	109.88	99.991	-0.0039448	919	1.75935	0.150132	0.277707	2.85239	2.33245	0.162357	0.268572	3.86011	1.63743	0.0714734	0.340174	2.22556
24.3367	24.3886	24.5262	24.3069	24.1807	24.0819	24.1208	23.8807	24.1142	23.9535	23.8919	23.9301	24.1979	23.9276	24.3333	24.1932	23.8382	24.0041	24.0129	24.1802	24.8541	25.0269	24.6808	24.9564	S	2					+	0.999994	2.28e-38	306.07	266.64	156.75	-0.056457	217	2.141	0.131834	0.323588	3.47373	3.03495	0.0838269	0.417164	5.4003	1.22362	0.129616	0.226619	1.63641
24.5186	24.5529	24.5299	24.2501	24.3531	24.3514	24.2898	24.0483	24.3517	24.1748	24.1019	24.2569	24.2913	23.905	24.3702	24.3001	23.8542	24.1506	24.1709	24.398	23.9593	24.2238	23.8921	24.1617	S	3					+	1	0.00134509	137.05	35.381	87.001	0.27378	254	1.02939	0.234616	0.202231	1.78165	1.45231	0.248668	0.241586	2.47568	0.995275	0.185499	0.24623	1.46674
24.2676	24.3004	24.2741	24.203	24.2653	24.2369	24.2199	24.1548	24.1802	24.1853	24.1823	24.1331	24.1697	24.0209	24.2527	24.1836	24.103	24.1734	24.1638	24.2267	24.0612	24.1264	23.9422	24.1557	S	2					+	0.999429	7.08e-31	240.41	152.24	194.43	0.070659	141	0.64435	0.387707	0.0420694	0.973116	2.03499	0.190727	0.0910544	2.80847	1.01804	0.178747	0.104523	1.11647
24.6491	24.3983	24.6904	24.3403	24.3602	24.3885	24.2278	24.2434	24.2775	24.3714	24.356	24.4167	24.0599	24.0282	24.2646	24.1299	24.243	24.4234	24.2637	24.5162	24.2512	24.2612	24.0193	24.2275	S	2			+		+	1	1.18e-42	276.15	215.78	267.07	-0.83685	82	1.16332	0.203232	0.214534	1.97118	0.897229	0.358531	0.164099	1.62651	2.09532	0.0398859	0.398849	2.78829
23.436	23.3692	23.6084	23.2966	23.2361	23.405	23.2818	23.1336	23.3184	23.3523	23.1437	23.1822	23.1569	22.7991	23.0051	23.3191	23.1834	23.3195	23.2697	23.256	22.9994	23.0248	22.9612	23.1712	S	4					+	0.998249	9.83e-05	128.76	94.928	128.76	-0.15602	2729	0.957822	0.255502	0.163407	1.64686	1.11108	0.292598	0.178417	1.93612	1.48644	0.0880895	0.357487	2.10381
24.9093	25.1539	25.1785	24.5463	24.5993	24.5322	24.3253	23.8524	24.6911	23.9209	23.983	24.5971	24.2079	23.6758	24.6348	24.2767	22.8721	23.716	23.6152	24.3939	23.606	24.1934	23.1582	23.9711	S	3					+	1	1.17e-38	314.11	276.35	193.63	-0.34127	58	1.49009	0.161731	0.619699	2.6306	1.39462	0.254576	0.648947	2.52239	1.64037	0.0712415	0.74817	2.60693
24.955	25.1988	25.2235	24.592	24.645	24.575	24.3722	23.8981	24.7368	23.9662	24.0304	24.6428	24.2536	23.7185	24.6869	24.3224	22.9178	23.7673	23.6507	24.4396	23.6517	24.2425	23.1975	24.0168	S	3					+	1	8.6e-18	250.31	225.84	189.47	-0.084991	61	1.49263	0.161731	0.619751	2.63461	1.39444	0.254576	0.648263	2.52202	1.62838	0.0722539	0.746954	2.59051
24.8656	24.7324	24.7832	24.4946	24.4044	24.4376	24.378	24.0891	24.4291	24.28	24.2101	24.4594	23.8552	23.8108	24.3509	23.9619	23.8987	24.1622	24.1161	24.6636	24.1443	24.2724	23.8439	24.0402	S	3			+		+	0.999146	0.0107285	89.133	22.451	84.821	0.10458	24	1.8719	0.148772	0.391667	3.13053	2.02847	0.193032	0.374279	3.47297	2.58666	0.0232394	0.724224	3.87089
24.8162	24.7957	24.8346	24.5884	24.6266	24.6395	24.5625	24.3411	24.5859	24.4461	24.4129	24.5055	24.472	24.1048	24.5633	24.4777	24.157	24.4599	24.4287	24.6505	24.2755	24.4968	24.1412	24.4499	S	3					+	1	4.3e-06	208.75	136.26	53.565	0.14013	1601	1.27764	0.181862	0.21631	2.12399	2.11943	0.180554	0.271132	3.51829	1.6348	0.0717131	0.35429	2.24681
24.6961	24.731	24.4481	24.2981	24.3919	24.4309	24.3932	23.959	24.4777	24.1656	24.1053	24.3289	24.2733	23.8892	24.5499	24.4254	23.5643	23.9775	24.0966	24.3245	23.7196	24.0787	23.6951	24.0611	S	3					+	1	4.64e-10	173.65	149.26	150.58	0.22766	260	0.817357	0.305587	0.249561	1.51958	1.06986	0.305476	0.273963	1.93827	0.714176	0.290307	0.258876	1.19141
23.3461	23.2309	23.2812	23.0161	23.1125	23.1578	23.0635	22.9351	23.139	23.0381	23.0187	23.0359	23.0778	22.783	23.1426	23.1291	22.7511	23.0172	22.9678	23.1557	22.6736	22.9405	22.6649	22.9225	S	3					+	1	1.9e-09	199.61	148.66	74.519	0.85506	678	0.88822	0.279003	0.151381	1.54276	1.09352	0.298363	0.160651	1.89323	0.83904	0.237611	0.185483	1.2255
24.5618	24.5922	24.5496	24.5206	24.4804	24.4878	24.4673	24.449	24.4435	24.5233	24.4772	24.4117	24.4967	24.1986	24.5688	24.3983	24.4374	24.5155	24.4222	24.525	23.6533	23.7799	23.5285	23.8415	T	2					+	1	3.9e-54	341.72	281.55	310.34	0.13532	244	2.59709	0.0918538	0.0849605	2.92127	1.77339	0.217894	0.0921469	2.53075	0.865419	0.227742	0.140461	1.14816
24.5038	24.5206	24.3294	24.2501	24.2912	24.3365	24.235	24.1773	24.3304	24.2175	24.2764	24.285	24.3783	23.9994	24.3267	24.3947	23.8651	24.2006	24.2174	24.1723	23.7901	23.9494	23.8684	23.9915	S	3					+	1	3.39e-30	289.65	281.55	141.69	0.23777	499	0.965226	0.253101	0.140952	1.62491	0.889696	0.361429	0.123651	1.57384	0.50665	0.414296	0.126183	0.815019
24.5038	24.5206	24.3294	24.2501	24.2912	24.3365	24.235	24.1773	24.3304	24.2175	24.2764	24.285	24.3783	23.9994	24.3267	24.3947	23.8651	24.2006	24.2174	24.1723	23.7901	23.9494	23.8684	23.9915	S	3					+	1	3.39e-30	289.65	281.55	141.69	0.23777	501	0.965226	0.253101	0.140952	1.62491	0.889696	0.361429	0.123651	1.57384	0.50665	0.414296	0.126183	0.815019
23.8177	23.6287	23.7014	23.6632	23.7082	23.7814	23.6783	23.6143	23.6064	23.6418	23.6656	23.5844	23.6244	23.4175	23.628	23.4959	23.4582	23.692	23.6013	23.7172	23.3959	23.4581	23.3505	23.5675	T	2					+	1	6.57e-07	242.3	93.537	200.82	0.29625	14	0.0466839	0.935492	0.00718307	0.10925	0.878412	0.366335	0.0781598	1.46925	1.30205	0.114932	0.161281	1.5142
23.8177	23.6287	23.7014	23.6632	23.7082	23.7814	23.6783	23.6143	23.6064	23.6418	23.6656	23.5844	23.6244	23.4175	23.628	23.4959	23.4582	23.692	23.6013	23.7172	23.3959	23.4581	23.3505	23.5675	T	2					+	1	6.57e-07	242.3	93.537	200.82	0.29625	14	0.0466839	0.935492	0.00718307	0.10925	0.878412	0.366335	0.0781598	1.46925	1.30205	0.114932	0.161281	1.5142
24.25	24.2188	24.1928	24.1797	24.1178	24.063	24.0728	23.9919	24.0363	24.1117	24.1178	24.0866	24.155	24.1023	24.228	24.1575	24.2027	24.2363	24.2055	24.2549	24.0471	24.0798	23.99	24.1372	S	2					+	0.999892	8.07e-30	251.76	187.37	245.55	-0.20238	218	2.57157	0.0955671	0.148945	3.51976	2.63339	0.121359	0.122227	3.76159	0.823081	0.243147	0.0496325	0.701531
24.863	24.8587	24.9614	24.5956	24.6031	24.6217	24.4688	24.3186	24.653	24.4662	24.4056	24.5578	24.6355	24.3023	24.6933	24.6252	24.1413	24.4827	24.4283	24.7014	23.6375	23.9713	23.5384	23.9195	S	3					+	1	7.86e-09	207.79	173.4	124.3	0.9157	181	1.62385	0.15621	0.316598	2.70008	1.69762	0.230016	0.299015	2.88828	1.13158	0.149555	0.255606	1.60893
24.1619	24.0289	23.9795	24.0412	24.0797	24.0026	24.032	24.0135	23.8637	24.0771	24.0828	24.1181	23.9767	24.0675	24.1379	23.9616	24.1879	24.139	24.1722	24.1363	24.2652	24.2441	24.158	24.2796	S	2					+	1	2.75e-05	198.52	144.92	187.82	0.25445	133	0.194878	0.756296	0.0209203	0.385413	0.0909378	0.892388	0.0174098	0.223197	0.110992	0.829755	0.0169606	0.174442
24.8742	25.001	25.2176	24.5076	24.564	24.5	24.2819	24.0232	24.6822	24.0973	23.925	24.5859	23.9955	23.7841	24.4382	24.1486	23.5396	23.9925	23.9768	24.5256	23.9346	24.3267	23.6145	24.1484	S	3			+		+	0.999947	1.3e-09	216.99	179.9	154.49	-0.25942	382	1.56099	0.157971	0.557825	2.72629	1.29595	0.267125	0.57753	2.35569	2.14211	0.0376016	0.808471	3.32261
23.6889	23.6534	23.7572	23.4458	23.3689	23.4366	23.3399	23.3231	23.4782	23.4618	23.3858	23.4597	23.6862	23.1429	23.4933	23.6137	23.0219	23.3897	23.2658	23.3031	23.2434	23.4716	23.3011	23.4353	S	3					+	1	7.04e-133	388.54	353.17	247.36	0.14958	254	2.02743	0.138131	0.269216	3.22153	1.4529	0.248668	0.189932	2.42049	0.50636	0.41453	0.152297	0.853128
24.7191	24.6536	24.7673	24.3424	24.3813	24.4041	24.2763	24.0195	24.4464	24.2606	24.1634	24.4245	24.3002	23.9383	24.3555	24.2427	23.7682	24.1741	24.1519	24.5	23.8696	24.1725	23.8224	24.12	T	2					+	1	6.56e-09	246.64	196.41	153.12	0.7462	220	1.44544	0.163491	0.350274	2.4667	1.35292	0.259644	0.296855	2.36725	1.66527	0.0686807	0.411391	2.36244
23.3386	23.3364	23.6878	23.1811	23.1657	23.065	22.7553	22.7079	23.1338	22.9833	22.7195	23.088	22.8585	23.1278	22.4854	22.7647	22.142	22.3793	22.8649	22.8971	22.5202	22.3073	22.6232	22.7904	S	3					+	0.88944	4.64e-09	183.06	133.02	53.828	-0.57179	4	1.60241	0.156337	0.462527	2.75716	1.53898	0.240635	0.404843	2.69897	1.83101	0.0548281	0.576915	2.73351
24.0235	23.8927	23.8516	23.8979	23.9221	23.8204	23.8136	23.8185	23.8355	23.9035	23.9696	23.9207	23.6997	23.7413	23.8633	23.7414	23.8113	23.9154	23.8635	23.8455	23.6961	23.7316	23.6346	23.7847	S	2					+	1	9.47e-09	198.44	155.7	192.4	0.020726	495	0.793983	0.314288	0.0727506	1.26626	0.0700708	0.9157	0.00909185	0.166312	1.6325	0.0719469	0.155013	1.6863
24.1262	24.0884	24.2313	24.0196	24.0815	24.0595	24.0409	23.9167	24.0605	24.0138	23.9824	24.1526	23.7847	23.8938	24.0201	23.6692	24.0518	24.0815	24.1094	24.2998	23.9199	23.9017	23.5904	23.9122	S	3					+	1	2.12e-29	225.68	206.64	69.72	-0.13925	211	0.78935	0.315634	0.0917306	1.31806	0.509051	0.541059	0.0640202	0.969863	1.70361	0.0651357	0.274427	2.14839
23.455	23.4781	23.526	23.515	23.3678	23.2443	23.2879	23.4483	23.2292	23.4829	23.4725	23.4418	23.9923	23.949	23.8433	23.8418	23.6655	23.4919	23.6046	23.4246	22.7724	22.9276	22.8478	22.9657	T	2			+		+	1	9.76e-57	352.27	287.9	337.9	-0.027094	104	1.76454	0.150132	0.156454	2.61005	0.67676	0.455644	0.0869074	1.23628	4.23065	0.00215351	-0.41307	-5.03361
24.6457	24.6211	24.8834	24.2776	24.3305	24.2927	24.0868	23.8773	24.4286	24.0447	23.9017	24.3319	23.7258	23.6032	24.1771	23.8968	23.5941	24.0153	23.9438	24.4091	23.89	24.1526	23.5713	24.04	S	2			+		+	1	1.72e-58	327.47	280.67	92.457	2.8804	289	1.52175	0.159739	0.46011	2.63304	1.30835	0.265679	0.430209	2.34785	2.29025	0.0319872	0.756207	3.48886
24.3717	24.3825	24.6882	24.2141	24.2613	24.1926	24.121	23.9195	24.3607	24.1427	23.898	24.1631	23.9042	23.8212	24.1769	24.1058	23.9397	24.1582	24.0198	24.3546	23.8584	24.0399	23.6834	23.9966	S	4					+	1	4.07e-89	389.31	343.65	271.89	-0.32829	22	1.24415	0.187857	0.290528	2.14295	1.02854	0.315338	0.273011	1.87692	1.71952	0.0638555	0.412102	2.42074
24.5341	24.6362	24.7163	24.1172	24.1448	24.2412	23.9961	23.6352	24.3444	23.7343	23.6359	24.1384	23.9901	23.4505	24.1829	24.0451	22.9522	23.5888	23.6739	24.1722	23.3986	23.9351	23.2852	23.7466	S	2					+	0.999575	9.3e-19	277.94	245.37	241.64	-0.29379	604	1.41317	0.166598	0.496649	2.48048	1.34092	0.26216	0.537696	2.42068	1.50401	0.0859953	0.583782	2.34033
24.5017	24.4009	24.3965	24.1425	24.155	24.3122	24.1653	24.0011	24.298	24.2432	24.2005	24.3154	24.2506	23.8541	24.2085	24.0528	23.7324	24.0166	24.0406	24.2688	22.3351	22.7942	22.3728	23.0101	S	3					+	1	6.51e-06	174.84	140.12	43.382	-0.048731	604	1.05203	0.228805	0.201988	1.81145	0.552709	0.518178	0.0961103	1.07657	1.20059	0.134632	0.268905	1.69428
24.2057	24.401	24.3252	24.216	24.0399	24.0127	24.0727	23.9113	24.1073	24.0394	23.9361	24.0204	24.2276	23.7369	24.0905	23.9996	23.899	24.1074	24.0623	24.2133	23.1909	23.4112	23.1694	23.3946	T	4					+	1	5.12e-05	189.87	157.03	78.814	-0.14415	225	2.5103	0.0997373	0.277831	3.95728	2.37242	0.155637	0.261192	3.91289	1.27827	0.119125	0.273326	1.77327
24.3668	24.3822	24.4494	24.3127	24.3059	24.2126	24.216	24.1274	24.2855	24.189	24.2057	24.2604	23.8033	23.7967	24.1017	23.8871	24.2807	24.3143	24.227	24.3818	24.0493	24.2047	23.9151	24.1463	S	2			+		+	0.999706	6.19e-07	240.8	193.24	240.8	-0.083992	992	1.90498	0.14759	0.162327	2.79687	2.12156	0.180554	0.142645	3.20978	3.11892	0.0114149	0.480594	4.10005
24.2082	24.1234	24.3725	23.8797	23.9485	23.9376	23.849	23.6912	23.9019	23.7379	23.6429	23.9158	23.7548	23.422	23.8712	23.7306	23.5958	23.9037	23.805	24.1381	23.6409	23.9218	23.4207	23.7359	S	2					+	1	3.81e-73	346.84	306.81	157.47	0.64341	19	1.29602	0.179837	0.289393	2.21474	1.52712	0.242029	0.346327	2.6557	1.73665	0.0623838	0.451297	2.49085
24.4358	24.5611	24.6394	24.2445	24.2159	24.246	24.2112	24.0052	24.3754	24.1565	23.9897	24.1949	24.26	23.854	24.2452	24.1501	23.4637	23.8671	23.8095	24.1572	23.7997	23.9666	23.6762	24.0158	S	3					+	0.993448	0.000111968	149.23	67.893	149.23	0.37402	76	1.58442	0.156673	0.300644	2.62945	1.32574	0.263868	0.291111	2.32384	1.44036	0.0939	0.342921	2.03698
24.2662	24.2047	24.3036	23.8636	23.9632	24.0052	23.8955	23.6371	24.017	23.8774	23.7479	23.8878	23.9214	23.4816	23.9413	23.9226	23.281	23.7044	23.6945	24.0499	23.4424	23.7411	23.3783	23.7271	S	3					+	1	3.03e-74	350.13	296.77	350.13	0.64363	214	1.14406	0.207682	0.284274	1.99895	1.28145	0.268553	0.27698	2.25084	1.20072	0.134614	0.342776	1.79338
24.5118	24.6353	24.7226	24.2447	24.2341	24.1299	24.0774	23.7477	24.3025	23.9392	23.7953	24.2171	24.0141	23.6456	24.1684	24.0045	23.5572	23.9401	23.9178	24.2662	23.4873	23.9014	23.3571	23.8307	S	2			+		+	1	3.3e-19	276.31	226.87	220.46	0.24737	44	1.76066	0.150132	0.481308	3.01115	1.59217	0.23915	0.465056	2.80337	2.02391	0.0432854	0.570432	2.9618
24.3661	24.4167	24.4893	24.0984	24.1566	24.0584	24.0148	23.8021	24.1416	23.9352	23.8417	24.1514	23.9402	23.6339	24.0468	23.8998	23.4388	23.7581	23.7464	24.0341	23.3779	23.748	23.2907	23.6483	S	2			+		+	1	7.17e-35	314.68	239.02	287.03	0.18696	738	1.59225	0.156337	0.334633	2.66911	1.52443	0.242761	0.325138	2.64064	2.03728	0.0427466	0.462463	2.8375
23.8336	23.717	23.829	23.7119	23.7471	23.6593	23.5862	23.6526	23.7017	23.7645	23.7783	23.7626	23.3784	23.4108	23.5924	23.4076	23.7175	23.8133	23.7015	23.7602	23.5866	23.6083	23.4918	23.6837	S	3			+		+	1	6.63e-21	229.59	198.63	83.606	-0.17435	152	1.25102	0.186494	0.111565	1.88416	0.224272	0.754317	0.0211258	0.457998	2.81074	0.0174663	0.325562	3.25313
23.9323	23.8765	23.8964	23.6912	23.5828	23.6183	23.6103	23.3713	23.7801	23.6149	23.5047	23.7281	23.6232	23.3906	23.6034	23.5388	23.4795	23.782	23.782	23.9236	23.1936	23.3434	23.209	23.3644	S	2			+		+	1	8.38e-22	243.86	227.37	88.551	0.5486	104	2.05227	0.136014	0.303407	3.31138	1.24517	0.272946	0.192146	2.13535	2.20461	0.0350356	0.310116	2.67371
23.9323	23.8765	23.8964	23.6912	23.5828	23.6183	23.6103	23.3713	23.7801	23.6149	23.5047	23.7281	23.6232	23.3906	23.6034	23.5388	23.4795	23.782	23.782	23.9236	23.1936	23.3434	23.209	23.3644	S	2			+		+	1	8.38e-22	243.86	227.37	88.551	0.5486	105	2.05227	0.136014	0.303407	3.31138	1.24517	0.272946	0.192146	2.13535	2.20461	0.0350356	0.310116	2.67371
24.2366	24.1324	24.3458	24.0021	24.129	24.0762	23.9681	23.9389	23.9979	24.0253	23.887	23.8921	24.0403	23.721	23.8856	24.1093	23.7616	24.0525	23.9523	24.0189	23.7033	23.8971	23.8409	23.9719	S	3					+	0.896192	6.99e-74	357.28	329.85	221.04	-0.55043	82	0.888983	0.278698	0.151172	1.54347	1.5075	0.242941	0.228636	2.54314	1.10522	0.155843	0.240144	1.55916
24.6416	24.7247	24.9326	24.6137	24.5301	24.5559	24.4699	24.3743	24.6763	24.5653	24.2985	24.5599	24.1916	23.9881	24.4209	24.1682	24.3171	24.3995	24.4331	24.639	24.261	24.3506	23.9648	24.2716	S	2			+		+	0.999952	6.06e-07	163.9	82.56	163.9	1.3446	389	1.60385	0.156337	0.245579	2.59541	0.964468	0.334963	0.203138	1.7494	2.4719	0.026659	0.535958	3.45751
24.0556	24.0662	24.0385	23.8965	23.8354	23.8606	23.7738	23.5801	23.8176	23.91	23.8419	23.718	23.9891	23.6095	23.9601	24.0076	23.5153	23.638	23.6515	23.8597	23.5255	23.6859	23.4925	23.7247	S	3					+	0.999996	0.00171651	128.03	71.119	117.02	-0.38517	336	1.81946	0.150132	0.251702	2.89951	1.85234	0.210745	0.192314	2.98398	0.557826	0.37772	0.122605	0.856436
24.5532	24.5691	24.537	24.39	24.4336	24.4262	24.4016	24.2399	24.388	24.3027	24.2693	24.321	24.3963	23.9947	24.4674	24.3477	24.1318	24.4268	24.3475	24.5062	23.9869	24.1736	23.8433	24.1321	S	2					+	0.999672	4.5e-07	232.17	141.9	196.11	0.55316	456	1.16931	0.202042	0.136988	1.86253	2.13663	0.180348	0.192041	3.39398	0.952963	0.198956	0.210783	1.37172
24.1272	24.1062	24.1352	23.7872	23.8054	23.8374	23.7383	23.4712	23.9642	23.6144	23.5787	23.7832	23.6206	23.2204	23.8221	23.6579	23.0428	23.5561	23.4508	23.7932	23.2613	23.626	23.2094	23.5903	S	2					+	0.999996	3.73e-52	340.06	306.91	340.06	-0.019429	97	1.47949	0.162379	0.325858	2.49999	1.32574	0.263868	0.303813	2.33031	1.61944	0.0731264	0.458706	2.36975
24.2571	24.3415	24.3579	24.1024	24.1173	24.1764	24.1297	23.9685	24.1305	24.0846	24.0189	24.0531	24.0868	23.6931	24.1244	24.0974	23.8345	23.976	24.0088	24.1027	23.8663	23.9856	23.5936	24.0092	S	3					+	1	4.58e-05	199.8	156.31	63.128	0.068524	583	1.19109	0.19772	0.166777	1.94543	1.65315	0.232894	0.19299	2.70389	1.17603	0.14002	0.264326	1.66411
23.916	23.8956	23.8844	23.934	23.9521	23.811	23.9504	23.9341	23.7539	23.9393	23.8836	23.975	24.0167	24.0034	24.004	23.9265	24.2436	24.1826	24.153	24.0584	23.9665	24.0328	24.0003	24.0587	S	3				+	+	1	5.62e-05	143.31	59.012	115.37	0.33563	236	0.0429224	0.940666	-0.00438929	-0.0922431	0.150201	0.829975	0.0195541	0.337079	1.85493	0.0530042	-0.0801516	-1.25213
24.5908	24.6115	25.0544	24.3104	24.3627	24.3352	24.0803	23.9159	24.4618	24.0644	23.784	24.3461	23.8468	23.7197	24.1645	23.6921	23.6032	24.0021	23.8695	24.493	23.8605	24.1055	23.4989	24.0925	S	3			+		+	0.999609	8.35e-07	188.68	86.253	112.75	-0.057848	270	1.33293	0.174578	0.468254	2.35061	1.16126	0.283879	0.477699	2.12978	2.2356	0.0340168	0.785988	3.43708
24.5344	24.5978	24.8908	24.3401	24.3649	24.2148	24.0087	23.952	24.3332	24.1219	23.9588	24.3813	23.9584	23.8774	24.2944	24.0502	23.789	24.0073	23.8627	24.2572	23.3823	23.6736	23.0437	23.5199	T	2			+		+	1	1.12e-53	258.38	244.65	118.9	0.58361	53	1.65746	0.1554	0.455669	2.83867	1.39569	0.254576	0.391954	2.47175	2.0224	0.0433185	0.545655	2.93188
22.9915	22.9192	22.9146	22.8632	22.8747	22.9054	22.8832	22.8504	22.8778	22.9207	22.8764	22.8685	22.9693	22.7659	22.9117	22.9212	22.7643	22.9376	22.8766	22.8808	22.7152	22.7524	22.7441	22.8275	S	2					+	0.999999	1.92e-41	325.02	262.55	325.02	-0.91846	256	0.747205	0.335494	0.0437136	1.07356	0.591386	0.497431	0.0362587	0.974634	0.237762	0.665518	0.0300808	0.327447
23.5909	23.5602	23.4983	23.3961	23.3941	23.4902	23.3503	23.1981	23.4598	23.3046	23.3079	23.3391	23.3523	22.941	23.3861	23.3048	22.9038	23.2282	23.2435	23.377	23.0628	23.2712	23.0513	23.2512	S	2					+	0.999999	1.86e-18	196.38	161.63	166.08	0.57121	302	1.06858	0.224489	0.153214	1.77198	1.51356	0.242941	0.158558	2.45143	1.25926	0.122744	0.265326	1.74209
24.3133	24.2696	24.3749	24.1228	24.1329	24.0753	24.0107	23.8686	24.0786	24.0623	23.9984	24.1536	23.9922	23.8588	24.1812	24.0342	23.9155	23.985	24.0035	24.1453	23.8588	24.0565	23.6786	23.9935	T	3					+	1	0.000151977	166.29	87.13	80.469	0.39689	481	1.71669	0.15185	0.248263	2.75288	1.70502	0.229952	0.196896	2.78336	1.60264	0.0746445	0.25351	2.0118
24.8323	24.9171	24.8182	24.739	24.756	24.7532	24.7663	24.63	24.8404	24.727	24.7461	24.6925	24.6481	24.3809	24.6894	24.6636	24.5268	24.7441	24.7444	24.8408	24.5447	24.6043	24.3755	24.6028	S	3					+	1	0.000406349	113.76	76.58	72.652	0.26926	314	1.07051	0.224135	0.100291	1.65326	0.768473	0.415207	0.0751734	1.32863	1.5426	0.0813464	0.231171	1.90459
24.8323	24.9171	24.8182	24.739	24.756	24.7532	24.7663	24.63	24.8404	24.727	24.7461	24.6925	24.6481	24.3809	24.6894	24.6636	24.5268	24.7441	24.7444	24.8408	24.5447	24.6043	24.3755	24.6028	S	3					+	1	0.000406349	113.76	76.58	72.652	0.26926	316	1.07051	0.224135	0.100291	1.65326	0.768473	0.415207	0.0751734	1.32863	1.5426	0.0813464	0.231171	1.90459
22.1306	22.1456	22.2291	21.692	21.7684	21.7286	21.5591	21.333	21.8685	21.3946	21.3361	21.7634	21.7015	21.4372	21.9359	21.8369	20.487	21.0998	21.1194	21.4493	20.7731	21.3679	20.7152	21.2338	S	3					+	0.999904	2.47e-27	214.16	183.47	85.945	-0.13853	310	1.55711	0.157971	0.452015	2.68352	1.36567	0.257146	0.458689	2.44379	1.02221	0.177414	0.321443	1.58357
24.9073	24.8169	24.8533	24.5748	24.6664	24.6855	24.5836	24.2632	24.7389	24.469	24.3881	24.543	24.2968	24.1704	24.6609	24.4654	24.0554	24.4369	24.4762	24.7682	24.0593	24.2725	23.7742	24.2757	S	3					+	1	1.97e-07	159.69	122.05	124.06	-1.0808	456	1.00175	0.241894	0.238405	1.77265	1.28051	0.268553	0.253325	2.23537	1.62804	0.0722817	0.389698	2.29369
24.576	24.6941	25.0549	24.2209	24.3317	24.2589	23.9457	23.7298	24.4483	23.7353	23.5101	24.2644	23.2803	23.2882	24.1474	23.7262	23.2694	23.7163	23.5645	24.3201	23.7857	24.1461	23.2282	23.8703	S	3			+		+	1	3.09e-06	225.21	192.73	145.31	0.42494	498	1.37342	0.168893	0.569942	2.4384	1.22434	0.276394	0.646974	2.25049	2.0534	0.0419013	1.02596	3.31183
24.3721	24.3463	24.3259	24.1655	24.2843	24.2751	24.2226	24.1107	24.1922	24.1692	24.1976	24.2618	24.2489	24.0014	24.2049	24.1815	24.0459	24.2583	24.2473	24.3021	23.9582	24.0618	23.9107	24.1101	S	2					+	1	1.96e-265	535.07	499.72	468.64	-0.30093	397	0.613282	0.405545	0.0793095	1.0815	0.985757	0.327849	0.0972409	1.64914	1.03416	0.174173	0.14329	1.27603
24.0587	24.2401	24.3614	24.156	23.9346	23.8951	23.9513	23.7757	24.1106	24.0833	23.7727	23.9741	23.8301	23.3434	23.8461	23.6798	23.9972	24.0462	24.0244	24.1872	23.689	23.8992	23.5818	23.8123	S	2			+		+	0.999876	5.26e-05	175.93	112.86	159.34	-0.24963	590	2.23169	0.125002	0.314842	3.60018	1.14658	0.286639	0.218833	2.0195	2.13459	0.0380177	0.529212	3.04455
24.6865	24.7488	25.2844	24.4156	24.4592	24.3991	23.9581	24.0422	24.6717	24.0995	23.8696	24.5158	23.488	23.5107	24.0359	23.6713	23.4027	23.9725	23.6958	24.3918	23.8892	24.1396	23.5052	23.9471	S	4			+		+	1	3.01e-45	275.69	232.89	247.21	-0.18196	132	1.37629	0.168893	0.569189	2.44267	0.978785	0.330008	0.49468	1.84872	2.60942	0.0225698	1.10733	4.22299
24.6865	24.7488	25.2844	24.4156	24.4592	24.3991	23.9581	24.0422	24.6717	24.0995	23.8696	24.5158	23.488	23.5107	24.0359	23.6713	23.4027	23.9725	23.6958	24.3918	23.8892	24.1396	23.5052	23.9471	S	4			+		+	1	3.01e-45	271.04	241.84	247.21	-0.18196	133	1.37629	0.168893	0.569189	2.44267	0.978785	0.330008	0.49468	1.84872	2.60942	0.0225698	1.10733	4.22299
24.2067	24.179	24.1696	24.0093	23.9542	23.9441	23.8522	23.6707	23.9954	23.8969	23.8698	23.8819	23.7188	23.4579	23.8786	23.6969	23.608	23.897	23.7881	24.0741	23.4877	23.6091	23.4476	23.7112	S	3			+		+	1	4.45e-73	315.06	298.95	315.06	-0.85948	16	1.94422	0.14615	0.285836	3.1276	2.31092	0.162452	0.230149	3.75058	2.45308	0.0271698	0.453093	3.27861
24.1243	24.1121	24.0723	24.0349	24.0772	24.0437	24.0797	23.9349	23.8621	23.9074	23.9058	23.8527	23.6951	23.4748	23.7062	23.6533	23.8908	23.9927	23.9342	24.0413	23.7312	23.8175	23.6856	23.8821	S	2		+	+		+	0.975283	0.0200041	91.087	84.723	86.67	-0.17258	790	0.625243	0.39831	0.0520053	1.00826	3.75369	0.044126	0.203886	6.15156	3.66067	0.00515666	0.453534	4.62463
22.5399	22.5103	22.6153	22.4123	22.4634	22.4482	22.3495	22.2684	22.4689	22.3653	22.3227	22.4338	22.3973	22.1471	22.3997	22.2925	21.9422	22.2602	22.1739	22.3154	22.0925	22.2372	22.0794	22.2695	S	3					+	1	8.68e-134	389.42	373.5	389.42	0.26891	102	1.16077	0.203695	0.137064	1.85268	1.20233	0.278594	0.121757	1.97347	1.55567	0.0799007	0.210258	1.85271
23.4055	23.4108	23.6265	23.3892	23.176	23.2882	23.1161	23.0202	23.2797	23.2377	22.9383	23.1737	22.7123	22.1761	22.5671	22.543	23.1224	23.2694	23.3435	23.4069	22.9143	23.0265	22.8843	23.0175	S	3			+		+	1	0.00182018	134.59	49.695	75.652	0.35484	161	2.08379	0.134448	0.307896	3.36492	1.7153	0.227869	0.300682	2.91673	3.54571	0.00611549	0.958384	5.70628
24.8822	24.9758	25.0882	24.4756	24.5672	24.5389	24.3442	23.9984	24.6661	24.0711	23.8702	24.4681	24.0269	23.6742	24.4927	24.2515	23.2529	23.919	23.9374	24.4897	23.8075	24.2484	23.5401	24.0483	S	4					+	1	5.32e-05	199.37	160.37	165.64	0.36683	966	1.41283	0.166598	0.49327	2.47894	1.3928	0.254576	0.586571	2.51085	1.83524	0.0546056	0.74413	2.86278
24.3764	24.4884	24.5608	24.0774	24.1382	24.1149	23.9826	23.6697	24.229	23.8509	23.6956	24.1366	24.0414	23.6276	24.316	24.1001	23.2355	23.6834	23.6539	24.0766	23.2898	23.7427	22.9858	23.5329	S	2					+	1	0.000130294	147.62	113.75	145.91	-0.16533	642	1.41205	0.166598	0.399394	2.44319	1.29432	0.267136	0.397731	2.31767	1.02242	0.177396	0.354475	1.61391
24.2983	24.2109	24.1979	24.1063	24.1299	24.1034	24.1052	24.0039	24.0465	24.1497	24.1025	24.0852	24.2105	23.9594	24.1878	24.132	24.0449	24.1956	24.1751	24.2444	23.9322	24.0579	23.9032	24.1096	S	3					+	1	0.00139495	109.24	82.638	82.171	-0.050252	98	1.29952	0.179227	0.117738	1.95729	1.274	0.269085	0.10738	2.02504	0.544231	0.3868	0.0809174	0.737718
22.9802	23.021	22.9797	23.0552	22.9369	23.0542	23.06	22.9373	22.8574	22.9723	22.8683	22.9026	22.8556	22.1932	22.5596	22.299	22.8797	22.9849	22.9829	23.0265	22.5307	22.6805	22.5463	22.7341	T	3			+		+	0.914715	0.00472013	128.27	31.322	77.662	0.3098	1840	0.113119	0.852012	0.0119343	0.233461	1.86022	0.210745	0.108869	2.72501	1.92983	0.0483568	0.532187	2.80648
25.0467	25.0444	25.4256	24.6963	24.7339	24.7254	24.4014	24.2207	24.8255	24.2654	24.0874	24.7133	24.0186	23.861	24.5457	24.1745	23.7297	24.2612	24.0929	24.7429	24.1786	24.5366	23.8142	24.319	S	2			+		+	1	3.75e-09	223.7	170.67	124.51	1.0218	24	1.46523	0.162379	0.532887	2.57064	1.33995	0.262199	0.580343	2.42581	2.30358	0.0316516	0.903298	3.61845
25.0467	25.0444	25.4256	24.6963	24.7339	24.7254	24.4014	24.2207	24.8255	24.2654	24.0874	24.7133	24.0186	23.861	24.5457	24.1745	23.7297	24.2612	24.0929	24.7429	24.1786	24.5366	23.8142	24.319	S	2			+		+	1	2.29e-09	223.7	170.67	124.51	1.0218	27	1.46523	0.162379	0.532887	2.57064	1.33995	0.262199	0.580343	2.42581	2.30358	0.0316516	0.903298	3.61845
24.4692	24.4613	24.5338	24.3149	24.4041	24.3218	24.3522	24.2113	24.3737	24.1944	24.1165	24.3382	23.8551	23.8172	24.1508	23.8631	23.9448	24.2764	24.1433	24.4035	24.1622	24.1714	23.9504	24.1258	S	3			+		+	1	1.82e-24	282.72	180.82	282.72	0.17862	168	1.02656	0.235575	0.122448	1.66366	1.32323	0.264127	0.1891	2.24013	2.94686	0.0147571	0.523244	4.00837
23.6907	23.6425	23.6528	23.527	23.4164	23.398	23.3699	23.3163	23.4898	23.4384	23.4344	23.4946	23.718	23.5511	23.67	23.604	23.4069	23.6098	23.5861	23.6349	23.0517	23.1828	23.0732	23.2538	T	3					+	1	3.42e-06	131.26	103.58	130.49	1.2612	2673	3.05267	0.0529421	0.253103	4.7316	2.25587	0.166027	0.163951	3.47819	0.0521179	0.916831	-0.00755024	-0.0824838
23.5745	23.4861	23.544	23.2105	23.268	23.3624	23.219	23.1438	23.3525	23.3393	23.2533	23.2894	23.4607	23.0059	23.4563	23.5477	22.8272	23.2085	23.1345	23.2488	22.977	23.1461	22.9013	23.1158	S	3					+	0.997944	3.88e-38	288.98	242.85	288.98	0.16632	432	1.13287	0.209947	0.20546	1.92164	0.843589	0.381697	0.145149	1.53519	0.235313	0.668171	0.0861397	0.456678
24.4604	24.4785	24.4444	24.2983	24.3492	24.3361	24.3223	24.1499	24.2926	24.2111	24.1695	24.2326	24.3138	23.9044	24.3851	24.2559	24.0391	24.3419	24.2675	24.4256	23.8908	24.0781	23.7255	24.0297	S	2					+	0.999643	4.31e-05	213.69	141.21	132.32	-0.76208	454	1.09389	0.21845	0.131033	1.7611	2.14276	0.180348	0.193943	3.40789	0.911556	0.21198	0.205647	1.32562
24.8346	24.8623	24.9662	24.4355	24.4325	24.5269	24.2907	23.9943	24.6477	24.1172	24.0317	24.4494	24.267	23.7323	24.4328	24.2563	23.3351	24.0103	24.0292	24.4935	23.7422	24.2495	23.6791	24.0755	S	2					+	1	1.85e-25	285.81	231.85	132.84	0.20422	598	1.51574	0.160129	0.463548	2.62524	1.33371	0.263275	0.463153	2.39495	1.70016	0.0654991	0.602544	2.59444
23.6106	23.5405	23.6122	23.4326	23.5354	23.4804	23.4387	23.3286	23.5822	23.4174	23.371	23.4963	23.1118	23.2162	23.3882	23.1895	23.1275	23.3004	23.2331	23.4316	22.9598	23.0577	22.9374	23.1556	T	3			+		+	1	6.96e-19	278.36	235.11	83.418	0.70794	592	0.851212	0.292048	0.103206	1.41675	0.623751	0.483086	0.0822496	1.15767	2.37771	0.0290817	0.322562	2.86363
24.0867	NaN	24.1638	23.9468	23.8161	NaN	23.8213	23.6668	23.8752	NaN	23.5516	23.8203	23.686	NaN	23.6457	23.2075	23.3227	NaN	23.6324	23.8881	23.2876	NaN	23.2762	23.5971	S	4					+	0.904561	0.00167307	122.13	40.587	94.465	0.24357	38	1.66764	0.154878	0.297681	3.19327	1.25526	0.272048	0.316718	2.49903	1.53698	0.0819695	0.55272	2.67647
24.8189	24.8728	25.0192	24.5483	24.7146	24.5156	24.471	24.2734	24.576	24.3731	24.2054	24.6149	24.4088	24.2096	24.6567	24.4813	24.027	24.3447	24.337	24.5932	24.135	24.4414	23.9027	24.3024	S	2					+	1	0.00109743	154.01	82.134	114.86	0.54313	1709	1.27442	0.18236	0.321122	2.20426	1.4612	0.248024	0.372431	2.5657	1.49577	0.087075	0.375672	2.13808
23.9688	23.9381	23.9849	23.8763	23.9019	23.9236	23.874	23.7341	23.894	23.879	23.8538	23.8102	23.6731	23.4628	23.8197	23.5916	23.8312	23.9368	23.86	24.046	23.6217	23.7243	23.4826	23.8255	S	2			+		+	1	9.2e-14	208.28	173.63	90.685	1.2597	24	0.859394	0.289243	0.0836458	1.37308	1.47495	0.24729	0.0827837	2.15242	2.09136	0.0400765	0.30523	2.56134
23.8028	23.7268	23.8233	23.6353	23.6824	23.584	23.6168	23.5355	23.5863	23.6238	23.5526	23.663	23.7657	23.5604	23.7488	23.641	23.5966	23.741	23.7027	23.7983	23.2635	23.5085	23.2458	23.4635	S	3					+	1	2.48e-05	164.13	102.55	145.81	0.23518	295	1.45161	0.163164	0.142353	2.20306	1.5509	0.239347	0.140612	2.45994	0.480112	0.433731	0.0680709	0.648145
24.0393	24.2008	25.186	23.9895	23.8113	23.8403	23.6107	23.7736	24.4414	24.0303	22.5339	23.5615	23.2937	22.9719	23.1172	23.526	22.9986	23.505	23.0903	23.9255	23.1925	23.4458	22.9153	23.4682	T	3			+		+	0.999638	0.000343449	129.05	89.043	101.53	0.70642	158	1.08396	0.220916	0.594903	1.99886	0.693824	0.450854	0.71212	1.40751	1.99133	0.0450895	1.12673	3.25697
24.7657	24.7591	24.8766	24.496	24.5141	24.5221	24.3625	24.219	24.5578	24.3666	24.2947	24.4582	24.4279	24.2027	24.5928	24.5256	24.109	24.3831	24.3289	24.6017	23.6109	23.8717	23.4335	23.8199	T	3					+	0.999945	7.86e-09	193.17	140.38	137.84	-0.040525	179	1.59666	0.156337	0.319926	2.66378	1.66767	0.232791	0.305038	2.84688	1.30057	0.115115	0.287116	1.81694
23.8937	23.8633	23.8558	23.9556	23.9164	23.8288	23.9042	23.9328	23.7271	23.8737	23.8617	23.8691	23.556	23.6521	23.6244	23.5705	24.2924	24.25	24.2305	24.0813	24.0567	24.0163	24.01	24.0872	S	3			+	+	+	0.997216	1.74e-56	255.06	228.38	167.14	0.20654	515	0.0370036	0.949222	-0.00345564	-0.078004	0.68064	0.455037	0.0591645	1.176	4.00538	0.00295595	0.291355	4.01009
24.1564	24.0902	24.2556	23.9356	23.9928	23.863	23.8607	23.6316	23.9443	23.7839	23.7571	24.0118	23.7437	23.5784	23.9146	23.721	23.4476	23.7635	23.6526	23.9278	23.6651	23.9311	23.5022	23.7974	S	3			+		+	1	5.21e-05	176.48	95.729	51.454	3.9063	233	1.45074	0.163164	0.272426	2.41594	1.37807	0.256154	0.235198	2.36302	2.07016	0.0409047	0.370035	2.70332
23.8232	23.8208	23.8888	23.725	23.8237	23.7063	23.7132	23.6092	23.6837	23.6814	23.6161	23.6957	23.3054	23.2939	23.5649	23.3315	23.6914	23.7651	23.7196	23.888	23.5605	23.6265	23.4017	23.6453	S	2			+		+	1	4.65e-31	305.4	217.46	225.55	-0.16882	224	0.932755	0.262771	0.101326	1.50535	2.04667	0.188975	0.145211	3.12066	3.04521	0.0126323	0.440502	3.89412
24.4117	24.3153	24.3838	24.0792	24.1921	24.1793	24.1169	23.9413	24.1797	24.0949	24.0427	24.1329	24.1627	23.8584	24.1863	24.0979	23.7543	24.0822	24.0381	24.3071	23.808	24.048	23.7817	24.0328	S	3					+	1	4.34e-06	225.19	178.55	140.46	-0.47815	369	1.03397	0.233528	0.190123	1.77575	1.20545	0.277898	0.184961	2.07294	1.08111	0.16178	0.221205	1.5038
21.6862	21.6083	21.5606	NaN	21.6297	21.5934	21.5731	NaN	21.4739	21.6916	21.6214	NaN	21.7137	21.4939	21.6732	NaN	21.4866	21.5432	21.5809	NaN	21.0164	21.1164	21.0093	NaN	S	2					+	0.914812	0.000159269	168.05	139.3	168.05	-0.3629	100	0.186074	0.766569	0.0195796	0.37536	0.111201	0.871509	0.0226847	0.276045	0.0379229	0.938055	-0.00858943	-0.0731081
24.001	24.0982	24.2861	23.8618	23.886	23.8157	23.7057	23.5933	23.895	23.7959	23.9579	23.9269	23.938	23.8028	23.9552	23.797	23.5877	23.8232	23.7342	24.048	22.6965	22.6544	21.3731	22.8572	S	3					+	1	4.41e-05	180.85	134.99	106.29	0.36363	63	1.5281	0.159632	0.3116	2.55875	0.885336	0.363481	0.167865	1.61277	0.979717	0.190037	0.188538	1.35266
24.3213	24.4242	24.7414	23.995	24.0279	24.0214	23.6623	23.4688	24.2036	23.4367	23.369	23.9801	23.344	23.0878	23.8457	23.5484	22.8057	23.4851	23.3223	24.0004	23.2847	23.7423	22.9069	23.475	S	5			+		+	1	8.73e-31	267.55	254.48	102.07	-0.24784	75	1.49599	0.161663	0.57538	2.62953	1.29396	0.267136	0.623107	2.35839	2.20353	0.0350818	0.913998	3.4777
24.3213	24.4242	24.7429	23.9972	24.0279	24.0214	23.6607	23.4618	24.2036	23.4367	23.368	23.9834	23.344	23.0878	23.8431	23.5402	22.8057	23.4851	23.3235	24.0049	23.2847	23.7423	22.9085	23.476	S	5			+		+	1	1.18e-94	385.94	351.79	102.07	-0.24784	79	1.49759	0.161626	0.578475	2.63279	1.29315	0.267136	0.623464	2.35714	2.21817	0.0347298	0.917624	3.50134
24.5079	24.7106	25.0253	24.2783	24.3504	24.1242	23.8873	23.6781	24.3119	23.7069	23.4574	24.2379	23.3987	23.1875	24.0383	23.3107	23.6521	23.888	23.7435	24.4532	23.3847	23.9981	23.0707	23.7735	S	2			+		+	1	7.39e-20	284.68	162.29	276.31	-0.11551	427	1.55419	0.15829	0.620513	2.73177	1.44495	0.249651	0.701982	2.61009	2.44954	0.0272937	1.14673	3.98239
24.0448	23.9774	24.0744	23.8665	23.9156	23.8596	23.8099	23.7331	23.8554	23.8397	23.8207	23.9035	23.7075	23.5988	23.8273	23.6666	23.5606	23.7455	23.6981	23.8748	23.7281	23.8146	23.5862	23.804	S	4			+		+	0.999983	4.51e-24	267.83	229.84	191.74	1.0525	892	1.43565	0.164917	0.161196	2.23272	1.47865	0.24729	0.135922	2.35562	2.32599	0.0308065	0.290718	2.71249
24.0957	24.089	24.0032	23.7997	23.8156	23.8539	23.7573	23.5767	23.8735	23.725	23.6657	23.7956	23.7692	23.396	23.8912	23.8089	23.244	23.5307	23.6262	23.7383	23.434	23.6967	23.367	23.6607	S	3					+	1	2.64e-05	199.27	185.99	173.76	0.10744	248	1.42775	0.165456	0.246003	2.35758	1.51595	0.242941	0.231937	2.5587	1.13246	0.14939	0.280545	1.64722
24.1572	24.0807	24.1122	23.9425	24.0189	23.9615	23.9344	23.8061	23.9196	23.8439	23.8286	23.901	23.8164	23.7131	24.0147	23.8164	23.6711	23.8457	23.7851	23.9752	23.6891	23.864	23.6053	23.8869	S	2					+	0.999959	2.91e-05	162.49	85.422	143.04	0.11451	275	1.16303	0.203276	0.142914	1.86774	2.09866	0.182034	0.199881	3.3574	1.60714	0.0742553	0.232991	1.9597
23.7811	23.7469	23.7285	23.7697	23.7758	23.6452	23.7206	23.8	23.6389	23.7923	23.8094	23.8252	23.8089	23.812	23.787	23.7171	23.971	23.9333	23.9137	23.7703	23.7905	23.8402	23.818	23.8969	S	2					+	0.999997	8.52e-16	269.44	220.46	256.7	-0.34451	1579	0.235445	0.712067	0.021152	0.437886	0.0798545	0.905687	-0.00988579	-0.186753	0.440886	0.46425	-0.0246663	-0.375608
24.2115	24.2429	24.2548	23.9657	23.9483	23.9208	23.8611	23.6408	24.0179	23.8233	23.7608	23.9156	23.922	23.4525	23.9725	23.7887	23.345	23.7514	23.7446	23.9695	23.4892	23.8139	23.3828	23.8112	S	3					+	0.998677	0.000295706	144.7	66.142	132.69	0.51733	150	1.80635	0.150132	0.325969	2.97437	1.77104	0.217894	0.289314	2.99299	1.52854	0.0830203	0.384782	2.18393
24.1393	24.1033	24.1854	23.8822	24.0021	23.9473	23.8297	23.6767	23.8961	23.806	23.7762	23.8736	23.6425	23.5119	23.916	23.7783	23.5433	23.7018	23.6951	23.9709	23.595	23.7807	23.4063	23.7194	S	2					+	0.999979	1.08e-07	244.74	115.46	208.03	0.007294	87	1.13464	0.209616	0.213582	1.93222	1.77773	0.217743	0.239558	2.95046	1.7967	0.057279	0.365324	2.42537
24.5823	24.5589	24.6879	24.4437	24.499	24.5681	24.4815	24.303	24.4664	24.3258	24.1625	24.3057	24.4635	24.1524	24.42	24.3071	24.0704	24.2844	24.2814	24.51	24.1265	24.3495	24.18	24.4022	S	2					+	0.999998	2.37e-53	305.45	258.13	242.45	-0.39354	18	0.672351	0.372903	0.10528	1.20336	1.71375	0.228358	0.253102	2.8709	1.45726	0.0915611	0.232439	1.84077
24.1904	24.1707	24.2043	24.0393	24.129	24.1226	24.0402	23.8996	24.0261	23.9494	23.9438	24.0288	23.9634	23.7829	24.178	23.9243	23.8392	23.9866	23.9209	24.1465	23.815	23.9577	23.6448	23.9496	T	2					+	0.995909	4.08e-21	206.85	123.07	205.32	0.29878	741	0.780777	0.319445	0.103345	1.33381	1.98809	0.201109	0.164147	3.10537	1.09325	0.158638	0.189033	1.44588
23.5309	23.5218	23.494	23.4147	23.4309	23.4849	23.4142	23.2743	23.3311	23.337	23.3331	23.3619	23.388	23.0088	23.4305	23.2521	23.1438	23.299	23.2984	23.4164	23.1922	23.3472	23.041	23.3263	S	2					+	1	6.41e-07	184.44	139.28	108.58	-0.083952	260	0.862344	0.288628	0.0892658	1.39355	2.80617	0.103758	0.149569	4.19369	1.17622	0.140013	0.220496	1.58372
22.6773	22.6937	22.8585	22.5738	22.4304	22.4271	22.2795	22.0504	22.5734	22.315	22.1563	22.3632	21.9276	21.9495	22.3488	22.1943	21.9744	22.2273	22.2326	22.5595	22.0891	22.124	21.7523	22.0054	S	3			+		+	0.999786	1.42e-77	303.22	247.84	197.83	-0.74291	859	2.03462	0.137502	0.404005	3.39484	1.81001	0.21648	0.348836	3.09946	2.64752	0.0215468	0.595767	3.77598
24.1543	24.1983	24.2406	23.8912	23.8993	23.8819	23.7227	23.4641	23.9311	23.6349	23.5734	23.8058	23.7409	23.3721	23.9639	23.7992	23.2168	23.5942	23.5484	23.8816	23.3724	23.7061	23.2764	23.6421	S	4					+	0.999991	7.03e-09	197.15	164.23	147.83	-0.32107	292	1.60027	0.156337	0.379102	2.71128	1.83827	0.212625	0.384774	3.16673	1.46258	0.0909846	0.402032	2.13567
23.718	23.7643	23.6549	23.5031	23.5236	23.5759	23.5243	23.2217	23.5553	23.4338	23.4238	23.4975	23.6523	23.2177	23.5952	23.4768	23.0444	23.2615	23.38	23.587	23.1348	23.4343	23.1199	23.4478	S	4					+	1	2.79e-05	195.77	156.21	101.39	-1.6102	481	1.04029	0.23232	0.198732	1.79277	1.51996	0.242941	0.18251	2.50225	0.769383	0.265235	0.174575	1.14369
23.9883	24.0677	23.9551	23.8281	23.8813	23.9174	23.8608	23.7296	24.014	23.9144	23.8574	23.9584	24.0513	23.6871	23.8857	23.8958	23.5188	23.8248	23.8478	23.9046	23.527	23.6236	23.6577	23.7504	S	3					+	1	2.95e-43	264.86	246.74	247.52	-0.60868	631	0.880694	0.282042	0.112557	1.47148	0.151531	0.828079	0.0237503	0.348214	0.389375	0.509001	0.0798416	0.612264
23.934	24.0135	23.912	23.7805	23.8271	23.8631	23.8018	23.676	23.9598	23.8602	23.8012	23.9117	23.9971	23.6328	23.828	23.8066	23.4646	23.7705	23.794	23.8653	23.4727	23.5693	23.601	23.7012	S	2					+	1	1.67e-74	358.13	336.32	358.13	0.089184	627	0.954146	0.256148	0.117976	1.56934	0.176006	0.800879	0.026772	0.396809	0.479835	0.433921	0.0938573	0.725026
23.9875	24.0176	24.23	23.7021	23.6643	23.6129	23.514	23.2363	23.7747	23.3546	23.1446	23.717	23.512	23.0495	23.6221	23.2111	22.6752	23.1503	23.1801	23.627	22.8432	23.5084	22.7631	23.321	S	3			+		+	1	2.35e-06	131.82	111.16	122.1	-1.6024	911	1.78782	0.150132	0.477491	3.05207	1.40769	0.254458	0.486621	2.5161	2.0049	0.0442828	0.635674	3.0032
24.6535	24.6464	24.8642	24.3364	24.322	24.2591	24.1208	23.907	24.4557	24.0946	23.9351	24.3993	24.0053	23.7132	24.2001	23.9037	23.5039	24.0241	23.9449	24.3355	23.6745	24.0553	23.5465	23.9841	S	4			+		+	1	2.08e-53	260.21	239.47	204.53	0.28515	514	1.79694	0.150132	0.472928	3.06419	1.30249	0.266666	0.403958	2.33194	2.38761	0.0288672	0.66959	3.53558
23.6541	23.5999	23.6184	23.4222	23.3965	23.3511	23.3391	23.1028	23.3982	23.3743	23.287	23.474	23.5305	23.1575	23.4403	23.3969	23.0292	23.3614	23.2537	23.4464	22.973	23.2225	23.1174	23.2292	S	2					+	0.999997	4.2e-36	300.87	263.19	300.87	0.2867	698	1.78151	0.150132	0.276284	2.88187	1.5919	0.23915	0.190287	2.61397	1.04997	0.169977	0.192366	1.41878
23.4847	23.4178	23.3505	23.4594	23.4667	23.4704	23.5444	23.5105	23.2546	23.392	23.4023	23.2735	23.1164	22.8932	23.0686	22.8977	23.445	23.4429	23.4862	23.4866	23.5786	23.6703	23.494	23.6525	S	2			+		+	0.999568	0.000746375	165.15	97.171	165.15	-0.7334	20	1.04572	0.23084	-0.0698929	-1.4998	1.03971	0.31243	0.0975132	1.71556	3.27231	0.00918168	0.434129	4.11931
22.0393	22.0446	22.1241	NaN	21.6623	21.6277	21.4315	NaN	21.7802	21.2936	21.2636	NaN	21.5836	21.3362	21.8264	NaN	20.3832	20.9989	21.0255	NaN	20.6649	21.267	20.6393	NaN	S	3					+	0.967627	2.8e-27	211.92	172.4	149.67	-0.22182	308	2.52458	0.0994753	0.495539	5.57328	1.67201	0.232005	0.623569	3.50431	1.55645	0.0798089	0.487271	2.63702
23.4842	23.4764	23.2515	23.3149	23.2652	23.3286	23.4409	23.2167	23.4235	23.3126	23.1428	23.2101	23.3691	23.0569	23.2793	23.3959	23.0093	23.2395	23.3631	23.3227	22.7301	22.9402	22.8756	22.9107	S	4					+	0.997825	1.2e-25	265.13	215.61	197.68	-0.55004	598	0.399216	0.555409	0.0688863	0.784196	0.613586	0.486786	0.109494	1.17779	0.504921	0.415402	0.106438	0.775636
25.2505	25.2982	25.4241	24.8544	24.8878	24.9418	24.7354	24.4294	24.9905	24.534	24.4494	24.9233	24.7735	24.3506	24.9364	24.7655	23.7816	24.3818	24.4277	24.8721	24.2663	24.6618	24.0222	24.4923	S	2					+	1	1.85e-36	304.2	235.69	304.2	0.45448	113	1.46058	0.162728	0.458197	2.53961	1.40822	0.254458	0.482514	2.51601	1.53616	0.0820144	0.500292	2.31563
24.1975	24.1227	24.093	23.9247	24.0722	24.0539	24.065	23.8802	23.9925	23.9154	23.9108	24.007	22.8839	22.5181	22.8141	22.7529	23.4721	23.7405	23.8034	23.9301	23.5348	23.694	23.5004	23.7204	T	4			+		+	1	0.000148549	135.09	105.51	67.605	0.2166	376	0.396704	0.557501	0.0666208	0.777075	1.05578	0.308553	0.128037	1.79836	5.02414	0.000615644	1.34221	9.67533
24.5462	24.5646	24.5334	24.267	24.3088	24.2867	24.2048	23.9477	24.2399	24.1604	24.0806	24.2731	24.2253	23.9172	24.3469	24.206	23.8043	24.0721	24.0332	24.2816	22.9193	23.2214	22.8233	23.3779	S	2					+	0.999345	0.00219208	138.26	65.051	138.26	-0.12992	1864	1.43259	0.16504	0.290773	2.40682	1.89198	0.207806	0.289276	3.18052	1.41295	0.0978412	0.303905	1.95002
23.8059	23.7099	23.8489	23.5594	23.5858	23.6089	23.4594	23.3826	23.6552	23.558	23.5234	23.6365	23.5731	23.347	23.5783	23.5293	23.2525	23.54	23.4761	23.6311	23.1636	23.3379	23.1705	23.3774	S	2					+	0.999891	1.28e-43	339.61	286.58	339.61	-0.61394	552	1.42362	0.165641	0.221851	2.32303	0.991542	0.326295	0.137767	1.72814	1.42806	0.0957154	0.224092	1.79615
24.688	24.68	24.8978	24.3688	24.3578	24.2926	24.1544	23.94	24.4912	24.1282	23.9687	24.4318	24.0393	23.7468	24.2336	23.9375	23.5284	24.0576	23.9785	24.3708	23.7071	24.0889	23.58	24.0187	S	3			+		+	1	5.95e-72	312.29	270.93	174.89	-0.38279	502	1.7885	0.150132	0.472412	3.05064	1.2987	0.266822	0.403675	2.32604	2.38379	0.028967	0.669337	3.5302
24.0163	23.9932	24.1739	23.8858	23.9474	23.877	23.7441	23.6582	23.9549	23.8763	23.8084	23.902	23.339	23.3315	23.7661	23.4093	23.7155	23.8515	23.6864	24.0725	23.2558	23.3392	22.9971	23.3386	S	2			+		+	0.999996	6.21e-65	291.25	270.04	247.11	-0.36461	1083	1.2682	0.183508	0.210635	2.10492	1.01933	0.317807	0.131905	1.75678	2.4657	0.0268127	0.555847	3.48264
24.2881	24.3306	24.3632	23.8926	24.0501	24.0832	23.9894	23.607	24.0205	23.5436	23.546	23.9859	23.3704	23.3445	23.8404	23.5095	23.22	23.4844	23.6277	24.1566	23.6354	23.8417	23.2614	23.622	S	3			+		+	1	3.77e-05	158.01	92.385	117.77	-0.074029	272	0.938143	0.261218	0.286232	1.70875	1.38161	0.256055	0.444645	2.46523	2.35875	0.0295954	0.702466	3.53222
23.958	23.8914	23.915	23.7435	23.7272	23.7248	23.7326	23.4963	23.7462	23.6866	23.6569	23.7852	23.7405	23.4474	23.7611	23.6401	23.3078	23.6543	23.5406	23.684	23.4323	23.5645	23.3337	23.6418	S	3					+	1	1.58e-39	227	218.29	147.93	0.047424	421	1.4948	0.161663	0.206777	2.39406	1.55631	0.239303	0.158313	2.50776	1.44159	0.0937268	0.229744	1.82143
23.958	23.8914	23.915	23.7435	23.7272	23.7248	23.7326	23.4963	23.7462	23.6866	23.6569	23.7852	23.7405	23.4474	23.7611	23.6401	23.3078	23.6543	23.5406	23.684	23.4323	23.5645	23.3337	23.6418	S	3					+	1	1.58e-39	227	218.29	147.93	0.047424	423	1.4948	0.161663	0.206777	2.39406	1.55631	0.239303	0.158313	2.50776	1.44159	0.0937268	0.229744	1.82143
24.005	23.9687	24.0136	23.7391	23.7787	23.7825	23.7346	23.4938	23.7722	23.674	23.5899	23.7656	23.7523	23.4687	23.8209	23.7528	23.2256	23.5046	23.4607	23.6927	23.4467	23.6524	23.3966	23.6492	S	2					+	0.996604	8.92e-42	323.24	240.96	262.3	-0.36304	332	1.31886	0.176369	0.234179	2.19843	1.60101	0.237719	0.231157	2.68101	1.20774	0.133061	0.232895	1.63588
24.0212	23.9675	24.0235	23.766	23.7731	23.8055	23.7323	23.4754	23.833	23.6807	23.6257	23.7177	23.5996	23.337	23.7154	23.6604	23.431	23.6009	23.6571	23.9057	23.3373	23.6422	23.2519	23.5434	S	3			+		+	1	3.48e-05	174.59	138.86	174.59	0.12202	765	1.36867	0.169162	0.247994	2.27977	1.65773	0.232894	0.230278	2.7625	1.91211	0.0494851	0.366469	2.5411
24.1732	24.281	24.1828	23.9681	23.8235	23.8081	23.6889	23.3651	23.8461	23.592	23.5322	23.7862	24.0641	23.5854	24.0953	23.7934	23.4905	23.7989	23.8235	24.1682	21.9625	22.8103	22.1911	22.7756	T	5					+	1	8.74e-05	135.02	102.16	95.264	0.23949	340	2.06554	0.1354	0.47984	3.50055	2.44291	0.147147	0.462124	4.26777	0.999501	0.184139	0.266696	1.49869
22.4862	23.0584	21.7262	22.5733	22.7777	23.2489	23.1937	23.0427	23.0911	23.3864	23.4265	22.3372	24.2001	23.4171	23.7124	24.5166	22.753	22.9412	23.3433	22.2159	20.7319	20.1475	20.3752	19.9775	S	4			+		+	0.995499	0.00216246	99.53	32.839	74.46	0.077771	11	1.06474	0.225239	-0.60471	-1.97065	0.796542	0.401311	-0.599274	-1.56946	2.18059	0.0360985	-1.5005	-3.66342
24.5588	24.7519	25.0843	24.1796	24.2476	24.1349	23.7937	23.4606	24.3879	23.5034	23.206	24.3043	23.4444	23.2412	24.0737	23.7041	22.5445	23.2849	23.1895	24.0454	23.3889	23.9673	22.9471	23.6163	S	4			+		+	1	2.19e-118	425.48	384.24	133.38	-0.15675	255	1.52322	0.159739	0.734425	2.70463	1.19904	0.279111	0.793246	2.22203	2.11894	0.0387543	1.02779	3.41058
24.5588	24.7519	25.0843	24.1796	24.2476	24.1349	23.7937	23.4606	24.3879	23.5034	23.206	24.3043	23.4444	23.2412	24.0737	23.7041	22.5445	23.2849	23.1895	24.0454	23.3889	23.9673	22.9471	23.6163	S	4			+		+	1	2.26e-21	234.22	193.41	133.38	-0.15675	261	1.52322	0.159739	0.734425	2.70463	1.19904	0.279111	0.793246	2.22203	2.11894	0.0387543	1.02779	3.41058
23.6747	23.6488	23.5961	23.4756	23.4579	23.5626	23.415	23.2848	23.5414	23.3855	23.3569	23.3898	23.4584	23.0335	23.4925	23.4074	22.9592	23.309	23.3061	23.4411	23.1102	23.307	23.1134	23.3193	S	3					+	0.982858	1.12e-08	196.38	161.63	127.37	0.012611	306	1.22978	0.190661	0.168726	1.99661	1.60332	0.237719	0.180391	2.61342	1.14227	0.1473	0.25087	1.61096
23.8092	23.8219	23.7806	23.7273	23.7545	23.8475	23.8671	23.6987	23.7524	23.8217	23.7393	23.7657	23.8292	23.5637	23.8638	23.6713	23.4155	23.5044	23.5116	23.6394	23.2735	23.2774	22.9806	23.3942	S	2					+	0.999557	9.01e-16	278.95	170.14	243.77	-0.014655	650	0.0566382	0.922481	-0.00719786	-0.126669	0.215363	0.762633	0.014966	0.415129	0.303007	0.592092	0.0527425	0.463689
24.534	24.4468	24.2748	24.41	24.4703	24.3991	24.448	24.4941	24.3009	24.4658	24.5809	24.5321	24.5753	24.504	24.495	24.4989	24.5768	24.6535	24.6328	24.5323	24.7598	24.7537	24.7743	24.7633	S	2					+	0.9998	5.95e-05	193.52	119.06	193.52	-0.067704	2692	0.259805	0.686992	-0.0364752	-0.524334	0.271347	0.71285	-0.0535369	-0.596481	0.90315	0.214706	-0.101901	-1.0417
24.534	24.4468	24.2748	24.41	24.4703	24.3991	24.448	24.4941	24.3009	24.4658	24.5809	24.5321	24.5753	24.504	24.495	24.4989	24.5768	24.6535	24.6328	24.5323	24.7598	24.7537	24.7743	24.7633	S	2					+	1	6.05e-08	246.5	159.83	240.82	0.29126	2694	0.259805	0.686992	-0.0364752	-0.524334	0.271347	0.71285	-0.0535369	-0.596481	0.90315	0.214706	-0.101901	-1.0417
23.9266	23.9042	23.5202	23.7221	24.3488	24.3705	24.3218	24.1737	24.2009	24.275	24.3377	24.1746	24.092	23.7407	23.8762	24.001	23.4072	23.6648	23.7677	23.6872	21.6988	21.9317	22.2885	22.7416	S	2					+	1	1.34e-05	178.1	92.287	92.151	2.6667	1185	2.66424	0.0860652	-0.535432	-4.59794	2.48582	0.141527	-0.478783	-4.36043	0.623329	0.338796	-0.159217	-0.981802
22.6726	22.5543	22.5833	22.4776	22.4937	22.4479	22.4059	22.2453	22.3949	22.4482	22.4689	22.4538	22.4988	22.3246	22.6053	22.4935	22.3493	22.5403	22.4352	22.6256	22.3069	22.4195	22.2147	22.4252	S	3					+	0.999983	1.17e-05	171.21	142.14	171.21	0.012531	348	1.37794	0.168893	0.173752	2.18871	1.62403	0.235232	0.13049	2.52451	0.614013	0.344094	0.0913968	0.821372
24.0652	23.9735	24.0318	23.7461	23.7825	23.8178	23.7227	23.5764	23.844	23.6802	23.6554	23.76	23.6193	23.3428	23.7569	23.6001	23.3946	23.7094	23.6449	23.8948	23.4489	23.6702	23.3783	23.6656	S	4					+	1	1.13e-54	341.72	270.99	93.152	0.297	630	1.36941	0.169104	0.229309	2.26047	1.40406	0.254458	0.219251	2.38571	1.80204	0.0568431	0.374358	2.44661
23.3008	23.206	23.1401	23.1311	23.0796	23.0221	23.0485	22.883	23.0084	23.097	23.103	23.0697	23.0938	22.8872	23.0525	23.0321	23.0243	23.1943	23.2098	23.2315	22.7465	22.8639	22.7024	22.9323	S	3					+	1	6.56e-13	248.13	212.8	235.45	-0.010006	198	1.72192	0.15185	0.186171	2.6426	1.50292	0.243221	0.125	2.35652	1.613	0.0737732	0.178122	1.77668
23.1998	23.2592	23.1678	23.1692	23.1755	23.1403	23.1595	23.0613	23.114	23.0857	23.0819	23.078	23.3037	23.0676	23.3439	23.1995	23.1093	23.2222	23.1988	23.242	22.8906	23.0364	22.8231	23.0645	S	4					+	0.998192	3e-09	179.27	149.93	87.554	-0.039725	787	1.0083	0.24031	0.0648656	1.43724	2.50685	0.139542	0.109107	3.49622	0.176645	0.739889	-0.0296535	-0.279833
23.6104	23.5299	23.547	23.3818	23.4594	23.477	23.3363	23.3042	23.3588	23.4164	23.4247	23.4219	23.3663	23.19	23.4542	23.3501	23.3101	23.4607	23.3975	23.6052	23.2101	23.2415	23.159	23.2586	Y	2					+	1	1.62e-05	213.53	87.465	200.82	0.29625	15	0.970819	0.252137	0.123069	1.59955	1.1544	0.28442	0.111832	1.89117	1.28403	0.117981	0.177136	1.55519
23.6104	23.5299	23.547	23.3818	23.4594	23.477	23.3363	23.3042	23.3588	23.4164	23.4247	23.4219	23.3663	23.19	23.4542	23.3501	23.3101	23.4607	23.3975	23.6052	23.2101	23.2415	23.159	23.2586	Y	2					+	1	1.62e-05	213.53	87.465	200.82	0.29625	15	0.970819	0.252137	0.123069	1.59955	1.1544	0.28442	0.111832	1.89117	1.28403	0.117981	0.177136	1.55519
24.5921	24.7908	24.6991	24.4403	24.2648	24.352	24.3522	24.0048	24.516	24.1275	24.0851	24.3754	23.9801	23.4607	23.8606	23.731	23.5467	23.8038	24.1036	24.3103	23.6432	23.966	23.4716	23.8625	S	4			+		+	1	2.82e-05	189.3	134.82	184.11	-0.14969	753	1.87795	0.148772	0.387167	3.13636	1.49989	0.24335	0.354607	2.61773	3.19556	0.0102093	0.872507	4.9822
23.8986	23.897	23.9627	23.5907	23.6312	23.588	23.4586	23.3644	23.6456	23.5534	23.4795	23.7192	23.5316	23.2533	23.6423	23.5619	23.1635	23.4305	23.3744	23.555	22.6825	22.9605	22.6247	22.9418	T	2					+	1	3.15e-71	373.62	334.4	268.65	0.35686	211	1.70715	0.152889	0.326694	2.8297	1.27948	0.268669	0.23784	2.22328	1.53965	0.0817056	0.339968	2.13034
23.7923	23.9295	23.3704	23.455	23.4279	23.6595	23.6243	23.2863	23.6822	23.4161	23.4983	23.3995	24.0139	23.3023	23.7398	23.8681	22.329	23.0653	23.289	23.2853	22.5521	22.9476	22.8858	23.1493	S	3					+	1	1.52e-58	227.44	206.85	169.6	0.065532	275	0.373964	0.576749	0.137287	0.800127	0.410017	0.602681	0.137765	0.879175	0.18072	0.735015	-0.0942106	-0.385996
24.184	24.3018	24.3016	24.0057	23.8106	23.8608	23.7709	23.6002	23.8811	23.6536	23.587	23.7615	23.9324	23.2928	23.8475	23.7946	23.2836	23.6736	23.6387	23.8948	23.3582	23.6788	23.3167	23.5481	S	2					+	0.999969	1.77e-12	265.77	229.45	265.77	0.016674	464	2.55197	0.0981156	0.437644	4.2938	2.61997	0.12321	0.477449	4.61861	1.62227	0.0729209	0.481463	2.39673
23.0374	22.9834	23.027	22.8494	22.915	22.8589	22.836	22.7962	22.8577	22.8592	22.8461	22.913	22.9317	22.7757	22.9452	22.8747	22.642	22.83	22.7424	22.8189	22.7039	22.8095	22.7034	22.8705	S	2					+	1	4.93e-05	179.53	137.87	179.53	0.13814	476	1.3101	0.177868	0.122766	1.98508	1.2149	0.277254	0.105305	1.94796	0.791979	0.255485	0.0924706	0.938219
23.7615	23.71	23.5996	23.6504	23.6256	23.5756	23.606	23.5289	23.5724	23.6194	23.6338	23.6021	23.6052	23.4371	23.6178	23.5662	23.5981	23.6856	23.7038	23.6625	23.4009	23.5416	23.4092	23.5718	S	3					+	1	2.73e-05	170.85	94.278	134.56	-0.46442	198	1.24257	0.188093	0.0963573	1.81731	1.00573	0.321622	0.0734544	1.59952	1.20265	0.134268	0.123807	1.30428
24.6186	24.5841	24.5872	24.5297	24.5687	24.4873	24.3651	24.5201	24.5289	24.5393	24.6359	24.5549	24.1545	24.1477	24.468	24.264	24.5021	24.6627	24.5347	24.6135	24.3212	24.2573	24.0897	24.2173	S	2			+		+	0.999028	0.000343593	114.87	65.367	82.202	0.28305	1854	1.03712	0.232829	0.0945807	1.59867	0.195553	0.781028	0.0151439	0.390004	2.23308	0.0341688	0.321345	2.73211
24.0859	24.101	24.0827	23.8026	23.8753	23.8985	23.7973	23.5779	23.9096	23.7056	23.6573	23.7812	23.6027	23.1955	23.8553	23.588	23.4119	23.7458	23.7047	24.0123	23.4543	23.6715	23.2422	23.6589	S	3					+	0.989952	0.000199691	136.96	92.641	136.96	0.19932	219	1.18495	0.199052	0.230806	2.01567	1.51351	0.242941	0.254631	2.57617	1.60353	0.074543	0.457703	2.35096
23.9508	23.9719	24.1807	23.7422	23.7002	23.7768	23.6757	23.4353	23.734	23.4757	23.3108	23.5217	22.99	22.4563	23.0169	22.9196	23.1493	23.4408	23.4382	23.7873	23.2493	23.4884	23.0569	23.464	S	3			+		+	1	2.24e-06	225.31	176.19	120.77	-0.13028	436	1.45371	0.163164	0.314382	2.45493	1.94786	0.206519	0.450851	3.38197	3.37795	0.00783402	1.1157	5.58664
23.4138	23.3711	23.1833	23.1406	23.1793	23.2314	23.2048	23.0195	23.1697	23.1537	23.1179	23.1202	23.2701	22.8852	23.2789	23.2144	22.876	23.1307	23.1479	23.2359	22.816	22.9929	22.846	23.0737	S	3					+	1	0.00406805	94.767	58.343	62.088	0.49081	672	0.694485	0.361804	0.118495	1.25092	1.02662	0.316023	0.136867	1.7735	0.447345	0.459076	0.115067	0.737655
24.0403	23.9997	23.9471	23.8448	23.8406	23.9393	23.7842	23.6466	23.8979	23.7502	23.733	23.7529	23.7737	23.3925	23.8472	23.786	23.3533	23.6597	23.6712	23.7929	23.4861	23.6845	23.4802	23.6736	S	4					+	0.999213	1.86e-18	190.82	119.86	184.99	0.3682	304	1.08812	0.219829	0.155262	1.79939	1.65046	0.232992	0.174454	2.66719	1.21661	0.131216	0.25811	1.69085
23.1467	23.1832	23.1446	22.8644	22.8803	22.9364	22.7895	22.6097	22.9557	22.6934	22.7245	22.8605	22.8275	22.4304	22.9686	22.8291	22.2054	22.5984	22.5383	22.7979	22.2436	22.5288	22.1443	22.5146	S	3					+	1	0.00565749	99.855	51.572	80.596	-0.1841	231	1.46546	0.162379	0.280685	2.444	1.55197	0.239303	0.276177	2.65047	1.23315	0.127751	0.320805	1.80028
23.1467	23.1832	23.1446	22.8644	22.8803	22.9364	22.7895	22.6097	22.9557	22.6934	22.7245	22.8605	22.8275	22.4304	22.9686	22.8291	22.2054	22.5984	22.5383	22.7979	22.2436	22.5288	22.1443	22.5146	T	3					+	1	0.0285179	89.9	43.294	80.596	-0.1841	233	1.46546	0.162379	0.280685	2.444	1.55197	0.239303	0.276177	2.65047	1.23315	0.127751	0.320805	1.80028
24.213	24.1768	24.132	24.1196	24.2145	24.1578	24.1687	24.1043	24.178	24.1988	24.2354	24.2273	24.2491	24.1104	24.2931	24.1824	24.1068	24.2367	24.1994	24.2852	23.7751	23.8799	23.6802	23.8258	S	3					+	0.997496	0.000422032	125.97	70.618	110.66	-0.069406	24	0.0106631	0.985338	-0.000988007	-0.0228905	1.01444	0.319227	-0.0495281	-1.47919	0.486378	0.429401	-0.0484123	-0.563283
23.4151	23.4118	23.6335	23.344	23.412	23.29	23.134	23.3299	23.3779	23.356	23.4286	23.3979	22.8173	22.8674	23.1353	22.9534	23.3174	23.4793	23.2678	23.4741	23.1879	23.1251	22.8996	23.0408	T	3			+		+	0.97152	0.000242541	137.69	109.49	129.83	-0.59459	1856	0.949523	0.257715	0.159607	1.63153	0.416566	0.5971	0.0609927	0.833817	2.77763	0.0181815	0.507739	3.76871
23.0713	23.0085	22.9558	23.091	23.1123	22.941	23.133	23.1009	22.8623	23.0347	23.1032	23.0636	23.0964	23.0999	23.0468	23.0435	23.2083	23.1511	23.1572	22.9694	23.5202	23.6106	23.4963	23.5916	S	2					+	1	1.08e-52	289.48	222.52	232.35	-0.45223	181	0.315529	0.633015	-0.0401692	-0.610504	0.0934131	0.890709	0.0157208	0.225536	0.538276	0.391558	-0.0399733	-0.532539
24.1022	23.8552	24.2355	23.6774	23.6772	23.7612	23.4963	23.3155	23.5999	23.3791	23.251	23.6657	23.07	23.0719	23.6108	23.2139	23.2242	23.4731	23.3705	23.905	23.2961	23.5493	22.8982	23.3158	S	3			+		+	1	4.11e-05	204.01	142.67	183.79	0.086306	122	1.35669	0.170603	0.40505	2.36382	1.69324	0.230133	0.49368	2.97547	2.18115	0.0360985	0.725936	3.31342
25.0053	24.8563	NaN	24.6329	24.5168	24.5615	NaN	24.2144	24.5594	24.4039	NaN	24.5625	23.9796	23.9347	NaN	24.0903	24.0147	24.2862	NaN	24.7808	24.2541	24.3963	NaN	24.1767	S	3			+		+	0.893324	0.0107285	89.133	22.451	74.216	-0.23272	28	1.22505	0.191871	0.400592	2.41903	1.26047	0.27117	0.322885	2.51227	2.67148	0.0209821	0.829962	5.2424
23.8264	23.7555	23.6452	23.4824	23.5753	23.617	23.5268	23.2848	23.5781	23.4518	23.4707	23.6027	23.591	23.2207	23.6031	23.5324	23.0209	23.4225	23.4382	23.5958	23.0964	23.3231	23.1136	23.3272	S	3					+	1	1.6e-29	242.67	208.72	87.668	0.24984	799	0.836411	0.298176	0.176425	1.50069	0.917177	0.351844	0.151551	1.64301	0.810079	0.248364	0.190583	1.20789
23.4055	23.4026	23.353	23.4746	23.6439	23.4625	23.5992	23.6351	23.2017	23.2575	23.3012	23.2151	22.1124	22.1179	22.0546	22.0613	23.6028	23.6081	23.5629	23.4889	23.9131	24.0126	23.9699	23.9643	S	2			+		+	0.92925	1.25e-06	232.71	170.24	232.71	-0.048735	82	1.94752	0.145832	-0.176268	-2.89594	2.57106	0.132715	0.165067	3.93694	8.04083	2.18794e-05	1.32239	18.7221
24.3109	24.4402	24.629	24.0905	24.1318	24.0288	23.9579	23.6901	24.2155	23.7581	23.508	24.0089	23.4153	23.2672	23.839	23.6066	23.231	23.5062	23.4719	23.993	23.4315	23.8331	23.2834	23.6619	S	2			+		+	1	0.000125166	154.94	104.56	154.94	-0.057894	41	1.51795	0.160065	0.415504	2.6081	1.38932	0.254851	0.495008	2.48897	2.60393	0.0227542	0.835626	4.01215
23.8664	23.7648	23.7211	23.7066	23.8321	23.7232	23.8031	23.6799	23.6308	23.7047	23.7175	23.7815	23.5109	23.7249	23.7993	23.5736	23.8437	23.8084	23.8606	23.9104	23.5639	23.5517	23.3289	23.6125	S	4					+	1	4.67e-05	162.93	127.97	97.69	-0.1738	2688	0.0354254	0.951111	0.00516462	0.0828297	0.549014	0.520086	0.0560875	1.00483	0.727145	0.28417	0.11254	0.967651
23.5299	23.6542	24.0387	23.2568	23.3438	23.2244	22.8936	22.8766	23.5137	22.9167	22.7102	23.3707	22.3889	22.4484	23.0793	22.6996	22.3299	22.759	22.5601	23.2577	22.7069	23.0366	22.3674	22.7251	S	2			+		+	1	3.49e-09	169.84	135.15	164.2	-0.24947	807	1.4305	0.16504	0.53529	2.51786	1.02034	0.317713	0.492054	1.91312	2.28199	0.0324016	0.965837	3.62443
23.5834	23.5162	23.4781	23.4343	23.4455	23.3641	23.3949	23.2708	23.389	23.4607	23.4347	23.4473	23.5174	23.3591	23.5456	23.457	23.2481	23.3604	23.3438	23.464	22.6233	22.8463	22.6243	22.8246	S	2					+	0.999963	0.000441665	184.04	97.243	184.04	-0.33244	529	1.48897	0.161731	0.134193	2.22039	1.02795	0.315546	0.0700841	1.60998	0.262456	0.636587	0.0332098	0.35856
24.2178	24.3244	24.4393	23.9861	24.0005	23.886	23.776	23.5616	23.9671	23.5746	23.5277	23.9221	23.6132	23.487	23.9731	23.8003	23.4105	23.6643	23.6355	23.9031	23.7517	23.9972	23.5278	23.896	S	2			+		+	1	1.19e-16	193.62	151.28	110.64	0.089578	215	1.75452	0.150438	0.435892	2.97831	1.78568	0.21754	0.494034	3.12776	1.96608	0.0463405	0.523499	2.83899
23.5181	23.6409	24.0255	23.2456	23.3331	23.2112	22.8804	22.8608	23.5011	22.9035	22.697	23.3604	22.3701	22.4352	23.0661	22.6775	22.3145	22.7458	22.5469	23.2501	22.6923	23.0234	22.3542	22.7079	S	3			+		+	0.999988	3.49e-09	169.84	135.15	142.04	0.37824	811	1.43179	0.16504	0.536153	2.52007	1.02008	0.317753	0.49202	1.91271	2.29049	0.0319872	0.970292	3.6398
23.6316	23.5719	23.5392	23.5958	23.4713	23.4039	23.4604	23.291	23.48	23.4602	23.4688	23.4261	24.1729	24.1274	24.2386	24.1619	23.5566	23.6007	23.6024	23.613	23.0816	23.2959	23.0328	23.3434	S	2			+		+	0.999231	2.09e-46	338.78	291.83	275.83	-0.49958	275	2.09665	0.134433	0.177946	3.08721	2.83833	0.10263	0.125824	4.05991	5.92417	0.000226823	-0.590604	-8.31978
24.7936	24.9836	24.968	24.6186	24.652	24.5773	24.4845	24.096	24.5056	24.2115	24.0328	24.5794	24.7432	24.3361	24.8405	24.5117	23.9261	24.2221	24.2409	24.5578	23.6271	24.0901	23.6226	24.1692	S	3					+	1	0.00262445	116.03	90.809	72.652	-0.43599	139	1.38043	0.168802	0.388504	2.39168	1.78976	0.216816	0.508605	3.13926	0.815212	0.246387	0.233104	1.27266
24.0045	24.1487	24.4001	23.7564	23.7431	23.6638	23.4957	23.2726	23.8093	23.3725	23.186	23.8025	23.4686	23.0614	23.6273	23.3328	22.9174	23.33	23.275	23.7356	22.9428	23.4062	22.6418	23.2088	S	2			+		+	0.999979	2.79e-10	182.17	130.51	147.41	-0.41464	312	1.69512	0.153825	0.533628	2.92938	1.38412	0.256047	0.534847	2.4885	2.10272	0.0394504	0.704903	3.19054
23.5124	23.4298	23.4776	23.4352	23.3976	23.353	23.3773	23.3945	23.2743	23.4375	23.3719	23.3859	23.4072	23.2389	23.3477	23.2872	23.7339	23.8244	23.7671	23.7384	23.0557	23.0736	23.0314	23.1634	S	2				+	+	0.999983	1.25e-10	207.85	112.67	138.99	0.59063	180	2.04122	0.137138	0.0831685	2.45033	1.30711	0.265679	0.0963788	2.02781	1.87477	0.0517971	0.143535	1.74959
23.7411	23.709	23.7802	23.5584	23.6218	23.5901	23.6138	23.4628	23.582	23.5318	23.456	23.5914	23.5545	23.4109	23.5694	23.4272	23.4665	23.6536	23.6619	23.8057	23.1841	23.2696	23.0119	23.3145	S	3					+	1	1.94e-05	213.73	159.05	100.69	-0.18983	137	1.06387	0.225411	0.12508	1.71293	1.46393	0.247675	0.156887	2.38231	1.75176	0.0611232	0.206706	1.97869
23.9044	23.9045	23.9329	23.6597	23.6619	23.6736	23.5889	23.4053	23.6963	23.5815	23.5232	23.6779	23.6722	23.2491	23.7314	23.5821	23.2302	23.5246	23.4775	23.7319	23.2356	23.514	23.1574	23.4398	T	2					+	1	2.04e-15	274.39	234.37	125.61	1.6795	88	1.62539	0.15621	0.267946	2.65301	1.64201	0.234504	0.230641	2.74003	1.23153	0.127994	0.29169	1.75866
23.941	23.9378	24.0803	23.7692	23.9689	23.9409	23.9574	23.7668	23.8741	23.6428	23.5007	23.7313	21.4505	20.9402	21.4773	21.29	23.0797	23.3636	23.4138	23.6012	23.3421	23.5388	23.2923	23.5727	S	3			+		+	1	4.54e-55	327.46	287.87	316.28	-0.012495	135	0.109683	0.85549	0.0235624	0.257671	1.28887	0.267542	0.244859	2.2418	5.86399	0.000227653	2.64256	14.7118
24.1196	24.0285	24.1439	23.8633	23.9288	23.8736	23.8088	23.6728	23.8762	23.7616	23.7418	23.7924	22.5532	22.2249	22.5827	22.4587	23.3728	23.6528	23.6837	23.9053	23.4056	23.6239	23.3519	23.6413	S	3			+		+	1	2.56e-05	208.47	162.15	86.288	0.13956	1119	1.38383	0.168316	0.217793	2.26538	1.89449	0.207806	0.245803	3.13376	5.31977	0.00041029	1.58394	11.0238
23.9187	23.8871	23.964	23.7014	23.7819	23.7674	23.6915	23.53	23.7922	23.6737	23.5851	23.6954	23.6758	23.4533	23.875	23.707	23.3434	23.5741	23.528	23.8032	23.3774	23.5867	23.2201	23.5258	S	2					+	1	1.52e-82	383.19	324.79	298.17	-0.04102	299	1.12185	0.212001	0.17511	1.87104	1.34953	0.260263	0.181213	2.26661	0.929118	0.206347	0.190036	1.31285
23.5587	23.5343	23.4754	23.305	23.3338	23.3848	23.2877	23.0087	23.3814	23.1628	23.1352	23.2437	23.1324	22.8772	23.3378	23.1918	22.8466	23.0988	23.1627	23.4041	22.9085	23.1466	22.8111	23.1092	S	3					+	0.999999	0.0014133	109.6	67.598	79.974	-0.098253	120	1.10099	0.216828	0.214603	1.88844	1.61321	0.236825	0.237573	2.70582	1.61017	0.0739841	0.33356	2.18782
23.6007	23.577	23.5232	23.5414	23.5076	23.5027	23.5197	23.3816	23.4773	23.5314	23.5178	23.4706	23.7168	23.4421	23.717	23.5903	23.5098	23.6386	23.5945	23.6866	23.3271	23.4676	23.2581	23.4783	S	4					+	0.999715	4.94e-44	312.39	263.36	189.11	0.77044	277	1.18625	0.19895	0.0826731	1.69856	1.43045	0.251799	0.0612779	1.95952	0.356967	0.539781	-0.0559916	-0.516989
23.1851	23.2041	23.2903	22.8172	22.8655	22.9193	22.6952	22.5854	22.9953	22.63	22.6533	22.9305	22.7693	22.3337	22.8062	22.7028	21.9849	22.6285	22.5808	22.8727	22.3174	22.5661	22.1985	22.4878	S	3					+	0.99979	1.04e-20	200.89	174.05	151.42	-0.67898	135	1.47861	0.162379	0.357827	2.51943	1.20689	0.27784	0.321899	2.16058	1.68761	0.0667269	0.471169	2.45963
23.2049	23.2239	23.314	22.8371	22.8853	22.9392	22.7122	22.6052	23.0152	22.6498	22.6713	22.9503	22.7891	22.3536	22.8209	22.7226	22.0048	22.6483	22.6019	22.8925	22.3373	22.5859	22.2226	22.5076	S	3					+	0.999992	1.97e-29	239.56	218.43	162.22	0.14172	137	1.47933	0.162379	0.359492	2.52147	1.20763	0.27784	0.323318	2.16222	1.69676	0.0657848	0.47344	2.47243
24.4909	24.4702	24.7266	24.1616	24.3259	24.3263	24.1493	23.9595	24.3311	24.131	23.9308	24.3185	24.2118	23.8954	24.3748	24.2375	23.7167	24.0611	23.982	24.3085	23.7716	24.0601	23.5828	23.9926	S	2					+	0.999282	6.53e-13	192.65	80.857	169.65	0.19742	941	0.958339	0.255298	0.272088	1.73108	0.976983	0.33025	0.284474	1.80458	0.934922	0.204659	0.282492	1.45176
22.8743	22.7621	22.8636	22.8174	22.7274	22.7711	22.7463	22.7408	22.7978	22.823	22.7628	22.7666	22.6858	22.5341	22.6095	22.5691	22.7623	22.9115	22.7813	22.808	22.4875	22.5193	22.5809	22.6463	S	3			+		+	1	7.16e-84	300.65	280.25	257.05	-0.3641	665	1.64848	0.155849	0.0829463	2.11775	0.69261	0.451657	0.0418239	1.11307	2.83693	0.0168675	0.229705	2.79828
23.4327	23.4486	23.371	23.3612	23.3136	23.3253	23.3825	23.2443	23.3068	23.3822	23.353	23.2732	23.4066	23.0749	23.4157	23.2914	23.334	23.4228	23.3869	23.4683	23.0576	23.1909	22.9119	23.2284	S	2					+	0.998548	3.38e-09	207.44	156.46	119.03	-0.12508	481	1.28911	0.180487	0.0869164	1.81824	1.20667	0.27784	0.0745506	1.82308	0.612345	0.344972	0.106191	0.864119
23.8702	23.9868	24.7787	23.7876	23.4957	23.6568	23.4948	23.5458	24.1342	23.8518	22.6747	23.3867	23.5439	23.1217	23.0107	23.6138	22.7363	23.1958	23.0777	23.564	22.9243	23.1059	22.9584	23.2272	S	3					+	1	1.14e-57	313.16	293.95	312.74	-0.17873	181	1.28062	0.181241	0.557564	2.29342	0.743789	0.427001	0.593976	1.4842	1.54516	0.0810601	0.783288	2.4965
23.8641	23.7559	23.7539	23.5471	23.6017	23.6074	23.5359	23.3365	23.6098	23.4891	23.488	23.6253	23.4932	23.1595	23.5962	23.3728	23.0625	23.4704	23.3902	23.6368	23.159	23.394	23.0991	23.3962	S	4					+	0.999957	1.1e-10	239.87	186.3	168.99	0.19982	352	1.20685	0.194765	0.209833	2.02358	1.23105	0.27462	0.177164	2.09951	1.52214	0.0838769	0.324779	2.08853
24.372	24.3231	24.6422	23.9941	23.974	24.0158	23.7574	23.6092	24.002	23.6157	23.4312	23.9521	23.2584	23.1936	23.8523	23.4697	23.1822	23.489	23.372	23.8814	23.5625	23.8151	23.1417	23.752	T	2			+		+	1	1.56e-76	294.1	267.61	155.11	0.51291	122	1.63022	0.15621	0.493759	2.81276	1.65099	0.232894	0.582562	2.9285	2.36962	0.0292257	0.889366	3.70686
23.6551	23.8258	24.0419	23.5005	23.5746	23.4959	23.4024	23.1287	23.6692	23.0733	22.8272	23.3917	22.7031	22.4966	23.1642	22.9113	22.3427	22.773	22.6989	23.2363	22.9186	23.325	22.7612	23.1493	S	3			+		+	1	9.56e-64	290.67	269.66	81.865	0.36873	5077	1.24153	0.188407	0.35542	2.17432	1.25575	0.272048	0.515451	2.28314	2.64787	0.0215468	0.937016	4.16748
23.6583	23.7253	23.7129	23.5385	23.5291	23.5258	23.5293	23.3223	23.5907	23.516	23.3853	23.4539	23.6121	23.2317	23.6017	23.5472	23.1112	23.3794	23.365	23.5187	23.0171	23.2012	22.9317	23.2403	T	2					+	0.982088	4.86e-05	194.7	147.99	111.86	0.23621	275	1.46336	0.162379	0.182136	2.31075	1.51648	0.242941	0.172273	2.48071	0.80178	0.251858	0.160579	1.14543
23.1853	23.1216	23.1019	22.9957	22.9534	23.0771	22.9027	22.881	23.0578	23.1502	23.0814	23.1177	23.8295	23.4352	23.7192	23.5499	22.827	23.1279	23.043	23.2722	21.4223	21.8412	21.688	21.9132	S	2			+		+	0.998829	1.63e-45	322.75	254.75	290.95	-0.28741	63	1.33353	0.174449	0.147596	2.07956	0.00460861	0.994893	-0.000611305	-0.0116142	2.83656	0.0168675	-0.532303	-3.89406
23.7952	23.7918	23.7689	23.6261	23.6124	23.5964	23.563	23.4089	23.6223	23.5329	23.5336	23.6453	23.6298	23.4716	23.6824	23.5461	23.282	23.4381	23.3992	23.615	22.3113	22.596	22.3443	22.6048	S	3					+	1	1.87e-06	222.21	166.56	111.43	-0.12434	643	1.76055	0.150132	0.200325	2.72444	1.75749	0.219913	0.161972	2.78532	1.42222	0.0964962	0.16302	1.59713
23.6541	23.6496	23.6352	23.4817	23.4894	23.5517	23.4547	23.2819	23.4966	23.3332	23.358	23.4002	23.2251	22.9921	23.4031	23.2261	23.1581	23.3044	23.3436	23.533	23.2321	23.4045	23.0717	23.3775	S	2			+		+	0.997076	1.75e-05	221.59	175.12	189.17	0.84846	583	1.19117	0.19772	0.160699	1.93529	2.04626	0.188975	0.208115	3.29803	2.2411	0.0337836	0.393518	2.9251
21.8849	21.7653	21.7963	21.7003	21.7774	21.7776	21.7163	21.7147	21.7346	21.8861	21.8313	21.8682	21.879	21.7033	21.8606	21.802	21.5423	21.7069	21.5846	21.602	21.3724	21.3694	21.4226	21.5479	S	2					+	1	6.67e-05	170.47	113.91	150.61	-0.39147	403	0.421427	0.53838	0.0402112	0.740157	0.367149	0.634232	-0.0433269	-0.72881	0.172563	0.745151	-0.024509	-0.255953
23.6871	23.6749	23.7161	23.461	23.5921	23.5447	23.4767	23.2612	23.5156	23.3615	23.3038	23.4336	23.2961	23.1044	23.5247	23.4019	23.0524	23.2582	23.2073	23.4515	23.1562	23.3955	23.0902	23.3919	S	2					+	0.998802	6.47e-45	326.19	271.07	264.92	-0.29898	714	0.897853	0.275208	0.166094	1.57224	1.68058	0.230133	0.231162	2.7969	1.53141	0.082561	0.303025	2.0586
23.0352	22.9928	22.9965	22.8075	22.7609	22.9165	22.7659	22.5784	22.8991	22.7461	22.7003	22.7555	22.9376	22.5505	23.0629	22.9154	22.4606	22.711	22.673	22.8996	22.3342	22.5895	22.2104	22.5633	T	3					+	0.999933	1.67e-34	306.72	226.4	210.91	0.060718	106	1.24726	0.186919	0.202561	2.06776	1.4703	0.247675	0.182741	2.43434	0.318446	0.577281	0.091413	0.563715
24.0149	24.006	24.0151	23.883	23.8893	23.9185	23.8787	23.759	23.8575	23.8884	23.8386	23.8507	23.9072	23.666	23.922	23.9091	23.6735	23.8075	23.8087	23.8947	23.7114	23.7708	23.5832	23.7789	T	4					+	1	3.19e-05	152.38	81.362	139.46	0.12003	577	1.31944	0.176369	0.118362	1.98102	1.92117	0.207151	0.120955	2.85784	0.94098	0.202524	0.128643	1.16561
23.6925	23.8206	23.7312	23.5916	23.5825	23.5115	23.4885	23.3125	23.5177	23.3255	23.3248	23.4335	23.4918	22.9436	23.5305	23.0043	23.2246	23.5344	23.4041	23.7118	22.9863	23.3283	23.0389	23.4543	T	3					+	1	0.00165712	107.06	54.777	72.272	0.24692	452	1.70891	0.152811	0.235219	2.72226	2.44924	0.146498	0.308598	4.1219	1.54324	0.0812798	0.466425	2.29239
23.5591	23.5543	23.4636	23.4248	23.4234	23.4497	23.4267	23.3102	23.3859	23.4207	23.4298	23.3856	23.5328	23.2819	23.5679	23.4551	23.3795	23.5211	23.5079	23.603	23.0292	23.0914	22.8711	23.1513	S	2					+	1	1.06e-07	179.83	139.11	106.2	0.64723	653	1.11771	0.212852	0.0979919	1.6954	1.43971	0.25023	0.0949612	2.17384	0.22976	0.674838	0.0410256	0.364407
23.625	23.5182	23.7226	23.2774	23.3	23.351	23.101	22.9745	23.4199	23.1467	23.1032	23.309	23.116	22.7444	23.1675	23.0057	22.5223	23.1075	23.0238	23.4105	22.756	23.0395	22.7152	22.9869	S	3			+		+	1	4.05e-23	195.51	166.6	97.063	-0.62386	86	1.46574	0.162379	0.354163	2.49851	1.28194	0.268553	0.291107	2.25896	2.11072	0.0391562	0.527383	3.01392
23.625	23.5182	23.7226	23.2774	23.3	23.351	23.101	22.9745	23.4199	23.1467	23.1032	23.309	23.116	22.7444	23.1675	23.0057	22.5223	23.1075	23.0238	23.4105	22.756	23.0395	22.7152	22.9869	S	3			+		+	1	8.89e-16	176.78	160.25	97.063	-0.62386	88	1.46574	0.162379	0.354163	2.49851	1.28194	0.268553	0.291107	2.25896	2.11072	0.0391562	0.527383	3.01392
23.2325	23.2622	23.0996	23.0848	23.1945	23.1854	23.1747	23.0926	23.1579	23.1959	23.1968	23.0858	23.0866	22.8072	23.1153	23.1473	22.8177	23.0199	23.0526	23.061	22.9165	22.9279	22.7744	22.9755	S	4					+	1	3.54e-34	266.86	242.31	252.04	-0.60272	617	0.055166	0.923852	0.00798559	0.126783	0.0732621	0.913353	0.0106854	0.176406	0.701841	0.296232	0.130674	0.996742
24.4712	24.44	24.756	24.1804	24.2843	24.2053	24.003	23.8406	24.2652	23.9203	23.7935	24.2855	23.3855	23.4983	24.041	23.6735	23.6584	23.9193	23.7781	24.2363	23.9203	24.12	23.5864	23.9583	S	4			+		+	1	9.21e-30	272.1	223.24	87.156	-1.2234	197	1.30193	0.178716	0.378607	2.27231	1.2249	0.276394	0.395752	2.21082	2.33098	0.0306515	0.812325	3.59281
23.7609	23.7334	23.8103	23.418	23.4191	23.4989	23.3368	23.1441	23.5491	23.3418	23.2792	23.4786	23.5595	23.1116	23.4788	23.3906	22.7773	23.2709	23.2885	23.5531	22.8333	23.1194	22.8012	23.1422	S	5					+	1	1.14e-08	197.38	156.77	132.84	-0.15068	11	1.52132	0.159739	0.330923	2.56376	1.31952	0.264174	0.268439	2.30179	1.17765	0.139708	0.295509	1.71189
24.3589	24.3691	24.5051	24.0979	24.0858	24.0815	23.938	23.8779	24.2152	23.9596	23.9333	24.1748	24.0635	23.8014	24.0731	23.9759	23.5257	23.916	23.8051	24.0711	23.6573	23.8813	23.6789	23.8578	S	4					+	1	3.45e-117	327.68	294.44	109.27	0.16719	393	1.82584	0.150132	0.336958	3.01396	1.24083	0.273156	0.262002	2.18291	1.81051	0.0561873	0.354249	2.41848
23.4183	23.3255	23.342	23.222	23.2033	23.2186	23.123	22.9934	23.2274	23.2991	23.2816	23.1889	23.2499	22.8865	23.2435	23.1384	22.9152	23.1439	23.0894	23.3045	22.8566	23.0278	22.8089	23.082	S	4					+	1	1.01e-32	261.26	224.41	236.5	-0.20487	491	1.58534	0.156673	0.192412	2.4842	0.81271	0.396186	0.0777154	1.38921	1.09328	0.158638	0.19741	1.46523
23.4907	23.5093	23.4828	23.3579	23.3864	23.4045	23.3708	23.2706	23.3564	23.379	23.3042	23.2765	23.3683	22.9896	23.4528	23.3579	23.2649	23.4254	23.3738	23.4776	23.0569	23.1914	22.9038	23.2042	T	2					+	0.990063	1.47e-09	248.98	185.25	248.98	0.13237	1270	1.17423	0.200839	0.102119	1.76952	1.69714	0.230016	0.131152	2.6187	0.76154	0.268685	0.167995	1.12491
23.9119	23.9273	24.0139	23.6298	23.6095	23.5376	23.4405	23.2221	23.6118	23.4146	23.3143	23.6335	23.6468	23.3306	23.7549	23.5941	23.0434	23.4157	23.3914	23.6453	23.0613	23.3757	22.9351	23.306	S	2					+	1	4.48e-05	184.36	129.3	184.36	0.4321	867	1.90743	0.14759	0.418294	3.2053	1.79303	0.216816	0.377157	3.0894	1.2466	0.125314	0.289116	1.76918
23.103	23.1263	23.1817	23.0713	23.0405	23.0378	23.0718	22.959	22.9857	23.021	22.936	22.9769	23.02	22.8547	23.0583	22.9571	23.0906	23.1102	23.0901	23.1533	22.899	22.9817	22.7761	23.0204	S	3					+	0.999956	0.000118154	135.02	107.69	102.73	-0.88115	2102	1.49932	0.161354	0.0932989	2.05261	2.53782	0.136595	0.140693	3.76074	1.59148	0.0757776	0.148072	1.62999
23.3614	23.3874	23.4303	23.3194	23.282	23.164	23.1421	23.0613	23.1044	23.1809	23.0622	23.2655	23.5922	23.2138	23.4819	23.222	23.145	23.2057	23.2341	23.2909	22.5104	23.0372	22.7369	23.0258	T	2					+	0.893099	0.00100825	173.48	114.76	149.57	0.18342	464	2.22029	0.125919	0.212309	3.36123	2.33478	0.162357	0.221404	3.76803	0.00976452	0.983227	-0.00283718	-0.0205127
24.3415	24.4344	24.4859	24.1167	24.1929	24.1049	24.0461	23.7699	24.155	23.8544	23.7251	24.1421	24.1327	23.8565	24.2946	24.1433	23.461	23.7745	23.7931	24.0451	23.6172	23.9763	23.5314	23.8458	S	2					+	0.99999	6.67e-06	208.75	180.58	207.86	0.11845	1401	1.37977	0.168893	0.316156	2.35102	1.50125	0.243296	0.375443	2.62878	0.999526	0.184139	0.237833	1.45829
23.4624	23.4055	23.3805	23.4714	23.4688	23.3586	23.5208	23.47	23.2806	23.4601	23.4964	23.4536	23.4162	23.4076	23.4744	23.3473	23.6317	23.5102	23.5252	23.4371	24.1838	24.2624	24.1086	24.2419	S	2					+	1	0.00171463	145.13	49.019	102.55	0.19948	109	0.245904	0.701008	-0.0245852	-0.466881	0.0477864	0.943149	0.00725031	0.118126	0.217906	0.689278	0.0185657	0.248474
23.0789	23.011	23.0288	22.9198	22.9463	23.0013	22.87	22.8345	22.8622	23.092	22.9926	22.977	22.9626	22.6949	22.9169	22.7764	22.6757	22.717	22.7383	22.9096	22.5095	22.5013	22.4987	22.6709	S	4					+	1	3.67e-09	217.88	137.35	217.88	0.0016933	573	0.989699	0.245839	0.0965815	1.5545	0.19602	0.780976	0.0286469	0.434524	1.30067	0.115115	0.171908	1.54985
23.1033	23.0473	23.0332	22.9799	22.9474	23.0063	22.9258	22.7888	22.9799	22.9906	22.9627	22.9317	23.0026	22.6481	22.9812	22.9272	22.8869	23.0911	23.0433	23.1212	22.382	22.5312	22.3502	22.605	S	3					+	1	5.81e-05	164.97	113.9	52.576	-0.54044	616	1.24821	0.186834	0.123884	1.91973	1.40647	0.254458	0.0747099	2.03313	0.889182	0.219606	0.15116	1.19418
23.1033	23.0473	23.0332	22.9799	22.9474	23.0063	22.9258	22.7888	22.9799	22.9906	22.9627	22.9317	23.0026	22.6481	22.9812	22.9272	22.8869	23.0911	23.0433	23.1212	22.382	22.5312	22.3502	22.605	T	3					+	1	0.000607617	120.77	69.503	52.576	-0.54044	614	1.24821	0.186834	0.123884	1.91973	1.40647	0.254458	0.0747099	2.03313	0.889182	0.219606	0.15116	1.19418
24.5848	24.5426	24.6508	24.2863	24.3118	24.344	24.1831	24.007	24.3735	24.0985	24.0199	24.2564	24.0254	23.7428	24.3512	24.0845	23.7026	24.0324	23.9884	24.3644	23.7704	24.0909	23.5541	23.9329	T	2					+	1	0.00062029	131.83	71.308	117.09	-0.34612	331	1.48108	0.162379	0.304651	2.48635	1.57805	0.239303	0.329059	2.72484	1.69785	0.0656844	0.465144	2.46432
23.5601	23.5546	23.6651	23.2099	23.2687	23.2823	23.1286	22.8557	23.316	23.0873	22.921	23.2693	23.1813	22.7601	23.2459	23.1208	22.4927	22.9335	22.9859	23.3422	22.7223	23.0527	22.6497	22.9482	S	3					+	1	2.14e-05	219.97	175.57	209.39	0.095935	568	1.38776	0.167701	0.363622	2.39032	1.39126	0.254576	0.349051	2.4492	1.53899	0.0817435	0.420391	2.23873
23.1892	23.2326	23.0631	23.0352	23.0601	23.016	23.0217	22.9507	23.0392	23.0373	23.0151	23.0573	23.0183	22.8869	23.1479	23.0396	23.0078	23.0575	23.1175	23.1323	22.8087	22.89	22.7503	22.924	S	2					+	0.999091	0.00107357	154.35	81.106	130.66	0.19466	658	1.16957	0.201999	0.117924	1.81501	0.97864	0.330008	0.0928221	1.62954	0.726992	0.284205	0.10684	0.949833
22.8512	22.8314	22.7109	22.7919	22.7571	22.6956	22.7473	22.7171	22.6719	22.7871	22.8145	22.7573	22.7997	22.699	22.9269	22.7785	22.8977	22.8959	22.8906	22.8416	22.5732	22.651	22.4327	22.6835	S	2					+	0.999993	8.5e-05	193.34	158.56	172.33	-0.38511	517	1.01534	0.238584	0.0670886	1.45641	0.386027	0.619726	0.0386682	0.742352	0.028305	0.953288	-0.00466347	-0.048004
22.8512	22.8314	22.7109	22.7919	22.7571	22.6956	22.7473	22.7171	22.6719	22.7871	22.8145	22.7573	22.7997	22.699	22.9269	22.7785	22.8977	22.8959	22.8906	22.8416	22.5732	22.651	22.4327	22.6835	S	2					+	1	5.54e-19	226.24	163.83	172.33	-0.38511	521	1.01534	0.238584	0.0670886	1.45641	0.386027	0.619726	0.0386682	0.742352	0.028305	0.953288	-0.00466347	-0.048004
24.2509	24.3115	24.4551	23.814	23.896	23.8773	23.6727	23.3385	23.974	23.5196	23.3601	23.9147	23.6929	23.2175	23.8354	23.7043	22.7358	23.3451	23.363	23.8629	23.1569	23.6635	23.1103	23.4994	S	2					+	1	2.71e-06	209.56	141.02	209.56	0.54733	515	1.45067	0.163164	0.511769	2.54222	1.35115	0.260197	0.515796	2.43295	1.66207	0.0689386	0.595361	2.54215
24.2979	24.3232	24.5609	24.0032	24.1154	24.0422	23.9349	23.7486	24.2106	23.7787	23.6391	24.0551	22.7156	22.3947	22.8631	22.7077	23.064	23.5599	23.5963	23.931	23.1659	23.6032	23.1203	23.5283	S	3			+		+	1	4.49e-20	271.68	245.21	250.94	0.039888	3426	1.28039	0.181241	0.336013	2.22089	1.13804	0.288373	0.375406	2.07322	4.42281	0.0015818	1.62601	8.48894
23.6459	23.604	23.5409	23.5999	23.5873	23.6217	23.6069	23.4817	23.4947	23.5634	23.5759	23.5061	23.6766	23.3573	23.6534	23.5423	23.5199	23.6776	23.6064	23.643	23.2745	23.3799	23.2072	23.452	S	3					+	1	4.41e-05	152	113.7	107.99	-0.31886	324	0.246939	0.70006	0.0232658	0.462193	1.10357	0.295361	0.062655	1.6521	0.211067	0.697277	0.0402775	0.345348
22.2535	22.2904	22.1684	22.2421	22.355	22.2621	22.4356	22.3523	22.205	22.3075	22.1868	22.2284	22.1589	22.0472	22.1653	22.0201	22.3686	22.3778	22.4341	22.3952	21.9603	22.0168	21.8754	22.0622	S	2					+	0.999267	4e-08	248.22	193.95	188.49	0.5425	902	1.37847	0.168893	-0.112683	-2.02372	0.0638336	0.92278	0.00662994	0.146673	1.67504	0.0678571	0.140678	1.63512
23.7631	23.7778	23.7693	23.5636	23.5609	23.5834	23.5113	23.3368	23.1507	23.349	23.3361	23.4246	23.0986	22.1952	22.6199	22.5552	23.0669	23.2446	23.349	23.4769	22.9727	23.1865	22.9225	23.2294	S	3			+		+	0.999707	0.00169902	107.97	51.242	80.979	0.48516	589	1.56096	0.157971	0.220379	2.50184	2.68824	0.116682	0.403356	4.68249	2.90502	0.0155102	1.10123	4.7187
23.5205	23.7103	23.9363	23.5667	23.5442	23.457	23.4816	23.4609	23.6618	23.5162	23.1654	23.3883	23.2745	23.2272	23.4263	23.3612	23.3837	23.4089	23.385	23.5503	22.7538	22.8399	22.5869	22.8748	T	2					+	0.999001	0.00198761	172.98	76.313	172.98	0.46181	195	1.07378	0.223397	0.197517	1.83568	0.901862	0.356847	0.250526	1.68092	1.88672	0.0511776	0.361141	2.50585
22.932	22.9067	22.9518	22.8267	22.8296	22.7679	22.8116	22.6985	22.7211	22.8142	22.7659	22.7883	22.8448	22.6921	22.8485	22.7741	22.6866	22.7749	22.7242	22.8104	22.6236	22.6936	22.5235	22.7592	T	2					+	1	0.000145887	222.25	181.26	111.94	0.69117	455	1.71961	0.15185	0.127395	2.44777	2.09821	0.182034	0.131927	3.13172	1.32722	0.110433	0.114418	1.32165
23.3939	23.4198	23.6552	23.0305	23.0096	22.8813	22.7044	22.5694	23.1408	22.7954	22.5604	23.0588	22.6934	22.6717	23.0796	22.885	22.2864	22.6806	22.578	23.0183	22.3597	22.6014	22.1454	22.5695	S	3					+	1	4.73e-11	186.01	175.53	174.62	-0.069896	1179	1.95432	0.145169	0.583665	3.36873	1.41055	0.254458	0.485984	2.52046	1.82932	0.0549484	0.542387	2.6984
23.6239	23.676	23.7182	23.4245	23.3811	23.3504	23.283	23.0851	23.4044	23.1919	23.1126	23.3519	23.3791	22.9918	23.4732	23.2669	22.9368	23.2782	23.184	23.4905	22.7836	23.0885	22.7102	22.9972	S	2					+	1	1.05e-09	172.24	119.38	149.95	-0.32838	49	1.95001	0.145782	0.335767	3.19853	1.98159	0.201411	0.345469	3.37387	1.45484	0.0917973	0.33292	2.03649
23.5545	23.6023	23.7476	23.3049	23.3811	23.3272	23.2164	22.9597	23.4911	23.0302	22.9223	23.2812	22.8186	22.6728	23.2843	22.9933	22.6198	23.0276	22.9423	23.3772	22.8139	23.1315	22.563	22.9834	S	4			+		+	1	0.000181743	136.81	107	120.14	-0.45586	155	1.34494	0.172841	0.331225	2.31071	1.24719	0.272946	0.37109	2.2379	2.04716	0.0422191	0.610081	3.0321
23.3838	23.2775	23.2439	23.3046	23.3854	23.2477	23.3586	23.3854	23.1659	23.3733	23.4233	23.3169	23.2165	23.3393	23.4156	23.3373	23.4624	23.4096	23.3722	23.3489	23.5752	23.5601	23.4081	23.5246	S	2					+	0.999996	9.34e-05	205.09	172.54	193.62	-0.21322	516	0.417604	0.541561	-0.0418053	-0.74203	0.100951	0.882384	-0.0173821	-0.243006	0.190925	0.721851	-0.0246925	-0.269965
23.3009	23.2733	23.3015	23.0353	23.1048	23.0906	22.9157	22.9252	23.2074	23.0317	23.0781	23.1583	23.131	22.7665	23.0184	23.0916	22.5181	23.0145	22.9854	23.0294	22.6607	22.8595	22.7299	22.827	S	3					+	1	1.54e-72	340.49	321.68	216.8	0.031924	78	1.4223	0.165646	0.218681	2.31708	0.699558	0.449015	0.108902	1.29811	1.13489	0.14883	0.225885	1.55939
23.3009	23.2733	23.3015	23.0353	23.1048	23.0906	22.9157	22.9252	23.2074	23.0317	23.0781	23.1583	23.131	22.7665	23.0184	23.0916	22.5181	23.0145	22.9854	23.0294	22.6607	22.8595	22.7299	22.827	S	3					+	1	1.54e-72	340.49	321.68	216.8	0.031924	80	1.4223	0.165646	0.218681	2.31708	0.699558	0.449015	0.108902	1.29811	1.13489	0.14883	0.225885	1.55939
23.43	23.3654	23.0789	23.4059	23.3739	23.3218	23.403	23.4182	23.1944	23.4857	23.5342	23.3565	23.5069	23.3555	23.4428	23.4072	23.5705	23.5306	23.6077	23.3818	23.5684	23.5983	23.5524	23.6832	S	2					+	1	7.75e-07	213.63	88.68	136.5	0.080786	657	0.293551	0.653896	-0.0591531	-0.61497	0.268739	0.714888	-0.0726404	-0.606718	0.580208	0.363701	-0.108044	-0.843354
24.6512	24.7837	24.478	24.4821	24.5527	24.369	24.5931	24.2824	24.1387	24.388	24.4978	24.426	24.3047	23.7349	24.0672	24.1665	24.2684	24.4326	24.3528	24.5215	24.2251	24.3143	24.1488	24.3015	S	2			+		+	0.999989	1.35e-05	140.14	76.72	138.06	0.14743	914	0.694146	0.361989	0.149449	1.28412	1.15465	0.28442	0.23616	2.04256	2.01478	0.0436586	0.530418	2.90461
22.7258	22.6009	22.2478	22.7924	22.8711	22.8664	23.0735	22.9925	22.6202	22.9052	22.9028	22.8531	23.0931	23.2232	23.0712	22.7633	23.1523	22.9695	23.2753	23.0249	23.2973	23.2193	23.1045	23.3638	S	3					+	1	2.62e-06	222.73	194.37	165.02	-0.0079248	211	1.4692	0.162379	-0.359133	-2.50648	0.820841	0.392604	-0.228589	-1.55226	1.54436	0.0811568	-0.446001	-2.27286
23.3936	23.3374	23.3598	23.1425	23.1669	23.1996	23.1102	22.9725	23.144	23.1634	23.1065	23.2025	23.1615	22.8783	23.2174	23.0943	22.9315	23.1516	23.097	23.2714	22.8916	22.9697	22.7984	23.0437	S	3					+	1	0.000132619	150.04	104.96	150.04	0.035253	361	1.38846	0.167699	0.196036	2.24037	1.37568	0.256538	0.154196	2.26062	1.25156	0.124266	0.220436	1.646
23.4623	23.4719	23.5747	23.0106	23.1049	23.0761	22.9324	22.6056	23.2604	22.7338	22.7313	23.1086	22.9369	22.5098	23.1025	22.946	22.1222	22.7992	22.78	23.2179	22.1006	22.7379	21.9489	22.5177	S	4					+	1	6.05e-10	220.34	203.26	145.52	-0.021873	463	1.41846	0.166175	0.45009	2.47317	1.20945	0.277811	0.421322	2.19331	1.52363	0.0836784	0.506022	2.30599
23.9634	24.0811	24.2576	23.693	23.7921	23.6325	23.5189	23.3164	23.7875	23.351	23.1789	23.6865	23.1884	23.0468	23.7149	23.3938	23.0114	23.3386	23.2138	23.6662	23.3151	23.6416	23.0592	23.5129	S	2			+		+	0.999982	0.00104591	154.75	54.662	151.48	0.0075476	267	1.50475	0.160875	0.433806	2.59654	1.44237	0.250014	0.497807	2.57336	1.91246	0.0494789	0.662808	2.90792
23.0841	22.9996	23.0311	22.8746	22.9139	22.8857	22.8907	22.8068	22.8718	22.9098	22.8991	22.9599	23.0084	22.8396	22.9451	22.8958	22.7107	22.9092	22.8989	22.961	22.6486	22.7282	22.5826	22.778	S	3					+	1	6.35e-06	193.28	98.973	110.38	0.3934	138	1.30386	0.178369	0.123094	1.9792	0.921193	0.350156	0.0872173	1.54553	0.625637	0.337585	0.0751181	0.76803
24.117	24.2302	24.3541	23.7492	23.7551	23.7897	23.5629	23.1984	23.8781	23.3087	23.1364	23.7513	23.5772	23.1224	23.8197	23.6053	22.5801	23.142	23.1736	23.6917	22.9967	23.5123	22.8575	23.3601	S	3					+	1	6.65e-30	276.79	246.89	122.51	-0.31346	216	1.53475	0.159632	0.536103	2.67906	1.45299	0.248668	0.594005	2.60844	1.59889	0.0750019	0.581478	2.45464
24.1239	24.0228	23.9936	23.9384	23.961	23.8791	23.9547	23.8161	23.8633	23.9957	23.9819	23.9794	23.9153	23.7691	23.9753	23.8385	23.9013	24.001	23.9722	24.0742	23.775	23.8795	23.658	23.9015	S	3					+	1	1.93e-15	186.74	168.29	135.13	1.0015	58	1.18573	0.19895	0.116939	1.83009	0.618081	0.485138	0.0645666	1.11457	1.29756	0.11572	0.145128	1.44983
23.4263	23.4516	23.3533	23.1966	23.3104	23.3613	23.2271	23.1344	23.3294	23.1463	23.1507	23.183	23.1628	22.8376	23.3201	23.2457	22.8477	23.139	23.1283	23.2081	22.8632	23.0223	22.7985	23.0696	S	2					+	1	1.22e-08	195.6	176.33	166.79	-0.32573	511	0.61708	0.403187	0.0986471	1.12221	1.12648	0.290381	0.154586	1.93025	0.903798	0.214531	0.215404	1.33433
23.4263	23.4516	23.3533	23.1966	23.3104	23.3613	23.2271	23.1344	23.3294	23.1463	23.1507	23.183	23.1628	22.8376	23.3201	23.2457	22.8477	23.139	23.1283	23.2081	22.8632	23.0223	22.7985	23.0696	S	2					+	1	1.22e-08	195.6	176.33	166.79	-0.32573	513	0.61708	0.403187	0.0986471	1.12221	1.12648	0.290381	0.154586	1.93025	0.903798	0.214531	0.215404	1.33433
23.3954	23.3545	23.2496	23.1413	23.1507	23.2163	23.1855	22.9493	23.1877	23.0555	23.0776	23.0798	23.0966	22.8106	23.2093	23.1788	22.7616	23.0219	23.0183	23.152	22.7791	22.9523	22.6583	22.9575	S	3					+	1	4.76e-18	239.51	164.97	230.57	0.67371	181	0.990559	0.245654	0.159792	1.68402	1.55247	0.239303	0.18504	2.55103	1.01647	0.179266	0.211414	1.42911
23.4359	23.3803	23.6848	23.2048	23.1255	23.1373	22.9526	22.8281	23.1623	23.028	22.8613	23.239	23.0477	22.803	23.0904	22.6773	22.9079	23.154	23.0362	23.4204	22.4854	22.7283	22.4024	22.8095	T	3			+		+	1	2.24e-183	445.93	407.73	401.54	-0.58423	223	1.81495	0.150132	0.415565	3.05949	1.47032	0.247675	0.353808	2.57196	2.01071	0.0439337	0.521873	2.88929
23.8259	23.9011	23.989	23.5232	23.6312	23.6709	23.4729	23.1761	23.6721	23.1665	23.1389	23.4892	23.126	22.9912	23.5665	23.4214	23.0657	23.3365	23.3648	23.742	23.0549	23.3253	22.7639	23.1495	S	3					+	1	8.79e-25	206.64	151.38	97.69	0.29654	60	1.1122	0.213819	0.322022	1.97334	1.44914	0.249234	0.443124	2.5704	1.73478	0.062527	0.533567	2.57788
23.4723	23.4589	23.4238	23.4992	23.4986	23.3577	23.5274	23.446	23.3599	23.5735	23.4803	23.4971	23.5343	23.4582	23.5457	23.5047	23.6693	23.6175	23.6281	23.5187	23.628	23.6918	23.5697	23.7038	S	2					+	0.99979	1.23e-05	205.83	136.02	191.25	1.9779	562	0.0533371	0.926642	0.00612974	0.116969	0.111624	0.871243	-0.0141296	-0.255969	0.964357	0.195396	-0.0471849	-0.718278
23.6915	23.6089	23.7004	23.4726	23.4486	23.4104	23.31	23.1941	23.5369	23.4891	23.4209	23.5791	23.4281	23.2687	23.5359	23.3536	23.2164	23.4532	23.3775	23.5843	23.0306	23.1736	23.0101	23.21	T	4					+	1	1.26e-58	276.37	250.24	264.55	-0.087794	15	1.93133	0.146945	0.277586	3.09696	0.903387	0.356615	0.111853	1.57427	1.54228	0.08137	0.221799	1.87778
23.1811	23.0617	23.1186	23.0337	23.0369	23.0931	23.0173	22.9375	22.9438	23.006	22.9871	22.9633	22.7454	22.4863	22.7545	22.6281	22.8224	22.9494	22.9387	23.0458	22.8014	22.9028	22.7216	22.9322	S	3			+		+	0.998104	1.33e-15	238.8	214.81	216.17	-0.0093712	313	0.848591	0.293492	0.0775499	1.34086	1.89111	0.207806	0.123719	2.83309	3.12531	0.0112996	0.445175	3.99702
20.166	20.1991	20.331	19.9313	19.8997	19.8751	19.8984	19.9116	20.0687	20.1541	19.8936	19.9641	19.9983	19.5839	19.7456	19.7945	19.6822	20.0035	19.9368	20.1305	19.5475	19.4975	19.5285	19.6852	S	3					+	0.999999	5.86e-34	256.01	212.85	256.01	0.32996	36	1.68618	0.154629	0.260627	2.72811	0.648198	0.470602	0.136718	1.25026	1.70642	0.0649511	0.376258	2.35369
22.8956	22.8045	22.7348	22.7961	22.6375	22.6249	22.6378	22.5788	22.6672	22.6988	22.7602	22.6739	22.6043	22.5556	22.6299	22.6239	22.7495	22.7877	22.7357	22.7843	22.3912	22.4946	22.4755	22.5143	T	3			+		+	1	0.000550937	119.96	93.365	108.89	-0.15228	189	2.70626	0.0826197	0.188016	3.91944	1.47032	0.247675	0.107707	2.26015	2.8173	0.0172785	0.204333	2.62515
24.5366	24.6192	24.9509	24.1839	24.3082	24.2275	23.8978	23.6737	24.4302	23.9104	23.7042	24.3688	23.5404	23.4969	24.142	23.6933	23.4421	23.8903	23.7227	24.4173	23.1994	23.5609	22.7096	23.3739	S	3			+		+	1	7.88e-25	222.91	183.9	121.77	-0.24895	1257	1.35011	0.171693	0.545859	2.39719	1.02447	0.316486	0.469265	1.91652	2.1283	0.0382541	0.8545	3.33309
24.3562	24.4344	24.6141	23.9696	23.9791	23.9358	23.7131	23.3732	24.099	23.5477	23.3951	24.0058	23.6141	23.2718	23.9171	23.6957	22.7853	23.453	23.3691	23.9683	23.2844	23.7048	23.1219	23.5319	S	4			+		+	1	1.78e-63	324.56	296.38	305.1	-1.3599	153	1.65178	0.155849	0.59326	2.87963	1.42407	0.252466	0.581676	2.56007	2.03141	0.0429346	0.718897	3.10675
23.7928	23.892	24.2801	23.6472	23.1567	23.5996	23.5544	23.4629	23.8987	23.9016	23.0984	23.2857	24.293	23.3179	23.5359	23.9846	22.7385	23.3551	23.4354	23.6166	22.6224	23.0016	22.9945	23.1251	S	4					+	0.999651	5.11e-73	321.22	298.96	315.58	0.3629	17	1.46842	0.162379	0.45961	2.55198	0.698216	0.449575	0.356909	1.39188	0.181967	0.733582	0.120148	0.402479
23.6577	23.6288	23.7541	23.3357	23.3798	23.3701	23.2785	23.1099	23.4946	23.208	23.1563	23.4875	23.247	22.9535	23.2831	23.0348	22.8748	23.3353	23.2593	23.5818	23.019	23.2398	22.9664	23.1894	S	3			+		+	1	1.12e-72	318.96	281.73	272.57	0.07374	436	1.51753	0.160065	0.309471	2.54196	1.0477	0.311059	0.257456	1.89855	2.07083	0.0409047	0.464458	2.87774
23.6577	23.6288	23.7541	23.3357	23.3798	23.3701	23.2785	23.1099	23.4946	23.208	23.1563	23.4875	23.247	22.9535	23.2831	23.0348	22.8748	23.3353	23.2593	23.5818	23.019	23.2398	22.9664	23.1894	T	3			+		+	0.99994	1.03e-67	286.82	267.16	214.3	-0.60867	441	1.51753	0.160065	0.309471	2.54196	1.0477	0.311059	0.257456	1.89855	2.07083	0.0409047	0.464458	2.87774
24.0656	24.0496	23.9805	23.6375	23.6103	23.7873	23.6552	23.337	23.5473	23.1328	23.0961	23.4878	23.5682	22.935	23.6235	23.4806	22.7983	23.3379	23.2994	23.5994	22.8708	23.3049	22.9401	23.2821	S	2					+	0.999913	1.98e-05	233.62	197.66	233.62	-0.17211	247	1.29449	0.179861	0.335878	2.24103	2.14785	0.180348	0.617314	3.7962	1.52638	0.0833138	0.531502	2.32991
23.9139	23.8153	23.8584	23.6454	23.7472	23.7687	23.682	23.5174	23.7053	23.6687	23.6394	23.6398	23.4104	23.1293	23.5148	23.4181	23.4744	23.6686	23.6354	23.8685	23.3823	23.5641	23.3307	23.5844	S	4			+		+	0.997515	7.2e-55	259.37	239.86	217.83	-0.02626	160	0.790603	0.315304	0.129443	1.38929	1.28319	0.268553	0.144969	2.12278	2.3145	0.0312478	0.4401	3.10085
23.8723	23.8981	23.9536	23.5192	23.5827	23.6581	23.5167	23.1661	23.6519	23.2547	23.213	23.4813	23.4731	22.8877	23.5518	23.4533	22.6597	23.2207	23.166	23.5865	22.9258	23.381	22.8685	23.2694	S	3					+	0.998271	3.03e-11	202.18	163.19	202.18	0.11492	191	1.18182	0.199334	0.329924	2.07664	1.5553	0.239303	0.410615	2.72673	1.37968	0.102341	0.469337	2.10943
23.4133	23.3548	23.2969	23.1696	23.1793	23.114	23.1425	22.9408	23.1746	23.0627	23.0482	23.1608	23.0123	22.7933	23.1722	22.9937	22.8665	23.0601	23.0647	23.2417	22.7525	23.0574	22.707	22.9629	S	2					+	0.999685	2.06e-15	270.32	180.64	124.21	0.1285	1783	1.55842	0.157971	0.21452	2.48925	1.73377	0.225171	0.197092	2.82439	1.82653	0.0551963	0.315786	2.35393
23.5861	23.6528	23.6339	23.2892	23.3814	23.3611	23.2886	23.0467	23.3726	23.1633	23.0762	23.3543	23.3304	22.8828	23.4012	23.2855	22.7048	23.0528	23.0982	23.2968	22.7193	23.0817	22.6332	23.0194	S	2					+	0.999942	0.000291661	153.2	117.43	128.44	-0.19331	152	1.25306	0.186117	0.271035	2.14173	1.43378	0.251276	0.298903	2.48901	1.1473	0.146334	0.315536	1.70712
23.5633	23.4663	23.7475	23.2645	23.3573	23.3317	23.1762	23.1953	23.3749	23.1824	23.0793	23.3728	23.1852	23.0611	23.189	23.1619	22.879	23.2138	23.1336	23.2994	23.078	23.2505	23.0912	23.2352	S	4					+	1	1.47e-63	328.92	287.05	278.19	-0.21547	218	1.16322	0.203232	0.245262	1.99863	1.07862	0.303002	0.258039	1.94408	1.86014	0.0526851	0.361093	2.47982
23.8181	23.9409	24.1782	23.3962	23.5469	23.4747	23.1983	22.8603	23.6627	22.9028	22.6976	23.4713	22.849	22.5458	23.3474	23.0132	21.9771	22.7134	22.7612	23.4994	22.7159	23.2952	22.4436	22.9827	S	2			+		+	1	5.4e-101	332.39	288.63	308.04	-0.8264	434	1.32732	0.174878	0.56331	2.36611	1.22007	0.276443	0.649756	2.24401	2.05911	0.0415945	0.894513	3.25735
23.7416	23.7153	23.9167	23.523	23.5599	23.5337	23.4174	23.2687	23.5775	23.3988	23.285	23.5533	23.263	23.0099	23.4509	23.1936	23.0997	23.3862	23.3143	23.6383	23.2507	23.4625	23.0673	23.368	S	2			+		+	1	1.24e-58	274.76	237.78	70.488	-1.5715	677	1.43396	0.16504	0.279234	2.39889	1.36383	0.257416	0.270492	2.3681	2.1809	0.0360985	0.494797	3.04888
23.8483	23.9299	24.0093	23.5396	23.5449	23.4475	23.3171	23.1505	23.5856	23.3925	23.2634	23.6566	23.4988	23.3964	23.6988	23.5567	23.2003	23.3817	23.3703	23.6551	22.37	22.6185	22.247	22.6465	S	2					+	0.999904	0.000230195	124.3	47.78	117.71	0.46625	659	1.88834	0.148414	0.466779	3.2057	1.40085	0.254458	0.357236	2.46711	1.296	0.115978	0.294093	1.82376
23.9598	24.0249	24.107	23.6395	23.7185	23.6732	23.5322	23.2782	23.7819	23.4024	23.3485	23.7127	23.3923	23.0925	23.6422	23.4612	22.8947	23.3665	23.3018	23.6883	23.1309	23.4226	22.9712	23.3214	S	3					+	1	6.18e-18	230.26	196.26	141.86	0.38063	398	1.43975	0.164323	0.382261	2.47588	1.32434	0.263868	0.371378	2.3555	1.88729	0.0511776	0.535736	2.76016
23.9598	24.0249	24.107	23.6395	23.7185	23.6732	23.5322	23.2782	23.7819	23.4024	23.3485	23.7127	23.3923	23.0925	23.6422	23.4612	22.8947	23.3665	23.3018	23.6883	23.1309	23.4226	22.9712	23.3214	S	3					+	1	3.81e-18	230.26	196.26	141.86	0.38063	400	1.43975	0.164323	0.382261	2.47588	1.32434	0.263868	0.371378	2.3555	1.88729	0.0511776	0.535736	2.76016
23.402	23.4284	23.4026	23.15	23.1091	23.1595	23.0887	22.9099	23.186	23.0379	22.9447	23.1146	23.2121	22.8578	23.3372	23.2168	22.5901	22.8535	22.8677	23.0396	22.3006	22.6146	22.114	22.5709	T	2					+	0.99997	4.08e-05	167.69	111.8	167.69	2.1796	185	1.77185	0.150132	0.278963	2.87165	1.78047	0.217743	0.274943	2.99401	0.763498	0.267805	0.189785	1.16305
23.766	23.786	23.753	23.4375	23.6744	23.6737	23.5684	23.2039	23.6854	23.4185	23.3667	23.5009	23.2815	23.3032	23.6182	23.7184	23.081	23.3059	23.4411	23.6284	23.303	23.3624	23.0861	23.3777	S	3					+	0.974387	1.23e-08	180.02	151.04	136.38	-0.15661	913	0.514234	0.467424	0.155537	1.02994	0.900118	0.357491	0.192774	1.65082	0.726054	0.284754	0.205312	1.14802
23.4898	23.5231	23.5605	23.355	23.4073	23.2275	23.2376	23.1059	23.3649	23.1381	23.0899	23.3005	22.9557	23.0239	23.3609	23.1279	23.0293	23.1255	23.0334	23.2879	22.7678	23.062	22.7383	22.9406	S	2			+		+	0.999946	7.97e-14	195.36	108.69	166.66	0.56999	34	1.6796	0.15474	0.237511	2.68632	1.76879	0.217975	0.258727	2.9595	1.9838	0.0455875	0.365003	2.60827
23.5418	23.5289	23.1565	23.2493	23.252	23.3818	23.3245	23.3277	23.4967	23.4047	23.4694	23.3454	23.4493	22.9948	23.3664	23.4308	22.9539	23.316	23.3644	23.2326	22.8517	22.9752	22.95	23.0796	S	3					+	1	3.51e-20	213.2	184.08	134.26	0.28136	941	0.18366	0.76902	0.0476327	0.420058	0.233767	0.745749	-0.0599408	-0.535858	0.155761	0.766723	0.0588126	0.317224
23.5418	23.5289	23.1565	23.2493	23.252	23.3818	23.3245	23.3277	23.4967	23.4047	23.4694	23.3454	23.4493	22.9948	23.3664	23.4308	22.9539	23.316	23.3644	23.2326	22.8517	22.9752	22.95	23.0796	S	3					+	1	3.51e-20	213.2	184.08	134.26	0.28136	943	0.18366	0.76902	0.0476327	0.420058	0.233767	0.745749	-0.0599408	-0.535858	0.155761	0.766723	0.0588126	0.317224
23.6271	23.6929	23.6809	23.3148	23.4988	23.4455	23.3715	23.1095	23.5529	23.2013	23.189	23.4463	23.1067	22.9715	23.3635	23.1871	22.8201	23.1406	23.1388	23.4938	22.8861	23.1341	22.8216	23.1059	S	2					+	1	4.77e-05	189.07	167.84	99.215	0.23466	363	0.909813	0.271056	0.222586	1.63542	0.926686	0.348622	0.231556	1.7097	1.8827	0.0513519	0.421711	2.60739
23.5731	23.5118	23.4496	23.3674	23.3898	23.3414	23.339	23.1556	23.3208	23.2431	23.2497	23.3128	23.2213	23.0259	23.2718	23.2055	23.332	23.5571	23.6122	23.6489	23.0795	23.2171	22.9601	23.2155	S	2			+		+	1	2.01e-71	368.19	252.06	345.03	0.13225	272	1.32789	0.174859	0.169025	2.11814	2.14676	0.180348	0.193884	3.41363	2.26634	0.0328017	0.294377	2.67592
24.1997	24.2222	24.2429	23.9167	23.9345	24.0243	23.8423	23.5469	24.0756	23.7004	23.6294	23.869	23.6629	23.2055	23.9133	23.6343	23.0352	23.502	23.5472	23.9336	23.4122	23.7596	23.2668	23.6933	S	2					+	1	3.19e-32	305.11	246.48	305.11	0.057487	262	1.26861	0.183396	0.308366	2.18856	1.39308	0.254576	0.326774	2.44226	1.76687	0.0598547	0.541343	2.62325
23.8875	23.8355	23.8678	23.5705	23.6408	23.7037	23.6688	23.4593	23.6371	23.4993	23.4607	23.5828	23.6782	23.3085	23.6468	23.6143	23.0895	23.4647	23.4456	23.6652	23.1634	23.3822	23.0427	23.3496	S	2					+	1	2.48e-05	170.95	92.185	136.57	-0.1603	356	0.957455	0.255502	0.172149	1.65655	1.57283	0.239303	0.245353	2.65471	1.04577	0.170961	0.228379	1.4854
23.6911	23.6183	23.925	23.4277	23.4835	23.4187	23.248	23.214	23.5368	23.3744	23.2389	23.5015	23.0062	23.0077	23.3268	23.1111	23.0175	23.3043	23.1518	23.519	23.0895	23.1834	22.8677	23.1508	S	3			+		+	1	5.71e-37	268.36	202.89	207.39	0.18322	304	1.4286	0.165208	0.324489	2.42618	1.06598	0.306241	0.252617	1.92303	2.30958	0.0314299	0.552567	3.28682
23.735	24.1425	24.313	23.3851	23.4926	23.3761	23.0408	22.9079	23.7675	22.7265	22.5304	23.5287	22.6483	22.3635	23.2132	22.9944	21.6737	22.5109	22.5514	23.3052	22.4317	22.914	22.0093	22.5103	S	3			+		+	1	8.39e-20	212.94	205.06	203.33	0.15326	212	1.48372	0.162379	0.689534	2.63414	1.0725	0.304501	0.755629	2.0179	2.08984	0.0400765	1.08906	3.39239
23.735	24.1425	24.313	23.3785	23.4926	23.3761	23.0408	22.8989	23.7675	22.7265	22.5304	23.5306	22.6483	22.3635	23.2132	22.9863	21.6737	22.5109	22.5514	23.3086	22.4317	22.914	22.0093	22.5354	S	3			+		+	1	8.39e-20	212.94	205.06	157.83	0.41877	206	1.47224	0.162379	0.690118	2.61605	1.06577	0.306241	0.753475	2.00707	2.08652	0.0401559	1.08941	3.38749
23.735	24.1425	24.313	23.3785	23.4926	23.3761	23.0408	22.8989	23.7675	22.7265	22.5304	23.5306	22.6483	22.3635	23.2132	22.9863	21.6737	22.5109	22.5514	23.3086	22.4317	22.914	22.0093	22.5354	S	3			+		+	1	8.39e-20	212.94	205.06	212.94	0.21908	208	1.47224	0.162379	0.690118	2.61605	1.06577	0.306241	0.753475	2.00707	2.08652	0.0401559	1.08941	3.38749
23.583	23.4895	23.4971	23.2641	23.3072	23.3504	23.2743	23.1353	23.3596	23.2939	23.3051	23.403	23.2787	23.1116	23.3091	23.2548	23.074	23.2123	23.2516	23.4329	23.0322	23.2177	23.0299	23.1916	S	3					+	1	6.31e-45	311.27	275.05	56.359	-0.10854	136	1.22713	0.191267	0.191626	2.02763	0.807845	0.396994	0.118025	1.45687	1.45753	0.0915273	0.219874	1.80773
23.1789	23.0731	23.1497	22.9249	22.9366	23.0253	22.9152	22.8921	23.0642	23.0295	22.9429	22.9363	22.8929	22.7153	22.9301	22.9973	22.4924	22.7377	22.7063	22.7787	21.8813	21.947	21.8319	22.103	S	2					+	1	2.77e-35	307.58	259.81	288.22	0.21364	5448	1.14382	0.207701	0.139336	1.83755	0.651235	0.469245	0.0884256	1.20456	1.26677	0.121433	0.197737	1.60217
23.5405	23.5787	23.6364	23.3107	23.3715	23.2485	23.2062	23.1183	23.3385	23.1892	23.2302	23.3552	23.404	23.2299	23.4747	23.3801	22.9886	23.1698	23.1301	23.3362	22.5582	22.9182	22.4833	22.8406	S	3					+	0.99985	4.34e-05	190.57	147.07	86.756	-0.2303	405	1.70918	0.152808	0.280448	2.78493	1.56366	0.239303	0.238307	2.63433	0.817974	0.245216	0.144415	1.12218
23.8409	23.8201	23.8939	23.7322	23.7603	23.6366	23.6636	23.6369	23.7415	23.7883	23.6976	23.7855	23.6128	23.5726	23.8073	23.6378	23.5841	23.6972	23.5851	23.6806	23.2566	23.2919	23.092	23.3577	T	2					+	1	1.81e-09	211.09	179.42	155.06	0.16296	1208	1.78656	0.150132	0.147429	2.60378	0.86532	0.372498	0.0685558	1.4229	1.42696	0.0958752	0.164142	1.60446
23.4092	23.247	23.336	23.2033	23.2022	23.1944	23.1246	23.0692	23.1284	23.1972	23.1471	23.2177	23.0211	22.9434	23.0998	22.9528	23.1715	23.3074	23.2242	23.4167	23.0118	23.0624	23.0301	23.0768	S	2			+		+	1	2.98e-27	225.86	165.22	120.53	1.061	83	1.4582	0.162984	0.1513	2.23523	1.33252	0.263586	0.126304	2.14732	2.6244	0.0222018	0.294639	2.9703
22.4449	22.3269	22.3488	22.2094	22.1635	22.2603	22.1966	22.1042	22.2312	22.2439	22.2267	22.2852	22.2379	21.9908	22.2044	22.1198	22.0464	22.2204	22.1951	22.3257	21.9633	22.0662	21.9339	22.0736	S	3					+	0.998286	4.78e-110	411.96	338.54	287.91	0.39317	718	1.3883	0.167699	0.151366	2.15314	0.859329	0.374559	0.0857496	1.4665	1.42025	0.0967317	0.194273	1.70505
24.3287	24.3366	24.3283	24.2836	24.3318	24.2487	24.1242	24.2773	24.2928	24.2957	24.3969	24.3057	23.9694	23.9369	24.2338	24.0554	24.2528	24.4192	24.2996	24.3606	24.0834	23.9953	23.8492	23.9726	S	4			+		+	0.999933	0.000388131	156.51	88.492	98.592	0.40493	1857	0.804965	0.310424	0.0737791	1.28152	0.0438344	0.946692	-0.00347519	-0.0967237	2.14795	0.0373638	0.270424	2.49837
23.571	23.6014	23.5467	23.2815	23.3882	23.3369	23.2764	23.0186	23.3326	23.1278	23.1214	23.3222	23.1752	22.8901	23.2939	23.1778	22.7099	22.9731	23.0173	23.2726	22.8777	23.1867	22.8819	23.1393	S	4					+	1	1.26e-31	247.08	220.03	176.7	-0.077012	378	1.16758	0.20225	0.245146	2.00447	1.56979	0.239303	0.274169	2.6755	1.74775	0.0614186	0.365924	2.37798
23.5781	23.6367	23.618	23.4095	23.4292	23.3334	23.3957	23.2191	23.4419	23.3179	23.2421	23.3478	23.3085	23.0231	23.4113	23.2919	23.0203	23.2864	23.2708	23.4105	23.0913	23.2854	22.9202	23.26	S	3					+	1	3.6e-05	189.24	128.6	67.964	-0.98442	537	1.68325	0.154679	0.216242	2.65578	1.82115	0.21587	0.223141	2.99213	1.66946	0.0682963	0.301896	2.18182
22.9878	22.9252	22.8056	22.9825	22.9336	22.8936	23.035	22.9398	22.8463	22.787	22.8021	22.8464	22.898	22.755	22.8967	22.7702	23.0178	23.1217	23.0734	22.8867	23.1645	23.3075	23.2105	23.3642	S	2					+	1	5.54e-19	226.24	163.83	172.33	-0.38511	521	0.191365	0.760724	-0.0252514	-0.395471	1.23166	0.274565	0.104837	1.96674	0.826855	0.241854	0.0953035	0.970225
23.7019	23.6299	23.5317	23.4546	23.4895	23.4643	23.463	23.2902	23.4214	23.3521	23.3133	23.4954	23.4912	23.1865	23.5373	23.2875	23.237	23.4416	23.4333	23.5104	22.9945	23.3227	23.1137	23.3811	S	4					+	1	1.91e-45	333.03	290.68	316.52	0.17863	782	1.12306	0.211725	0.15277	1.83813	1.46352	0.247675	0.183988	2.42684	1.06576	0.165646	0.203893	1.45651
23.6622	23.6348	24.027	23.0984	23.2649	23.1585	22.8233	22.5948	23.2125	22.6738	22.4565	23.3337	22.4098	22.3767	23.0638	22.8113	21.9971	22.6028	22.3946	23.1355	22.6426	23.0167	22.203	22.7221	S	4			+		+	1	5.85e-62	325.44	290.83	248.12	0.40837	642	1.40716	0.167107	0.645227	2.50575	1.28115	0.268553	0.686478	2.34479	2.00523	0.0442828	0.940193	3.20284
23.4568	23.4257	23.3795	23.3602	23.2909	23.2409	23.2808	23.1676	23.2555	23.3424	23.3683	23.2825	23.4715	23.2568	23.4173	23.3882	23.4548	23.5539	23.5269	23.5445	22.9016	23.036	22.8448	23.125	S	4					+	1	9.9e-05	136.49	104.17	86.772	-0.070252	7	2.39328	0.112635	0.160475	3.37583	1.47279	0.247378	0.0933461	2.2039	0.168787	0.750521	0.0220718	0.24188
24.1602	24.0955	24.1261	23.9153	23.9477	23.9288	23.8721	23.7869	23.9857	23.9638	23.9497	24.0466	23.8724	23.6103	23.8919	23.7506	23.6982	23.9578	23.8667	24.0564	23.2216	23.3823	23.1885	23.4048	S	4					+	1	1.11e-13	192.63	178.4	192.63	-0.24654	253	1.5682	0.157802	0.190415	2.45853	0.732977	0.431891	0.0878286	1.31165	1.86572	0.0523107	0.292983	2.33351
24.5139	24.4491	24.4766	24.269	24.3013	24.2824	24.2437	24.1406	24.3394	24.3174	24.2814	24.4003	24.226	23.9639	24.246	24.1043	24.0519	24.3115	24.2281	24.4101	23.5752	23.7359	23.543	23.7584	S	3					+	1	2.38e-21	236.6	225.91	75.38	0.11296	248	1.5304	0.159632	0.185152	2.40046	0.76229	0.417189	0.0925317	1.35824	1.8624	0.0525181	0.29208	2.32833
23.5892	23.7904	23.8119	23.46	23.4781	23.4487	23.4319	23.0764	23.533	23.1074	22.9575	23.4321	23.374	23.1252	23.5579	23.3242	23.0498	23.2563	23.3876	23.6346	23.0672	23.3405	22.7941	23.188	S	2					+	0.999834	0.00060183	129.89	102.76	127.93	-0.62266	143	1.27417	0.182399	0.304132	2.19381	1.3598	0.258413	0.405362	2.4206	1.38662	0.10151	0.317525	1.9467
24.5405	24.4346	24.7989	24.1622	24.1779	24.2016	23.9386	23.7467	24.279	23.8603	23.7305	24.1956	23.4071	23.3939	24.0231	23.6341	23.4652	23.8793	23.7224	24.3226	23.9146	24.1493	23.538	23.9487	S	2			+		+	1	9.18e-178	419.99	387.3	261.74	-2.2309	188	1.47721	0.162379	0.467848	2.56831	1.34011	0.262199	0.467692	2.40594	2.34306	0.0303258	0.869516	3.65352
22.87	22.7192	22.648	22.7971	23.0559	23.0009	22.9071	22.8794	22.7833	23.0087	22.909	22.8028	23.0414	22.6942	22.9979	23.0103	22.9528	23.1351	23.2046	23.1043	22.8874	22.9982	22.8871	22.9894	S	3					+	0.998747	4.39e-05	167.84	107.78	119.55	0.21275	109	1.73237	0.151731	-0.202235	-2.69228	0.826915	0.389553	-0.117362	-1.48164	0.963013	0.195767	-0.177374	-1.31479
23.7977	23.7378	23.7221	23.724	23.7355	23.65	23.7004	23.6608	23.6811	23.821	23.7915	23.7784	23.8081	23.6538	23.7596	23.735	23.7624	23.8225	23.7739	23.7908	23.5861	23.687	23.6293	23.6896	S	2					+	1	2.71e-20	280.87	253.44	280.87	-0.45629	165	1.16834	0.202218	0.0587654	1.52975	0.263936	0.719156	-0.0225577	-0.519279	0.0605825	0.904321	0.00629759	0.0813005
23.8257	23.7613	23.7814	23.6955	23.6663	23.6125	23.6025	23.4951	23.6499	23.6451	23.5634	23.6738	23.5691	23.4346	23.6199	23.5331	23.4602	23.6087	23.5893	23.6217	23.3581	23.4909	23.3931	23.5456	S	4			+		+	0.99998	1.13e-116	400.22	375.68	84.561	-0.15714	520	2.06016	0.135847	0.171873	3.01975	1.9821	0.201411	0.132928	2.98718	2.5078	0.0255572	0.226777	2.57044
23.8236	23.7864	23.9319	23.3998	23.4635	23.4986	23.2914	23.0433	23.6207	23.2263	23.1336	23.5371	23.1396	22.8324	23.3826	23.2017	22.4176	22.9952	22.9672	23.4087	22.8406	23.2103	22.7507	23.1014	S	3			+		+	0.986077	3.1e-28	226.18	198.77	223.15	0.039355	158	1.41356	0.166598	0.411252	2.45061	1.12518	0.290805	0.355996	2.0486	1.97474	0.0460553	0.59638	2.9283
23.9483	23.9294	24.0565	23.5197	23.5882	23.6194	23.4161	23.176	23.7454	23.3633	23.2583	23.6609	23.2642	22.9407	23.5073	23.3357	22.5422	23.0992	23.0919	23.5257	22.9653	23.3296	22.8754	23.2248	S	3			+		+	1	3.1e-28	226.18	198.77	96.143	1.1199	165	1.42335	0.165641	0.413608	2.46614	1.12428	0.290815	0.356523	2.04737	1.94217	0.0476435	0.601518	2.89287
24.1761	24.3776	24.6809	24.0203	23.9963	23.9131	23.8053	23.5453	24.0318	23.7416	23.4824	24.0722	23.7018	23.5426	24.0839	23.8472	23.699	23.7341	23.5556	24.0905	23.5805	23.8244	23.1424	23.6093	S	3					+	1	2.93e-15	231.77	199.02	179.14	-0.055724	241	1.55324	0.15829	0.498741	2.69555	1.29036	0.267212	0.481698	2.3312	1.52819	0.0830695	0.519841	2.32276
23.2604	23.4012	23.621	22.9191	23.0029	23.0689	22.8717	22.6872	23.2568	22.7474	22.5122	23.0578	22.8956	22.4691	23.0085	23.0233	22.0011	22.4309	22.4922	22.8618	22.4577	22.9059	22.3488	22.6698	S	2					+	0.999492	0.00011311	192.65	166.53	160.65	0.2747	102	1.22397	0.192003	0.392739	2.16383	0.938961	0.344616	0.406852	1.77506	1.21364	0.131825	0.451273	1.90492
23.2557	23.2094	23.2752	23.1076	23.1013	23.1094	23.0776	22.9168	23.0873	23.0305	23.0568	23.0454	23.0536	22.8507	23.1	23.0386	22.5883	22.8147	22.7556	22.918	22.8442	22.969	22.6685	22.987	T	4				+	+	1	0.000364288	122.33	78.782	84.718	0.33986	131	1.46829	0.162379	0.160697	2.27071	2.14436	0.180348	0.157007	3.29696	1.63545	0.0716402	0.201236	1.87897
24.12	24.0654	24.146	23.8223	23.7414	23.7447	23.6264	23.4991	23.7996	23.6458	23.651	23.8373	23.7472	23.4772	23.8334	23.6066	23.4145	23.7409	23.6711	23.9755	23.1269	23.3708	22.9826	23.3009	T	4					+	1	2.15e-10	253.88	181.26	196.22	0.58835	275	2.19504	0.126124	0.385497	3.63372	1.85081	0.210745	0.305012	3.13079	1.86744	0.0522777	0.372317	2.50811
22.9523	22.9332	22.8709	22.8668	22.8926	22.926	22.9226	22.7888	22.8006	22.8596	22.901	22.7904	22.9793	22.6687	22.9287	22.902	22.827	22.9767	22.9081	22.9457	22.5839	22.6746	22.4917	22.7675	S	2					+	0.999754	5.77e-05	152	113.7	123.2	0.33526	329	0.244183	0.702666	0.0232925	0.458949	1.03667	0.31327	0.0678763	1.60941	0.19737	0.713894	0.0361285	0.32005
22.6024	22.4715	22.5391	22.4447	22.4864	22.429	22.417	22.406	22.4734	22.6081	22.4511	22.4817	22.6243	22.4408	22.5752	22.6063	22.2851	22.5334	22.4465	22.4085	22.1695	22.1768	22.2439	22.3333	S	2					+	1	1.41e-133	424.11	374.69	424.11	-0.4855	548	1.04167	0.232097	0.0798306	1.54545	0.0780081	0.908034	0.0108571	0.185919	0.376477	0.521031	-0.0472193	-0.495823
23.3191	23.3781	23.3121	23.2123	23.2067	23.1862	23.2077	22.9977	23.1441	23.0792	23.0193	23.0576	23.1598	22.7664	23.1947	23.0575	23.2053	23.3223	23.3275	23.4567	22.8107	23.0828	22.7562	23.0608	S	3					+	1	7.36e-05	167.22	157.54	167.22	0.092368	158	1.3547	0.170789	0.155832	2.12361	2.75137	0.11046	0.230354	4.47305	1.34958	0.106739	0.260777	1.8142
23.3195	23.2907	23.2801	23.0553	23.0752	23.1871	23.0548	22.8333	23.1254	22.9355	22.9299	22.9799	23.0528	22.6501	23.147	23.0082	22.5666	22.8683	22.8655	23.1381	22.6626	22.9202	22.5611	22.9094	S	3					+	1	5.96e-10	228.3	192.19	82.482	1.6506	384	1.07831	0.22212	0.198808	1.84297	1.73171	0.225457	0.243773	2.88722	1.14302	0.147208	0.271874	1.64483
23.7428	23.6756	23.9983	23.5118	23.5412	23.5595	23.3782	23.3056	23.577	23.4491	23.3668	23.6037	23.3493	23.051	23.3402	23.1991	23.2143	23.4451	23.3251	23.6328	23.2094	23.4616	23.1442	23.4124	S	2			+		+	1	9.47e-28	219.18	187.08	142.07	-0.059105	604	1.27922	0.1814	0.285993	2.18889	1.04574	0.311097	0.232971	1.88357	2.16598	0.036712	0.497228	3.03548
22.939	22.8903	22.9669	22.762	22.9702	22.9989	22.8476	22.9021	22.9487	23.1377	23.1573	23.0724	23.0633	22.8839	22.9322	23.0105	22.9285	22.9346	22.9362	22.9949	21.8987	21.884	21.8884	22.0797	T	4					+	0.999994	1.77e-53	300.17	276.1	247.74	0.19049	780	0.296398	0.651406	-0.0401893	-0.584735	1.56226	0.239303	-0.189482	-2.5715	0.659067	0.319184	-0.0829315	-0.820237
23.3732	23.2752	23.3929	23.1645	23.13	23.1801	23.104	23.0203	23.1631	23.0659	23.04	23.186	23.091	22.8185	23.0784	22.9412	22.9918	23.1608	23.1734	23.2962	22.9134	23.1646	22.8655	23.0703	S	2			+		+	1	8.6e-73	306.46	278.69	135.58	-0.85592	337	1.67733	0.15474	0.192851	2.60168	1.59581	0.238761	0.187685	2.61528	2.07206	0.0408606	0.319201	2.58295
23.4331	23.3966	23.2928	23.1683	23.2261	23.1246	23.1221	22.9581	23.1294	23.1339	23.1083	23.1013	23.202	22.8677	23.1951	23.1936	22.799	23.0612	23.1156	23.1925	22.775	23.0426	22.799	23.0498	S	3					+	0.999944	0.000105287	157.75	124.48	144.47	0.043089	58	1.41719	0.166404	0.214984	2.30534	1.84429	0.212375	0.204459	2.99537	1.06396	0.16618	0.208101	1.46358
23.1926	23.0972	23.0822	23.0546	22.9943	22.9816	23.0069	22.979	22.9718	23.0861	23.1273	23.0552	23.0803	23.0103	23.039	23.081	23.1256	23.1239	23.0889	23.0526	22.722	22.8106	22.7583	22.9021	S	2					+	0.999986	8.55e-75	358.1	274.9	271.19	0.026254	26	2.04275	0.136811	0.116194	2.72527	0.473356	0.560734	0.046546	0.880842	0.771556	0.264264	0.0539846	0.717895
23.4377	23.5142	24.3875	23.2411	23.057	23.0922	22.9597	23.0511	23.5809	23.4058	22.0763	22.9767	23.2846	22.8182	22.7029	23.4848	22.4428	22.9755	22.8249	23.1599	22.4551	22.6597	22.3963	22.5946	S	2					+	1	4.55e-11	261.35	221.51	240.37	0.79875	568	1.25397	0.186045	0.605149	2.26131	0.739077	0.428789	0.63521	1.47855	0.924308	0.207924	0.572514	1.60974
23.5822	23.4592	23.4999	23.302	23.3212	23.3162	23.2422	23.0956	23.3489	23.2866	23.2756	23.3366	23.1962	22.9973	23.3336	23.199	22.9647	23.2907	23.2097	23.408	22.9653	23.0797	22.838	23.1096	S	4					+	0.999755	8.19e-22	244.01	217.26	226.81	-0.078389	69	1.4784	0.162379	0.21704	2.38839	1.28545	0.268553	0.148934	2.13263	1.66055	0.0691141	0.279294	2.12351
22.9893	23.0401	23.048	22.6529	22.502	22.5948	22.4717	22.1529	22.6943	22.2812	22.2725	22.6997	22.5688	21.9487	22.5522	22.1572	21.6693	22.2466	22.2439	22.633	22.0382	22.4766	22.0172	22.4335	T	3					+	1	1.21e-17	203.64	161.47	197.68	0.14936	338	2.01315	0.139481	0.50221	3.42765	1.56445	0.239303	0.445611	2.75313	1.88675	0.0511776	0.625823	2.84527
23.3981	23.366	23.6079	23.2553	23.3544	23.3733	23.1436	23.2739	23.3419	23.2178	23.2178	23.2437	22.996	22.96	23.0807	23.2019	23.0994	23.2998	23.0961	23.3122	23.0648	23.0393	23.0842	22.9996	S	2			+		+	0.999984	1.37e-85	385.79	303.58	385.79	0.35812	617	0.6374	0.391923	0.120522	1.17811	0.979218	0.329884	0.151507	1.72787	2.05063	0.0420331	0.347177	2.63308
23.2828	23.3612	23.6563	23.3658	23.129	23.0969	22.9778	23.0451	23.1006	23.2061	22.9525	23.2448	23.5355	23.0662	23.3082	23.0263	23.0364	23.1751	23.0977	23.2628	21.5483	22.1092	21.6275	21.9984	T	4					+	0.994468	0.000124563	131.41	55.67	103.21	0.024499	78	2.14823	0.130906	0.354331	3.52429	1.48754	0.245149	0.290552	2.56434	0.598641	0.352622	0.182468	0.988365
23.7887	23.8323	23.9879	23.5226	23.6054	23.5596	23.3295	23.2016	23.6781	23.2647	23.199	23.5201	22.9287	22.8226	23.4261	23.2059	22.7595	23.1879	23.0813	23.4636	23.1108	23.3195	22.907	23.2315	S	2			+		+	1	9.19e-22	197.43	134.11	166.11	-0.47942	159	1.41329	0.166598	0.358821	2.42491	1.32497	0.263868	0.367392	2.35511	2.19943	0.0352504	0.687052	3.30324
23.7887	23.8323	23.9879	23.5226	23.6054	23.5596	23.3295	23.2016	23.6781	23.2647	23.199	23.5201	22.9287	22.8226	23.4261	23.2059	22.7595	23.1879	23.0813	23.4636	23.1108	23.3195	22.907	23.2315	S	2			+		+	1	9.19e-22	197.43	134.11	166.11	-0.47942	160	1.41329	0.166598	0.358821	2.42491	1.32497	0.263868	0.367392	2.35511	2.19943	0.0352504	0.687052	3.30324
25.1477	25.1157	25.5057	24.8199	24.9414	24.8847	24.6385	24.4753	25.1182	24.6268	24.5616	25.0455	23.9531	24.1669	24.5742	24.1506	24.2992	24.7957	24.6109	25.1426	24.5982	24.6807	24.1772	24.567	S	4			+		+	1	1.47e-193	429	397.02	144.68	-0.65176	162	1.22694	0.191302	0.412308	2.17501	0.762681	0.417078	0.309264	1.48574	2.56019	0.0240523	0.936075	4.02995
22.818	22.8303	22.652	22.7999	22.9163	22.7659	22.8978	22.8114	22.5521	22.7194	22.7696	22.7082	22.8915	22.8171	22.9379	22.8702	22.8982	22.9098	22.8873	22.7799	23.7774	23.8064	23.7478	23.8435	S	2					+	1	0.00401687	118.33	59.417	76.679	-0.035941	431	0.635373	0.393007	-0.0727749	-1.09166	0.675553	0.455966	0.0877552	1.23609	1.12291	0.151591	-0.104107	-1.16815
23.8302	23.7895	23.8015	23.5619	23.5714	23.5713	23.4957	23.3178	23.5773	23.3857	23.4324	23.6144	23.4228	23.2236	23.583	23.4214	23.1689	23.4345	23.3786	23.597	23.2592	23.4623	23.1599	23.392	S	4					+	1	1.98e-53	260.53	230.62	258.02	-0.19815	691	1.61034	0.156337	0.256738	2.61867	1.58163	0.239303	0.243338	2.66562	1.87343	0.0519267	0.333083	2.43533
23.8164	23.7835	23.7192	23.5534	23.6121	23.6067	23.5572	23.342	23.6064	23.5284	23.4987	23.6026	23.6225	23.2888	23.7387	23.6178	23.1475	23.395	23.4106	23.5717	23.1163	23.4007	23.0209	23.3434	S	3					+	0.999999	0.0021389	119.62	89.362	119.62	-0.00055232	222	1.14276	0.208068	0.188601	1.91532	1.31417	0.264469	0.159044	2.18716	0.638439	0.330885	0.151165	0.98304
23.3552	23.3029	23.3683	23.2061	23.1975	23.2223	23.1915	22.9657	23.3071	23.1611	23.1333	23.1834	22.9456	22.7357	23.1575	22.9452	22.9185	23.1481	23.0414	23.2634	22.9047	23.0679	22.7366	23.1092	S	4			+		+	1	2.16e-08	160.16	117.35	119.87	-0.39272	475	1.23192	0.190242	0.163854	1.99084	1.09694	0.29729	0.111895	1.82005	2.08105	0.0403944	0.362126	2.69641
23.4531	23.4219	23.3237	23.2902	23.2909	23.3908	23.3302	23.1854	23.318	23.2678	23.2513	23.1765	23.339	22.9143	23.3664	23.2585	23.0189	23.2385	23.2145	23.3195	23.0363	23.2209	22.9914	23.2729	S	2					+	0.999976	6.05e-213	502.85	430.14	415.88	0.29459	498	0.591453	0.418814	0.0728817	1.04022	1.29835	0.266822	0.118816	2.08618	0.659176	0.319163	0.152667	1.00484
23.2859	23.2795	23.2352	23.1766	23.1234	23.0302	23.0605	22.8885	23.1272	23.0904	23.0729	23.1112	23.3621	23.1723	23.3769	23.3059	22.905	23.102	23.1214	23.2497	22.7178	22.9181	22.6535	22.8214	T	4					+	1	1.88e-09	192.85	171.6	126.91	0.002088	142	2.10974	0.133893	0.218629	3.22922	2.67887	0.117198	0.143859	3.97558	0.522141	0.402834	-0.059999	-0.640949
24.2053	24.1966	24.435	24.0256	24.0223	23.8021	23.7625	23.5096	23.9534	23.6725	23.5762	24.0161	23.4121	23.2746	23.7751	23.0369	23.7615	23.9751	23.8284	24.2055	23.1081	23.6529	22.9986	23.6446	S	2			+		+	0.999978	1.8e-85	382.4	327.17	340.32	-0.014679	732	1.77489	0.150132	0.44147	3.013	1.63511	0.234575	0.411031	2.85309	2.5163	0.025412	0.840944	3.88649
22.9683	22.8781	22.8529	22.6796	22.726	22.731	22.6667	22.5564	22.7448	22.8047	22.7649	22.7752	22.7988	22.4927	22.7455	22.7427	22.5329	22.7943	22.7561	22.87	22.4091	22.5006	22.4249	22.6001	S	3					+	1	8.6e-53	249.24	220.11	249.24	-0.050257	143	1.2741	0.182399	0.174644	2.06157	0.545106	0.521877	0.0723233	1.0342	0.817074	0.245604	0.149767	1.13427
24.0332	23.9772	23.9156	23.9056	23.8973	23.85	23.872	23.7963	23.8219	23.845	23.8421	23.9041	23.8282	23.7536	23.9022	23.7779	23.8214	23.8262	23.8754	23.8972	23.7057	23.8671	23.7116	23.8415	S	2					+	1	0.000236635	115.68	61.999	96.015	0.2043	11	1.52902	0.159632	0.104008	2.13953	1.63644	0.234504	0.104652	2.44261	1.74158	0.0619708	0.14242	1.67805
23.351	23.1914	23.1604	23.034	22.967	23.0443	22.9848	22.9829	23.0142	23.0714	23.1222	23.0326	23.08	22.8327	23.0279	23.0962	22.9169	23.1338	23.0081	23.1107	22.7814	22.8665	22.8519	22.91	S	3					+	1	7.82e-09	185.96	167.81	185.96	0.33508	512	1.51286	0.160236	0.189447	2.38683	0.905918	0.355815	0.124097	1.596	1.01365	0.180077	0.175006	1.34963
22.8423	23.0663	22.9604	22.6257	22.2633	22.6488	22.5264	22.1817	22.5902	22.4132	22.313	22.5581	23.2912	22.0965	22.5126	22.6705	21.6021	22.3063	22.5705	22.6146	21.6009	22.2189	21.8845	22.252	S	3					+	0.892807	0.000887531	114.4	86.992	114.4	0.22139	134	1.75169	0.150438	0.468627	2.99102	1.9124	0.207151	0.405048	3.29948	0.379654	0.517917	0.230975	0.755293
23.7474	23.8077	24.0438	23.4426	23.4519	23.3912	23.208	23.0335	23.5932	23.177	23.0485	23.571	22.9306	22.7788	23.2538	22.9784	22.6251	23.0525	22.9347	23.4079	22.8936	23.1647	22.6949	23.0404	S	4			+		+	1	2.23e-27	237.01	191.96	75.064	-0.34555	1283	1.69754	0.153673	0.489238	2.91576	1.17054	0.282209	0.412942	2.13172	2.56207	0.0239695	0.774957	3.8912
23.466	23.4523	23.4773	23.1991	23.24	23.2671	23.1809	23.0238	23.2637	23.1321	23.1736	23.2789	23.1736	22.9121	23.2289	23.1314	22.8578	23.143	23.1148	23.3038	22.9121	23.0358	22.7303	23.0428	S	2					+	1	4.68e-80	359.69	322.03	171	-0.49071	121	1.36918	0.169104	0.220728	2.24983	1.31525	0.264321	0.186615	2.2262	1.61038	0.0739841	0.287194	2.09772
23.466	23.4523	23.4773	23.1991	23.24	23.2671	23.1809	23.0238	23.2637	23.1321	23.1736	23.2789	23.1736	22.9121	23.2289	23.1314	22.8578	23.143	23.1148	23.3038	22.9121	23.0358	22.7303	23.0428	S	2					+	1	1.35e-48	270.55	234.91	171	-0.49071	124	1.36918	0.169104	0.220728	2.24983	1.31525	0.264321	0.186615	2.2262	1.61038	0.0739841	0.287194	2.09772
23.444	23.394	23.2821	23.2196	23.1666	23.2197	23.0723	22.9231	23.1492	22.9847	23.019	23.1385	23.1177	22.7834	23.2423	23.0708	22.8665	23.116	23.1843	23.2775	22.8488	23.1065	22.8307	23.0191	S	2					+	1	1.5e-15	274.49	239.31	97.797	-0.38804	1483	1.55929	0.157971	0.239496	2.52706	2.13288	0.180348	0.262085	3.5266	1.36995	0.103846	0.281369	1.87113
22.8685	22.7368	22.8024	22.7006	22.7182	22.6858	22.587	22.5868	22.6988	22.7871	22.7725	22.8126	22.4637	22.4468	22.783	22.4289	22.7569	22.8626	22.7762	22.9729	22.3239	22.3016	22.0384	22.2895	S	2					+	0.999995	9.6e-43	260.14	234.2	190.86	0.13606	141	1.41552	0.166479	0.132647	2.13313	0.0756552	0.910859	0.00934601	0.177438	1.4335	0.0950034	0.246479	1.85545
23.1183	23.0684	23.2218	22.8216	22.8992	22.8627	22.7302	22.5232	22.9805	22.6752	22.5728	22.859	22.6419	22.3594	22.7546	22.5922	22.2788	22.7617	22.6769	23.0215	22.2465	22.5638	22.2684	22.4987	S	4			+		+	1	1.06e-12	187.59	158.45	140.66	0.39106	93	1.34895	0.171939	0.303725	2.29901	1.20889	0.277811	0.285688	2.14836	2.12803	0.0382541	0.470514	2.95094
23.152	23.0929	23.177	22.9829	22.9864	23.0328	22.9773	22.8605	22.9714	22.8896	22.8603	22.9141	22.8086	22.4249	22.8496	22.7638	22.72	22.9545	22.9104	23.0075	22.7386	22.9406	22.5893	22.8849	S	2			+		+	1	0.000209593	162.93	147.95	135.02	-0.23579	736	1.28336	0.181185	0.13695	1.99498	2.1022	0.182034	0.192364	3.34438	1.97634	0.0460385	0.389455	2.64918
23.5585	23.4995	23.6603	23.4321	23.3429	23.391	23.3015	23.3106	23.3848	23.4188	23.3722	23.4388	23.5057	23.2293	23.4148	23.3106	23.3462	23.4891	23.3993	23.5462	23.2621	23.3778	23.2362	23.3693	S	3					+	0.999045	4.89e-08	238.03	127.09	194	-0.039115	213	2.06526	0.1354	0.201075	3.1217	1.41419	0.25419	0.133941	2.26875	1.17267	0.140726	0.172498	1.46218
23.5583	23.6582	23.8168	23.2505	23.3077	23.2741	23.1035	22.8645	23.3959	22.9452	22.8505	23.2828	23.0594	22.6853	23.2177	23.0356	22.4336	22.9102	22.9557	23.3542	22.6396	23.0406	22.3832	22.8521	T	3					+	1	0.000446674	130.01	28.077	105.17	0.038513	359	1.48836	0.161731	0.433543	2.57176	1.36339	0.257559	0.452365	2.43874	1.88529	0.0512841	0.571453	2.79434
24.395	24.5408	24.4742	24.1651	24.0074	24.2289	24.1233	23.8259	24.2515	23.973	23.8233	24.0438	24.4075	23.5288	24.0923	24.1188	23.1245	23.7676	23.8238	24.1259	23.2429	23.6652	23.3994	23.6006	S	3					+	1	4.3e-06	208.75	136.26	53.565	0.14013	1601	1.57508	0.157	0.347383	2.65342	1.65735	0.232894	0.370872	2.87035	0.898213	0.21643	0.356908	1.47588
23.5108	23.479	23.505	23.3605	23.4595	23.3496	23.3327	23.307	23.3818	23.3963	23.3837	23.3541	23.1044	23.1531	23.3673	23.3812	23.1144	23.2068	23.1024	23.172	23.3175	23.3293	23.214	23.3543	S	2				+	+	0.999544	1.86e-145	442.19	407.27	380.03	-0.49823	303	1.08868	0.219773	0.10161	1.67702	1.23932	0.273156	0.0848846	1.9058	1.42713	0.0958752	0.212354	1.76367
23.4239	23.4277	23.4069	23.1677	23.1675	23.1958	23.1188	22.8674	23.2514	23.1052	23.0513	23.1238	23.1991	22.7675	23.1858	23.1774	22.5675	22.917	22.9273	23.1787	22.473	22.81	22.4893	22.7659	S	3					+	1	1.44e-43	285.82	249.99	270.71	-0.69702	615	1.47489	0.162379	0.269153	2.44614	1.58656	0.239303	0.223629	2.65151	1.17592	0.14002	0.274098	1.67933
22.7799	22.7596	22.7861	22.7663	22.7912	22.7369	22.7849	22.7544	22.674	22.8283	22.8062	22.8207	22.7942	22.7248	22.743	22.6668	22.9475	22.8907	22.8718	22.9136	22.6244	22.6831	22.6303	22.6979	S	2				+	+	0.999937	1.57e-10	249.92	200.92	225.19	-0.075716	378	0.166202	0.788807	0.00610352	0.233215	0.0921668	0.891433	-0.00932932	-0.206424	0.741061	0.277512	0.040791	0.603046
23.1609	23.0999	23.231	23.0082	23.026	22.9614	22.9345	22.8876	22.9262	22.9894	22.956	22.9865	22.9979	22.7992	22.9979	22.8714	22.711	22.8415	22.755	22.9882	22.4607	22.655	22.3783	22.6106	S	2					+	1	4.53e-72	352.75	304.18	324.03	-0.076016	281	1.68447	0.154629	0.172634	2.56205	1.75227	0.221303	0.160489	2.77462	1.65032	0.070187	0.208386	1.91425
23.5559	23.6754	24.047	23.267	23.387	23.2049	23.0107	22.7887	23.4104	22.9026	22.6996	23.4218	22.5019	22.6041	23.1456	22.7316	22.6102	22.8616	22.6967	23.3598	22.9018	23.2134	22.5062	22.9889	S	3			+		+	1	1.29e-182	445.99	409.69	445.99	0.098201	73	1.39585	0.167678	0.538478	2.4655	1.13423	0.288953	0.527702	2.09508	2.22093	0.0346153	0.890508	3.48891
23.3324	23.3964	23.3758	23.1634	22.9385	23.0415	23.0481	22.764	23.0849	23.0298	22.93	23.0652	23.3631	22.8582	23.1833	23.0783	22.6972	22.9817	22.9995	23.1768	21.8536	22.1803	21.705	22.3226	T	4					+	1	0.00129023	99.815	54.678	80.361	-0.25685	505	2.31726	0.119472	0.368999	3.81232	2.42607	0.14789	0.289478	4.05225	0.832164	0.240071	0.196286	1.23755
24.4433	24.4425	24.7675	24.1711	24.2658	24.1147	23.9844	23.7373	24.2428	23.9657	23.7818	24.2528	23.0265	23.0863	23.6219	23.297	23.4579	23.7938	23.6985	24.1972	23.8097	24.0027	23.4559	23.8577	S	2			+		+	1	1.22e-38	273.61	221.88	202.56	0.14119	234	1.39107	0.167699	0.430568	2.42491	1.25239	0.272337	0.395325	2.25275	3.23523	0.00967137	1.19822	5.39249
23.4338	23.5189	23.5194	23.1355	23.1101	23.0923	22.9331	22.6737	23.2046	22.9243	22.8648	23.1241	23.0464	22.6093	23.104	23.0023	22.359	22.6944	22.8194	23.1345	22.2295	22.7188	22.2313	22.5992	T	2					+	1	3.73e-12	220.64	171.21	135.16	0.44227	213	1.78822	0.150132	0.449622	3.03828	1.65557	0.232894	0.372452	2.86832	1.72568	0.0633443	0.461431	2.49099
22.955	22.878	22.907	22.6021	22.5389	22.5691	22.5018	22.2113	22.5374	22.4081	22.3339	22.6061	21.9864	21.8967	22.4747	22.0808	22.0542	22.2693	22.2399	22.795	22.2966	22.3956	21.9677	22.1497	S	3			+		+	0.993536	0.0132721	84.821	43.791	58.676	0.77619	26	1.79622	0.150132	0.380235	3.00615	1.95706	0.204718	0.364117	3.3476	2.5388	0.0246927	0.72587	3.80559
22.96	22.9708	22.8595	22.8148	22.6401	22.6343	22.7214	22.4991	22.62	22.4125	22.6088	22.4759	22.7096	22.3446	22.7355	22.7144	22.4858	22.7735	22.6215	22.7031	22.3519	22.6138	22.2151	22.6047	S	2					+	0.998592	0.00178824	104.82	53.548	77.662	-0.1769	583	2.45013	0.105045	0.277529	3.86417	2.95749	0.0911958	0.371954	5.17271	1.45663	0.0916051	0.275233	1.9372
23.0682	23.1572	22.784	22.7486	22.9169	22.8857	22.9022	22.5753	22.9716	22.7988	22.789	22.8037	23.0176	22.5185	22.9596	23.0302	22.2058	22.6473	22.7669	22.8568	22.2426	22.5759	22.4243	22.6209	S	2					+	1	0.000678728	111.86	60.41	111.86	-0.59621	377	0.402568	0.552669	0.119493	0.837586	0.389899	0.617079	0.0987363	0.828457	0.138181	0.791537	0.0580449	0.290839
23.9712	23.9604	23.9944	23.836	23.8352	23.8358	23.7848	23.4749	23.8174	23.6446	23.5716	23.7112	23.6246	23.2181	23.7754	23.4614	23.3099	23.618	23.6229	23.9534	23.3905	23.6845	23.1967	23.5594	S	2					+	0.997582	0.000422059	151.22	106.08	151.22	-0.052974	220	1.16454	0.202936	0.207867	1.96585	2.16063	0.180348	0.254344	3.55851	1.82781	0.0550773	0.42064	2.5476
23.3633	23.2236	23.2142	23.2443	23.3958	23.3941	23.4079	23.3194	23.1032	23.1991	23.2034	23.2435	22.4457	22.335	22.3927	22.292	23.4819	23.4537	23.498	23.4515	23.3848	23.5155	23.4357	23.5496	S	2			+	+	+	1	3.9e-05	204.35	144.19	167.69	-0.27533	160	1.58929	0.15642	-0.117944	-2.26723	0.807763	0.396994	0.0740442	1.37314	5.80556	0.000236488	0.895004	10.079
23.6443	23.6761	24.0005	23.2485	23.3087	23.2024	22.9518	22.6849	23.3873	22.8849	22.7132	23.3797	22.6091	22.4462	23.0657	22.7278	22.2019	22.7209	22.6404	23.2459	22.6903	23.1071	22.3575	22.9219	S	3			+		+	1	9.87e-33	255.99	218.03	255.99	0.1635	425	1.57299	0.15717	0.605425	2.75787	1.26422	0.27022	0.551084	2.30191	2.43183	0.0276407	0.930173	3.82874
23.3012	23.2411	23.2225	22.9865	22.9881	23.0084	22.9362	22.7439	23.0381	22.948	22.9283	22.9747	22.9418	22.6179	22.9646	22.9177	22.4295	22.811	22.8184	23.015	22.6578	22.81	22.5675	22.8605	S	2					+	1	2.11e-188	481.47	357.75	320.69	-0.59255	332	1.57801	0.156858	0.268664	2.58816	1.58863	0.239303	0.215546	2.64473	1.65502	0.0697137	0.327291	2.21911
22.8577	22.7797	22.9596	22.8454	22.8651	22.7348	22.8427	22.8356	22.7906	22.9406	22.8978	23.0131	22.9451	23.034	22.9103	22.8041	23.0266	22.9028	22.9217	22.8341	21.4966	21.7028	21.3924	21.8528	S	2					+	1	0.000126619	122.46	107.79	82.287	1.8938	135	0.379598	0.572478	0.0410261	0.694295	0.362429	0.63729	-0.0499129	-0.735525	0.471006	0.44043	-0.0628052	-0.621913
22.7593	22.6972	22.6452	22.5412	22.5509	22.6096	22.4832	22.4287	22.5889	22.431	22.5119	22.5077	22.5235	22.2545	22.6048	22.5196	22.3842	22.6712	22.6006	22.6717	22.1576	22.3094	22.1309	22.3453	S	4					+	1	0.000334689	122.34	81.181	84.169	-0.16056	725	1.24307	0.187995	0.14261	1.96168	1.43678	0.250695	0.150835	2.3347	1.08008	0.162023	0.185118	1.42612
22.7593	22.6972	22.6452	22.5412	22.5509	22.6096	22.4832	22.4287	22.5889	22.431	22.5119	22.5077	22.5235	22.2545	22.6048	22.5196	22.3842	22.6712	22.6006	22.6717	22.1576	22.3094	22.1309	22.3453	T	4					+	1	0.00715011	107.17	59.075	84.169	-0.16056	727	1.24307	0.187995	0.14261	1.96168	1.43678	0.250695	0.150835	2.3347	1.08008	0.162023	0.185118	1.42612
24.1532	24.1239	24.0446	23.9874	23.9873	24.0021	23.9963	23.8769	23.9563	24.052	24.0069	23.9964	24.1135	23.8846	24.0533	23.9754	23.9096	24.0558	24.0074	24.1138	23.7513	23.7584	23.7819	23.947	S	2					+	1	5.51e-23	293.6	251.44	257.47	0.40406	2047	1.22863	0.190982	0.11166	1.86041	0.882612	0.364568	0.0743866	1.46261	0.522559	0.402627	0.0706048	0.685944
22.9441	22.847	22.6959	22.7926	22.7773	22.7949	22.8388	22.7016	22.7451	22.9441	22.9379	22.8547	22.849	22.5561	22.6761	22.6875	22.6674	22.7493	22.8412	22.815	22.16	22.2773	22.147	22.3608	T	2					+	0.999686	5.3e-23	271.39	228.67	251.91	0.27735	1152	0.294425	0.653239	0.0417151	0.585743	0.305215	0.683314	-0.0505605	-0.648594	0.798816	0.252833	0.127705	1.06371
23.3368	23.2378	23.2836	23.0301	23.0801	23.1362	23.0448	22.8337	23.1206	22.9949	22.9648	23.0317	22.6493	22.2779	22.6939	22.6417	22.7115	22.9686	23.0028	23.2036	22.6542	22.9073	22.6074	22.897	S	2			+		+	0.999997	5.26e-36	293.38	224.33	244.86	-0.19322	559	1.09818	0.217242	0.198394	1.86862	1.38093	0.256055	0.194081	2.32594	2.85152	0.0166295	0.656403	4.14661
23.4961	23.4925	23.598	23.1847	23.2356	23.1854	23.1037	22.809	23.2283	22.9992	22.8773	23.2423	22.9716	22.6857	23.2113	23.038	22.6731	22.9349	22.9244	23.2127	22.7935	23.1375	22.6606	23.0323	S	2					+	1	1.6e-42	238.42	219.04	76.943	0.24256	736	1.4762	0.162379	0.35939	2.51683	1.5156	0.242941	0.356066	2.64258	1.78482	0.0582638	0.466206	2.56254
23.4143	23.4413	23.3655	23.3782	23.4163	23.1815	23.3558	23.2391	23.2874	23.3484	23.2692	23.349	23.1401	23.2436	23.475	23.3337	23.5893	23.5582	23.5469	23.4859	23.0737	23.1701	22.8838	23.1792	S	2					+	0.999844	1.01e-05	203.25	131.21	136.01	0.53324	513	0.918313	0.268121	0.101665	1.48997	1.73484	0.225011	0.0863538	2.45152	0.671235	0.31238	0.101738	0.894728
23.5648	23.5271	23.5649	23.2712	23.2823	23.2187	23.1801	22.9997	23.2785	23.141	23.1144	23.304	23.1766	22.9553	23.2832	23.1583	22.8556	23.1472	23.1019	23.3436	23.0279	23.2368	22.9678	23.1849	S	3					+	0.999999	3.11e-62	249.36	192.81	157.98	0.062496	197	1.80899	0.150132	0.311791	2.96351	1.72466	0.22591	0.272537	2.90683	1.85878	0.0527739	0.338618	2.43343
23.2422	23.1743	22.8798	23.0819	23.0804	23.0357	23.0936	23.0699	23.0696	23.1012	23.1397	23.0986	23.18	23.003	23.1329	23.1113	23.1038	23.2469	23.2684	23.1326	22.1797	22.3751	22.4301	22.5021	S	2					+	1	0.00171463	145.13	49.019	102.55	0.19948	109	0.11477	0.85034	0.0246344	0.268617	0.0331924	0.959002	-0.00770903	-0.0872465	0.049154	0.921657	-0.0122371	-0.0957171
22.9637	22.8878	22.9447	22.8331	22.8732	22.7764	22.8106	22.7359	22.716	22.7523	22.6957	22.7568	21.5211	21.3284	21.546	21.2967	22.6562	22.6675	22.7048	22.7267	22.5377	22.7706	22.5959	22.819	S	2			+	+	+	1	2.62e-16	283.73	219.04	283.73	0.22975	1315	1.39873	0.167519	0.10829	2.02717	2.7675	0.108253	0.177096	4.29111	6.11596	0.000183077	1.48429	13.3213
23.1014	22.9725	23.1469	23.0742	23.1189	23.1287	23.0226	23.3517	22.932	23.0674	23.2432	23.197	20.9034	21.0832	20.9449	20.7586	23.4518	23.2917	23.1355	22.979	23.3453	23.4578	23.4211	23.3924	T	4			+		+	1	1.32e-135	352.02	333.56	234.67	1.6839	2116	0.468705	0.501576	-0.0817127	-0.899829	0.177902	0.798663	-0.0361547	-0.413407	6.87921	7.72551e-05	2.15125	18.3903
22.2379	22.1854	22.1747	22.0403	22.0936	22.0485	22.0719	21.8777	22.0537	22.051	22.0055	22.0581	22.0589	21.7693	22.0408	21.9656	21.7565	21.9835	21.9571	22.1097	21.7785	21.9711	21.7575	21.9776	S	2					+	1	1.4e-14	209.19	176.1	206.36	0.046409	263	1.09972	0.216886	0.136651	1.77975	1.43724	0.250695	0.117487	2.25307	1.36737	0.104079	0.200945	1.68656
23.0086	22.8927	22.8646	22.7909	22.7979	22.8982	22.808	22.7304	22.7936	22.8893	22.8611	22.8936	22.9439	22.7073	22.9025	22.8654	22.6767	22.801	22.8019	22.8632	22.6484	22.7011	22.6532	22.7532	S	3					+	1	1.69e-19	264.66	227	264.66	0.12278	862	0.685707	0.365904	0.0805688	1.17042	0.237625	0.742531	0.0297928	0.50446	0.197776	0.71341	0.0344114	0.314755
23.3429	23.2833	23.3053	23.0358	23.0793	23.1446	23.0192	22.8326	23.1152	23.0034	22.9772	23.0842	23.0463	22.7154	23.0874	22.9611	22.6031	22.8596	22.8493	23.125	22.6667	22.9118	22.6728	22.9322	S	4					+	1	1.68e-24	224.97	162.61	140.09	-0.32431	547	1.21486	0.193358	0.2229	2.04805	1.36487	0.257416	0.196839	2.30682	1.42685	0.0958752	0.289253	1.93731
23.0016	22.9069	22.9377	22.8849	22.9398	22.9001	22.8557	22.8033	22.8314	22.9502	22.8912	22.9375	22.8516	22.7823	22.916	22.861	22.7668	22.8566	22.8696	22.8301	22.8021	22.8035	22.7274	22.8863	S	2					+	1	0.000435665	134.57	83.862	106.4	-0.056238	2101	0.732636	0.342452	0.0580549	1.14345	0.35114	0.646907	0.0301867	0.66659	1.12045	0.15213	0.0800872	1.02664
23.1375	23.1165	23.1436	22.9044	22.937	23.0228	22.9426	22.7253	22.9472	22.7661	22.7616	22.8859	22.9605	22.5786	23.0128	22.8762	22.4592	22.7867	22.7654	23.0048	22.5788	22.7974	22.3927	22.7155	S	3					+	1	2.43e-05	153.34	120.07	79.466	-0.051318	138	1.01504	0.238619	0.168563	1.72653	1.73333	0.225171	0.235265	2.87936	0.997462	0.184782	0.218451	1.42489
23.7367	23.6503	23.767	23.5937	23.6046	23.6503	23.5147	23.355	23.6287	23.5175	23.4882	23.5551	23.3978	23.1868	23.5514	23.3173	23.3859	23.6083	23.5422	23.7919	23.2643	23.406	23.1421	23.4044	S	3			+		+	1	1.33e-32	223.16	197.7	182.18	-0.060287	455	1.06005	0.226396	0.155793	1.76547	1.50196	0.243296	0.139551	2.39439	2.02832	0.0430628	0.323588	2.55507
22.8958	22.8216	22.8376	22.7457	22.8422	22.7548	22.7554	22.6619	22.7474	22.8024	22.7516	22.787	22.7063	22.6682	22.8453	22.6857	22.5372	22.6115	22.569	22.6847	22.198	22.3178	22.1675	22.4456	S	2					+	0.999705	0.000373705	190.62	138.22	181.55	-0.18047	214	0.728583	0.344428	0.0716271	1.19261	0.778579	0.410453	0.0530744	1.26305	0.999512	0.184139	0.0988221	1.07974
23.4077	23.3037	23.4352	23.194	23.2036	23.2491	23.1493	23.0248	23.1949	23.2041	23.2286	23.2536	23.386	23.1283	23.3562	23.3104	23.0219	23.2572	23.1866	23.3773	23.0464	23.1566	22.8899	23.1178	S	2					+	0.999997	3.02e-06	222.25	181.54	131.69	0.43784	178	1.29487	0.179837	0.178437	2.09379	1.05405	0.308635	0.114816	1.77233	0.197506	0.713741	0.0398932	0.331439
23.4843	23.4796	23.6153	23.0671	23.0994	23.1316	22.9348	22.6267	23.2033	22.7367	22.6278	23.1277	22.6119	22.4099	23.0596	22.7169	22.1276	22.6446	22.6221	23.1135	22.5531	22.8426	22.2476	22.7651	S	3			+		+	1	1.87e-32	293.67	233.64	125.62	-0.861	583	1.50305	0.160875	0.463459	2.60592	1.40875	0.254458	0.48774	2.51801	2.11856	0.0387594	0.712029	3.21759
23.3635	23.4508	23.5958	23.0896	23.1327	23.0556	22.9269	22.7506	23.1485	22.7726	22.6893	23.2348	22.9939	22.7663	23.0928	22.9763	22.3694	22.72	22.64	22.942	22.5508	22.897	22.5879	22.7468	S	2					+	1	1.19e-07	244.73	207.13	162.22	0.32032	1133	1.62962	0.15621	0.408467	2.77231	1.27497	0.268772	0.413582	2.29219	1.78268	0.0584885	0.417604	2.49534
23.3658	23.2876	23.3775	23.1283	23.1678	23.0842	22.9912	22.9158	23.1606	23.0082	23.0251	23.1333	22.9748	22.9205	23.1696	23.07	22.7586	22.976	22.9956	23.1169	22.8681	23.0769	22.7464	23.0053	S	3					+	0.999201	3.58e-05	201.56	109.51	161.21	-0.17373	243	1.70257	0.153116	0.250018	2.73611	1.62929	0.234594	0.208004	2.69279	1.7445	0.0617246	0.256063	2.13331
24.199	24.0599	24.3372	23.9867	23.9864	23.8837	23.8295	23.7955	24.0007	23.9665	23.9073	24.0116	23.9494	23.7247	23.8385	23.9008	23.7898	24.087	23.9936	24.0861	23.7169	23.9416	23.6989	23.8937	T	2					+	1	2.83e-07	135.8	110.25	83.843	0.39737	248	1.66935	0.15474	0.271957	2.71895	1.12445	0.290815	0.174178	1.95024	1.72841	0.0631284	0.292356	2.21287
23.3768	23.3462	23.2559	23.2115	23.2148	23.3178	23.2554	23.0959	23.2297	23.1776	23.1574	23.1022	23.2731	22.8602	23.3065	23.1978	22.9443	23.1569	23.1346	23.253	22.9658	23.1474	22.9125	23.1891	S	2					+	0.999983	3.39e-166	453.49	384.26	388.54	0.52396	504	0.59719	0.415177	0.0766044	1.05591	1.50941	0.242941	0.130851	2.3813	0.596733	0.353647	0.138163	0.921425
23.1936	23.1235	23.0486	22.9645	23.0742	23.0461	22.9591	22.8714	23.0112	22.9638	22.9938	22.9887	22.8062	22.5946	22.9616	22.8356	22.7612	22.9975	22.903	23.014	22.4239	22.5781	22.4562	22.6997	S	2					+	1	6.62e-09	210.39	170.37	185.67	-1.0548	527	0.68151	0.368037	0.0948782	1.19684	0.947937	0.341639	0.0932088	1.59313	1.68691	0.0667599	0.283064	2.15507
23.0036	22.9781	22.9496	22.9439	22.8732	22.8897	22.957	22.8596	22.8692	22.9779	22.7887	22.7791	22.8594	22.7012	22.8971	22.8627	22.9207	22.8947	23.0422	22.958	22.7548	22.8326	22.6195	22.8819	S	3					+	0.999796	5.79e-05	150.29	98.413	143.91	0.35425	631	1.55379	0.15829	0.0738974	1.96452	1.26976	0.269137	0.115074	2.04128	1.63092	0.0721362	0.138686	1.60207
22.9758	22.9064	22.9256	22.958	22.9433	22.8796	22.921	22.9826	22.8543	22.9699	23.0765	23.1154	23.1259	23.0637	23.0161	22.9449	23.225	23.2541	23.1572	23.0469	23.0141	23.0627	23.0583	23.1115	S	3					+	1	9.63e-69	280.65	257.01	238.11	0.26817	149	0.139649	0.819505	0.00980234	0.254122	0.465703	0.565281	-0.0625615	-0.907016	1.23176	0.127969	-0.0962172	-1.1742
23.3798	23.2972	23.3069	23.1574	23.223	23.1662	23.1346	23.0649	23.185	23.2627	23.2005	23.1741	23.1772	22.9088	23.1917	23.1384	22.9878	23.1891	23.1602	23.3257	22.8483	22.9976	22.8225	22.9768	S	2					+	1	7.94e-58	349.53	311.4	349.53	-0.10678	856	1.28853	0.180487	0.138166	2.00402	0.782033	0.409317	0.0797768	1.35682	1.18151	0.138895	0.181314	1.49366
22.8318	22.8886	23.0394	22.3496	22.4321	22.4514	22.2793	21.8914	22.6497	21.9431	21.8092	22.4464	21.9253	21.5713	22.2575	21.9514	21.0537	21.8794	21.9111	22.5306	21.6335	22.1366	21.4036	21.9506	S	4			+		+	1	1.16e-20	206.46	167.71	185.7	0.19106	107	1.38942	0.167699	0.513778	2.4492	1.19245	0.279899	0.565242	2.19102	2.22337	0.0345118	0.850949	3.46678
22.8318	22.8886	23.0394	22.3496	22.4321	22.4514	22.2793	21.8914	22.6497	21.9431	21.8092	22.4464	21.9253	21.5713	22.2575	21.9514	21.0537	21.8794	21.9111	22.5306	21.6335	22.1366	21.4036	21.9506	S	2			+		+	1	1.85e-36	304.2	235.69	304.2	0.45448	113	1.38942	0.167699	0.513778	2.4492	1.19245	0.279899	0.565242	2.19102	2.22337	0.0345118	0.850949	3.46678
23.0032	23.0296	23.048	22.6529	22.5159	22.5911	22.4717	22.1529	22.7039	22.3038	22.2725	22.6997	22.5506	21.9672	22.5522	22.1572	21.6361	22.2546	22.2439	22.633	22.0282	22.4562	22.0172	22.4335	S	3			+		+	1	2.33e-32	216.81	185.34	197.68	0.14936	337	2.00399	0.139774	0.500499	3.41165	1.55351	0.239303	0.43843	2.73348	1.94492	0.0475446	0.626601	2.91915
23.3053	23.2923	23.2969	23.1887	23.2104	23.1587	23.1167	22.9759	23.2038	23.0785	23.037	23.1331	22.7875	22.8175	23.1891	22.9757	22.9072	23.0036	22.9786	23.1451	22.7748	22.88	22.5589	22.8345	S	2					+	0.999974	1.78e-14	212.21	144.19	212.21	0.5031	334	1.45513	0.163164	0.155377	2.24203	1.87916	0.208484	0.157701	2.93805	1.84903	0.0534218	0.328347	2.40238
22.8026	22.8029	22.8106	22.637	22.6655	22.7	22.6865	22.4549	22.6443	22.6064	22.5169	22.5659	22.6533	22.5028	22.7262	22.7459	22.4669	22.5494	22.5952	22.7111	22.3884	22.4701	22.2606	22.5231	S	3					+	1	0.00244543	109.16	41.399	72.848	-0.10842	176	0.980411	0.248791	0.136522	1.63618	1.93445	0.207151	0.179851	3.07281	0.75248	0.27221	0.106213	0.96511
22.8909	22.7964	22.7981	22.7295	22.6361	22.6994	22.6792	22.5181	22.6058	22.6623	22.6204	22.6714	22.8179	22.663	22.8648	22.7687	22.6864	22.778	22.7461	22.819	22.327	22.3956	22.2401	22.4917	S	2					+	1	2.02e-06	157.22	105.57	69.721	0.4305	547	1.75994	0.150132	0.170501	2.64817	2.36582	0.155637	0.16378	3.63383	0.179638	0.736316	0.0251026	0.263862
23.2577	23.1833	23.1173	22.8632	22.8919	22.9734	22.8575	22.6322	23.079	22.8909	22.8305	22.8764	22.9357	22.4271	22.9162	22.8459	22.2062	22.7724	22.7748	23.0443	22.3392	22.6319	22.415	22.7016	S	3					+	0.999899	1.06e-54	252.38	210.34	202.1	-0.11484	202	1.255	0.185968	0.266637	2.14106	0.932126	0.347143	0.186149	1.69223	1.15608	0.144357	0.32412	1.72614
23.3683	23.3083	23.1129	23.2791	23.2029	23.1842	23.1625	22.9557	23.0016	23.1886	23.0308	22.8398	23.2002	22.785	23.3141	23.1228	23.1916	23.2772	23.3471	23.3789	22.4237	22.7086	22.4161	22.9065	S	3					+	1	8.34e-07	201.3	175.85	82.865	0.73969	392	0.898978	0.274757	0.140844	1.54231	1.5067	0.242941	0.251959	2.56391	0.605863	0.348512	0.161643	0.9683
22.6438	22.5987	22.3098	22.3902	22.4591	22.5168	22.43	22.1331	22.4314	22.3668	22.3652	22.3981	22.1328	22.0726	22.5372	22.2312	22.1293	22.2145	22.3583	22.5793	22.1257	22.1637	21.9393	22.2312	S	3					+	0.999997	1.76e-09	190.23	166.67	102.06	0.060393	158	0.372566	0.577949	0.10091	0.778273	0.538337	0.524451	0.0952849	1.05481	0.943733	0.201774	0.242179	1.41152
23.2374	23.2948	23.8068	22.8068	22.896	22.8237	22.3593	22.1741	22.8271	22.1421	21.8672	22.9827	21.7379	21.8904	22.516	21.9941	21.6032	22.0612	21.9687	22.9074	22.4735	22.7464	21.8032	22.3211	S	3			+		+	1	1.34e-43	287.1	256.51	285.4	-0.045612	624	1.43624	0.164751	0.723167	2.56437	1.31289	0.264571	0.831649	2.4077	2.48521	0.0262228	1.25185	4.08968
22.4406	22.3027	22.4855	22.3234	22.2285	22.2656	22.022	22.1961	22.3193	22.2028	22.2797	22.3189	22.1224	22.1763	22.2358	22.1408	22.0164	22.2306	22.1171	22.2786	22.1147	22.0969	22.0946	21.9992	S	2			+		+	1	1.94e-120	337.7	329.01	304.75	-0.41138	20	1.62216	0.15621	0.209968	2.56464	1.0728	0.304473	0.107841	1.78102	2.29228	0.0319872	0.219212	2.39196
23.774	23.7082	23.7494	23.5394	23.566	23.5214	23.439	23.3158	23.4948	23.4549	23.4249	23.4948	23.4962	23.3135	23.5896	23.5098	23.223	23.4426	23.4159	23.6008	23.2909	23.4425	23.2417	23.4362	S	2					+	0.999999	2.88e-07	224.13	159.29	224.13	-0.31682	624	1.64466	0.155925	0.232238	2.63127	2.17641	0.177308	0.225436	3.53056	1.46989	0.0899227	0.21549	1.80488
23.6615	23.5746	23.7896	23.3311	23.301	23.3138	23.0989	23.039	23.3501	23.251	23.35	23.5158	23.3871	23.2011	23.5344	23.3442	22.8432	23.1444	23.0312	23.3508	22.992	23.1513	22.572	23.0395	T	2					+	1	5.39e-08	226.04	180.16	226.04	-0.76195	874	1.81728	0.150132	0.401041	3.05333	1.03442	0.313733	0.222466	1.86134	0.959831	0.196662	0.222489	1.39742
23.313	23.4563	22.8808	22.9915	22.9535	23.1618	23.1347	22.7643	23.1909	22.9225	23.0087	22.9379	23.4846	22.7357	23.2501	23.329	21.8522	22.603	22.7993	22.8343	22.1099	22.5092	22.3962	22.6657	S	3					+	0.995471	1.52e-58	225.34	195.71	225.34	-0.5557	273	0.42747	0.533535	0.156804	0.895158	0.438883	0.581749	0.145398	0.929858	0.0667283	0.894799	-0.0394907	-0.157051
20.4777	20.4675	20.7397	20.2837	20.2777	20.2275	20.1278	19.9577	20.3275	19.9309	19.8434	20.1534	19.4508	19.2597	19.7939	19.553	19.8929	20.1719	20.0799	20.3998	19.9411	20.2625	19.7623	20.1083	S	2			+		+	0.999983	3.59e-94	386.13	367.77	280.87	-0.41132	422	1.58309	0.156673	0.344493	2.66307	1.60386	0.237719	0.428388	2.80998	3.27748	0.0091326	0.977847	5.25297
22.6365	22.5992	22.6521	22.5559	22.5779	22.4653	22.4585	22.4511	22.4729	22.5745	22.6005	22.5805	22.4801	22.4422	22.6378	22.4985	22.6989	22.7293	22.6304	22.688	22.4225	22.4777	22.2962	22.5235	S	3					+	0.99998	6.68e-07	163.41	137.49	105.28	-0.2256	718	1.79777	0.150132	0.122714	2.50914	0.737694	0.429271	0.0538087	1.22152	1.04357	0.171728	0.096271	1.08891
23.3067	23.3429	23.3806	23.2959	23.1659	22.8835	22.934	22.7768	23.1041	22.9659	22.8679	23.1103	22.7943	22.933	23.0768	22.7543	22.9908	23.1539	23.0364	23.2673	21.792	21.9786	21.933	22.0467	S	3			+		+	0.999913	1.34e-55	273.7	232.06	225.83	0.079774	36	2.45199	0.104834	0.391431	4.06453	2.69178	0.116238	0.319465	4.57337	2.95407	0.0145867	0.441927	3.79902
23.5507	23.639	23.6687	23.2796	23.2703	23.1548	23.247	22.9316	23.3959	23.0024	22.8614	23.2688	22.9759	22.6581	23.0691	23.1405	22.3724	22.7808	22.8103	22.9612	22.7978	23.222	22.8087	23.0544	S	2			+		+	0.999998	1.77e-244	511.96	462.65	397.84	-0.068664	5763	1.76513	0.150132	0.383555	2.96145	1.43139	0.251518	0.402348	2.53037	2.21747	0.0347407	0.573584	3.20249
22.5671	22.4579	22.4183	22.3695	22.3671	22.3185	22.3059	22.2948	22.3123	22.421	22.3962	22.292	22.3838	22.1347	22.362	22.4421	21.9947	22.2157	22.1674	22.1226	22.1838	22.3002	22.2056	22.3331	S	2					+	0.850149	1.88e-126	418.71	381.53	272.8	-0.24423	302	1.57892	0.156673	0.131618	2.31139	0.952339	0.339758	0.0978432	1.60936	0.759155	0.269478	0.122559	1.02005
23.1959	23.2421	23.2803	22.8939	22.9367	22.9488	22.8087	22.6996	23.0386	22.8058	22.8104	23.01	22.9201	22.5264	22.9061	22.8674	22.2648	22.7875	22.6909	22.9163	22.4578	22.6004	22.3828	22.6028	S	2					+	1	8.62e-167	467.22	448.8	467.22	-0.077314	210	1.5488	0.158477	0.304574	2.58235	1.14856	0.28586	0.236861	2.0342	1.45381	0.0919418	0.348041	2.0577
23.1701	23.3782	23.6606	23.1198	23.2026	23.104	22.9293	22.7518	23.225	22.7666	22.5458	23.1331	22.6291	22.3866	22.9226	22.372	22.2944	22.6286	22.6753	23.1115	22.7291	23.012	22.3806	22.8599	S	3			+		+	1	4.33e-66	303.4	291.21	96.229	0.19131	156	1.10686	0.215181	0.335241	1.97139	1.07352	0.304291	0.414538	1.98329	2.25984	0.0330733	0.754602	3.44534
23.282	23.3	23.4312	22.9949	23.0334	22.9227	22.8006	22.6334	23.148	22.84	22.7668	23.1338	22.5113	22.3842	22.8284	22.4357	22.4118	22.799	22.7384	23.116	22.4412	22.6914	22.2916	22.6318	S	2			+		+	1	4.51e-36	230.96	192.32	221.86	0.42007	38	1.7399	0.151211	0.404468	2.93717	1.07997	0.302704	0.279885	1.95562	2.71809	0.0196605	0.712109	4.0414
23.1041	22.9935	22.9629	22.9199	22.9124	22.9376	22.8674	22.8093	22.9632	22.9855	22.9918	22.9672	22.9671	22.7185	22.9274	22.8426	22.8759	23.1495	23.0887	23.1702	22.7373	22.7557	22.7203	22.8442	S	3					+	1	5.58e-72	304.59	278.59	257.53	-1.6623	711	1.24034	0.188777	0.113417	1.87887	0.177034	0.799591	0.0181742	0.37656	0.998205	0.18456	0.131183	1.21174
23.658	23.5676	23.7478	23.2578	23.3666	23.387	23.144	23.0321	23.4117	23.18	23.0862	23.3882	23.0368	22.8384	23.2604	23.1157	22.7477	23.1548	23.1145	23.396	22.8577	23.0551	22.7532	23.0602	S	3			+		+	1	3.26e-37	273.92	222.1	247.13	0.76483	201	1.25575	0.185817	0.325371	2.17998	1.14871	0.285847	0.291286	2.06191	1.93503	0.0480512	0.495004	2.76795
22.935	23.0009	23.1423	22.7142	22.8751	22.7717	22.6306	22.4717	22.933	22.5438	22.4895	22.7269	22.0891	21.9478	22.5829	22.2624	22.1531	22.4987	22.4503	22.8749	22.4193	22.7	22.1948	22.5384	S	3			+		+	1	6.14e-70	273.42	247.58	90.685	-0.031423	101	1.08633	0.22031	0.260801	1.90408	1.0623	0.307493	0.274784	1.92746	2.36585	0.0293815	0.727551	3.56706
23.3853	23.4821	23.5602	23.2377	23.282	23.1326	23.1019	22.8853	23.2571	22.9639	22.8782	23.2371	22.7518	22.5939	23.0853	22.7949	22.6965	23.0148	22.9678	23.1524	22.8972	23.0939	22.6693	23.057	S	2			+		+	1	6.17e-34	291.08	215.58	289.71	-0.15004	368	1.58798	0.15642	0.315882	2.64792	1.5103	0.242941	0.332242	2.62287	2.57823	0.0234211	0.609847	3.7084
22.7134	22.674	22.6663	22.6325	22.6669	22.6033	22.636	22.5293	22.5435	22.7253	22.641	22.639	22.6935	22.502	22.7146	22.642	22.6265	22.7448	22.6563	22.7133	22.5492	22.5353	22.4768	22.64	S	2					+	0.999384	2.2e-31	295.52	237.2	242.67	0.38477	600	0.943978	0.259695	0.0626693	1.36657	0.365942	0.634965	0.0343852	0.701663	0.273271	0.624471	0.033484	0.366814
22.9398	22.837	22.7396	22.8686	23.0332	22.9522	23.0441	23.1639	22.7064	22.9476	23.0339	23.0087	21.1536	20.9027	20.8537	20.6591	23.1414	23.1456	23.027	22.9045	22.9726	22.9938	23.0371	22.9824	Y	4			+		+	1	3.91e-38	282.85	254.55	276.26	-0.25243	187	1.81446	0.150132	-0.202104	-2.79802	0.400457	0.608708	-0.0779023	-0.829885	5.69128	0.00025748	1.95395	12.9778
23.2277	23.327	23.1045	23.0741	23.0532	22.9271	23.0388	22.6108	23.1125	22.8972	22.8271	22.9436	22.7116	22.492	23.0043	22.791	22.5703	22.8332	22.8733	23.1566	22.719	22.9163	22.6147	22.8738	S	3			+		+	1	0.00403822	96.015	38.055	49.35	0.015915	187	1.23425	0.1897	0.275887	2.11922	1.52383	0.242801	0.238235	2.57634	1.93883	0.0478292	0.433646	2.68577
24.2078	24.1262	24.2403	24.0252	23.9971	24.002	23.8885	23.848	24.0388	23.9893	24.0268	24.0528	23.5567	23.4943	23.7374	23.5013	23.8958	24.0643	23.9514	24.1916	23.8625	23.8793	23.7294	23.9267	S	3			+		+	1	3.84e-45	246.12	192.6	61.344	0.10299	13	1.89129	0.148272	0.215963	2.9299	1.31134	0.264621	0.122931	2.11264	3.62134	0.0054497	0.577441	5.0228
23.3342	23.3074	23.2607	23.1184	23.1151	23.1498	23.0431	22.8379	23.1689	22.9608	22.947	23.023	23.0515	22.5932	23.1363	22.8384	22.5437	22.9655	22.9305	23.223	22.6824	22.9778	22.6621	22.9695	S	4					+	0.999936	7.64e-05	166.69	109.52	77.593	1.0561	491	1.37897	0.168893	0.218697	2.26015	1.78191	0.217743	0.230267	2.9445	1.43992	0.0939639	0.350331	2.04699
23.0628	23.0336	22.9732	23.0278	23.0167	22.9739	22.9964	22.9492	22.9878	23.1002	23.0878	23.0254	22.9084	22.7049	22.8023	22.7755	22.9085	23.0204	22.9428	22.9566	22.5	22.5361	22.5984	22.6834	S	3			+		+	0.999179	6.75e-40	247.13	243.23	169.6	0.57877	363	0.855331	0.290512	0.0403333	1.13058	0.342512	0.65417	-0.0259404	-0.63658	2.57015	0.0236989	0.226599	2.60996
23.7891	23.6923	23.9468	23.5199	23.5668	23.4089	23.2863	23.1076	23.5033	23.4381	23.3076	23.5694	22.7118	22.4985	23.0491	22.6855	23.2936	23.508	23.439	23.7356	23.0701	23.3721	22.9199	23.3296	T	2			+		+	1	8.02e-77	297.66	275.27	265.16	0.043342	2204	1.61456	0.15632	0.394635	2.74186	1.43696	0.250695	0.282426	2.48374	3.33439	0.00832179	1.0008	5.38082
22.1655	22.1229	22.2298	21.9901	21.9739	21.9523	21.8863	21.8073	22.0327	21.9451	21.9272	22.0626	21.9022	21.7429	21.9558	21.9318	21.6586	21.8814	21.76	21.8736	21.6614	21.7893	21.6357	21.7801	T	3					+	1	1.48e-09	231.58	193.49	216.29	-0.44161	915	1.90407	0.14759	0.22214	2.96033	1.17607	0.281535	0.135205	1.96632	1.88822	0.0511776	0.243914	2.20786
22.4303	22.3521	22.1957	22.2264	22.3344	22.258	22.2486	22.1455	22.2538	22.2536	22.2546	22.2431	22.0979	21.8596	22.2785	22.123	22.0612	22.3308	22.1814	22.2794	21.7074	21.8501	21.7778	21.9538	S	3					+	0.999785	1.71e-08	210.39	170.37	184.6	-0.13966	534	0.349115	0.600732	0.0545125	0.689266	0.399872	0.608803	0.0498462	0.789685	1.07303	0.163967	0.211356	1.47781
23.4662	23.5403	23.634	23.3145	23.179	23.0897	22.9888	22.8609	23.2641	23.0791	23.0598	23.2814	22.8591	22.5736	23.0791	22.7361	22.937	23.1729	23.0337	23.3372	22.647	22.8727	22.4755	22.8456	S	3			+		+	0.996254	1.05e-08	168.27	151.77	95.264	-0.077638	240	2.51423	0.0997373	0.459185	4.25039	1.91625	0.207151	0.317683	3.24535	2.76561	0.018479	0.676805	4.05918
23.5093	23.5834	23.6906	23.3715	23.2221	23.1328	23.0122	22.8962	23.3072	23.1222	23.1013	23.315	22.9022	22.6167	23.1112	22.7566	22.9801	23.2159	23.0891	23.3994	22.6901	22.9157	22.5172	22.8838	S	3			+		+	1	1.05e-08	168.27	151.77	83.106	-0.25182	236	2.54144	0.0986862	0.472873	4.31281	1.99608	0.199805	0.327281	3.38224	2.83132	0.0169935	0.692014	4.17358
23.7661	23.7859	23.7547	23.5113	23.5559	23.6052	23.4354	23.2373	23.6614	23.3358	23.3479	23.5175	23.2595	23.0756	23.495	23.378	22.7702	23.0797	23.189	23.3992	23.0402	23.2778	22.9545	23.2345	S	4			+		+	0.999983	4.29e-07	176.25	141.82	83.499	-0.52242	134	1.2479	0.186919	0.246034	2.11432	1.25475	0.272072	0.238824	2.18838	1.9675	0.0462056	0.402437	2.66391
23.289	23.2901	23.3476	23.0037	23.0271	23.1435	23.2149	22.9508	23.1511	22.9624	22.8114	23.0917	23.2492	22.6861	23.0261	23.1997	22.1631	22.6733	22.6646	22.6588	22.5396	22.8843	22.496	22.7721	S	2					+	1	1.44e-218	490.08	448.46	490.08	-0.30988	5752	0.749779	0.334302	0.148538	1.3585	1.10225	0.295704	0.228446	1.96243	0.611622	0.345362	0.192339	1.01363
22.9146	22.8463	22.7734	22.7603	22.8138	22.8271	22.8619	22.7046	22.7189	22.7112	22.7635	22.7639	22.906	22.7576	22.8677	22.8432	22.6594	22.7725	22.7786	22.8332	22.5056	22.6357	22.4824	22.6456	S	3					+	0.99985	4.34e-05	190.57	147.07	86.756	-0.2303	405	0.171625	0.782524	0.0218191	0.356041	1.15046	0.285385	0.0842719	1.80367	0.161604	0.759456	-0.0199733	-0.226378
22.9926	23.1141	23.2229	22.7361	22.79	22.8073	22.6438	22.3864	22.8296	22.4478	22.313	22.6057	22.5901	22.1202	22.7163	22.7069	22.012	22.3208	22.3413	22.7429	22.1684	22.6033	22.1175	22.415	S	3					+	1	0.000181075	132.79	75.005	127.52	0.065539	249	1.34208	0.173178	0.359569	2.32189	1.65577	0.232894	0.467407	2.90641	1.48093	0.0886687	0.483069	2.23699
23.0732	23.0152	23.1049	22.7962	22.8405	22.812	22.5953	22.6516	22.9326	22.7711	22.8185	22.8974	22.5862	22.3168	22.7233	22.4883	22.4935	22.803	22.6762	22.8393	22.1626	22.4419	22.2115	22.5558	S	3			+		+	0.995443	3.56e-34	261.74	218.93	142.32	1.0257	453	1.60117	0.156337	0.272521	2.6246	0.920222	0.350395	0.142464	1.63777	2.27028	0.0326787	0.468731	3.10669
23.1321	23.1682	23.2128	22.8699	22.9409	22.8933	22.8244	22.5581	23.0596	22.6182	22.5256	22.858	22.4432	22.2656	22.8728	22.6217	22.2096	22.6085	22.5885	22.9104	22.3645	22.7073	22.1843	22.5545	S	4			+		+	0.999999	0.000181743	128.54	109.41	120.14	-0.45586	157	1.35241	0.171054	0.291596	2.29521	1.21963	0.276443	0.330425	2.1828	1.95129	0.0472067	0.544925	2.84618
23.3206	23.3137	23.256	23.1946	23.1709	23.1686	23.2085	23.0642	23.1698	23.1434	23.136	23.1325	23.2539	22.994	23.2376	23.2123	23.0537	23.2066	23.1515	23.2153	22.8164	22.9842	22.8025	23.0069	S	3					+	1	0.000294594	124.39	84.327	73.067	-0.083003	816	1.48782	0.161731	0.118179	2.16105	2.20515	0.172953	0.125789	3.2372	0.695502	0.2994	0.0967617	0.894865
23.3206	23.3137	23.256	23.1946	23.1709	23.1686	23.2085	23.0642	23.1698	23.1434	23.136	23.1325	23.2539	22.994	23.2376	23.2123	23.0537	23.2066	23.1515	23.2153	22.8164	22.9842	22.8025	23.0069	S	3					+	1	0.00366497	100.93	52.647	73.067	-0.083003	818	1.48782	0.161731	0.118179	2.16105	2.20515	0.172953	0.125789	3.2372	0.695502	0.2994	0.0967617	0.894865
22.5958	22.5547	22.6271	22.3664	22.4686	22.4796	22.3555	22.203	22.3924	22.4099	22.2845	22.4482	22.3701	22.0918	22.3993	22.2463	21.8393	22.1264	22.148	22.3645	21.9222	21.9899	21.8048	22.0894	T	2					+	0.97448	2.82e-84	383.44	307.08	320.01	0.22093	262	0.933955	0.262404	0.159322	1.61124	1.17436	0.281702	0.15224	1.99099	1.52975	0.0828422	0.25913	1.96521
22.9699	22.9652	22.9456	22.9489	22.8867	22.9087	22.9741	22.7178	22.8408	22.824	22.7108	22.7579	22.7335	22.3895	22.7537	22.6087	22.7025	22.8902	22.8217	22.9464	22.5646	22.6818	22.4716	22.722	S	2			+		+	1	4.89e-23	293.23	245.62	293.23	0.64866	378	0.768898	0.325185	0.0855541	1.27882	2.88996	0.097917	0.174052	4.46607	2.15106	0.0372034	0.33607	2.699
22.7123	22.6412	22.637	22.7612	22.7101	22.6431	22.691	22.8136	22.5631	22.8422	22.858	22.7162	22.9723	22.9457	22.8712	22.9114	22.8854	22.774	22.7798	22.5709	22.8248	22.8335	22.8515	22.9035	S	2			+		+	1	2.07e-233	514.98	443.66	444.1	-0.39985	181	0.228702	0.71993	-0.0265584	-0.45214	0.324114	0.667848	-0.0569892	-0.687032	3.16398	0.0107565	-0.237244	-3.05277
23.5338	23.5295	23.6227	23.2462	23.3785	23.2888	23.213	22.9956	23.3574	23.1982	23.1266	23.4051	23.2475	22.9035	23.2469	23.1259	22.729	23.1167	23.1181	23.3416	22.9897	23.27	22.9638	23.2292	S	2					+	1	4.24e-07	233.13	191.34	233.13	-0.29044	265	1.20367	0.195499	0.264108	2.06845	1.04285	0.311928	0.211237	1.86652	1.65182	0.0700285	0.352123	2.25995
22.9628	22.9731	22.9426	22.7762	22.8011	22.7765	22.6208	22.5538	22.7411	22.9154	22.826	22.8347	22.8413	22.5247	22.9158	22.7631	22.6297	22.7846	22.7834	22.9179	21.3185	21.2684	20.9564	21.6322	T	2					+	1	1.47e-07	242.4	162.43	217.91	-0.011167	248	1.60815	0.156337	0.22564	2.57239	0.701902	0.448583	0.0843568	1.26482	0.781258	0.260148	0.15249	1.11114
23.0912	23.1043	23.0618	22.9046	22.9295	22.9229	22.7601	22.6822	22.8695	23.0277	22.9603	22.9632	22.9697	22.6261	23.0475	22.8915	22.7581	22.8797	22.9084	23.0463	21.4469	21.5371	21.0645	21.7606	T	2					+	1	3.9e-54	341.72	281.55	310.34	0.13532	244	1.5206	0.159739	0.216769	2.44329	0.740881	0.428208	0.0852838	1.31697	0.751432	0.272708	0.156765	1.09469
23.5909	23.541	23.7142	23.3612	23.4386	23.3969	23.2312	23.2981	23.4143	23.3967	23.4056	23.4928	23.1285	23.1437	23.352	23.2494	23.1594	23.2695	23.1642	23.418	23.1947	23.202	23.0182	23.141	T	3			+		+	1	1.94e-09	204.78	166.4	195.97	-0.19367	826	1.28529	0.180875	0.210631	2.12727	0.810197	0.396536	0.124472	1.46785	2.00248	0.0444246	0.333448	2.55574
23.6049	23.5547	23.7282	23.3683	23.4526	23.4095	23.2452	23.3136	23.4283	23.4109	23.4196	23.5061	23.1425	23.1582	23.366	23.2641	23.1734	23.2822	23.1782	23.4351	23.2087	23.2187	23.0322	23.1577	T	3			+		+	0.999945	2.95e-09	205.49	164.37	195.97	-0.19367	821	1.2544	0.186013	0.208806	2.08469	0.780195	0.410362	0.122822	1.42497	1.96477	0.0464195	0.331341	2.516
23.6171	23.581	23.4199	23.4381	23.2998	23.3777	23.3448	23.384	23.337	23.3322	23.3864	23.3043	23.3647	23.1665	23.2993	23.4101	23.1803	23.27	23.2582	23.2714	23.0985	23.1854	23.2361	23.1228	S	2					+	1	3.64e-45	286.81	254.07	159.81	0.79922	58	1.64371	0.155925	0.162429	2.48502	1.78899	0.216816	0.174036	2.85656	1.50834	0.085478	0.20388	1.79835
23.1836	23.1924	23.133	22.8786	22.9333	23.0077	22.947	22.6895	23.0218	22.7051	22.7336	22.836	22.8609	22.3719	22.9029	22.7808	22.3338	22.7558	22.7718	23.0195	22.3563	22.7306	22.2715	22.6659	S	3					+	1	0.000737292	114.33	76.787	58.831	0.15436	1672	1.02625	0.235671	0.202542	1.77777	1.41974	0.252865	0.272767	2.45191	1.38029	0.102234	0.367786	2.00877
22.581	22.8578	22.6748	22.4391	22.4074	22.4638	22.5045	22.0321	22.5035	22.061	21.9237	22.2935	22.0824	21.6281	22.1369	21.9434	21.7419	21.9967	22.2837	22.6177	21.9789	22.1574	21.7486	22.0293	S	3			+		+	0.996431	0.014112	83.397	19.099	61.65	-0.34284	39	1.06506	0.225216	0.286209	1.88901	1.5369	0.240648	0.442738	2.70853	2.52149	0.0251898	0.690452	3.74072
22.6693	22.6376	22.652	22.4141	22.4112	22.4019	22.3961	22.1286	22.4602	22.3213	22.2671	22.4214	22.3894	22.0982	22.4658	22.3857	21.841	22.1888	22.12	22.3515	22.1213	22.3246	22.0435	22.3124	T	2					+	0.900693	4.49e-23	301.67	222.51	225.86	-0.38967	331	1.52708	0.159632	0.258801	2.50698	1.63135	0.234575	0.22578	2.71877	1.36944	0.103871	0.25847	1.82693
23.4426	23.6162	23.8273	23.0952	23.059	23.0485	22.775	22.4713	23.2891	22.5901	22.333	23.1137	22.7864	22.2859	23.0462	22.8713	21.3322	22.2809	22.2163	22.8216	22.123	22.6916	21.9139	22.4908	S	4					+	1	3.04e-32	251.44	203.64	251.44	-0.20095	228	1.70714	0.152889	0.656879	2.98549	1.30086	0.266822	0.663858	2.37395	1.79876	0.0571486	0.747869	2.8165
22.9893	22.8634	22.9232	22.8456	22.8228	22.8719	22.8164	22.7927	22.8155	22.8772	22.8523	22.8445	22.6041	22.3829	22.5434	22.4535	22.6002	22.7506	22.7352	22.8061	22.6792	22.7471	22.6473	22.7725	S	3			+		+	1	9.42e-14	203.81	167.7	203.81	-0.312	619	1.13893	0.208678	0.0794196	1.63714	0.830858	0.387326	0.0580192	1.34243	3.36863	0.00793636	0.409412	4.1252
23.329	23.4219	23.5437	22.9904	23.0763	22.9597	22.8585	22.5046	23.1096	22.7013	22.5351	23.0484	22.5379	22.3316	22.9927	22.7832	22.2805	22.603	22.5552	22.9917	22.394	22.7922	22.1664	22.6563	S	4			+		+	1	1.05e-06	152.07	52.254	95.651	0.097356	314	1.47968	0.162379	0.471458	2.57337	1.38971	0.254742	0.472663	2.48468	1.91119	0.0495323	0.659891	2.904
23.897	23.8108	23.9062	23.6877	23.8516	23.8237	23.8214	23.7131	23.7141	23.6801	23.7067	23.7034	21.5737	21.1607	21.4073	21.4408	23.4157	23.5204	23.5266	23.661	23.3139	23.502	23.276	23.5433	S	3			+		+	0.996833	2.03e-32	271.64	235.52	155.22	-0.96704	507	0.148274	0.810154	0.0230169	0.323415	1.29033	0.267212	0.124381	2.08984	6.49697	0.000100683	2.42982	17.2822
22.6883	22.747	22.7207	22.7047	22.7775	22.5855	22.6433	22.5085	22.595	22.5707	22.5094	22.6805	22.4157	22.4183	22.6423	22.361	22.5924	22.5625	22.4754	22.4812	22.0202	22.2803	22.1471	22.4399	S	2			+	+	+	0.995961	1.17e-09	227.92	185.08	195.94	-0.71335	16	0.727126	0.345246	0.086484	1.23325	1.81759	0.21587	0.126281	2.75219	2.1579	0.0369481	0.255845	2.45355
22.8674	22.7821	22.7874	22.8134	22.9582	22.7763	22.9033	22.9962	22.7945	22.9248	22.9215	22.9882	22.8428	22.9588	22.897	22.7821	23.3144	23.287	23.2741	23.1197	22.2722	22.3507	22.2855	22.4451	S	4				+	+	1	9.18e-26	265.62	204.52	219.23	-0.26652	119	0.94495	0.259311	-0.0959625	-1.50391	1.09619	0.297375	-0.0947118	-1.77562	0.650406	0.323893	-0.0576324	-0.693342
22.6581	22.6999	22.6298	22.5029	22.4681	22.5587	22.4634	22.3674	22.4552	22.5328	22.5585	22.4783	22.8087	22.4707	22.7937	22.7734	22.4473	22.5045	22.4795	22.6509	21.3754	21.5801	21.1873	21.5186	T	2					+	1	0.00021657	171.76	120.32	141.08	0.88298	597	1.47394	0.162379	0.158247	2.27151	1.26895	0.269284	0.116453	2.04385	0.435775	0.468674	-0.088943	-0.675089
23.1452	23.0828	22.943	22.8888	22.9687	22.9734	22.9343	22.8222	22.984	22.8941	22.9033	23.0113	22.9977	22.7719	22.8904	22.8727	22.6669	22.9442	23.0064	23.0232	22.638	22.7787	22.7831	22.8387	S	2					+	1	2.02e-188	473.34	454.74	449.58	-0.5684	312	0.619817	0.401521	0.0903172	1.11172	0.452201	0.573309	0.066802	0.894563	0.881519	0.222196	0.131756	1.13489
23.7544	23.9975	24.0983	23.3373	23.3904	23.3581	23.2031	22.7799	23.5181	22.8749	22.5864	23.4921	23.1809	22.5467	23.429	23.1954	21.9866	22.5399	22.622	23.2134	22.4568	23.1275	22.2294	22.8676	S	3					+	1	0.00151291	129.88	53.649	129.88	-0.048703	946	1.50115	0.161219	0.613997	2.64671	1.25495	0.272048	0.67902	2.30228	1.50177	0.0862478	0.70889	2.40671
23.7544	23.9975	24.0983	23.3373	23.3904	23.3581	23.2031	22.7799	23.5181	22.8749	22.5864	23.4921	23.1809	22.5467	23.429	23.1954	21.9866	22.5399	22.622	23.2134	22.4568	23.1275	22.2294	22.8676	S	3					+	1	0.00151291	129.88	53.649	129.88	-0.048703	948	1.50115	0.161219	0.613997	2.64671	1.25495	0.272048	0.67902	2.30228	1.50177	0.0862478	0.70889	2.40671
23.6574	23.6216	23.6948	23.5501	23.5188	23.5641	23.5475	23.4025	23.3746	23.5414	23.4639	23.395	23.609	23.1185	23.4325	23.3612	23.3734	23.5018	23.4642	23.6465	23.2127	23.3916	23.1339	23.4169	S	2					+	1	2.25e-25	263.32	204.98	150.35	0.47481	64	1.37388	0.168893	0.122721	2.05497	2.06891	0.18667	0.187248	3.28303	1.24987	0.12456	0.250668	1.70706
22.9034	22.8209	22.9196	22.7599	22.8878	22.7315	22.7638	22.6178	22.7821	22.7078	22.7092	22.7426	21.9196	21.8253	22.1966	22.0224	22.5156	22.7392	22.6555	22.8404	22.5402	22.7265	22.4052	22.6441	S	2			+		+	0.996852	9.58e-10	211.09	177.41	142.1	0.16069	664	0.738171	0.33991	0.100717	1.27723	1.51012	0.242941	0.115521	2.33534	4.18633	0.00227898	0.859966	6.69605
23.7685	24.0815	24.2824	23.6786	23.3936	23.3939	23.0912	22.7936	23.5722	23.1636	22.6013	23.3635	23.1143	22.1159	23.0659	22.5951	22.6596	23.1439	23.1525	23.8207	21.0655	21.8187	20.8378	21.5364	T	3			+		+	1	0.00284612	114.7	70.892	97.69	0.077553	234	2.10464	0.133893	0.784648	3.69291	1.67325	0.231731	0.77757	2.99704	2.39432	0.0287032	1.22992	3.92975
23.7685	24.0815	24.2824	23.6786	23.3936	23.3939	23.0912	22.7936	23.5722	23.1636	22.6013	23.3635	23.1143	22.1159	23.0659	22.5951	22.6596	23.1439	23.1525	23.8207	21.0655	21.8187	20.8378	21.5364	T	3			+		+	1	0.0187137	96.89	68.721	74.162	0.94635	726	2.10464	0.133893	0.784648	3.69291	1.67325	0.231731	0.77757	2.99704	2.39432	0.0287032	1.22992	3.92975
23.4321	23.2869	23.2496	23.058	23.1673	23.1395	23.0745	22.9031	23.1213	23.061	23.0915	23.0987	23.0891	22.6781	23.0933	23.1598	22.6455	23.0538	23.0568	23.1445	22.7163	23.0348	22.7009	22.9379	S	3					+	1	1.27e-147	403.08	362.76	280.1	-0.50944	674	0.979619	0.24902	0.185583	1.69973	1.0918	0.29904	0.163531	1.89417	0.956728	0.197686	0.251578	1.43689
23.0076	22.9869	22.9927	22.8754	22.8291	22.9155	22.811	22.624	22.8817	22.7035	22.6706	22.7355	22.5535	22.3184	22.8136	22.5765	22.5349	22.6879	22.6836	22.879	22.5745	22.7491	22.4173	22.7349	T	2			+		+	0.948187	0.000201648	173.64	131.45	133.91	-0.062906	582	1.32859	0.174821	0.17074	2.1222	2.10693	0.182034	0.217837	3.40897	2.04084	0.042536	0.400158	2.73509
23.6168	23.6861	23.8363	23.4992	23.3906	23.4498	23.3479	23.0558	23.4442	23.3331	23.0976	23.4349	23.4441	22.8163	23.2483	22.9411	22.6778	23.0791	23.1035	23.5141	22.867	23.1453	22.8269	23.117	S	2					+	1	1.08e-06	165.45	144.03	152.79	-0.52539	20	1.67621	0.15474	0.348579	2.80261	1.67673	0.230456	0.332152	2.87908	1.85585	0.052936	0.547145	2.73478
23.6152	23.5309	23.8204	23.3087	22.9581	22.9107	22.6809	22.6138	23.1646	22.9606	22.8314	23.0424	22.7448	22.7308	23.1947	22.8805	22.8615	23.096	22.9885	23.4449	22.9462	23.1076	22.566	23.0266	S	4			+		+	1	2.42e-37	256.4	199.24	150.98	-0.044603	65	2.9157	0.0661359	0.77791	5.27445	2.37847	0.154503	0.569024	4.2068	2.39073	0.028796	0.68111	3.55265
23.1306	23.1248	22.8403	23.0527	23.0328	23.048	23.0967	22.8754	22.9294	23.0473	23.0366	22.987	23.2194	22.9309	23.178	23.1412	22.8636	22.9999	23.0475	22.9499	22.7113	22.7688	22.6918	22.9237	T	4					+	1	0.000204778	130.47	103.5	48.899	0.022799	506	0.10569	0.860347	0.0238357	0.250569	0.200077	0.777499	0.0370007	0.45446	0.37343	0.524157	-0.0803022	-0.598786
23.3717	23.2602	23.0599	23.1447	23.282	23.2934	23.2166	23.1283	23.2617	23.1869	23.2532	23.1733	23.0395	22.923	23.2547	23.1937	22.88	23.0952	23.1033	23.1223	22.6986	22.8325	22.6861	22.8636	S	3					+	1	4.58e-32	261.63	229.13	216.67	-0.061964	80	0.0985482	0.870109	-0.0209322	-0.233047	0.0469006	0.944147	-0.00961304	-0.120254	0.476296	0.436558	0.10641	0.749652
23.4193	23.5542	23.7978	23.0384	23.1179	23.0379	22.7311	22.3983	23.2352	22.5186	22.1921	23.0101	22.2906	21.9675	22.9849	22.5519	21.5071	22.1833	22.1973	22.9997	22.2119	22.8116	21.8251	22.5252	S	4			+		+	1	7.71e-09	158.93	130.78	124.46	-0.1163	660	1.48767	0.161731	0.631093	2.62923	1.3381	0.262492	0.713394	2.43863	2.02497	0.0432435	1.00369	3.26022
23.2444	23.1835	23.2024	23.1083	23.1183	23.1065	23.1423	22.8966	23.0652	22.9802	23.001	22.9628	21.464	21.0784	21.5144	21.3278	22.6949	22.8373	22.8553	23.0285	22.6816	22.8743	22.5962	22.9342	S	2			+		+	0.99996	1.6e-32	313.87	234.38	308.58	-1.0158	289	0.952792	0.256515	0.118697	1.56927	2.62685	0.12175	0.182319	4.09761	5.73585	0.000247402	1.83847	12.9212
22.371	22.3371	22.4111	22.124	22.2228	22.2286	22.1895	22.0152	22.1457	22.0183	21.9558	22.0586	20.2927	19.6067	20.2802	20.0276	21.7182	21.8749	21.9684	22.2419	21.3348	21.6248	21.273	21.5788	S	2			+		+	0.904049	6.25e-09	236.22	148.04	198.72	0.71009	218	0.914306	0.269559	0.146764	1.56993	1.90714	0.207494	0.266177	3.17886	4.9087	0.000734168	2.25901	10.5849
23.0732	23.052	23.0483	22.9201	22.8122	22.875	22.8253	22.6777	22.878	22.873	22.8727	22.8576	23.0368	22.6673	23.0104	22.9113	22.6264	22.8531	22.8213	22.9585	22.5254	22.6773	22.356	22.6822	S	4					+	0.999936	7.41e-09	167.22	116.34	146.13	-0.73547	154	2.20986	0.125919	0.225864	3.38551	2.31925	0.162452	0.15308	3.52285	0.607781	0.347497	0.116913	0.887376
23.0517	22.9679	22.978	22.8814	22.8598	22.8647	22.853	22.7937	22.8158	22.893	22.9232	22.8869	22.9755	22.7816	22.923	22.8895	22.7432	22.8725	22.8277	22.8898	22.6596	22.7519	22.6085	22.7969	S	2					+	0.999994	8.17e-23	288.48	256.72	250.67	-0.25283	405	1.77953	0.150132	0.126945	2.51023	1.13189	0.289169	0.0900159	1.80286	0.697989	0.298229	0.0773492	0.819094
22.1915	22.1426	22.1279	NaN	22.0874	22.0651	21.9934	NaN	22.0326	21.9713	21.9455	NaN	21.819	21.717	22.0383	NaN	21.8195	21.9773	21.9879	NaN	21.7032	21.7977	21.5582	NaN	S	2					+	0.974026	7.11e-08	233.52	128.32	212.11	-0.95899	1699	1.43093	0.16504	0.10534	2.27854	2.21662	0.17097	0.170851	4.21641	1.42376	0.0962144	0.295891	2.15396
23.0273	22.9781	22.9736	22.8374	22.9232	22.878	22.8242	22.6886	22.8685	22.824	22.7894	22.8202	22.6548	22.5319	22.8747	22.7533	22.6553	22.8234	22.8117	22.9582	22.539	22.6502	22.3908	22.6508	S	2					+	1	5.86e-08	233.52	128.32	233.52	-0.69657	1696	0.990317	0.245654	0.12558	1.62771	1.57961	0.239303	0.128564	2.46283	1.62025	0.0730747	0.250413	2.01804
23.4879	23.3979	23.4667	23.3003	23.3292	23.2939	23.264	23.1729	23.2519	23.2355	23.2414	23.3055	23.2222	22.9813	23.3029	23.1669	23.2324	23.4645	23.319	23.4262	23.0802	23.2144	23.0029	23.2475	S	2					+	1	3.15e-86	394.12	326.24	340.32	-0.77894	344	1.47717	0.162379	0.148159	2.24896	1.85062	0.210745	0.154603	2.89074	1.64686	0.0705363	0.244845	2.02422
22.6359	22.5815	22.5612	22.5641	22.4594	22.5161	22.4879	22.3595	22.5574	22.5814	22.5069	22.5198	22.8967	22.7124	22.8575	22.8506	22.3138	22.5067	22.4079	22.4582	22.308	22.335	22.3849	22.4554	S	3			+		+	0.999866	4.73e-74	344.8	323.13	234.51	0.085161	568	1.83731	0.150132	0.129967	2.58681	0.925659	0.348622	0.0443177	1.35693	2.84246	0.0167689	-0.243625	-2.88346
22.9522	22.9322	23.0464	22.8145	22.9681	22.8594	22.791	22.7265	22.9112	22.8526	22.7997	22.8882	22.5123	22.5134	22.7586	22.5479	22.6848	22.8849	22.8094	22.9985	22.5158	22.5189	22.3269	22.5957	S	2			+		+	1	1.65e-05	215.11	172.39	108.18	-0.37579	521	0.689843	0.364057	0.100078	1.21669	0.659973	0.463891	0.0734115	1.18856	2.45706	0.0270592	0.353283	3.03081
22.764	22.7145	22.6754	22.5554	22.6405	22.5807	22.5367	22.4345	22.5632	22.6991	22.6854	22.6467	22.8096	22.6534	22.9107	22.8159	22.474	22.5667	22.5436	22.6908	21.8257	21.9238	21.6213	22.0019	T	2					+	1	0.000157681	195.85	131.03	102.66	-0.29153	249	1.0817	0.221396	0.129239	1.74292	0.212184	0.765379	0.0287395	0.461493	0.871814	0.225497	-0.120066	-1.09107
22.3468	22.2707	22.3296	22.1042	22.1098	22.1407	22.0649	22.0387	22.2112	22.1152	22.1122	22.2054	22.4079	22.1839	22.4039	22.3754	21.8903	22.112	22.0975	22.1626	21.9041	22.1234	21.8818	22.0375	S	3					+	0.99926	7.91e-46	300.79	272.31	300.79	0.31086	2341	1.57094	0.157563	0.174295	2.42721	0.823649	0.390846	0.101817	1.45405	0.470159	0.441148	-0.079958	-0.680027
23.0623	22.9766	23.1614	22.8285	22.9363	22.9397	22.868	22.7057	23.0104	22.8826	22.8111	22.9814	22.598	22.508	22.8134	22.6677	22.5123	22.7589	22.6536	22.9013	22.6778	22.7758	22.4947	22.7812	S	2			+		+	1	1.77e-31	306.64	248.05	262.11	0.38946	852	0.806464	0.309969	0.144755	1.42916	0.459756	0.568689	0.0858102	0.928628	2.03354	0.0428885	0.360428	2.64677
23.1133	23.14	23.2682	22.8216	22.8346	22.7717	22.6973	22.3879	22.8739	22.6395	22.484	22.9164	22.6639	22.2978	22.7587	22.5553	22.1892	22.5589	22.5359	22.85	22.1867	22.5564	22.0994	22.4922	S	2			+		+	1	8.12e-06	228.93	170.34	228.93	-1.2684	880	1.63034	0.15621	0.412938	2.77584	1.37674	0.256374	0.357338	2.43037	2.03236	0.0429346	0.516878	2.90827
23.0133	22.9196	22.8768	22.7817	22.8528	22.8318	22.8594	22.693	22.8327	22.7957	22.7792	22.7506	22.7286	22.4804	22.6858	22.7058	22.6264	22.8407	22.849	22.9285	22.3841	22.6022	22.4165	22.6404	S	3					+	0.999488	1.45e-20	197.69	169.4	190.63	-0.59949	137	0.692054	0.362894	0.0886002	1.19679	1.10743	0.293668	0.108324	1.82493	1.79194	0.0577215	0.247718	2.14624
23.7068	23.7809	23.9209	23.2327	23.3501	23.3331	23.1141	22.7302	23.4745	22.8202	22.7524	23.3059	23.0094	22.5142	23.3095	23.0724	22.0098	22.7562	22.716	23.3285	22.4635	23.1062	22.3038	22.9228	S	3					+	1	1.17e-38	314.11	276.35	193.63	-0.34127	58	1.359	0.170206	0.528472	2.40661	1.30909	0.265453	0.572094	2.37571	1.64909	0.0703021	0.683949	2.58392
23.1056	23.0083	22.7952	22.9216	22.9194	23.051	22.9748	22.8781	22.8694	22.9054	22.8728	22.8331	22.8396	22.5448	22.8696	22.7305	22.6645	22.8361	22.8944	22.9741	22.5584	22.601	22.5844	22.6599	S	2					+	0.999999	5.02e-05	191.4	83.846	191.4	0.11951	820	0.00823613	0.988782	0.00186014	0.0211927	0.614507	0.48637	0.0874782	1.15315	1.12044	0.15213	0.211549	1.51823
22.9905	22.8768	22.8572	22.7364	22.742	22.8473	22.6979	22.5864	22.7359	22.9399	22.8215	22.7362	22.9852	22.701	23.0173	23.0303	22.6651	22.6571	22.7596	22.8605	22.0839	22.2553	22.0452	22.3317	T	4					+	0.926168	4.74e-06	188.47	155.26	150.59	-0.25733	472	1.00875	0.24031	0.146824	1.68794	0.343224	0.653809	0.0568252	0.716997	0.305821	0.589357	-0.0682125	-0.507329
23.3174	23.2433	23.304	22.9417	22.9995	22.9299	22.8871	22.5783	23.0668	22.8356	22.6353	23.066	22.5417	22.478	23.0018	22.6966	22.1702	22.5797	22.5386	22.9255	22.4932	22.7049	22.3191	22.6295	S	3			+		+	1	0.000159306	144.8	125.67	67.08	0.28917	422	1.47956	0.162379	0.352883	2.51784	1.15826	0.28442	0.300666	2.07988	1.92732	0.048514	0.522073	2.79193
23.4557	23.4649	23.6558	23.264	23.4135	23.3563	23.2204	23.1926	23.3867	23.2679	23.1594	23.3361	22.9253	22.8632	23.277	23.0928	23.1267	23.2885	23.225	23.4456	23.1625	23.2338	22.9008	23.1852	S	2					+	0.998291	9.1e-07	237.07	137.22	158.11	-1.0077	470	0.860879	0.289094	0.164389	1.52192	0.936635	0.345522	0.172566	1.68856	1.85581	0.052936	0.420537	2.57711
23.1321	23.0534	23.1235	22.9528	23.0371	23.02	22.9902	22.8979	22.9604	23.002	22.9875	23.025	22.8948	22.6668	22.8247	22.8101	22.7129	22.9195	22.8504	22.9457	22.8166	22.8987	22.7887	22.9531	S	2			+		+	0.999996	2.5e-100	402	351.87	402	0.38807	1549	0.751547	0.333458	0.0791769	1.24144	0.820541	0.39272	0.071743	1.38151	2.24924	0.0334296	0.266383	2.56274
22.9237	22.9878	22.8387	22.9772	23.1569	23.0002	23.1218	23.1454	22.722	22.751	22.7965	22.6945	21.6377	21.6689	21.5518	21.5687	23.0822	23.1032	23.0689	22.985	23.3967	23.4301	23.4709	23.4774	S	2			+		+	0.915046	4.51e-06	229.63	158.6	214.46	-0.63644	83	1.89866	0.147999	-0.174201	-2.82903	2.48594	0.141527	0.190865	3.91401	7.0516	7.72551e-05	1.32507	15.6563
23.1925	23.2371	23.4536	22.7379	22.8065	22.8594	22.5438	22.2399	22.9406	22.284	22.1351	22.7767	22.3594	22.0331	22.6808	22.4675	21.2689	22.0293	22.0507	22.6846	22.0078	22.4974	21.8652	22.3703	S	3			+		+	1	7.4e-83	348.93	303.81	240.49	-0.37252	32	1.40513	0.167107	0.542892	2.48084	1.35635	0.259176	0.621218	2.45753	2.0526	0.0419641	0.770085	3.17237
22.1938	22.1786	22.0594	22.17	22.1853	22.0273	22.1667	22.1723	21.8946	22.1366	22.1772	22.1983	22.3426	22.2756	22.2765	22.2939	22.4095	22.413	22.3837	22.1986	22.5045	22.5191	22.4999	22.5385	S	2			+		+	1	6.05e-08	246.5	159.83	240.82	0.29126	2694	0.0952402	0.874077	0.0125556	0.208712	0.261344	0.721121	0.0487914	0.574417	2.26792	0.0327423	-0.146676	-1.95099
23.399	23.5749	23.786	23.0543	23.0157	23.0072	22.7337	22.4278	23.2452	22.5488	22.2917	23.0751	22.7459	22.2446	23.0049	22.8261	21.2959	22.2396	22.175	22.7848	22.0931	22.6503	21.8726	22.4464	S	2					+	0.983712	3.04e-32	251.44	203.64	90.707	0.13892	225	1.70765	0.152889	0.657457	2.98646	1.30054	0.266822	0.663354	2.37339	1.80092	0.0569153	0.748158	2.81953
22.9461	22.9214	22.8995	22.7495	22.8889	22.8414	22.8012	22.6435	22.8501	22.8116	22.7351	22.8271	22.69	22.404	22.7523	22.6546	22.4304	22.6556	22.6828	22.8221	22.1234	22.3694	22.0961	22.3469	S	2					+	1	4.49e-05	184.27	98.552	117.94	0.3136	518	0.579203	0.426186	0.085371	1.05143	0.699517	0.449015	0.0731592	1.23817	1.54839	0.0807226	0.253888	1.96821
22.8993	22.8267	22.7405	22.7026	22.8378	22.7297	22.7367	22.8247	22.6227	22.9688	22.9653	22.9247	22.9271	22.8872	22.906	22.8989	23.0079	22.9103	22.9877	22.8713	21.8338	21.8113	21.7642	22.0071	T	2					+	1	0.00577171	145.72	69.044	136.57	0.12238	235	0.068381	0.908705	0.0100627	0.156049	0.357815	0.641488	-0.0780635	-0.761989	1.33548	0.10913	-0.112498	-1.31503
23.093	23.0619	23.1446	22.7586	22.8582	22.8337	22.7204	22.5485	22.8721	22.8385	22.6894	22.8676	22.87	22.5094	22.928	22.8781	22.1462	22.5075	22.5032	22.7928	22.325	22.5459	22.229	22.4996	T	2					+	0.999994	3.23e-08	178.71	96.296	136.96	0.098242	242	1.3018	0.178716	0.27432	2.21163	1.05522	0.308566	0.197627	1.87461	0.841151	0.236829	0.218171	1.27893
23.0104	23.228	23.1046	22.9954	22.6881	22.7083	22.6826	22.364	22.7358	22.6666	22.3141	22.6981	22.7426	21.573	22.5787	22.0904	22.4057	22.663	22.7826	23.0279	21.0296	21.8615	21.2313	21.6645	T	4					+	1	0.00797283	107.08	33.579	75.819	0.25954	454	2.53161	0.0989373	0.473845	4.29613	2.30309	0.162759	0.48093	4.02108	1.68419	0.0669639	0.838413	2.707
23.2246	23.1872	23.2686	23.0052	23.1031	23.0299	22.9754	22.9434	23.0277	23.0496	23.0091	23.1106	22.9542	22.8338	23.0263	22.9421	22.9395	23.0984	23.0448	23.1393	22.8511	22.9035	22.7613	22.9778	S	3					+	1	1.39e-18	210.14	177.33	206.59	-0.64761	226	1.24067	0.188728	0.158473	1.99169	1.01818	0.31809	0.122166	1.73993	1.79132	0.0577733	0.232332	2.09686
23.4372	23.3937	23.4604	23.2201	23.3157	23.2445	23.1874	23.1544	23.2403	23.2557	23.2302	23.3157	23.1668	23.0618	23.2401	23.1807	23.1522	23.3067	23.2701	23.3397	23.0638	23.1188	22.9772	23.186	S	4					+	0.99998	1.39e-18	235.26	181.23	126.61	0.65837	221	1.24301	0.187995	0.152342	1.9825	1.05614	0.308506	0.11737	1.77995	1.77095	0.0595591	0.215492	2.02412
23.5669	23.5849	23.867	23.2655	23.275	23.2519	23.0456	22.7903	23.4024	22.8263	22.7395	23.3018	22.6303	22.4918	23.0642	22.6429	22.4373	22.9222	22.812	23.3436	22.7627	23.1172	22.4821	22.9461	S	3			+		+	1	2.22e-135	400.66	355.05	225.69	0.13648	619	1.5532	0.15829	0.48036	2.68884	1.293	0.267136	0.503573	2.33941	2.59	0.0231337	0.863776	4.01675
23.1553	23.1223	23.2261	22.8479	22.9242	22.8227	22.7739	22.5404	22.9083	22.6337	22.5641	22.871	22.2673	22.1061	22.4844	22.286	22.4056	22.6669	22.6927	22.9578	22.3599	22.7243	22.3451	22.6495	S	2			+		+	1	2.89e-05	215.77	148.8	210.44	0.46406	259	1.49481	0.161663	0.322621	2.51964	1.55568	0.239303	0.343653	2.69833	3.39582	0.00758967	0.801954	5.20358
22.8311	22.7709	23.0028	22.7474	22.7996	22.7574	22.8275	22.7977	22.8102	22.9877	22.6966	22.7474	22.9529	22.7406	22.7671	22.8954	22.5504	22.6245	22.5849	22.5908	22.3028	22.3945	22.3852	22.5309	T	2					+	0.999859	6.27e-94	391.29	289.74	343.37	0.18727	160	0.299393	0.648646	0.0424652	0.594431	0.11977	0.863324	0.0275478	0.292809	0.00417873	0.992689	-0.000961781	-0.00818348
22.977	22.979	22.9349	22.8627	22.8787	22.8555	22.8714	22.7821	22.8058	22.8313	22.7994	22.8244	22.9701	22.7218	23.0117	22.8528	22.7473	22.888	22.8433	22.9737	22.7386	22.8495	22.6502	22.8339	S	3					+	0.993147	0.00904671	91.549	53.463	84.687	0.19654	545	1.39654	0.167678	0.091486	1.94484	2.32411	0.162452	0.123146	3.3726	0.291672	0.604055	0.049304	0.443341
22.3618	22.4571	22.6507	22.1612	22.2639	22.1611	22.1012	21.9605	22.2691	21.9311	21.7902	22.2099	21.6343	21.3253	21.6442	21.6396	21.2802	21.6073	21.6543	21.8739	21.6279	22.0203	21.6247	21.8537	S	2			+		+	1	5.21e-58	353	268.05	274.08	0.49651	511	1.26459	0.184184	0.28601	2.16849	1.2395	0.273156	0.357615	2.22204	3.23043	0.00974177	0.846827	5.00421
22.3651	22.2624	22.4641	22.4199	22.2892	22.1412	22.176	22.3438	22.1977	22.374	22.4214	22.3386	22.5101	22.3669	22.375	22.3052	22.5078	22.5666	22.4275	22.3573	21.8537	22.0532	21.8741	22.0264	T	3					+	1	2.99e-20	196.4	177.86	196.4	-0.0098849	320	1.14202	0.208068	0.140316	1.83744	0.288583	0.698878	0.044939	0.613896	0.0664282	0.895089	-0.0114346	-0.112165
22.698	22.667	22.6073	22.6807	22.7086	22.5134	22.6996	22.7322	22.5612	22.7388	22.7369	22.7681	22.7727	22.8016	22.698	22.6683	22.9444	22.93	22.925	22.745	22.7265	22.7547	22.7524	22.8377	S	2					+	1	2.36e-71	366.47	328.29	293.29	-0.06558	1907	0.00126528	0.998734	-0.000205994	-0.00311229	0.313369	0.677034	-0.0379906	-0.63858	1.00315	0.183006	-0.0718918	-0.927109
23.0108	22.941	22.9541	22.8612	22.8597	22.7796	22.774	22.7413	22.8085	22.8746	22.8918	22.8718	22.8708	22.7571	22.8797	22.8325	22.8296	22.9565	22.9074	22.9523	22.576	22.6573	22.5453	22.717	S	2					+	1	1.58e-58	359.22	324.02	359.22	0.2196	552	2.07187	0.135189	0.153155	2.95768	1.176	0.281535	0.080142	1.81555	1.37187	0.103579	0.106804	1.29862
23.9135	23.7815	23.867	23.6169	23.6372	23.5715	23.6443	23.2355	23.9302	23.3812	23.2005	23.6353	23.2846	23.1284	23.6709	23.3409	22.6525	23.5093	23.3648	23.7799	23.1559	23.5248	23.0658	23.2807	S	2					+	1	7.35e-18	204.12	185.49	173.06	-0.21753	176	1.23313	0.189994	0.272545	2.11527	0.736864	0.429684	0.257898	1.43448	1.80393	0.0566786	0.438497	2.54756
22.8199	22.7166	22.6165	22.7983	22.3963	22.2888	22.4275	22.5072	22.3327	22.6478	22.6352	22.4675	22.7173	22.6678	22.6878	22.7002	23.0733	23.0141	23.0349	22.839	22.8648	22.9031	22.8633	22.9661	S	2					+	0.999999	1.03e-219	506.26	442.22	451.92	0.18314	4386	2.67565	0.0845997	0.332856	4.34604	1.31179	0.264571	0.217037	2.25264	0.417303	0.484813	0.0445633	0.506667
23.4218	23.3481	23.537	23.1334	23.1739	23.1891	23.0302	22.8572	23.1383	22.8702	22.8179	23.1085	22.7644	22.5801	23.0576	22.8297	22.5913	22.9165	22.8613	23.2052	22.8484	23.0746	22.6201	22.9245	S	3			+		+	1	3.98e-05	194.55	144.09	148.91	-0.023327	192	1.38512	0.16821	0.297505	2.34548	1.72796	0.22591	0.376377	2.9849	2.26544	0.0328244	0.552124	3.23259
23.9183	23.8778	23.9545	23.651	23.747	23.7404	23.6283	23.359	23.755	23.505	23.4868	23.6005	23.5372	23.2278	23.7123	23.5836	22.9953	23.3786	23.3305	23.7038	23.2219	23.5573	23.1232	23.4579	T	2					+	0.987328	2.87e-05	212.68	129.03	166.34	-0.0096296	25	1.05852	0.227011	0.231722	1.84563	1.54673	0.239793	0.263558	2.63264	1.45863	0.0915076	0.335148	2.04358
22.4771	22.5628	22.7371	22.0103	22.0519	21.9939	21.6938	21.3407	22.2585	21.6095	21.4405	22.1243	21.4397	21.0858	22.0281	21.687	20.9202	21.537	21.5204	22.1222	21.2898	21.8405	20.9894	21.6109	S	3					+	0.995548	1.37e-23	200.52	177.13	187.98	0.018026	447	1.62202	0.15621	0.676722	2.85246	1.24029	0.273156	0.588628	2.26922	1.89961	0.0501921	0.886661	3.02693
22.7475	22.8191	23.0075	22.2986	22.3223	22.2605	21.9643	21.6097	22.5289	21.8849	21.7109	22.4088	21.7101	21.3682	22.2985	21.9283	21.1906	21.8221	21.7908	22.4029	21.5603	22.1151	21.2598	21.8539	T	3			+		+	0.999999	1.37e-23	200.52	177.13	200.52	-0.48793	453	1.65446	0.155849	0.679001	2.90529	1.24352	0.273133	0.584805	2.27384	1.95606	0.0468562	0.891922	3.10918
23.0646	22.9947	23.0251	22.8758	22.9608	22.9389	22.9387	22.8138	22.8733	22.8919	22.8938	22.8541	22.597	22.3457	22.5286	22.7334	22.7597	22.9227	22.8753	22.8994	22.6815	22.8054	22.6712	22.8082	S	2			+		+	1	1.87e-152	439.26	399.53	439.26	-0.36709	1905	0.712257	0.352385	0.0770378	1.19128	1.43664	0.250695	0.11176	2.2341	2.54937	0.0243289	0.438887	3.35155
22.6793	22.6122	22.6712	22.4828	22.4308	22.4422	22.3376	22.2187	22.5086	22.3848	22.3967	22.5143	22.2836	22.0387	22.3399	22.167	22.0784	22.268	22.283	22.4105	22.174	22.4318	22.1613	22.4135	S	3			+		+	1	5.95e-72	312.29	270.93	174.89	-0.38279	502	1.99037	0.141216	0.254058	3.14194	1.50521	0.242941	0.160251	2.44363	2.61319	0.0224776	0.404085	3.32963
22.858	22.7746	22.6774	22.7375	22.7234	22.7161	22.7607	22.6073	22.6304	22.754	22.7487	22.718	22.7773	22.6066	22.7849	22.7195	22.7337	22.8143	22.8043	22.7909	22.5255	22.5916	22.4696	22.692	S	3					+	1	4.92e-05	164.9	124.17	74.524	-0.1276	283	0.558094	0.439679	0.0600338	0.96578	0.468618	0.563383	0.0491109	0.881904	0.298454	0.596627	0.0398078	0.412404
23.1068	23.1531	23.2709	22.7949	22.8379	22.8636	22.7496	22.507	22.8904	22.6571	22.4965	22.8033	22.8117	22.33	22.933	22.8162	21.9896	22.3674	22.3133	22.6776	22.3784	22.7443	22.2458	22.6611	S	2					+	1	0.00234775	136.27	84.522	136.27	-0.0044032	659	1.40734	0.167107	0.341877	2.40662	1.49001	0.244754	0.369597	2.609	1.11523	0.153427	0.358719	1.71901
22.5792	22.523	22.4842	22.4015	22.5663	22.5514	22.5855	22.4372	22.3361	22.3943	22.3994	22.3278	22.5376	22.2216	22.5764	22.5546	22.1124	22.2533	22.2602	22.4162	23.2452	23.3593	23.159	23.2673	T	4					+	1	0.00715011	107.17	59.075	84.169	-0.16056	727	0.323037	0.625904	-0.0381198	-0.614296	1.71507	0.227869	0.132619	2.64622	0.0974294	0.849453	0.0244699	0.184551
22.5551	22.5767	22.5987	22.3688	22.3267	22.3465	22.2558	22.157	22.2947	22.3913	22.2986	22.3434	22.4806	22.0906	22.37	22.3574	22.1011	22.3249	22.2831	22.4073	22.1245	22.1587	22.085	22.2937	S	3					+	0.999489	0.00297449	98.943	54.74	92.112	-0.53918	726	2.01003	0.139481	0.253336	3.16829	1.81632	0.216268	0.192819	2.93377	1.05744	0.167884	0.200148	1.44174
24.4034	24.5408	24.4742	24.1843	24.0498	24.2289	24.1233	23.8304	24.2518	23.973	23.8233	24.0629	24.3121	23.5288	24.0923	24.0389	23.1562	23.7676	23.8238	24.1648	23.3254	23.6652	23.3994	23.5953	S	3					+	1	4.3e-06	182.17	146.96	53.565	0.14013	1600	1.61586	0.15632	0.342568	2.70949	1.70382	0.229952	0.372966	2.94479	1.17218	0.140803	0.40769	1.82436
23.3424	23.3052	23.4734	23.0732	22.9905	22.854	22.7457	22.7592	23.1693	22.9211	22.8808	23.0532	22.9046	22.8336	23.0095	23.0503	22.6819	23.0375	22.8463	23.0816	21.7959	22.1493	22.0144	22.0799	S	2			+		+	1	1.79e-37	299.51	232.88	244.58	0.27446	27	2.4244	0.10877	0.4612	4.09424	1.48105	0.246774	0.292449	2.55584	1.94646	0.0474456	0.349048	2.53859
24.2466	24.2434	24.2674	24.0776	24.0969	24.0357	24.0413	23.7988	24.062	23.8837	23.8767	23.9868	23.8239	23.5821	24.0199	23.8452	23.7014	23.9574	23.8892	24.103	23.755	23.9871	23.5871	23.9313	S	2			+		+	1	1.05e-09	172.24	119.38	149.95	-0.32838	49	1.45462	0.163164	0.215589	2.35515	2.19705	0.174636	0.256455	3.6199	2.09886	0.039742	0.390993	2.77604
22.4749	22.5538	22.5931	22.3695	22.4337	22.5195	22.3321	22.5107	22.6351	22.2891	22.3925	22.4448	22.3154	22.3697	22.3945	22.5556	22.2141	22.422	22.3485	22.3836	22.1248	22.0468	22.1641	21.9047	S	2					+	1	1.52e-80	154.39	118.37	139.12	1.4363	15	0.313544	0.634776	0.0488324	0.628076	0.270181	0.713645	0.057446	0.598262	0.586861	0.359676	0.0890565	0.794656
22.2429	22.2289	22.2702	21.9461	22.0073	21.9859	21.7788	21.8174	22.1118	21.9317	21.9775	22.0824	21.7574	21.4635	21.8902	21.6845	21.6345	21.9512	21.8438	21.9889	21.3093	21.5614	21.3507	21.6977	S	3			+		+	0.952932	1.02e-38	275.42	232.62	226.56	-0.078383	455	1.55053	0.158393	0.274688	2.55651	0.84249	0.382432	0.146201	1.53464	2.16728	0.0366798	0.473128	2.99904
22.7403	22.6592	22.6203	22.6899	22.8241	22.6536	22.8129	22.8881	22.6468	22.813	22.7955	22.8562	22.7921	22.9047	22.7709	22.6831	23.2183	23.1651	23.1965	23.0257	22.1308	22.1841	22.1791	22.3151	S	3				+	+	1	4.97e-09	162.71	124.69	107.17	-0.012054	146	1.09178	0.219014	-0.117223	-1.72592	0.990664	0.326295	-0.100426	-1.6626	1.10266	0.156531	-0.110243	-1.18799
22.9665	22.9516	23.0592	22.6085	22.7023	22.6622	22.5049	22.3386	22.813	22.4819	22.4221	22.7602	22.3605	22.1975	22.6313	22.5463	22.0278	22.4082	22.3763	22.6399	22.2357	22.5182	22.1753	22.3978	S	2					+	1	3.24e-63	309.73	214.38	263.04	0.23351	1697	1.43084	0.16504	0.344444	2.44208	1.0287	0.315338	0.277133	1.87876	1.80603	0.056525	0.462538	2.58154
23.4967	23.5281	23.543	23.1931	23.3027	23.264	23.1838	22.9324	23.262	23.0388	22.993	23.2668	23.1511	22.8665	23.3029	23.1483	22.6475	22.9704	22.9788	23.2334	22.813	23.0762	22.6934	23.0442	S	3					+	0.999998	0.000101941	158.85	97.957	106.29	-0.28488	415	1.21052	0.194318	0.269505	2.08181	1.46415	0.247675	0.300062	2.53519	1.40433	0.0990215	0.323039	1.97225
23.1392	23.1434	23.0721	22.8533	22.8475	22.9481	22.8581	22.6418	22.9189	22.7775	22.7197	22.8557	22.7621	22.3785	22.8629	22.7546	22.4494	22.6227	22.67	22.8613	22.508	22.7518	22.4897	22.7618	S	3					+	1	8.41e-16	254.53	198.55	141.6	1.1624	692	1.2887	0.180487	0.228152	2.15177	1.55756	0.239303	0.234078	2.62112	1.54334	0.0812773	0.362505	2.16833
23.2873	23.1278	23.4574	23.0681	23.0602	23.1061	22.8419	22.8757	23.1358	22.9252	22.877	23.1442	22.4358	22.5458	22.8936	22.5913	22.7899	22.9876	22.8273	23.1601	22.8873	22.9821	22.7203	22.8252	S	6			+		+	1	1.5e-78	303	284.86	242.57	-0.34025	2129	1.28282	0.181185	0.264221	2.17742	0.986263	0.327672	0.214574	1.78749	2.48419	0.0262228	0.618538	3.59888
22.7311	22.7009	22.5993	22.6313	22.5901	22.6211	22.5924	22.4238	22.6329	22.5515	22.5617	22.5178	22.4005	22.256	22.5999	22.4688	22.4861	22.5468	22.5678	22.6599	22.3639	22.5254	22.2948	22.5234	S	3					+	0.999931	5.41e-05	195.94	157.16	180.24	0.0057289	823	1.03781	0.232829	0.108812	1.64295	1.37053	0.256887	0.0997043	2.11358	1.62659	0.0724513	0.234354	1.97863
22.9126	22.8452	22.8318	22.8042	22.8455	22.7659	22.7839	22.7209	22.732	22.884	22.86	22.823	22.7377	22.6441	22.8186	22.7215	22.7152	22.7843	22.7769	22.816	22.666	22.6859	22.5283	22.7343	S	2					+	0.999769	8.36e-06	207.88	147.36	167.69	-0.36148	990	1.03778	0.232829	0.0694151	1.48988	0.236527	0.743409	0.0237088	0.485288	1.49071	0.0876676	0.11797	1.41802
23.3656	23.2758	23.1889	23.2653	23.2731	23.2063	23.3085	23.3258	23.216	23.3712	23.44	23.4104	23.6216	23.473	23.4265	23.4421	23.3964	23.51	23.4546	23.3342	22.901	22.9664	22.9965	23.0612	S	3			+		+	1	6.52e-09	225.65	172.08	218.12	-0.23143	133	0.0349542	0.951692	-0.00453568	-0.0798628	0.668719	0.459617	-0.0854988	-1.22323	2.03387	0.0428885	-0.216929	-2.21057
23.707	23.727	23.7527	23.5741	23.5538	23.413	23.3558	22.9853	23.5117	23.3367	23.1806	23.3997	23.2078	23.0713	23.5862	23.2087	23.3491	23.5081	23.4848	23.8013	22.6452	23.0205	22.5617	23.0573	S	2			+		+	0.997131	0.000808563	139.32	46.785	111.52	1.0731	443	1.53254	0.159632	0.363216	2.60155	2.23382	0.167929	0.333029	3.78241	1.93632	0.0479843	0.421724	2.66415
23.2398	23.258	23.2251	22.9145	22.8814	22.9226	22.8233	22.3978	23	22.6677	22.562	22.8703	22.7611	22.355	22.8929	22.8153	22.0537	22.5197	22.6294	22.9508	22.2324	22.607	22.1688	22.4733	S	3					+	1	4.38e-05	139.89	105.2	101.62	0.92063	40	1.48069	0.162379	0.403053	2.54661	1.61904	0.236461	0.384339	2.81641	1.68545	0.0668877	0.453282	2.43682
23.2954	23.3333	23.3135	23.0198	23.0777	23.0489	22.9687	22.7525	23.0705	22.8794	22.7815	23.0276	23.0357	22.6063	23.0682	22.9926	22.4091	22.7764	22.8175	22.981	22.3931	22.7594	22.4178	22.7154	S	2					+	1	3.49e-05	162.37	113.07	107.06	0.16217	146	1.43194	0.16504	0.278547	2.39549	1.62981	0.234575	0.300776	2.78596	1.27995	0.118786	0.314804	1.83876
22.949	22.8649	22.9017	22.7805	22.8362	22.7991	22.8379	22.7462	22.8106	22.7826	22.7199	22.7745	22.8239	22.6624	22.9425	22.8041	22.5348	22.7241	22.6731	22.8106	22.5535	22.7141	22.4193	22.6331	S	2					+	1	4.4e-05	185.33	50.562	185.33	0.30973	668	0.831342	0.300368	0.0691762	1.29076	1.35046	0.260197	0.102128	2.09893	0.434632	0.469772	0.065825	0.60827
23.2171	23.1998	23.1165	23.0777	23.1095	23.0897	23.0796	22.9591	23.0555	23.0768	23.0826	23.0357	23.1595	22.9135	23.2208	23.1049	23.0194	23.1927	23.1607	23.2603	22.6617	22.7652	22.524	22.8095	S	2					+	0.999797	3.82e-05	169.09	134.33	106.2	0.64723	655	1.00949	0.240061	0.0932693	1.56497	1.37695	0.256374	0.0900826	2.08175	0.299496	0.595736	0.0530839	0.461824
23.1121	23.0579	23.1297	22.916	22.9172	22.8626	22.8132	22.7317	22.9423	22.8547	22.8295	22.8823	22.788	22.721	22.9329	22.8568	22.7166	22.8875	22.8387	22.9952	22.5939	22.7172	22.517	22.7275	S	2					+	0.99991	2.5e-71	375.6	325.15	249.73	0.041822	562	1.9277	0.146945	0.222746	2.99336	1.76484	0.21806	0.176753	2.82915	1.86509	0.0523394	0.229254	2.14039
22.9433	22.9993	23.0518	22.7287	22.7856	22.668	22.6216	22.5513	22.7677	22.5822	22.6456	22.758	22.8139	22.6386	22.8901	22.7899	22.4136	22.6235	22.5455	22.7621	21.9736	22.309	21.8987	22.2418	S	3					+	0.997967	3.96e-05	190.03	111.84	86.756	-0.2303	407	1.71729	0.15185	0.274142	2.78871	1.55633	0.239303	0.242422	2.62773	0.836531	0.238557	0.147653	1.14464
22.6925	22.6683	22.6534	22.4261	22.4479	22.5041	22.4118	22.1829	22.5053	22.3559	22.342	22.4146	22.4679	22.0663	22.5149	22.4138	21.9217	22.2295	22.2448	22.5017	22.0708	22.3488	21.9936	22.2874	S	2					+	1	0.000634258	101.3	75.321	57.267	1.486	65	1.26257	0.184578	0.223432	2.11199	1.53552	0.241109	0.205655	2.55671	1.06413	0.166139	0.244356	1.52857
22.4201	22.5474	22.4895	22.6081	22.6442	22.4485	22.6554	22.6178	22.4522	22.4619	22.452	22.4965	22.1827	22.3195	22.2175	22.189	22.9045	22.8337	22.8138	22.6525	22.8104	22.8448	22.8173	22.8861	S	2			+		+	0.996	9.3e-05	146.5	124.03	113.95	-0.44812	59	0.558027	0.439694	-0.0751824	-1.00474	0.570849	0.509214	0.0506349	1.01579	2.87941	0.0160122	0.289124	3.14858
24.0775	24.0131	24.0182	23.8467	23.855	23.8312	23.7258	23.6273	23.8446	23.9296	23.9062	23.9186	23.5612	23.3312	23.7915	23.4998	23.6878	23.7908	23.7782	24.0482	23.3082	23.4321	23.0568	23.405	S	2			+		+	0.995498	1.97e-27	236.67	183.3	206.52	-0.09356	605	1.71762	0.15185	0.229056	2.7238	0.84051	0.383034	0.089128	1.45102	2.20932	0.034866	0.44296	2.9928
22.974	22.9076	23.0134	22.7227	22.751	22.7111	22.503	22.5857	22.8388	22.6833	22.7296	22.8058	22.49	22.2366	22.6323	22.3906	22.4228	22.7145	22.5822	22.7258	22.0635	22.3649	22.1172	22.4455	S	3			+		+	0.996606	1.65e-30	236.26	194.5	142.32	1.0257	451	1.6754	0.15474	0.266733	2.72099	0.977567	0.330195	0.140053	1.71237	2.35678	0.0296995	0.467045	3.20011
23.5576	23.3187	23.6901	23.1098	23.1617	23.1525	22.91	22.7344	23.0521	22.8529	22.7275	23.1511	22.313	22.5194	23.0443	22.6695	22.6444	22.8985	22.7524	23.2895	22.9105	23.083	22.517	22.8966	S	3			+		+	0.998511	2.4e-11	231.82	192.82	151.56	0.50773	17	1.39391	0.167699	0.42942	2.42871	1.59319	0.23915	0.473169	2.80741	2.09563	0.0398726	0.782515	3.24006
23.0667	23.0192	23.0915	22.7308	22.6612	22.8091	22.6017	22.324	22.8133	22.5267	22.4291	22.5832	22.6035	21.9493	22.5702	22.4684	21.9835	22.5449	22.5691	22.9325	21.9703	22.3528	21.9376	22.2859	S	4					+	1	0.00749363	97.813	61.493	74.841	0.22323	196	1.55048	0.158393	0.378059	2.63686	1.80335	0.216747	0.388971	3.11247	1.80434	0.0566786	0.579176	2.70308
22.8481	23.0041	23.7856	22.8375	22.6998	22.8143	22.6833	22.7455	23.1827	22.836	21.6679	22.4663	22.416	22.1368	22.1556	22.5814	21.9805	22.2812	22.0882	22.6122	22.1404	22.3262	22.128	22.3191	S	2					+	0.999997	3.19e-11	263.7	218.56	236.57	0.18112	13	0.844595	0.294858	0.383087	1.60037	0.715656	0.44162	0.580599	1.43788	1.7245	0.0634665	0.796355	2.74266
23.0715	23.0187	23.2693	23.0192	22.95	22.8119	22.7499	22.7752	22.9334	22.887	22.8471	22.9473	22.5164	22.5229	22.7984	22.5468	23.0346	23.1726	23.0025	23.1852	22.7302	22.8149	22.5335	22.7482	S	4			+		+	0.999999	2.33e-20	221.51	181	174.04	0.051371	140	1.98058	0.142935	0.272892	3.16035	1.61759	0.236573	0.190978	2.6509	2.83154	0.0169935	0.498529	3.81124
23.0148	22.8981	22.7135	22.7922	22.9231	22.9496	22.8556	22.7707	22.905	22.8128	22.8895	22.8207	22.7166	22.5485	22.8946	22.821	22.4998	22.7667	22.739	22.7778	22.3033	22.449	22.3226	22.4807	S	2					+	0.999953	6.99e-74	357.28	329.85	199.33	-0.25091	83	0.09574	0.873526	-0.0200748	-0.226484	0.0113149	0.986589	-0.00233603	-0.0300174	0.503614	0.416317	0.109497	0.780926
22.9948	22.9156	22.9525	22.705	22.732	22.6827	22.5852	22.379	22.7074	22.5737	22.532	22.7462	22.6357	22.4353	22.8023	22.6329	22.3136	22.5616	22.5953	22.77	22.2325	22.5362	22.1661	22.4794	S	3					+	0.999965	0.00155782	95.662	78.294	54.471	-1.5596	494	1.58402	0.156673	0.297291	2.62577	1.65157	0.232894	0.252159	2.77746	1.43947	0.0940186	0.265436	1.90209
23.1468	23.1275	23.0251	22.9017	22.9046	22.9517	22.8697	22.5849	22.9761	22.8267	22.8036	22.8701	22.9121	22.5166	22.9528	22.8761	22.5035	22.7954	22.8418	23	22.3415	22.6425	22.3608	22.6676	S	3					+	1	6.42e-25	254.26	235.7	211.33	-0.42341	1081	1.16963	0.201999	0.222559	1.98747	1.42777	0.251927	0.181163	2.37371	1.06342	0.166336	0.235924	1.51416
21.8143	21.7908	21.8799	21.5046	21.614	21.5837	21.4577	21.3942	21.6784	21.5586	21.4777	21.7166	21.7379	21.6366	21.8798	21.8145	21.2386	21.4291	21.4158	21.5623	20.6952	20.9167	20.6157	20.9029	T	2					+	1	0.0140179	118.18	21.846	113.62	-0.62312	1412	1.27226	0.182746	0.235001	2.13684	0.6764	0.455644	0.139566	1.29344	0.0721867	0.886647	-0.0197983	-0.142604
22.9036	22.7867	22.7988	22.665	22.7236	22.7207	22.6985	22.4766	22.662	22.6362	22.6138	22.6984	22.2759	21.9686	22.2261	22.108	22.3579	22.6363	22.6183	22.7944	22.2629	22.4183	22.2618	22.4696	S	3			+		+	1	2.28e-23	254.2	193.65	205.87	-0.45566	1666	0.873802	0.284237	0.133673	1.50024	1.39625	0.254576	0.135929	2.25051	3.58732	0.00574451	0.643907	5.16351
23.325	23.2934	23.6007	23.1407	23.1966	23.1526	22.976	22.9821	23.211	22.9072	22.9115	23.1181	22.3924	22.6306	22.8963	22.7441	22.9792	23.0644	22.9186	23.2975	23.0036	23.1454	22.8225	22.9391	S	2			+		+	0.999893	1.72e-24	302.13	240.53	207.31	0.12397	117	1.24891	0.186834	0.263125	2.12995	1.31872	0.264174	0.302986	2.31944	2.48448	0.0262228	0.674089	3.67081
23.1893	22.999	22.8754	22.8936	23.0293	23.0545	22.9844	22.8601	23.0493	23.1211	23.1118	23.0371	23.0422	22.8142	23.0323	23.0314	22.7354	22.9955	23.0617	23.0799	22.6109	22.7133	22.6189	22.8151	S	2					+	0.999995	5.51e-16	275.17	229.41	275.17	-0.72577	647	0.0298391	0.958307	0.00729322	0.0760186	0.562623	0.513327	-0.0904679	-1.08453	0.0355918	0.941378	0.00935411	0.0711566
22.5341	22.4788	22.6783	22.3443	22.3985	22.4011	22.2446	22.2683	22.4276	22.3034	22.2452	22.4297	21.9247	21.8673	22.0243	21.9708	22.0344	22.2383	22.1394	22.271	22.2137	22.2682	22.2082	22.3065	S	3			+		+	1	3.25e-06	131.09	118.6	131.09	-0.048899	171	1.17799	0.199902	0.180765	1.95008	0.970692	0.332511	0.157424	1.72235	3.47935	0.0067493	0.562131	4.78708
23.1726	23.1304	23.302	22.8601	22.9772	22.9169	22.7297	22.6195	22.9905	22.759	22.6658	22.9764	22.4595	22.3944	22.8961	22.5954	22.4243	22.6755	22.6527	22.99	22.5314	22.7578	22.297	22.6378	S	2			+		+	0.999998	6.04e-23	292.57	211.55	275.44	-0.30628	1541	1.3064	0.178328	0.305465	2.24014	1.14388	0.286847	0.268345	2.04452	1.97232	0.0460553	0.529964	2.854
22.5435	22.5762	21.9194	22.1711	21.9722	22.3471	22.3133	21.7211	22.1813	22.1668	22.1284	21.9764	22.9572	22.2106	22.7699	22.9632	21.2221	21.818	22.0848	21.9311	20.7918	21.2766	20.9497	21.471	S	4					+	0.97938	0.00110109	107.61	60.05	100.11	-0.18664	914	0.442398	0.521624	0.214111	0.936669	0.533445	0.527547	0.189299	1.09742	0.903586	0.214579	-0.422667	-1.52202
23.1062	23.1818	22.9642	22.9444	22.8686	22.9016	22.8792	22.5904	22.9076	22.8419	22.8337	22.8872	23.0474	22.6023	23.0016	22.9551	22.4942	22.8009	22.8432	22.9287	21.7763	21.9954	21.7095	22.0903	S	3					+	0.99999	2.67e-05	191.79	149.57	185.25	0.19229	368	1.37349	0.168893	0.239204	2.27706	1.64043	0.234504	0.181527	2.66659	0.598314	0.352795	0.147549	0.939104
23.1039	23.0093	23.2425	22.9071	22.9766	23.0195	22.693	23.0016	22.9387	22.8979	22.9684	22.9334	22.4492	22.5102	22.8728	22.6363	22.8095	22.9433	22.8133	22.9817	22.8598	22.779	22.525	22.7226	S	3			+		+	1	1.28e-13	199.61	188.95	50.425	-0.6361	235	0.653393	0.383396	0.143014	1.22241	0.914571	0.35256	0.131077	1.61673	2.05195	0.0419791	0.448565	2.83172
23.1039	23.0093	23.2425	22.9071	22.9766	23.0195	22.693	23.0016	22.9387	22.8979	22.9684	22.9334	22.4492	22.5102	22.8728	22.6363	22.8095	22.9433	22.8133	22.9817	22.8598	22.779	22.525	22.7226	S	3			+		+	1	1.28e-13	199.61	188.95	50.425	-0.6361	237	0.653393	0.383396	0.143014	1.22241	0.914571	0.35256	0.131077	1.61673	2.05195	0.0419791	0.448565	2.83172
23.1576	23.226	23.4647	22.8316	22.7969	22.8662	22.6092	22.3312	22.9349	22.445	22.2858	22.8689	22.6537	22.1586	22.7377	22.4619	21.8619	22.3568	22.3393	22.8917	22.1303	22.6195	22.0277	22.4435	S	3			+		+	1	0.00145157	98.531	66.001	49.423	-0.60118	290	1.58115	0.156673	0.519111	2.74573	1.39563	0.254576	0.536298	2.507	1.96572	0.0463511	0.66701	2.97988
22.4008	22.3079	22.3036	22.1792	22.1635	22.201	22.0816	22.0037	22.1704	22.2065	22.198	22.1693	22.2786	21.873	22.1911	22.1472	21.7127	22.0188	22.0074	22.1571	21.6648	21.8808	21.686	21.8624	S	3					+	0.999366	8.96e-11	232.15	195.07	189.45	-0.52199	1555	1.58031	0.156673	0.185416	2.46348	1.27729	0.268772	0.111832	2.04175	0.900841	0.21549	0.175425	1.25945
22.9661	22.9971	22.9076	22.866	22.8646	22.8914	22.6761	22.9488	22.952	22.9882	23.1581	22.916	22.6263	22.4282	22.7791	22.6476	22.7889	22.9199	22.8041	22.8194	22.5795	22.4878	22.3864	22.5885	S	2			+		+	0.999947	5.3e-05	181.87	122.3	132.55	-1.099	334	0.645896	0.386832	0.0889482	1.14155	0.523675	0.532075	-0.0693727	-0.999659	2.15668	0.0369629	0.3139	2.6431
22.7831	22.8013	22.7591	22.7584	22.7808	22.6717	22.7323	22.666	22.5953	22.7244	22.7427	22.7186	22.5552	22.4569	22.4858	22.4352	22.8354	22.8238	22.9267	22.9141	22.3742	22.4532	22.2282	22.4214	S	2			+		+	0.998906	1.11e-16	208.84	148.83	208.15	0.65262	71	1.12897	0.210621	0.0627708	1.52813	1.19914	0.279111	0.0802197	1.84137	4.33433	0.00181768	0.292222	4.25072
22.7984	22.7703	22.7716	22.6001	22.5442	22.5657	22.4698	22.2694	22.5844	22.4235	22.408	22.4511	22.3375	21.922	22.4927	22.2719	22.2894	22.5682	22.5721	22.7567	22.1407	22.4093	21.9594	22.3783	S	3			+		+	0.993581	0.00241786	118.03	38.048	100.79	0.37244	557	1.81311	0.150132	0.272794	2.92183	2.34979	0.159238	0.268367	3.88842	2.00507	0.0442828	0.479068	2.826
23.0504	22.935	22.8235	22.8619	22.9728	23.0175	23.0201	22.8676	22.864	22.9831	23.0022	22.8681	23.0593	22.7411	23.03	23.0034	22.7789	22.951	22.9109	22.9497	22.3744	22.518	22.2948	22.6287	S	3					+	0.99997	5.29e-05	147.66	109.18	147.66	0.47149	670	0.365678	0.584255	-0.0517974	-0.706342	0.0668988	0.919253	-0.0116401	-0.165593	0.179015	0.73721	-0.0407457	-0.314978
23.0248	23.0394	22.9898	22.9614	22.9206	22.8386	22.858	22.8572	22.8784	23.073	23.0468	22.9966	23.3303	23.1233	23.2652	23.1741	22.9097	22.8992	22.8787	22.9562	21.8251	22.0758	21.9083	22.1298	T	3			+		+	1	1.08e-09	228.32	171.05	193.8	0.15135	369	2.77597	0.0756322	0.135221	3.64871	0.0382802	0.953107	0.00514269	0.0937533	2.35828	0.0296123	-0.219382	-2.43561
22.8857	22.8227	22.8011	22.6387	22.583	22.6992	22.5901	22.3008	22.6709	22.4793	22.4637	22.5529	22.4719	21.9008	22.433	22.3308	22.0896	22.4612	22.4857	22.7258	22.3151	22.6193	22.3284	22.5515	S	4			+		+	0.996221	1.69e-20	226.59	132.4	171.72	0.19508	1190	1.29487	0.179837	0.243768	2.17581	1.87577	0.208577	0.245358	3.10485	1.92245	0.0487583	0.502915	2.7634
22.5203	22.6485	22.6538	22.4044	22.3964	22.4218	22.4115	22.1988	22.3712	22.2482	22.2026	22.5247	22.1412	22.1065	22.4495	22.141	22.302	22.305	22.3387	22.5293	22.2603	22.227	21.8365	22.1656	S	3					+	1	9.19e-19	227.06	192.66	227.06	-2.0058	160	1.33573	0.173966	0.199615	2.17813	1.24719	0.272946	0.220073	2.16354	1.87721	0.0516751	0.34717	2.46866
22.467	22.5574	22.5454	22.352	22.2846	22.3476	22.2391	21.9663	22.3268	22.2119	22.1839	22.3662	22.3436	21.883	22.4116	22.1309	22.0236	22.1865	22.2074	22.4344	21.9423	22.1868	21.7491	22.1533	S	3					+	0.997691	0.00181886	104.43	62.433	81.338	-0.1802	158	1.51279	0.160236	0.271038	2.50041	1.74341	0.223105	0.208233	2.85635	1.18295	0.138524	0.288194	1.70683
22.8437	22.776	22.8084	22.5735	22.4745	22.5857	22.4703	22.3889	22.6418	22.4561	22.5292	22.662	22.6055	22.3197	22.5345	22.4716	22.1675	22.4991	22.4302	22.5722	22.2591	22.4215	22.275	22.414	S	5					+	1	7.45e-163	393.39	374.9	99.663	-0.39319	394	2.0045	0.139774	0.270554	3.19086	1.21151	0.277488	0.178151	2.0739	1.68439	0.0669518	0.267597	2.1151
22.9117	22.8404	22.8353	22.7281	22.7862	22.8003	22.696	22.6673	22.8081	22.8387	22.8456	22.7777	22.7818	22.554	22.7789	22.7708	22.4892	22.6182	22.6262	22.777	22.1481	22.3381	22.1724	22.2737	S	2					+	0.999749	3.21e-238	507.83	457.45	374.74	-0.35823	147	0.928259	0.263834	0.0914187	1.47199	0.102024	0.880881	0.0113611	0.230767	0.789959	0.256275	0.107502	0.994314
22.701	22.6769	22.7454	22.3684	22.3247	22.1942	22.188	21.8015	22.4182	22.0836	21.91	22.3711	22.0957	21.9637	22.5235	22.2399	21.635	22.0218	21.9898	22.3693	22.1031	22.4229	21.9228	22.269	S	3					+	0.999972	3.46e-05	220.48	161.53	139.21	0.36409	167	1.8872	0.148414	0.495806	3.21939	1.55452	0.239303	0.427217	2.73135	1.52099	0.0840273	0.417235	2.21571
22.8203	22.7517	22.5907	22.8388	22.8617	22.7148	22.762	22.8067	22.7105	22.8872	22.979	22.7554	22.4257	22.5462	22.6995	22.5247	22.945	22.815	22.8323	22.8557	22.468	22.5625	22.3713	22.482	S	3					+	1	1.16e-11	247.5	203.2	216.29	0.10268	416	0.223322	0.725942	-0.0359259	-0.469387	0.443652	0.579055	-0.0826411	-0.901079	1.34373	0.107678	0.201377	1.67015
23.4364	23.3409	23.3897	23.2485	23.2988	23.3147	23.2599	23.1328	23.27	23.2572	23.2369	23.2787	23.1976	22.9272	23.1767	23.0999	23.1086	23.3422	23.3125	23.421	23.0645	23.1839	23.0026	23.2038	S	2					+	0.999982	2.08e-13	207.05	180.93	191.44	0.38318	545	0.900553	0.274456	0.102318	1.47148	1.1916	0.279899	0.0931563	1.8827	1.86731	0.0522777	0.253494	2.22272
22.5413	22.4584	22.415	22.3913	22.3898	22.3847	22.376	22.3397	22.3714	22.4508	22.4924	22.5	22.4937	22.2914	22.3995	22.3392	22.378	22.5565	22.4852	22.5052	22.2323	22.2636	22.2447	22.3401	S	3					+	1	9.69e-55	256.05	236.45	256.05	-0.77861	190	1.19144	0.19772	0.0789232	1.68375	0.016572	0.979054	-0.00216484	-0.0411987	0.611672	0.345362	0.0705476	0.740008
22.5413	22.4584	22.415	22.3913	22.3898	22.3847	22.376	22.3397	22.3714	22.4508	22.4924	22.5	22.4937	22.2914	22.3995	22.3392	22.378	22.5565	22.4852	22.5052	22.2323	22.2636	22.2447	22.3401	S	3					+	1	9.69e-55	256.05	236.45	256.05	-0.77861	193	1.19144	0.19772	0.0789232	1.68375	0.016572	0.979054	-0.00216484	-0.0411987	0.611672	0.345362	0.0705476	0.740008
23.0782	23.1013	22.9237	22.9437	22.966	23.0019	22.8098	23.088	23.0699	23.0947	23.2688	22.9923	22.7784	22.548	22.9306	22.851	22.8848	23.0465	22.9343	22.8852	22.6764	22.5969	22.5333	22.7088	S	3					+	0.999978	2.39e-06	181.87	122.3	122.42	-0.26674	332	0.250628	0.696298	0.0453458	0.528538	0.605601	0.490567	-0.0946612	-1.15035	1.32871	0.110117	0.234757	1.7418
23.4375	23.4096	23.4333	23.1515	23.1762	23.3093	23.1415	22.9271	23.2484	23.0664	23.0039	23.0645	23.132	22.6836	23.2737	23.1177	22.7321	23.0572	23.0459	23.3491	22.7641	22.9847	22.5855	22.9732	S	3					+	0.99931	0.000123831	142.97	117.03	102.87	0.23304	65	1.08711	0.220076	0.219468	1.87426	1.62677	0.234721	0.262163	2.75022	1.10008	0.156964	0.306219	1.64809
23.2463	23.2661	23.3107	22.9764	22.9432	23.083	22.9229	22.6675	23.1287	22.803	22.7235	22.9551	22.9137	22.4882	23.0307	22.869	22.412	22.796	22.8032	23.1291	22.4857	22.7562	22.3567	22.6672	S	2					+	0.999464	5.1e-61	343.69	288.59	343.69	-0.0021737	34	1.37459	0.168893	0.295736	2.32937	1.3548	0.259306	0.297291	2.37028	1.43731	0.0943768	0.374465	2.0761
22.6494	22.5855	22.455	22.4201	22.477	22.4785	22.4367	22.3104	22.4814	22.5458	22.5242	22.4386	22.6559	22.3436	22.5384	22.5932	22.1337	22.3796	22.4373	22.4658	22.1595	22.2898	22.2354	22.4038	S	3					+	1	2.45e-05	157.68	117.89	107.06	0.22267	592	0.746972	0.335559	0.101867	1.29013	0.201191	0.776453	0.0300074	0.445787	0.0207415	0.966148	-0.00526953	-0.0414678
23.4028	23.4757	23.7704	23.2335	23.171	23.0618	22.9665	22.8776	23.4507	23.1946	22.778	23.1253	22.595	22.2857	22.9038	22.8502	22.6094	23.0277	22.9832	23.3325	22.6701	22.8807	22.4097	22.6463	S	2			+		+	0.999707	0.00911264	123.86	66.27	100.02	0.3068	250	1.89734	0.148137	0.451354	3.21099	0.955973	0.33847	0.333412	1.78682	2.38679	0.0288886	0.811901	3.6726
23.0036	22.9331	23.0012	22.8646	22.9048	22.8578	22.8049	22.741	22.8066	22.9514	22.8831	22.8459	22.9011	22.7331	22.9111	22.875	22.5967	22.6667	22.6245	22.8039	22.6402	22.731	22.6319	22.7617	S	2					+	1	5.3e-23	294	256.42	214.72	-0.65542	929	1.36682	0.169433	0.123518	2.0499	0.882714	0.364568	0.0789175	1.47657	0.917418	0.210077	0.0955834	1.0215
23.1128	23.1465	23.2986	22.9063	22.8763	22.9212	22.8444	22.6124	22.9582	22.8162	22.6721	22.8795	22.9098	22.4524	22.8793	22.8419	22.3832	22.6445	22.6264	22.8711	22.4417	22.7508	22.3226	22.6944	S	2					+	0.999926	2.67e-17	204.13	161.92	204.13	-0.34815	183	1.53477	0.159632	0.302483	2.56064	1.51704	0.242941	0.284528	2.6044	1.37579	0.103011	0.345167	1.97543
21.9051	21.8434	21.8203	21.8573	21.8162	21.7702	21.8375	21.8539	21.8084	21.8798	21.8623	21.9023	21.8576	21.8027	21.7751	21.7845	21.9254	22.0196	21.9463	21.8566	21.7033	21.6894	21.7787	21.7679	S	5					+	1	1.63e-77	291.4	256.38	290.22	-0.31115	215	0.707961	0.354454	0.0370841	0.989622	0.0901268	0.893262	-0.00665283	-0.189218	1.03743	0.173411	0.051579	0.777177
23.2651	23.2352	23.3313	22.7839	22.9199	22.9744	22.8178	22.5429	23.0969	22.6087	22.6226	22.9105	22.0606	21.6997	22.4019	22.2716	21.8809	22.5257	22.5799	22.9717	22.1904	22.5296	21.8552	22.3922	S	3			+		+	0.999881	2.44e-27	229.22	191.63	216.3	-0.014496	730	1.1299	0.21044	0.340144	2.00662	1.03441	0.313733	0.344226	1.90823	2.73164	0.0193677	1.04545	4.38463
23.1002	23.0711	23.3898	22.5858	22.5916	22.5297	22.2199	22.1765	22.749	22.456	22.2389	22.7881	22.1716	22.1528	22.5182	22.3098	21.9568	22.277	22.1563	22.7471	21.054	21.5007	20.8008	21.4254	T	3			+		+	1	4.44e-05	146.88	117.15	89.261	-3.1453	142	1.80134	0.150132	0.657307	3.13966	1.1947	0.279899	0.47876	2.18185	2.15198	0.037185	0.748655	3.29231
23.1016	23.177	23.3066	22.8133	22.83	22.7193	22.6608	22.3786	22.8775	22.5818	22.4259	22.8869	22.7439	22.4587	22.8522	22.6486	22.1988	22.529	22.526	22.8945	22.1997	22.5948	22.1224	22.484	S	2					+	0.999424	1.39e-08	248.21	184.48	223.07	0.33652	582	1.72376	0.15185	0.452462	2.9395	1.41027	0.254458	0.406637	2.49901	1.71425	0.064244	0.423811	2.43118
23.3275	23.2029	23.2032	23.208	23.2282	23.1398	23.1865	23.1699	23.0325	23.2142	23.2814	23.3244	22.9965	23.1404	23.2392	23.0266	23.607	23.5127	23.4302	23.4316	22.7036	22.7521	22.5878	22.8228	S	2					+	0.999856	9.62e-05	160.75	116	154.15	0.47293	189	0.743903	0.337314	0.0543017	1.13581	0.116236	0.866536	0.0222878	0.279964	1.10672	0.155494	0.134731	1.29326
23.3275	23.2029	23.2032	23.2085	23.2282	23.1398	23.1865	23.1708	23.0325	23.2142	23.2814	23.3235	22.9965	23.1404	23.2392	23.026	23.607	23.5127	23.4302	23.4308	22.7036	22.7521	22.5878	22.8242	S	2					+	1	0.000136452	158.02	123.48	137.05	-0.06424	193	0.743659	0.337408	0.0542026	1.13506	0.118495	0.864582	0.0226378	0.28483	1.10856	0.154952	0.135019	1.29548
22.8741	22.8353	22.7505	22.6788	22.6456	22.6929	22.6406	22.5337	22.6975	22.712	22.6663	22.6724	22.6833	22.3652	22.7006	22.6511	22.3351	22.5265	22.5415	22.6315	22.3931	22.5182	22.3678	22.5237	S	4					+	1	2.33e-09	172	134	169.85	0.30493	330	1.52747	0.159632	0.15648	2.33053	1.13567	0.288896	0.0976248	1.83105	1.06159	0.166916	0.184617	1.41036
22.8741	22.8353	22.7505	22.6826	22.6456	22.6929	22.6406	22.5324	22.6975	22.712	22.6663	22.6721	22.6833	22.3652	22.7006	22.6507	22.3351	22.5265	22.5415	22.6269	22.3931	22.5182	22.3678	22.5265	S	4					+	1	2.33e-09	172	134	169.85	0.30493	328	1.55325	0.15829	0.157757	2.36449	1.17128	0.282068	0.0986543	1.8764	1.07411	0.163684	0.185686	1.42279
22.9373	22.8844	22.8979	22.6991	22.6047	22.5841	22.5169	22.327	22.6359	22.4908	22.4656	22.5516	23.0021	22.8328	23.2079	23.086	22.3557	22.6615	22.5541	22.7541	22.4864	22.6415	22.2866	22.6042	S	2					+	0.999996	1.47e-31	318.47	274.7	305.3	-0.061003	1424	2.24406	0.124563	0.34651	3.6654	2.56194	0.134518	0.318724	4.33628	0.955399	0.198193	-0.177503	-1.30889
22.8631	22.9142	22.9979	22.7438	22.6973	22.6115	22.8165	22.7647	22.8821	22.9318	22.7006	22.7396	22.7024	22.5272	22.4433	22.4511	22.8106	22.8997	22.8671	22.9675	22.2172	22.2634	22.3333	22.5473	S	3			+		+	1	7.72e-05	184.34	132.9	83.966	0.07414	427	1.19745	0.196637	0.15726	1.93685	0.37518	0.627722	0.066257	0.778378	2.31328	0.0312553	0.348747	2.88334
22.7841	22.7214	22.8165	22.6358	22.7162	22.582	22.5564	22.4924	22.6271	22.5505	22.5037	22.596	22.2102	22.3024	22.6054	22.3869	22.4956	22.5859	22.513	22.6716	22.3919	22.5297	22.2513	22.5015	S	3			+		+	1	2.35e-07	172.82	144.67	133.25	0.12405	68	1.31897	0.176369	0.152684	2.07401	1.91359	0.207151	0.170132	3.01922	2.09267	0.0400545	0.363232	2.71014
22.1554	22.1794	22.1345	21.9653	22.0932	22.1538	22.1274	21.93	22.1126	22.0841	22.0597	22.0949	22.2786	22.0511	22.1532	22.3459	21.9212	22.0806	22.1497	22.1354	21.4708	21.518	21.4022	21.5816	T	2					+	0.999968	7.2e-08	247.96	154.36	247.96	-0.25535	303	0.18152	0.771186	0.0325198	0.396904	0.160563	0.819301	0.0208225	0.357797	0.56415	0.3735	-0.0985756	-0.805969
22.9083	22.8269	22.8015	22.827	22.9603	22.9554	22.9496	23.0361	22.5873	22.9947	22.9572	22.7457	22.8259	22.3871	22.5648	22.6294	23.1703	23.2137	23.2184	23.1131	23.0188	23.0296	22.9654	23.1129	S	2				+	+	0.999943	3.87e-53	332.51	271.35	332.51	-0.14754	575	2.31595	0.119472	-0.134412	-3.13336	0.0718311	0.914466	0.0196919	0.185043	1.36565	0.104281	0.239103	1.78224
23.1594	23.2098	23.0781	23.0705	22.8843	22.9247	22.7575	22.7348	22.916	23.0504	22.9945	22.9607	23.3006	23.1215	23.3284	23.2111	23.0501	23.0142	23.1926	23.2659	21.4849	21.5307	21.2845	21.6224	S	4					+	0.999999	3.03e-05	194.98	155.4	177.81	0.018157	59	2.73484	0.0796479	0.304156	4.37977	1.83787	0.212625	0.149065	2.8573	0.989264	0.187222	-0.110932	-1.12893
22.6927	22.6849	22.4237	22.478	22.4493	22.5286	22.468	22.3377	22.538	22.4184	22.481	22.3921	22.563	22.0644	22.589	22.4749	22.1101	22.4241	22.4395	22.5404	22.0436	22.3186	22.0571	22.2727	S	2					+	0.967867	1.57e-23	298.3	234.89	276.78	-0.56153	973	0.761443	0.329017	0.123934	1.34446	0.712323	0.442952	0.11246	1.31987	0.474397	0.438045	0.146997	0.81194
22.77	22.6929	22.6745	22.5575	22.5286	22.4548	22.4842	22.2553	22.5485	22.5263	22.4504	22.526	22.3466	22.0815	22.514	22.3376	22.1845	22.5402	22.4266	22.5931	22.048	22.1538	21.8778	22.2323	S	3			+		+	1	3.51e-05	172.13	114.34	172.13	0.040522	546	1.75975	0.150132	0.242983	2.80361	1.78095	0.217743	0.160923	2.81433	1.92231	0.0487591	0.35379	2.5255
22.9667	22.9643	23.0249	22.8539	22.8472	22.7969	22.7889	22.6981	22.7735	22.7987	22.7921	22.8318	22.7121	22.4752	22.81	22.6081	22.7458	22.8551	22.7846	22.9547	22.6007	22.7374	22.4052	22.698	S	2			+		+	0.999986	1.32e-06	169.37	77.507	166.61	-0.18235	330	1.9369	0.146628	0.169652	2.86091	2.18047	0.176728	0.153413	3.33294	2.02543	0.0432243	0.301108	2.4928
22.9037	22.7949	22.7909	22.7463	22.7396	22.76	22.8285	22.6534	22.7306	22.652	22.6259	22.6703	22.8323	22.5143	22.8676	22.7625	22.6699	22.9087	22.773	22.8413	23.0324	23.2089	23.0246	23.1936	S	2					+	1	3.59e-09	245.5	162.27	124.07	1.0532	756	0.612582	0.405942	0.06356	1.03862	1.87366	0.20886	0.139261	2.87193	0.317122	0.578278	0.064785	0.50985
22.4553	22.3639	22.5541	22.4427	22.7897	22.5767	22.6205	22.698	22.4455	22.6491	22.6555	22.6601	22.2951	22.311	22.3494	22.2371	22.7035	22.6791	22.5958	22.5578	22.5842	22.7031	22.5363	22.6816	S	2					+	0.999942	9.91e-24	292.39	209.17	292.39	0.5877	179	1.92647	0.14707	-0.217211	-2.97949	1.19831	0.279185	-0.148536	-2.01726	1.85468	0.0530137	0.155875	1.81054
23.1749	23.1034	23.0147	23.0364	22.9667	22.9642	22.9829	22.796	22.9774	23.0017	23.0058	22.9668	22.9928	22.7788	23.0389	22.9704	22.9878	23.1102	23.0942	23.1696	22.7678	22.9112	22.7332	22.9306	S	3					+	1	0.000102905	148.82	114.93	68.481	-0.091853	402	1.45954	0.162961	0.154875	2.246	1.34725	0.261041	0.09443	2.06646	1.04876	0.170204	0.137121	1.2651
23.1749	23.1034	23.0147	23.0364	22.9667	22.9642	22.9829	22.796	22.9774	23.0017	23.0058	22.9668	22.9928	22.7788	23.0389	22.9704	22.9878	23.1102	23.0942	23.1696	22.7678	22.9112	22.7332	22.9306	T	3					+	1	0.00046167	148.82	114.93	68.481	-0.091853	406	1.45954	0.162961	0.154875	2.246	1.34725	0.261041	0.09443	2.06646	1.04876	0.170204	0.137121	1.2651
21.2935	21.2613	21.238	21.0883	20.9904	21.0602	20.9793	20.8648	21.0603	21.1633	21.1059	21.1745	21.1211	20.8958	21.1152	21.0139	21.0565	21.1769	21.0994	21.2675	20.7934	20.7382	20.7825	20.9109	S	4					+	1	1.99e-59	283.7	256.62	227.49	-0.16707	769	2.17341	0.127993	0.246619	3.38559	0.908573	0.354961	0.0942917	1.54716	1.41027	0.0981392	0.183779	1.66416
21.1441	21.095	21.1146	21.0383	21.0123	21.0755	20.9493	20.9016	20.9169	21.0082	21.0391	21.0416	21.1354	20.9236	21.2101	21.0526	20.9431	21.002	21.0094	21.0781	20.8306	20.8942	20.6184	20.8854	T	2					+	0.881024	1.03e-05	220.4	179	160.18	0.21323	70	1.37908	0.168893	0.113297	2.02673	1.40657	0.254458	0.0965471	2.14279	0.0985257	0.847976	0.0175591	0.165728
23.2294	23.2187	23.3935	22.942	22.969	22.9371	22.8061	22.6121	23.0045	22.7431	22.6483	22.989	22.8529	22.5506	22.9393	22.7658	22.3307	22.7068	22.6683	23.025	22.4615	22.796	22.3779	22.6593	S	3					+	1	3.39e-05	176.51	111.87	174.05	0.10963	247	1.58946	0.15642	0.364809	2.68627	1.45224	0.248668	0.349682	2.54248	1.80639	0.0565044	0.418746	2.5221
23.0891	23.1292	23.2089	22.8312	22.8446	22.7991	22.707	22.4235	22.9473	22.5455	22.489	22.7855	22.4779	22.2401	22.7756	22.4871	22.268	22.654	22.6192	22.9728	22.3712	22.6783	22.1971	22.6168	S	4			+		+	1	4.82e-11	186.56	159.02	163.79	-0.19782	1016	1.60363	0.156337	0.371059	2.71123	1.49166	0.24471	0.372806	2.61286	2.2292	0.0342468	0.569422	3.21159
22.7563	22.85	23.0836	22.5246	22.5714	22.6661	22.5545	22.4242	22.7543	22.5284	22.3136	22.6711	22.6567	22.3133	22.5936	22.691	22.0545	22.2617	22.2471	22.4954	22.2906	22.513	22.2308	22.3823	S	2					+	1	1.37e-23	287.88	220.54	190.37	0.47685	70	1.02294	0.236223	0.249544	1.80912	0.777154	0.410767	0.236755	1.48968	0.833136	0.239742	0.23996	1.29908
23.1875	23.1346	23.2045	22.9291	22.9052	22.9385	22.8625	22.6733	22.974	22.7408	22.7306	22.8976	22.802	22.4182	22.9007	22.79	22.4126	22.8179	22.7491	22.9002	22.4675	22.7566	22.3127	22.6914	S	2					+	1	7.91e-06	228.73	201.43	97.797	-0.38804	1482	1.67552	0.15474	0.26906	2.72404	1.7254	0.22591	0.278194	2.91319	1.6888	0.066604	0.386179	2.35111
23.1875	23.1346	23.2045	22.9291	22.9052	22.9385	22.8625	22.6733	22.974	22.7408	22.7306	22.8976	22.802	22.4182	22.9007	22.79	22.4126	22.8179	22.7491	22.9002	22.4675	22.7566	22.3127	22.6914	S	2					+	1	1.5e-15	274.49	239.31	97.797	-0.38804	1483	1.67552	0.15474	0.26906	2.72404	1.7254	0.22591	0.278194	2.91319	1.6888	0.066604	0.386179	2.35111
22.1413	22.0944	22.0668	21.9581	21.9124	21.8997	21.8962	21.7414	21.8825	21.9136	21.8686	21.9214	22.138	21.9249	22.1713	22.1244	21.868	22.0074	22.0315	22.1073	21.6619	21.8041	21.5474	21.7627	T	2					+	1	0.0030822	95.981	47.541	80.755	0.40186	782	1.95139	0.145607	0.20277	2.97748	2.21212	0.172016	0.16865	3.43305	0.136133	0.794479	-0.024497	-0.225522
22.512	22.5226	22.4859	22.1991	22.2902	22.2616	22.2484	22.0048	22.2815	22.1353	22.0976	22.3011	22.2578	21.9633	22.2987	22.2371	21.8453	22.1139	22.1352	22.3865	21.8767	22.1187	21.8313	22.0103	S	2					+	0.974649	2.49e-05	156.51	81.563	125.97	-0.1395	89	1.18328	0.199292	0.228655	2.01146	1.29543	0.267125	0.226036	2.23706	1.16281	0.142808	0.24067	1.61159
22.787	22.7371	22.7867	22.6365	22.7089	22.5935	22.7187	22.5031	22.6154	22.6334	22.5802	22.7219	22.6593	22.5454	22.6869	22.6305	22.459	22.6035	22.4957	22.6175	22.4982	22.6347	22.4569	22.6369	S	2					+	1	1.7e-68	367.37	277.91	367.37	-1.163	1585	0.852433	0.291487	0.105792	1.4239	1.11276	0.292598	0.0991192	1.80792	1.196	0.135635	0.106328	1.21532
23.0489	23.1086	23.0699	22.9239	22.9156	22.7353	22.734	22.4019	22.8369	22.654	22.5354	22.782	22.4889	22.3803	22.7513	22.4929	22.473	22.6942	22.7714	22.9841	22.2546	22.4973	22.1684	22.4881	S	2			+		+	0.999999	1.16e-42	327.29	283.87	293.96	0.28112	13	1.61053	0.156337	0.341146	2.70064	2.28375	0.163819	0.335729	3.87058	2.92681	0.015147	0.509484	3.95088
23.5244	23.4322	23.613	23.1757	23.2234	23.2662	23.0323	22.8504	23.3227	22.9778	22.924	23.1968	22.7986	22.5321	23.1435	22.8076	22.5722	22.9986	22.9212	23.3355	22.7626	23.083	22.615	23.0054	S	3			+		+	1	2.95e-55	332.29	306.74	229.46	-0.60552	970	1.36485	0.169433	0.343212	2.34616	1.32749	0.263812	0.330961	2.34518	2.11149	0.0391562	0.615851	3.11893
22.7314	22.7692	22.9986	22.4638	22.42	22.43	22.2307	22.1027	22.5687	22.3636	22.2798	22.5444	22.465	22.0253	22.4066	22.3483	21.6417	22.2269	22.0806	22.4115	21.961	22.1227	21.7598	22.1383	S	3					+	1	4.19e-53	321.63	273.7	321.63	-0.10183	659	1.78103	0.150132	0.444881	3.02445	1.22525	0.276394	0.301638	2.17979	1.57338	0.0779451	0.429429	2.28638
22.8898	22.8502	22.8057	22.8875	22.8237	22.6821	22.7659	22.6993	22.6634	22.8205	22.8118	22.8481	22.8619	22.7735	22.8445	22.7538	22.9753	22.9566	22.9282	22.8238	22.5394	22.6963	22.624	22.777	S	3					+	1	1.35e-09	193.9	163.76	143.28	0.11759	1413	1.6427	0.15608	0.115566	2.31197	0.777669	0.410686	0.0723777	1.33225	0.742143	0.277145	0.0498829	0.677584
22.6795	22.5854	22.6686	22.3891	22.3994	22.3684	22.2911	22.2476	22.4485	22.4087	22.3206	22.4535	22.3871	22.2112	22.4753	22.3681	22.2737	22.5005	22.4493	22.6059	21.9156	22.0755	21.8913	22.0926	S	2					+	1	2e-11	240.66	205.31	159.13	-1.6709	215	1.81513	0.150132	0.254033	2.89719	1.23658	0.273156	0.172825	2.10187	1.35392	0.106092	0.220246	1.72791
22.7001	22.6765	22.701	22.6276	22.6704	22.584	22.5765	22.4786	22.5527	22.6139	22.5414	22.584	22.4911	22.3893	22.5785	22.4618	22.771	22.8185	22.8141	22.8588	22.3204	22.425	22.2868	22.5012	S	3			+	+	+	1	0.00511998	89.171	58.607	75.088	-1.2371	123	1.21987	0.192905	0.0989165	1.80477	2.31892	0.162452	0.10328	3.22518	2.42731	0.027788	0.196108	2.35172
22.9581	22.9415	23.1903	22.8422	22.9354	22.805	22.72	22.6846	22.876	22.8159	22.7774	22.8728	21.776	21.8832	22.1735	21.9218	22.7279	22.8285	22.7535	22.9933	22.66	22.7284	22.4071	22.6903	S	2			+		+	0.994002	7.86e-12	260.83	176.32	100.93	1.8108	613	1.11208	0.213819	0.196771	1.88506	0.976951	0.33025	0.147497	1.72036	4.06772	0.00272409	1.04438	6.84805
22.9413	22.8732	22.8109	22.8176	22.8486	22.8325	22.8525	22.76	22.8021	22.897	22.9304	22.9083	22.9359	22.8326	22.9541	22.8787	22.7723	22.8635	22.8484	22.8396	22.528	22.5387	22.4048	22.6475	S	2					+	1	3.46e-05	169.8	127.01	85.67	-1.0173	423	0.451741	0.513853	0.0373664	0.760379	0.23046	0.748395	-0.0236926	-0.476322	0.429025	0.474356	-0.0395379	-0.484119
22.9734	22.865	23.0262	22.6843	22.8123	22.6925	22.6949	22.5468	22.776	22.6917	22.6577	22.7432	22.3493	22.1092	22.3529	22.2593	22.4351	22.7907	22.6747	22.9077	22.4064	22.606	22.3524	22.6495	S	3			+		+	1	3.14e-34	265.52	249.35	50.957	0.96153	1054	1.128	0.210812	0.200601	1.91005	1.11056	0.292685	0.170093	1.9269	3.21567	0.00997806	0.619565	4.57866
22.7016	22.6456	22.6143	22.5234	22.6234	22.5499	22.5789	22.4243	22.5055	22.5117	22.5192	22.5277	22.3223	22.1356	22.3315	22.3047	22.4208	22.5494	22.5786	22.6768	22.2423	22.4246	22.2004	22.3825	S	2			+		+	0.99946	6.02e-05	184.71	141.49	170.95	0.21041	1138	0.6521	0.384162	0.0770645	1.12236	1.50564	0.242941	0.105167	2.29211	2.95725	0.0145485	0.347673	3.47318
22.8036	22.776	22.9739	22.5646	22.6581	22.5462	22.446	22.2873	22.6931	22.4014	22.3458	22.6244	22.0422	22.0613	22.4482	22.1788	22.0496	22.4131	22.3171	22.6648	22.2383	22.3962	21.9664	22.2941	S	2			+		+	1	1.59e-127	431.49	386.82	348.68	-0.18646	66	1.37047	0.169047	0.295133	2.32314	1.16265	0.283722	0.263361	2.0695	2.50019	0.0257167	0.596877	3.58868
22.8036	22.776	22.9739	22.5646	22.6581	22.5462	22.446	22.2873	22.6931	22.4014	22.3458	22.6244	22.0422	22.0613	22.4482	22.1788	22.0496	22.4131	22.3171	22.6648	22.2383	22.3962	21.9664	22.2941	S	2			+		+	1	1.59e-127	431.49	386.82	348.68	-0.18646	76	1.37047	0.169047	0.295133	2.32314	1.16265	0.283722	0.263361	2.0695	2.50019	0.0257167	0.596877	3.58868
22.4007	22.3639	22.4589	22.2424	22.2181	22.1122	22.0922	22.0085	22.2416	22.1517	22.1135	22.2213	21.8173	21.7517	22.1511	21.9042	21.9878	22.1927	22.0919	22.2855	22.0457	22.1467	21.8023	22.0858	S	4			+		+	1	4.5e-55	261.81	238.42	119.3	-1.7598	1259	2.2045	0.125919	0.25872	3.4568	1.82511	0.214712	0.184422	2.92932	2.46232	0.0268975	0.460361	3.30416
23.4603	23.3557	23.6357	23.1635	22.8913	22.8163	22.5915	22.5369	23.0695	22.8571	22.7199	22.9136	22.458	22.5895	23.0601	22.6801	22.7572	22.9891	22.8805	23.3353	22.8483	22.9622	22.4669	22.9025	T	4			+		+	1	5.25e-87	299.13	273.66	299.13	-0.95604	70	2.74299	0.0792102	0.694758	4.8669	2.24352	0.166833	0.513727	3.92986	2.31359	0.0312553	0.706879	3.47539
22.6128	22.7913	22.7624	22.499	22.4965	22.3673	22.3522	22.1444	22.4133	22.1437	22.0275	22.4574	22.2932	21.8791	22.4208	21.8907	21.9817	22.2775	22.0964	22.3764	21.8874	22.2045	22.0137	22.3703	S	3			+		+	0.996534	2.95e-05	201.48	144.93	184	0.24462	57	1.76965	0.150132	0.326281	2.92074	1.76442	0.21806	0.405906	3.05803	1.90681	0.0497209	0.545414	2.7937
22.7257	22.5804	22.8584	22.4025	22.48	22.487	22.2959	22.2304	22.4724	22.3858	22.3362	22.5029	21.6	21.6473	21.9488	21.711	21.9684	22.2046	22.1221	22.465	22.1068	22.1507	21.8355	22.1865	S	3			+		+	0.999921	4.44e-07	156.73	128.43	101.92	0.77022	137	1.20484	0.195297	0.268438	2.0732	1.07477	0.303769	0.217414	1.9161	3.48256	0.00672127	0.914999	5.53018
22.8684	23.0153	23.3395	22.9925	22.9033	22.8868	23.0143	22.9544	23.0924	23.119	22.3881	22.6959	22.7908	22.5312	22.5619	22.8079	22.9152	22.9465	23.0144	23.0171	22.6142	22.6416	22.6953	22.725	S	3					+	0.999965	2.44e-05	187.63	127.61	113.54	0.17852	52	0.499498	0.478328	0.1142	0.979981	0.527436	0.530042	0.230045	1.09702	1.6542	0.0697955	0.380968	2.30792
22.7714	22.6838	22.3318	22.3662	22.2705	22.4207	22.3763	21.8262	22.4725	22.0515	21.9851	22.1698	22.208	21.7502	22.4724	22.3856	21.0924	21.931	21.9985	22.2713	21.3914	21.7976	21.51	21.733	S	3					+	0.999997	5.21e-06	177.04	141.57	155.22	-0.036236	120	0.909592	0.271056	0.314862	1.67843	1.26219	0.27117	0.368562	2.25993	0.859405	0.229994	0.334208	1.41521
22.1271	22.0735	21.9605	22.0929	21.8621	21.6582	21.9795	21.9091	21.818	22.0137	22.191	22.049	22.3039	22.4077	22.2704	22.1872	22.3609	22.3016	22.2907	22.2985	22.625	22.6167	22.4992	22.6182	S	2			+	+	+	1	7.77e-05	179.6	151.78	81.625	-0.66426	502	1.45659	0.163123	0.211291	2.35147	0.214359	0.763334	0.0456176	0.489363	2.11462	0.0390373	-0.228801	-2.31553
22.9233	22.8994	22.9346	22.7702	22.7898	22.7931	22.7765	22.6101	22.7922	22.7427	22.655	22.722	22.6712	22.4806	22.7869	22.7207	22.5998	22.7438	22.7084	22.8379	22.514	22.634	22.4165	22.6565	S	2					+	0.999876	1.48e-70	363.25	296.95	363.25	0.67007	599	1.26965	0.18318	0.139501	1.98545	1.7553	0.220602	0.153919	2.76175	1.5383	0.0818209	0.217033	1.86072
22.5058	22.4993	22.6208	22.275	22.2614	22.3515	22.1415	22.0221	22.4332	22.1668	22.076	22.3346	22.2263	21.8418	22.24	22.1799	21.6212	22.0138	22.0074	22.2026	21.7892	22.0761	21.8334	22.0027	S	3					+	1	1.05e-147	408.53	374.89	170.6	0.34053	1466	1.48367	0.162379	0.28111	2.46975	1.06763	0.306149	0.222578	1.90913	1.60439	0.0744799	0.353234	2.21509
21.9528	22.1969	22.8652	22.0804	21.8613	22.0197	22.0231	21.9655	22.3422	22.0675	20.9123	21.5296	21.8057	21.4452	21.493	21.9973	21.3882	21.5374	21.4826	21.8252	21.3725	21.496	21.2843	21.4436	S	3					+	0.999959	0.0101991	91.658	34.743	87.667	0.062931	213	0.723711	0.347214	0.30642	1.40054	0.730764	0.433019	0.560922	1.46133	1.29235	0.116526	0.588516	2.0824
22.7417	22.656	22.604	22.5359	22.5743	22.4771	22.5897	22.377	22.5294	22.5116	22.5328	22.5594	22.2209	22.066	22.2398	22.1516	22.4043	22.4733	22.5045	22.6179	22.177	22.4807	22.2049	22.4395	S	3			+		+	0.999995	5.81e-52	314.55	262.66	190.97	-0.30426	1397	1.02105	0.236716	0.129909	1.67282	1.19649	0.279684	0.101098	1.91368	3.67036	0.00507019	0.464811	4.68274
23.3785	23.3318	23.3274	23.168	23.1793	23.1811	23.1223	22.9284	23.2401	23.0898	23.1186	23.1128	22.9464	22.7433	23.2331	23.0461	22.9608	23.1687	23.0599	23.3554	22.7144	22.9304	22.5339	22.8516	S	4					+	0.996584	8.62e-43	265.49	205.28	265.49	0.40902	765	1.41215	0.166598	0.198612	2.27471	1.51963	0.242941	0.16108	2.46447	1.48508	0.0882394	0.30918	2.02674
22.0537	21.9302	21.9102	21.8766	21.9431	21.8543	21.8434	21.7904	22.0641	22.022	21.9839	21.9112	21.6082	21.6546	21.7185	21.8469	21.8985	22.0393	22.0057	22.0192	21.5388	21.6389	21.7012	21.7304	S	3			+		+	0.999479	1.61e-37	303.44	265.83	179.69	0.25743	637	0.853346	0.291121	0.0848832	1.37047	0.471954	0.560941	-0.0526128	-0.895223	1.96855	0.0461823	0.235647	2.23852
23.585	23.561	23.8349	23.1913	23.2482	23.2645	22.9911	22.7365	23.4067	22.8024	22.7165	23.2402	22.5811	22.4118	23.0787	22.6983	22.3958	22.935	22.8388	23.4277	22.6818	23.0727	22.4262	22.8621	S	2			+		+	1	1.12e-74	365.61	332.72	257.77	0.41818	102	1.42186	0.165705	0.482977	2.48946	1.24376	0.273133	0.501568	2.26209	2.33355	0.0306471	0.850554	3.62582
20.8051	20.888	20.9651	20.7846	20.6824	20.7093	20.7169	20.6726	20.6743	20.8012	20.6702	20.7088	20.8325	20.4487	20.7573	20.6922	20.8184	20.8437	20.7697	20.8245	20.6132	20.7086	20.5253	20.7519	T	2					+	0.948368	0.0019754	113.22	68.777	94.465	-0.095257	509	2.08474	0.134448	0.165399	3.02484	1.5429	0.240011	0.147091	2.46536	0.984778	0.188642	0.178022	1.33382
22.0689	22.0369	21.9787	21.8049	21.8011	21.8233	21.8594	21.6132	21.8593	21.7175	21.6634	21.8243	21.7795	21.4964	21.8179	21.6809	21.4111	21.6583	21.6713	21.8339	20.8663	21.2111	20.8286	21.2378	S	3					+	1	0.00221129	102.05	43.348	50.791	1.3395	1364	1.30794	0.178103	0.198075	2.14021	1.48847	0.245137	0.2062	2.49099	1.62068	0.073036	0.278671	2.08774
22.766	22.6852	22.7081	22.5405	22.5509	22.5628	22.5047	22.3734	22.5555	22.5301	22.5534	22.562	22.5129	22.2475	22.5298	22.4556	22.3148	22.546	22.4924	22.6535	22.313	22.4563	22.2361	22.4622	S	2					+	0.999995	3.77e-246	525.7	489.4	525.7	-0.72061	306	1.47142	0.162379	0.177004	2.31057	1.37633	0.256448	0.124699	2.19814	1.594	0.0755514	0.238477	1.96493
22.1988	22.1273	22.0588	21.8945	21.9892	21.9351	21.9526	21.7371	21.9993	21.9935	21.9668	22.0204	22.0003	21.7415	21.9458	21.9663	21.5504	21.8804	21.9366	21.9805	21.7145	21.8359	21.6526	21.9292	S	3					+	0.872401	0.000743263	116.55	56.028	74.944	-0.33722	28	0.991386	0.245424	0.166337	1.69349	0.523015	0.532644	0.0748663	1.00759	0.90678	0.21351	0.156365	1.2208
22.9509	22.8322	22.8091	22.6337	22.6215	22.5982	22.542	22.3431	22.7058	22.5897	22.5499	22.6517	22.4985	22.3059	22.6628	22.6136	22.1336	22.5552	22.5299	22.6311	22.0805	22.2204	21.9572	22.2631	S	2					+	0.99861	5.09e-27	292.6	252.58	196.18	0.24349	518	1.66347	0.154974	0.280262	2.72037	1.3124	0.264571	0.182227	2.21699	1.49736	0.0868826	0.286263	1.99543
23.8817	24.029	23.7816	23.6861	23.6679	23.6001	23.6553	23.36	23.4114	23.5129	23.5245	23.5727	23.2825	22.3163	22.981	22.915	23.2329	23.5013	23.5726	23.7865	23.1574	23.3183	23.0861	23.2877	S	2			+		+	0.999935	0.000590867	146.48	79.819	139.54	0.26842	445	1.43035	0.16504	0.273738	2.38895	2.24539	0.166833	0.339208	3.80865	2.39254	0.0287704	0.970884	3.79541
23.0509	22.9813	23.0007	22.8328	22.9786	22.9171	22.884	22.7959	22.7693	22.7437	22.7899	22.7785	20.6759	20.366	20.7392	20.4483	22.5626	22.7281	22.7961	22.8979	22.7012	22.7936	22.6038	22.8575	S	3			+		+	1	0.000459636	162.36	38.498	61.435	0.56623	1042	0.560389	0.438103	0.0725431	1.00181	2.19229	0.175197	0.196075	3.48669	6.4516	0.000105644	2.40908	17.0253
23.8412	23.7395	23.9422	23.5249	23.4937	23.544	23.4022	23.2495	23.5581	23.4943	23.337	23.5309	23.4676	23.1509	23.6112	23.3824	23.0998	23.4131	23.269	23.6946	23.2721	23.4391	23.1312	23.4216	S	2					+	1	0	526.12	497.68	316.8	-1.2128	165	1.66571	0.154974	0.339584	2.78009	1.48526	0.245437	0.281839	2.55515	1.46787	0.0902159	0.358936	2.08706
23.2618	23.3612	23.6841	23.0924	23.0415	22.9369	22.8217	22.7299	23.3308	23.0502	22.5826	22.9899	22.4096	22.1295	22.7459	22.7287	22.4647	22.8755	22.8472	23.2155	22.5239	22.7094	22.2186	22.4456	T	2			+		+	0.998749	0.00119694	128.28	85.473	109.44	0.38199	252	1.78363	0.150132	0.467384	3.04045	0.928011	0.348622	0.36153	1.75028	2.34044	0.0304163	0.846452	3.63279
22.6294	22.6333	22.6158	22.4139	22.4606	22.4252	22.3114	22.1372	22.4698	22.301	22.2756	22.3399	22.2632	21.9561	22.4654	22.3256	21.9971	22.3077	22.3331	22.544	22.0256	22.2514	21.8477	22.1572	S	3					+	1	0.00301107	95.018	64.628	62.924	2.8202	891	1.42333	0.165641	0.239481	2.3443	1.78871	0.216816	0.226487	2.94928	1.4328	0.0950436	0.320497	1.99586
22.9059	22.9689	23.3045	22.6054	22.6959	22.603	22.3293	22.1719	22.7809	22.3135	22.0962	22.6858	21.9692	21.8758	22.4641	22.1278	22.0113	22.4049	22.2973	22.8146	22.0537	22.3518	21.7363	22.1746	S	3			+		+	1	0.00154729	103.88	66.325	67.456	1.108	696	1.41656	0.166448	0.496151	2.48549	1.16636	0.283042	0.477094	2.1376	2.31023	0.0313988	0.836931	3.58192
24.0344	23.8813	24.4014	23.5887	23.1606	23.1897	22.7417	22.7616	23.2859	23.0971	22.8868	23.3844	22.7158	22.7957	23.2198	22.8147	23.1385	23.373	23.1634	23.8909	23.1126	23.2302	22.4888	22.9965	S	3			+		+	1	4.45e-134	441.42	425.54	85.087	1.6889	47	2.54531	0.0985597	1.01304	4.58762	2.1628	0.180033	0.812908	3.87139	2.76065	0.0185338	1.08992	4.46408
24.0344	23.8813	24.4014	23.5887	23.1606	23.1897	22.7417	22.7616	23.2859	23.0971	22.8868	23.3844	22.7158	22.7957	23.2198	22.8147	23.1385	23.373	23.1634	23.8909	23.1126	23.2302	22.4888	22.9965	S	3			+		+	1	5.01e-19	271.45	230.72	85.087	1.6889	49	2.54531	0.0985597	1.01304	4.58762	2.1628	0.180033	0.812908	3.87139	2.76065	0.0185338	1.08992	4.46408
23.206	23.1719	23.4447	22.958	23.0178	22.9177	22.7716	22.7017	23.0775	22.876	22.7505	23.0206	22.7301	22.6221	22.9015	22.7853	22.4685	22.8677	22.7484	23.0537	22.2652	22.4276	22.0381	22.3664	S	4			+		+	0.999757	3.76e-19	211.43	186.75	191.64	-0.4511	247	1.50648	0.160875	0.342943	2.5506	1.11294	0.292598	0.264047	1.99714	2.03416	0.0428885	0.435421	2.79087
22.7738	22.8722	22.8267	22.4751	22.4675	22.4511	22.3164	22.0108	22.5539	22.2762	22.1928	22.4844	22.3939	21.9603	22.4987	22.3386	21.7316	22.0337	22.129	22.5024	21.5688	22.0583	21.6379	21.9542	S	2					+	0.999994	2.28e-38	306.07	266.64	156.75	-0.056457	217	1.65833	0.155341	0.425462	2.82502	1.57147	0.239303	0.360081	2.73087	1.60539	0.0744093	0.439074	2.33235
22.2734	22.3473	22.4991	22.0845	22.137	21.9818	21.876	21.7204	22.2108	21.8861	21.7728	22.0886	21.7607	21.6785	22.1444	21.921	21.6386	21.9386	21.8624	22.186	21.8466	22.0675	21.6612	21.9387	S	3					+	0.999998	3.45e-05	142.76	77.044	127.17	1.4738	165	1.63521	0.15621	0.372244	2.75886	1.26175	0.27117	0.311491	2.23839	1.71497	0.0642178	0.424916	2.43343
22.4066	22.3421	22.4145	22.3007	22.3108	22.2819	22.2807	22.2476	22.364	22.411	22.4015	22.4217	22.4187	22.2395	22.3424	22.2874	22.2902	22.434	22.3313	22.3792	21.6356	21.7564	21.6687	21.8638	S	2					+	0.999146	6.78e-11	259.75	189.49	259.75	0.058795	259	1.53512	0.159632	0.0856991	2.03795	0.517101	0.536016	-0.0336008	-0.879517	0.412911	0.4885	0.0439625	0.501136
22.8859	22.811	22.8487	22.652	22.7363	22.6882	22.611	22.5209	22.6496	22.7456	22.7286	22.7018	22.6921	22.4808	22.6898	22.7432	22.3411	22.6229	22.5086	22.7894	22.28	22.2645	22.2118	22.1943	S	3					+	0.999993	2.09e-27	217.94	191.51	205.9	0.18493	187	1.2125	0.193962	0.160277	1.96067	0.83741	0.384285	0.0929608	1.45524	0.976241	0.191278	0.147912	1.24986
22.5461	22.5381	22.589	22.3428	22.3952	22.3704	22.3114	22.0361	22.3761	22.2704	22.2215	22.4662	22.6075	22.3009	22.6102	22.5191	21.8251	22.1462	22.1775	22.3169	22.0829	22.3247	21.961	22.2484	S	3					+	1	1.08e-05	206.55	169.12	154.88	-0.34783	624	1.19966	0.196363	0.225718	2.03059	1.1539	0.284525	0.17047	1.98651	0.0202653	0.966761	-0.00542736	-0.0412073
22.6874	22.619	22.5093	22.3631	22.1957	22.4182	22.3461	22.0284	22.3586	22.301	22.2189	22.2652	22.721	22.0923	22.4706	22.5619	21.6287	22.0531	22.1615	22.2751	21.6574	22.057	21.8241	22.0753	S	4					+	1	2.97e-05	152.71	133.95	57.136	-0.25711	860	1.42874	0.165208	0.297622	2.40691	1.82589	0.214712	0.258794	3.04594	0.220796	0.685494	0.0832601	0.434276
23.0098	23.0655	23.05	22.8279	22.6413	22.642	22.4658	22.2896	22.7074	22.7256	22.6041	22.7153	23.0001	22.7045	23.0113	22.942	22.4194	22.6525	22.6661	22.8998	17.9362	18.6035	16.9117	19.5029	S	3					+	1	0.00429897	106.62	15.791	98.048	-0.22545	2002	2.50655	0.0997373	0.478603	4.25584	2.55533	0.135326	0.300191	4.29455	0.352465	0.544236	0.0738106	0.564376
22.9084	22.9071	22.9575	22.6642	22.609	22.6931	22.5821	22.3264	22.6827	22.471	22.3933	22.524	22.5917	22.0922	22.634	22.5309	22.0052	22.3902	22.4019	22.6881	22.2343	22.5255	22.096	22.4454	S	3					+	1	0.0106804	87.308	87.308	66.435	-0.10046	42	1.60632	0.156337	0.30661	2.66607	2.04355	0.189386	0.341545	3.47234	1.50969	0.0853349	0.397088	2.17979
22.4091	22.3867	22.4318	22.461	22.3773	22.2038	22.2588	22.3806	22.2333	22.3566	22.3751	22.4412	22.3023	22.3588	22.4711	22.2562	22.7644	22.6666	22.6013	22.5489	22.2215	22.3682	22.2071	22.2709	S	2					+	0.999938	8.01e-20	271.46	235.21	271.46	0.12159	2382	1.3302	0.174814	0.117002	1.98803	0.750465	0.424107	0.07057	1.29431	0.753144	0.27189	0.0750341	0.837036
22.3761	22.2759	22.2579	22.334	22.3401	22.2021	22.3565	22.4237	22.2374	22.2964	22.3625	22.378	22.2576	22.4028	22.3482	22.3344	22.6859	22.6681	22.5972	22.4442	22.4756	22.5231	22.475	22.5002	S	3					+	0.999999	1.37e-63	328.61	305.04	313.24	-0.18095	338	0.137925	0.821283	-0.0196185	-0.298189	0.0638389	0.92278	-0.00758171	-0.150146	0.250279	0.65031	-0.0247788	-0.305811
21.8686	21.9965	22.1639	21.7161	21.7114	21.7616	21.6426	21.387	21.9065	21.5163	21.2578	21.7177	21.5854	21.4732	21.5997	21.5652	20.9856	21.1231	21.3781	21.6375	20.5721	20.9613	20.6023	20.9128	S	2			+		+	0.999934	6.93e-07	224.33	191.62	212.2	-0.59161	3412	1.30787	0.178103	0.310638	2.24549	1.03381	0.313766	0.336734	1.90538	2.06371	0.0412759	0.380392	2.71893
22.2812	22.3508	22.3703	22.2693	22.1691	22.1065	22.0288	21.9766	22.2361	22.2323	22.1535	22.2099	22.1023	22.0814	22.4443	22.1631	22.3314	22.35	22.2209	22.3906	21.3349	21.3116	21.08	21.4925	T	2					+	0.999598	2.11e-05	168.22	40.541	125.72	-0.081884	514	2.6222	0.0899225	0.247644	4.04343	1.88894	0.207862	0.109949	2.76461	0.658474	0.319514	0.120122	0.936369
22.8122	NaN	23.266	22.9069	22.5626	NaN	22.481	22.1915	22.7465	NaN	22.0025	22.6325	22.137	NaN	22.0259	21.8543	22.1918	NaN	22.5015	22.7651	21.9942	NaN	21.8674	21.9676	T	2			+		+	0.999926	0.0213872	97.597	38.921	93.843	-0.63014	1431	1.5124	0.160265	0.583301	3.06582	0.926784	0.348622	0.534489	1.92394	2.45068	0.0272406	0.989283	4.91047
22.409	22.3123	22.4183	21.9708	22.0283	22.0927	21.9942	21.7792	22.1432	21.8864	21.7659	22.1057	21.9706	21.5708	21.9966	21.8429	21.2815	21.8406	21.8781	22.1641	21.532	21.8351	21.4076	21.7331	S	4					+	1	2.28e-29	268.13	182.16	72.033	-0.69575	874	1.291	0.18027	0.303993	2.21746	1.14635	0.286694	0.302326	2.06284	1.6296	0.0721471	0.432377	2.35086
23.1541	23.0223	23.1339	23.0773	23.109	22.9262	22.9343	22.9848	23.0108	23.0974	23.0805	23.0511	22.8115	22.8875	23.0228	22.8636	23.1503	23.2264	23.1607	23.1779	22.7462	22.8389	22.643	22.8531	T	3			+		+	0.999979	4.01e-135	346.31	331.53	177.41	-0.35918	202	1.09369	0.21845	0.108305	1.70328	0.474996	0.559828	0.0369549	0.848268	2.00452	0.0442828	0.200573	2.1198
23.6955	23.6483	23.7237	23.4356	23.3791	23.4084	23.2912	23.1203	23.6138	23.3021	23.3512	23.4538	23.3773	22.8835	23.4604	23.1705	22.8626	23.3833	23.2337	23.6772	22.9734	23.3629	22.9075	23.1463	S	3					+	0.997744	5.24e-36	300.05	263.6	237.14	0.04541	583	1.91546	0.14759	0.326034	3.13607	1.0706	0.305324	0.195532	1.89467	1.50343	0.0860521	0.402854	2.18012
23.1233	23.0617	23.1606	22.729	22.7658	22.7475	22.7087	22.3124	22.8986	22.6235	22.5137	22.8176	22.7093	22.3167	22.7731	22.6577	21.8808	22.4625	22.4228	22.8435	21.9725	22.4325	21.8994	22.3172	S	4					+	1	5.98e-06	165.34	141.05	154.69	0.39882	87	1.41185	0.166598	0.385077	2.43625	1.219	0.276443	0.305317	2.17206	1.53518	0.0820914	0.40443	2.21574
21.5749	21.443	21.3004	21.1319	21.1307	21.2903	21.2163	20.9962	21.1788	21.1728	21.1231	21.2122	21.2756	20.7625	21.2206	21.1782	20.3667	20.8318	20.8947	21.0505	20.6106	20.8276	20.6	20.874	T	3					+	0.866227	3.39e-05	176.43	130.04	59.513	0.43059	788	0.906495	0.272033	0.204148	1.618	1.01581	0.318863	0.190857	1.81397	0.840323	0.237163	0.253356	1.32184
23.6228	23.8293	24.0776	23.191	23.2511	23.1721	22.8916	22.5107	23.422	22.6382	22.3635	23.3323	22.767	22.3179	23.1624	22.8743	21.6305	22.4194	22.4253	23.1999	22.4082	22.9964	21.998	22.6657	S	4					+	1	1.4e-52	282.72	257.3	180.63	-0.15336	377	1.55086	0.158393	0.723823	2.74716	1.22156	0.276394	0.741184	2.25435	1.89363	0.0507036	0.899769	3.02461
22.5369	22.5025	22.6464	22.3198	22.2769	22.3015	22.1273	21.9783	22.4069	22.1969	22.1721	22.2814	22.3045	21.8796	22.2743	22.1596	21.8803	22.3124	22.214	22.4769	21.7689	22.0548	21.7522	22.0542	S	5					+	1	1.06e-29	278.58	263.81	74.698	0.19629	605	1.76836	0.150132	0.330402	2.92275	1.48008	0.247045	0.237084	2.51183	1.58274	0.0768862	0.346926	2.18365
22.7469	22.7812	22.6421	22.6899	22.6605	22.6396	22.6245	22.575	22.615	22.6902	22.6868	22.7297	22.7596	22.5014	22.6029	22.5732	22.6318	22.7894	22.8437	22.7747	22.5341	22.5329	22.5414	22.605	T	4					+	1	6e-26	224.55	184.86	57.922	-0.22509	108	1.34524	0.172782	0.0900974	1.88845	0.388634	0.617869	0.0345736	0.731952	0.848572	0.234044	0.105755	1.02503
22.458	22.459	22.1728	22.3717	22.1946	22.1868	22.3198	22.1631	22.1698	22.3207	22.3162	22.2016	22.676	22.3845	22.5355	22.5995	22.3641	22.4155	22.4598	22.3274	21.9481	22.1262	22.0664	22.2127	S	3					+	0.996	1.14e-05	136.26	127.01	129.2	0.14833	7	1.01277	0.239191	0.149312	1.69681	0.709116	0.444476	0.113317	1.3164	1.03814	0.173265	-0.183501	-1.38913
22.7889	22.6695	22.7443	22.6255	22.6407	22.6364	22.6023	22.5942	22.5296	22.6835	22.6568	22.6429	22.5488	22.3425	22.4893	22.453	22.5105	22.6648	22.6116	22.6298	22.4909	22.5046	22.4022	22.5784	S	2			+		+	0.999983	5.56e-59	359.48	287.59	255.85	0.53883	56	1.21378	0.193618	0.088624	1.75412	0.780583	0.410362	0.0788407	1.35276	2.32894	0.0307039	0.248625	2.55097
22.3043	22.2547	22.273	22.144	22.1475	22.1787	22.117	21.9418	22.1345	22.1286	22.0714	22.101	22.0695	21.8524	22.1468	22.0726	21.7963	22.0153	21.9706	22.1103	21.925	21.9643	21.8103	22.0541	S	3					+	0.981745	0.000397806	111.43	94.298	61.097	0.68101	645	1.23132	0.190364	0.147776	1.95908	1.93431	0.207151	0.135148	2.93486	1.55205	0.080242	0.208709	1.84518
22.3288	22.3474	22.329	22.1155	22.1581	22.1605	22.0801	21.792	22.2009	22.0579	21.9777	22.0974	22.3042	22.0947	22.4697	22.4798	21.8466	22.0594	22.0705	22.2269	21.5467	21.7564	21.384	21.6808	S	3					+	1	0.0099449	76.588	55.635	59.57	0.62736	514	1.18636	0.19895	0.232511	2.01913	1.46709	0.247675	0.196665	2.44908	0.215031	0.692769	-0.0569663	-0.389121
23.1368	23.0855	23.2902	22.8695	23.024	23.0347	22.928	22.7878	23.0205	22.989	22.8221	23.0454	22.7062	22.3264	22.7353	22.6671	22.4217	22.689	22.5446	22.8677	22.0809	22.3428	22.0708	22.3332	S	2			+		+	1	2e-85	380.89	330.59	380.89	0.65373	445	0.710067	0.353407	0.151859	1.30801	0.592107	0.497	0.126251	1.16017	2.03497	0.0428885	0.486756	2.87064
22.5382	22.5178	22.7047	22.4694	22.3942	22.4027	22.376	22.3735	22.4179	22.4342	22.26	22.4038	22.5026	22.2578	22.3548	22.4336	22.3214	22.4246	22.3893	22.3505	22.0777	22.2402	22.1512	22.2573	S	3					+	1	5.09e-67	348.54	283.31	331.56	-0.063817	867	1.79143	0.150132	0.170921	2.68774	1.47557	0.24729	0.178532	2.43521	1.22624	0.129066	0.170315	1.4935
23.1641	22.9715	23.0728	22.6669	22.5572	22.58	22.5193	22.3031	22.5786	22.4417	22.4029	22.6188	22.2828	22.0794	22.53	22.3538	22.1177	22.4052	22.3107	22.6801	22.0822	22.4554	22.0324	22.4099	S	4			+		+	0.999998	1.13e-13	198.49	171.53	198.49	-0.64954	725	2.05817	0.135865	0.478924	3.48782	2.05735	0.187152	0.458314	3.57247	2.43575	0.0275613	0.65732	3.58531
22.856	22.8173	22.743	22.7136	22.6657	22.6942	22.7548	22.5594	22.6926	22.6735	22.6666	22.6558	22.7257	22.4372	22.7576	22.6596	22.5741	22.7335	22.683	22.7759	22.3973	22.5661	22.2958	22.5765	S	3					+	0.999994	3.57e-05	148.57	109.54	134.81	0.0082504	614	1.13911	0.208636	0.113924	1.76976	1.76957	0.217975	0.110322	2.62505	0.873476	0.224985	0.137451	1.14575
22.0247	21.984	22.0317	21.8339	21.8517	21.891	21.7135	21.7832	21.9479	21.8488	21.8478	21.962	21.8536	21.6333	21.8135	21.7339	21.5834	21.9265	21.8116	21.9055	21.6276	21.6169	21.698	21.7058	S	3					+	1	1.19e-97	293.41	286.03	60.564	-0.60183	304	1.406	0.167107	0.158735	2.19152	0.562985	0.513046	0.0669165	1.04829	1.69417	0.0660627	0.209979	1.95062
22.0247	21.984	22.0317	21.8339	21.8517	21.891	21.7135	21.7832	21.9479	21.8488	21.8478	21.962	21.8536	21.6333	21.8135	21.7339	21.5834	21.9265	21.8116	21.9055	21.6276	21.6169	21.698	21.7058	S	3					+	1	1.19e-97	293.41	286.03	60.564	-0.60183	307	1.406	0.167107	0.158735	2.19152	0.562985	0.513046	0.0669165	1.04829	1.69417	0.0660627	0.209979	1.95062
23.4453	23.359	23.4314	23.2285	23.2767	23.2536	23.1537	23.0033	23.2941	23.1638	23.1547	23.2143	22.882	22.8456	23.1361	22.9783	22.8306	23.0728	23.0196	23.2832	22.9852	23.0764	22.8685	23.0888	S	4			+		+	1	4.62e-12	191.97	150.55	135.09	-0.0022726	360	1.29831	0.179531	0.194241	2.12244	1.44953	0.249234	0.159317	2.36775	2.59589	0.0229418	0.405546	3.31591
22.7784	22.8389	23.0082	22.6699	22.7074	22.6466	22.4317	22.193	22.8403	22.3308	22.2915	22.5694	21.9108	21.8484	22.4047	22.0282	22.0351	22.3361	22.4888	22.8104	22.192	22.5569	21.9019	22.3266	S	4			+		+	1	0.00606755	88.596	53.392	62.338	0.18232	444	1.28121	0.181241	0.329193	2.21841	1.14098	0.28767	0.315871	2.05984	2.7853	0.0180545	0.77583	4.2187
22.776	22.7237	22.7089	22.5622	22.6229	22.5488	22.5852	22.4223	22.6091	22.5376	22.5293	22.6468	22.4826	22.3412	22.5611	22.4317	22.4377	22.6172	22.6021	22.7352	22.2862	22.467	22.2357	22.4362	S	4			+		+	1	3.92e-45	327.53	281.65	327.53	-0.095743	1678	1.23728	0.18889	0.14786	1.96635	1.08018	0.302652	0.111956	1.79927	1.98026	0.0458098	0.238496	2.25747
21.8225	21.7912	21.9279	21.696	21.7894	21.7717	21.665	21.6922	21.7499	21.9138	21.8174	21.9758	21.9934	21.9296	22.0212	21.8148	21.8033	21.895	21.8126	21.9024	21.6007	21.4272	21.4798	21.6782	S	3					+	1	6.86e-37	275.02	228.36	275.02	0.16772	383	0.68301	0.36734	0.0798349	1.16542	0.338251	0.656786	-0.0548086	-0.706519	1.01501	0.179708	-0.130346	-1.21961
22.7743	22.7815	22.7604	22.6103	22.5708	22.6393	22.5032	22.2991	22.666	22.6439	22.5758	22.6759	22.7299	22.487	22.8728	22.5803	22.3081	22.4783	22.4835	22.7674	21.7292	21.806	21.4362	21.9351	T	3					+	0.999999	1.42e-24	201.6	186.1	148.44	1.417	310	1.46099	0.162635	0.2285	2.38117	1.01098	0.320174	0.0912299	1.66423	0.283371	0.613121	0.0641146	0.47608
22.7218	22.6567	22.6979	22.5701	22.6041	22.5804	22.5727	22.3747	22.5876	22.4091	22.3474	22.4727	22.2621	22.2853	22.5965	22.3836	22.3742	22.4934	22.4388	22.6104	22.3822	22.531	22.2887	22.5565	S	2					+	0.983655	3.22e-11	265.82	167.77	259.18	0.13034	473	1.06364	0.225454	0.128631	1.72046	1.83298	0.213653	0.207412	2.98419	1.81822	0.0557266	0.279723	2.25846
23.0378	23.002	22.6479	22.7461	22.6958	22.8341	22.6547	22.8406	22.9362	22.8242	23.0188	22.6572	22.8118	22.089	22.5604	22.7273	22.0937	22.6078	22.5871	22.4624	22.072	22.3963	22.3956	22.4663	S	3					+	1	3.43e-15	216.35	186.77	133.21	-0.3208	1550	0.424947	0.535655	0.102129	0.85974	0.00179339	0.997548	-0.000665188	-0.00504446	0.829357	0.240915	0.311283	1.36379
23.0378	23.002	22.6479	22.7461	22.6958	22.8341	22.6547	22.8406	22.9362	22.8242	23.0188	22.6572	22.8118	22.089	22.5604	22.7273	22.0937	22.6078	22.5871	22.4624	22.072	22.3963	22.3956	22.4663	S	3					+	1	1.46e-15	238.19	203.26	133.21	-0.3208	1552	0.424947	0.535655	0.102129	0.85974	0.00179339	0.997548	-0.000665188	-0.00504446	0.829357	0.240915	0.311283	1.36379
22.9555	22.9556	23.117	22.6003	22.6272	22.6069	22.4287	22.2594	22.6972	22.4202	22.3433	22.75	22.569	22.195	22.5892	22.4639	21.8964	22.4123	22.315	22.6343	22.0822	22.3806	22.0646	22.3238	S	5					+	1	8.89e-85	313.13	291.83	40.428	-0.10675	50	1.65789	0.155391	0.426545	2.82492	1.26703	0.269554	0.354424	2.26268	1.72607	0.063317	0.452814	2.48107
22.7929	22.7002	22.6839	22.5329	22.5389	22.6389	22.5215	22.453	22.6339	22.5547	22.6199	22.6254	22.6194	22.3172	22.595	22.4736	22.3024	22.6192	22.5586	22.6778	22.3288	22.4113	22.2636	22.5018	S	3					+	1	5.58e-72	304.59	278.59	257.53	-1.6623	711	1.09945	0.216886	0.139421	1.78497	0.568284	0.510099	0.0690103	1.05953	1.04027	0.172679	0.176185	1.37325
22.6795	22.791	22.6422	22.4552	22.4435	22.5452	22.4346	22.1683	22.513	22.4108	22.3361	22.4362	22.447	21.9867	22.5513	22.468	22.0271	22.2163	22.2398	22.524	22.2479	22.3636	22.1855	22.3666	S	2					+	1	0	526.12	497.68	316.8	-1.2128	165	1.20776	0.194765	0.24406	2.05817	1.48714	0.245149	0.217928	2.50261	0.984254	0.188791	0.278713	1.49818
22.0831	22.0317	22.0403	22.1038	22.0719	21.9746	21.9855	22.1746	21.9001	22.1065	22.1056	22.05	22.2527	22.1993	22.167	22.0801	22.26	22.2373	22.2447	22.0751	22.2719	22.3005	22.308	22.3682	S	3					+	1	7.26e-06	151.04	126.79	78.501	-0.42065	267	0.0968818	0.872079	0.0131054	0.213149	0.183226	0.794335	0.0241876	0.403749	1.4756	0.0892535	-0.110023	-1.36324
22.7006	22.7073	23.0956	22.4576	22.5676	22.5122	22.1604	22.0995	22.6491	22.2525	22.1746	22.4766	21.8733	21.7337	22.3385	21.9536	21.8305	22.2127	22.1028	22.7071	22.0572	22.3566	21.6768	22.1164	S	3			+		+	1	5.06e-06	166.04	130.71	149	0.18906	741	1.20036	0.196296	0.405367	2.13352	1.07355	0.304291	0.352096	1.96947	2.21681	0.0347407	0.765473	3.39475
22.8617	22.7888	22.8257	22.5781	22.6052	22.5559	22.4583	22.2522	22.5827	22.4469	22.4052	22.6193	22.5259	22.3084	22.6755	22.5061	22.1788	22.4348	22.4684	22.6432	22.0993	22.4094	22.0393	22.3526	S	3					+	0.974655	0.00155782	95.662	78.294	72.446	-0.56117	487	1.58363	0.156673	0.29569	2.62372	1.64751	0.233652	0.250034	2.7693	1.41013	0.0981392	0.259599	1.86448
22.6226	22.525	22.5378	22.4148	22.4358	22.4039	22.3684	22.3322	22.3988	22.465	22.4253	22.4478	22.5073	22.2809	22.5023	22.4378	22.3013	22.4693	22.4448	22.5075	22.2517	22.3929	22.2531	22.4037	S	2					+	0.99999	1.51e-34	305.8	263.64	238.83	-0.60318	766	1.56681	0.157802	0.139988	2.32714	1.04505	0.311145	0.0908394	1.70367	0.657854	0.319865	0.0929842	0.856693
23.0912	23	22.9255	22.8301	22.8643	22.8479	22.7929	22.7195	22.9198	22.8388	22.8847	22.8506	22.841	22.5706	22.8072	22.8178	22.5403	22.8606	22.847	22.869	22.3847	22.5892	22.4512	22.6573	S	3					+	1	2.18e-72	318.86	294.22	273.63	0.50294	344	1.28341	0.181185	0.155519	2.03751	0.741364	0.42814	0.0882053	1.32322	1.27836	0.11912	0.202548	1.62372
23.0912	23	22.9255	22.8301	22.8643	22.8479	22.7929	22.7195	22.9198	22.8388	22.8847	22.8506	22.841	22.5706	22.8072	22.8178	22.5403	22.8606	22.847	22.869	22.3847	22.5892	22.4512	22.6573	S	2					+	0.999996	4.54e-89	388.46	324.57	333.03	-0.048915	335	1.28341	0.181185	0.155519	2.03751	0.741364	0.42814	0.0882053	1.32322	1.27836	0.11912	0.202548	1.62372
21.9103	21.8097	21.8953	21.7166	21.6938	21.684	21.6516	21.6582	21.7995	21.7439	21.7152	21.7896	21.8013	21.5187	21.7086	21.6418	21.5495	21.8628	21.7201	21.8181	21.2719	21.4497	21.3752	21.4624	S	3					+	1	7.16e-84	300.65	280.25	257.05	-0.3641	665	1.89983	0.147999	0.161051	2.78616	0.705965	0.446366	0.0709219	1.24071	1.16845	0.141438	0.165365	1.43782
21.9103	21.8097	21.8953	21.7166	21.6938	21.684	21.6516	21.6582	21.7995	21.7439	21.7152	21.7896	21.8013	21.5187	21.7086	21.6418	21.5495	21.8628	21.7201	21.8181	21.2719	21.4497	21.3752	21.4624	S	3					+	1	2.79e-83	289.35	251.05	257.05	-0.3641	681	1.89983	0.147999	0.161051	2.78616	0.705965	0.446366	0.0709219	1.24071	1.16845	0.141438	0.165365	1.43782
22.8627	22.8537	22.59	22.6794	22.6184	22.697	22.6591	22.4955	22.7124	22.6018	22.6429	22.5852	22.7395	22.2245	22.762	22.6566	22.2828	22.6034	22.6094	22.6829	22.2121	22.4886	22.2256	22.4258	S	3					+	0.999761	3.75e-33	320.6	255.87	168	0.33844	974	0.800053	0.312074	0.128911	1.40055	0.747824	0.425	0.110852	1.36657	0.480315	0.433658	0.150765	0.823033
22.5182	22.4165	22.4749	22.3079	22.2318	22.202	22.1576	22.0765	22.2455	22.2637	22.299	22.2972	22.3712	22.0801	22.25	22.2433	22.7032	22.9082	22.8398	22.9115	22.1457	22.2638	22.1445	22.3035	S	3				+	+	1	3.92e-06	201.16	149.43	188.59	-0.35003	118	2.445	0.106057	0.262409	3.81965	1.74681	0.2222	0.153056	2.74816	1.37433	0.103194	0.193224	1.6689
22.7769	22.7685	22.9011	22.4991	22.5764	22.5387	22.3861	22.2813	22.5647	22.3806	22.3224	22.5931	22.4669	22.1857	22.5294	22.3611	22.0317	22.3448	22.306	22.5737	22.093	22.3665	22.0708	22.3159	S	2					+	1	1.46e-49	332.26	303.43	158.05	-0.42297	307	1.43095	0.16504	0.290777	2.40453	1.33895	0.262444	0.271173	2.33197	1.67291	0.0680079	0.350636	2.27808
22.6781	22.6015	22.8498	22.3382	22.4479	22.4594	22.3179	22.1167	22.6317	22.3416	22.203	22.5416	22.1866	21.7775	22.3761	22.1579	21.5302	22.0944	21.9151	22.3264	21.6262	22.0859	21.4957	21.959	S	2					+	0.999935	4.34e-10	212.1	163.04	89.959	-0.032116	1535	1.1045	0.215754	0.281411	1.94186	0.61914	0.484385	0.187439	1.23183	1.6162	0.0733734	0.492377	2.40057
22.9543	22.9564	22.8577	22.7218	22.7149	22.726	22.7723	22.6781	22.711	22.7061	22.7037	22.7835	22.9391	22.5634	22.7566	22.7694	22.6108	22.7995	22.8465	22.833	22.4777	22.686	22.5024	22.6748	S	3					+	0.999973	2.79e-14	256.08	209.76	160.38	-0.092361	829	1.36489	0.169433	0.149711	2.12153	1.33422	0.263078	0.146464	2.19211	0.571324	0.369149	0.115421	0.853232
23.4007	23.9131	23.6433	23.8751	23.7302	23.6643	23.6734	22.8289	23.4385	22.8139	22.3146	23.2087	23.5856	22.8793	23.8406	22.8645	22.7463	22.8743	23.0687	23.4874	21.6692	22.8286	21.8575	22.817	S	4					+	1	0.00205761	106.67	38.183	67.153	-0.22706	187	0.421878	0.537987	0.233857	0.906364	1.50408	0.242941	0.764154	2.71357	0.740457	0.277705	0.415565	1.3157
22.6947	22.6022	22.6998	22.3895	22.4185	22.3992	22.2783	22.2626	22.4414	22.3336	22.3694	22.4664	22.3184	22.0858	22.3134	22.226	21.9466	22.3131	22.272	22.4564	22.1311	22.2845	22.056	22.2459	S	2			+		+	1	6.46e-06	194.86	143.09	194.86	-0.8677	875	1.67242	0.15474	0.256866	2.70417	1.30744	0.265679	0.193837	2.22361	2.13628	0.0378995	0.360622	2.74615
22.6947	22.6022	22.6998	22.3895	22.4185	22.3992	22.2783	22.2626	22.4414	22.3336	22.3694	22.4664	22.3184	22.0858	22.3134	22.226	21.9466	22.3131	22.272	22.4564	22.1311	22.2845	22.056	22.2459	S	2			+		+	1	6.81e-55	348.85	272.71	194.86	-0.8677	876	1.67242	0.15474	0.256866	2.70417	1.30744	0.265679	0.193837	2.22361	2.13628	0.0378995	0.360622	2.74615
22.7165	22.6493	22.659	22.4529	22.5686	22.5169	22.4056	22.2823	22.4992	22.4635	22.4488	22.4992	22.3602	22.2679	22.6115	22.4748	22.3074	22.5062	22.4439	22.6391	22.284	22.3515	22.1658	22.4146	S	2					+	0.999994	1.13e-23	290.69	227.51	283.03	0.33507	719	1.06713	0.22456	0.176051	1.80257	1.27774	0.268669	0.141722	2.1098	1.05408	0.168749	0.190806	1.41864
23.131	23.0561	23.0966	22.8636	23.0127	23.069	22.9895	22.8545	22.9919	22.9596	22.854	22.952	22.9115	22.5964	22.9101	22.9361	22.4808	22.7617	22.7887	22.9138	22.6679	22.7928	22.6075	22.7674	S	2					+	1	1.05e-05	225.14	150.29	214.06	0.17372	403	0.311218	0.637224	0.0553985	0.636327	0.711014	0.443502	0.0974288	1.29856	1.01697	0.179111	0.198302	1.40403
23.0125	22.9523	23.1584	22.8221	22.924	22.7962	22.675	22.5972	22.8548	22.7469	22.671	22.8752	22.1506	22.3365	22.6655	22.3961	22.5329	22.6864	22.6029	22.8855	22.7202	22.7706	22.4872	22.7217	S	2			+		+	1	7.46e-32	315.9	240.33	134.06	3.8288	50	1.26404	0.184228	0.238228	2.12893	1.24793	0.272946	0.199359	2.14638	2.48091	0.0263328	0.599144	3.56735
22.9357	22.9737	23.0229	22.8149	22.9167	22.798	22.7778	22.5716	22.6573	22.741	22.6352	22.6191	21.1717	20.9486	21.2784	21.1074	22.7633	22.7544	22.9269	23.1162	22.4059	22.5058	22.2092	22.5612	S	3			+		+	0.994712	0.000335823	130.23	91.928	80.037	0.20305	260	1.04947	0.229561	0.170756	1.77327	2.72205	0.112827	0.273643	4.53783	6.24725	0.000145907	1.8103	14.7564
22.6112	22.5977	22.8448	22.3997	22.475	22.3883	22.3301	22.234	22.4106	22.181	22.1864	22.4252	20.8544	20.8584	21.2835	21.0566	22.1434	22.3345	22.2012	22.5059	22.1562	22.3191	21.9536	22.1885	S	4			+		+	1	1.73e-39	238.59	208.92	172.96	0.087288	448	1.31012	0.177868	0.256529	2.20827	1.48052	0.246936	0.312557	2.56703	4.63366	0.00114908	1.60014	9.03305
24.1122	23.8861	24.3993	23.603	23.6058	23.6063	23.2868	23.1326	23.5996	23.3204	23.0979	23.7536	22.9005	22.9738	23.492	23.0223	22.8618	23.2323	23.0188	23.7421	23.2537	23.5434	22.8252	23.315	S	3			+		+	1	3.87e-37	273.96	230.16	74.062	0.66674	579	1.54528	0.159286	0.592279	2.7109	1.33037	0.263586	0.55727	2.40717	2.23915	0.033876	0.903014	3.52334
22.2281	22.1561	22.2531	22.1292	21.9993	22.0971	22.0814	22.0375	22.0226	22.1929	22.2088	22.1628	22.5108	22.2013	22.2487	22.1967	22.0072	22.1191	22.0084	22.1239	21.6147	21.7126	21.6463	21.8588	S	2					+	0.999999	2.79e-75	375.01	330.44	355.35	-0.44302	576	2.02532	0.138131	0.13779	2.8315	0.379294	0.624279	0.0448804	0.749634	0.570414	0.369691	-0.0977607	-0.8086
23.5677	23.649	23.8137	23.2298	23.3359	23.3	23.0972	22.873	23.3728	23.0842	22.909	23.4347	23.3012	23.0794	23.5007	23.3801	22.3996	22.752	22.7921	23.1404	22.4491	22.7749	22.18	22.6227	T	3					+	0.999505	5.43e-06	173.59	119.59	166.3	-0.22788	558	1.35631	0.170608	0.413557	2.36666	1.09095	0.299376	0.364922	1.99908	0.822374	0.2434	0.249742	1.29922
22.7478	22.7191	22.7861	22.3837	22.4762	22.4427	22.3505	22.1472	22.4882	22.3488	22.2224	22.4554	22.291	21.9285	22.3886	22.268	21.769	22.0474	22.134	22.4138	21.9029	22.2865	21.8654	22.219	S	4					+	1	1.08e-29	277.14	255.13	187.59	-0.10108	125	1.3734	0.168893	0.305032	2.33441	1.35398	0.259563	0.280475	2.3597	1.74143	0.0619772	0.440134	2.48194
22.0602	22.0994	21.9366	22.0247	21.9539	21.8997	22.0976	21.9213	22.0175	22.2031	22.0229	21.9601	22.3338	22.1827	22.2237	22.2667	22.3078	22.3281	22.4064	22.3641	21.776	21.7346	21.7513	21.9271	S	3			+	+	+	1	0.00350516	94.692	16.96	79.693	-0.37211	88	0.503068	0.475822	0.0621009	0.906503	0.122429	0.860055	-0.0206766	-0.289498	2.46425	0.0268488	-0.221505	-2.5147
22.2922	22.33	22.546	22.1292	22.1984	22.1288	21.996	22.0011	22.2787	22.1149	22.0446	22.3009	21.7507	21.8583	22.1008	21.8102	21.9165	22.0572	21.986	22.2997	22.0061	21.9914	21.7189	21.9112	S	3			+		+	0.999991	3.2e-05	150.37	87.279	101.62	-0.30124	788	1.305	0.178332	0.243266	2.189	0.626253	0.481701	0.139564	1.21977	2.0772	0.0406338	0.444341	2.8522
23.1021	23.0173	23.1774	22.9017	22.8719	22.8331	22.7505	22.7315	22.8628	22.8979	22.8142	22.9207	22.6869	22.5827	22.8034	22.6515	22.7377	22.9101	22.7864	22.973	22.7103	22.7338	22.6194	22.8102	S	2			+		+	0.999994	3.17e-55	278.19	226.63	197.15	-0.48315	1243	2.00739	0.139681	0.252845	3.16364	1.48637	0.245304	0.175733	2.44553	2.5714	0.0236918	0.368485	3.18511
22.7728	22.7797	22.8964	22.5788	22.6916	22.6794	22.5923	22.395	22.6004	22.5006	22.3764	22.6211	22.461	22.2486	22.5909	22.4954	21.9557	22.128	22.1786	22.4214	21.7732	22.0379	21.5565	21.9183	T	3					+	1	3.71e-05	149.72	106.72	116.24	0.045422	270	0.890753	0.277894	0.167357	1.56428	1.44247	0.250014	0.232303	2.45313	1.70377	0.0651357	0.307947	2.22561
22.728	22.7546	22.6167	22.6658	22.6379	22.6095	22.5991	22.5485	22.5995	22.6646	22.6614	22.7046	22.7269	22.4782	22.5775	22.5471	22.6055	22.7682	22.8183	22.7488	22.4969	22.5071	22.516	22.5801	S	4					+	1	3.68e-44	299.47	277.91	57.922	-0.22509	109	1.36412	0.169666	0.0925159	1.91919	0.390082	0.616962	0.0337434	0.730644	0.905537	0.213925	0.108869	1.0716
23.1675	23.2326	23.5037	22.9541	23.1022	22.8487	22.8871	22.6496	23.0919	22.7807	22.5231	23.0607	22.2373	22.2323	22.6926	22.3645	22.3237	22.7536	22.5877	22.9753	22.7194	22.9046	22.4438	22.8122	S	2			+		+	1	0.00904846	101.64	39.681	76.064	0.11719	290	1.23771	0.18889	0.342556	2.16286	1.03499	0.313608	0.350343	1.91065	2.74569	0.0189657	0.832802	4.22308
22.7665	22.7448	22.7734	22.4666	22.5204	22.4568	22.4013	22.1833	22.5519	22.4164	22.3179	22.5081	22.2103	22.0512	22.4695	22.2308	22.0457	22.2268	22.3332	22.5755	22.0353	22.2942	21.839	22.2777	S	2			+		+	0.999904	1.97e-06	220.48	150.08	220.48	2.6352	1335	1.53856	0.159632	0.297355	2.56151	1.41829	0.253076	0.239247	2.42442	2.11592	0.0389349	0.447363	2.89935
22.4409	22.3925	22.2126	22.255	22.1467	22.2544	22.2697	22.0664	22.1524	22.2029	22.188	22.1584	22.5008	21.9773	22.2988	22.2401	22.0045	22.2544	22.2745	22.3487	21.7811	22.028	21.8639	22.0598	S	3					+	1	2.98e-72	337.98	302.85	265.07	0.23653	148	1.00086	0.242123	0.140962	1.66869	1.44261	0.250014	0.149847	2.34036	0.237871	0.665469	0.0709891	0.439639
22.1716	22.0627	22.133	21.9863	21.9729	21.9879	21.9228	21.9127	22.0026	22.0679	22.0388	22.0691	22.1486	21.9152	22.1049	22.0417	21.7867	22.0152	21.8875	21.9983	21.7145	21.7877	21.7292	21.8351	S	2					+	1	8.16e-80	363.27	290.98	315.21	0.015487	365	1.68031	0.15474	0.139316	2.45283	0.449385	0.575003	0.0437865	0.841507	0.219937	0.686554	0.0357866	0.338249
22.4568	22.3989	22.4497	22.2885	22.3133	22.3458	22.3007	22.2429	22.2836	22.3034	22.3362	22.3655	22.4342	22.2347	22.3924	22.3175	22.1735	22.3044	22.2758	22.3774	22.1144	22.2126	22.0152	22.2087	S	2					+	1	7.52e-05	199.15	137.71	147.58	-0.40145	1144	1.15572	0.205012	0.0978007	1.7343	0.90174	0.356847	0.0762763	1.49095	0.403948	0.496088	0.0537744	0.541601
22.9489	22.7666	23.1758	22.9838	22.8536	22.6451	22.3377	22.618	22.8383	22.8955	22.7498	22.8018	22.531	22.7576	23.0317	22.7263	23.0556	23.044	22.8355	22.9692	22.2717	22.4627	22.2901	22.4735	S	3					+	1	1.29e-21	232.07	199.14	151.3	-0.44785	503	1.40756	0.167107	0.355179	2.41457	0.824583	0.39058	0.147411	1.51074	0.769671	0.26509	0.207122	1.19392
23.351	23.2677	23.6229	23.1572	23.2397	23.0599	22.9019	22.8938	23.0841	23.0273	22.9339	23.275	22.5422	22.9106	23.1049	22.6938	23.0354	23.0065	22.8274	23.2551	22.1844	22.3279	21.8323	22.2166	S	3					+	1	0.000229405	140.83	36.637	103.31	0.16432	51	1.35349	0.171001	0.325871	2.31975	1.15295	0.284728	0.269624	2.05843	1.83381	0.0546149	0.536807	2.69805
22.6007	22.4303	22.7835	22.3988	22.3323	22.3525	22.2335	22.1695	22.3632	22.3864	22.2526	22.3381	22.2574	21.9526	22.0786	21.9546	22.0991	22.3354	22.2638	22.5296	21.9971	22.2206	21.9725	22.2707	S	3			+		+	0.998723	1.42e-133	390.38	358.6	237.38	0.15266	654	1.53902	0.159632	0.281379	2.54723	1.23682	0.273156	0.218245	2.14734	2.30097	0.0317655	0.492517	3.18282
22.5872	22.5469	22.5361	22.3441	22.3494	22.333	22.3216	22.1259	22.3718	22.3372	22.2708	22.412	22.39	22.0877	22.3537	22.3095	21.9621	22.2401	22.2499	22.3622	22.0263	22.1962	22	22.211	S	3					+	1	1.07e-38	284.9	267.27	196.2	0.1261	549	1.57894	0.156673	0.221075	2.52662	1.33859	0.262489	0.155593	2.21399	1.33947	0.108405	0.218331	1.71168
21.4924	21.5387	21.1392	21.2925	21.1611	21.1469	21.3209	20.9706	21.1797	20.9319	21.0228	20.9877	21.155	20.733	21.0084	21.1507	20.8494	21.2165	21.2396	21.2111	20.8238	21.0709	21.006	21.1286	S	3					+	0.650672	0.00389397	108.98	27.383	87.308	0.18875	581	0.941263	0.260391	0.215858	1.67406	1.69899	0.230016	0.335185	2.91564	1.39829	0.099809	0.353907	2.00975
22.4942	22.4356	22.4007	22.497	22.4623	22.3282	22.3965	22.3902	22.2893	22.4101	22.4338	22.448	22.2057	22.2529	22.4344	22.2488	22.6215	22.5721	22.5107	22.3979	22.2355	22.336	22.1556	22.3624	S	2					+	0.999555	1.28e-10	250.78	156.47	127.78	-0.27225	1073	0.874703	0.284077	0.062603	1.30233	0.69174	0.451687	0.0615535	1.19691	1.65504	0.0697137	0.171391	1.77433
22.3509	22.4202	21.8856	22.0224	22.048	22.2354	22.2897	21.9464	22.1657	22.181	22.0019	21.9441	22.568	21.8822	22.2893	22.5698	21.0751	21.524	21.74	21.551	20.9743	21.3602	21.5395	21.6291	S	3					+	1	0.002646	96.334	83.758	86.996	-0.088758	4986	0.0963129	0.873005	0.039866	0.244017	0.283875	0.702288	0.0965676	0.645023	0.322962	0.57258	-0.157594	-0.636285
22.4367	22.5001	22.4161	22.3446	22.5784	22.4158	22.3192	22.2133	22.2732	22.5669	22.4334	22.3605	22.3554	22.2428	22.4734	22.5642	22.2813	22.1618	22.3947	22.3734	22.0466	22.0716	21.9217	22.1317	T	2					+	0.939975	0.0134623	118.71	66.23	118.71	0.099489	315	0.201529	0.749528	0.0427127	0.445596	0.0822522	0.903385	0.0159159	0.203494	0.0719406	0.886938	0.0154634	0.131513
22.4968	22.415	22.5153	22.1667	22.3131	22.2499	22.1019	21.945	22.2742	22.1436	22.0894	22.3163	22.0123	21.801	22.1845	21.9968	21.6754	22.0745	22.0626	22.3152	21.8621	22.0392	21.734	22.0092	S	2			+		+	1	8.65e-102	412.87	361.15	335.06	0.9802	1345	1.11975	0.212437	0.245977	1.93986	1.03209	0.314206	0.192555	1.83819	1.92494	0.0486001	0.399765	2.61539
24.4636	24.9758	24.7842	24.61	24.5783	24.2709	24.2318	23.8612	24.3417	24.1527	23.7001	24.2685	24.2643	23.1545	24.5295	24.0471	24.0083	24.293	24.1739	24.4404	21.7113	22.9538	22.1146	23.0608	T	4					+	1	0.00041375	126.12	95.864	84.169	0.0037293	146	1.37428	0.168893	0.472847	2.41429	1.76615	0.21806	0.592652	3.12246	1.17263	0.140726	0.709546	1.97795
23.9306	23.8862	23.8106	23.4645	23.3808	23.5921	23.4982	23.1671	23.4571	22.9837	22.9179	23.3268	23.2962	22.7329	23.4794	23.2782	22.6969	23.1955	23.1195	23.4509	22.6941	23.1474	22.7427	23.1266	S	3					+	0.993358	2.04e-10	258.79	209.79	155.26	0.89332	244	1.38903	0.167699	0.363436	2.39208	1.93234	0.207151	0.601612	3.40863	1.61402	0.0736347	0.576303	2.46926
22.5118	22.4583	22.4614	22.4694	22.4965	22.3435	22.3868	22.357	22.3653	22.4672	22.4754	22.4416	22.3087	22.3434	22.5185	22.3737	22.5928	22.5744	22.576	22.5578	22.1616	22.2716	21.9886	22.2618	T	2				+	+	1	3.35e-104	409.99	364.45	409.99	1.1752	479	1.12463	0.211322	0.0792847	1.62289	0.647955	0.470678	0.037848	1.04301	0.954692	0.198408	0.0891695	1.00889
23.2124	23.2264	23.3057	23.0333	23.0892	23.015	22.9487	22.7913	23.1527	22.8305	22.8236	22.9847	22.4226	22.4543	22.9827	22.6363	22.7891	23.0101	22.9325	23.2429	22.8544	23.0153	22.5731	22.9008	S	2			+		+	0.999992	2.21e-117	416.88	385.8	389.36	-0.089094	97	1.46375	0.162379	0.233412	2.39113	1.36183	0.258019	0.246621	2.34865	2.17347	0.0363656	0.570494	3.14457
22.2557	22.1475	22.1391	22.0805	22.3308	22.2168	22.2382	22.1023	22.1985	22.2564	22.2283	22.1408	21.9033	21.8426	22.1108	22.3432	21.9967	22.1846	22.073	22.054	21.9858	22.0355	21.9082	21.9741	S	2					+	0.999983	6.3e-23	292.08	240.83	213.59	1.0296	295	0.512037	0.469026	-0.0663176	-0.927857	0.526474	0.530281	-0.0503125	-0.959829	0.388355	0.509955	0.105719	0.661762
22.5204	22.5719	22.6734	22.2583	22.2727	22.2661	22.0774	21.9616	22.3942	22.0063	22.0129	22.3901	22.1461	22.0144	22.1878	22.2028	21.4788	21.7583	21.787	22.0164	21.6782	22.0157	21.8471	21.8756	S	2			+		+	0.999982	4.8e-06	168.69	135.38	130.65	-0.29959	406	1.67634	0.15474	0.361587	2.81255	1.12814	0.290273	0.305145	2.03682	2.02	0.0434306	0.368235	2.65039
22.9498	22.9448	23.0121	22.7118	22.7274	22.7245	22.5837	22.3325	22.8206	22.4366	22.443	22.695	22.0715	21.9176	22.4711	22.1284	22.2028	22.5552	22.5626	22.8857	22.3315	22.5549	22.1045	22.4403	S	5			+		+	1	3.04e-122	348.44	306.53	258.48	-1.057	228	1.47441	0.162379	0.312607	2.48306	1.41215	0.254458	0.30582	2.46047	2.8773	0.0160715	0.757439	4.33184
22.6679	22.6533	22.5693	22.5494	22.5503	22.5054	22.5281	22.4254	22.4223	22.5098	22.543	22.5258	22.5912	22.3498	22.561	22.481	22.4853	22.5822	22.5716	22.6093	22.3553	22.4762	22.304	22.4971	S	3					+	1	0.000218373	125.54	85.11	125.54	0.21805	645	1.434	0.16504	0.107693	2.06091	1.47355	0.24729	0.109753	2.27137	0.947505	0.200438	0.114213	1.11772
22.4385	22.4144	22.309	22.2749	22.4132	22.3019	22.3824	22.275	22.3744	22.4272	22.3859	22.4898	22.3359	22.2482	22.4117	22.183	22.2439	22.378	22.365	22.4524	21.1357	21.2172	21.0327	21.3806	S	2					+	0.999991	6.39e-06	195.58	139.45	181.58	0.70142	1159	0.116373	0.848005	0.0160923	0.253766	0.597632	0.494712	-0.060153	-1.07737	0.453686	0.454153	0.0644679	0.616774
22.3785	22.2166	22.3146	22.2157	22.2095	22.1663	22.1407	22.0729	22.1943	21.9977	22.0479	22.208	21.9195	21.9618	22.0746	21.9157	22.0901	22.397	22.2306	22.3118	22.097	22.1467	22.1029	22.1731	S	3			+		+	1	9.18e-38	278.97	254.42	77.023	0.58293	953	1.46742	0.162379	0.134005	2.19563	1.37165	0.256887	0.169348	2.28008	2.92268	0.0151973	0.313445	3.29682
22.8867	22.902	22.9742	22.8535	22.9182	22.7544	22.7554	22.6955	22.8155	22.8219	22.796	22.8121	22.6074	22.5844	22.7464	22.6045	22.9184	22.957	22.9184	23.0487	22.4239	22.5751	22.3754	22.5681	S	2			+		+	0.999928	8.99e-89	380.5	298.93	228.9	-0.24635	657	1.19726	0.196677	0.123218	1.86074	1.92244	0.207151	0.0927253	2.69812	2.99547	0.0136979	0.268421	3.12909
23.0143	23.0777	23.6615	22.4979	22.5032	22.3246	21.7557	21.6065	22.6122	21.6434	21.1074	22.7503	21.3073	21.3483	22.1629	21.5673	20.4921	21.5049	21.1996	22.4046	21.7215	22.3456	21.0582	21.7491	S	4			+		+	1	4.2e-64	292.97	267.41	181.21	0.18454	676	1.70491	0.153116	1.01539	3.04027	1.18374	0.28121	1.03455	2.20942	2.49736	0.0258238	1.46638	4.19189
22.7924	22.7604	22.7989	22.5756	22.5305	22.5638	22.5053	22.301	22.614	22.458	22.44	22.4948	22.456	22.0985	22.5653	22.4629	22.2259	22.5372	22.4392	22.6638	22.2198	22.4279	22.0858	22.3991	S	2					+	0.994002	2.15e-24	301.62	280.72	215.34	-2.1459	382	1.74964	0.150485	0.256677	2.81046	1.89393	0.207806	0.230113	3.11046	1.5767	0.0775456	0.336147	2.16006
22.9191	22.8786	22.9071	22.8768	22.887	22.7652	22.8553	22.8688	22.809	22.9236	22.9509	22.9866	22.8218	22.868	22.8467	22.7667	23.102	23.0646	23.0262	22.9208	21.7878	21.8759	21.7084	22.044	S	2					+	1	0.000317373	138.08	76.117	85.355	0.99778	352	0.894257	0.276661	0.0513344	1.25114	0.222811	0.755408	-0.0221157	-0.459575	1.54746	0.0808424	0.0696363	1.07311
22.7548	22.7137	22.7296	22.5004	22.5781	22.5282	22.5408	22.2783	22.5159	22.3672	22.3285	22.5062	22.2582	22.0008	22.3019	22.214	22.1431	22.4059	22.482	22.6315	22.1914	22.4381	22.0762	22.3734	S	2			+		+	1	0.00483154	110.47	80.054	105.4	0.52819	449	1.12027	0.212373	0.193297	1.89182	1.75187	0.221303	0.245161	2.91882	2.78331	0.0180769	0.48093	3.7129
22.097	22.048	22.2205	22.0831	22.0196	21.8266	22.1116	22.1883	21.9449	22.3016	22.005	22.0391	22.0344	22.0294	21.8775	21.8793	22.0987	21.9954	21.995	21.8665	21.8381	21.789	21.7997	21.9664	S	3					+	1	2.06e-39	233.2	217.35	229.04	0.060476	63	0.380752	0.571601	0.0756011	0.766983	0.175958	0.800879	0.0394788	0.41309	1.45021	0.0924311	0.157001	1.58998
22.9384	23.0067	23.2708	22.5596	22.6418	22.6219	22.3108	22.0508	22.8045	22.1598	21.9576	22.6702	22.1032	21.8612	22.5339	22.2269	21.4266	22.1708	22.0166	22.6212	21.952	22.3072	21.7701	22.1726	S	4			+		+	1	8.04e-122	393.91	369.29	178.53	0.80178	98	1.41641	0.166448	0.537547	2.4968	1.14558	0.286694	0.545854	2.11515	2.02694	0.0431278	0.762575	3.13226
22.6638	22.5732	22.4684	22.389	22.3104	22.2664	22.312	21.9358	22.251	22.2228	22.2689	22.5254	22.5797	22.2494	22.449	22.0689	21.9603	22.1583	22.1869	22.3879	20.8992	21.652	21.2976	21.8241	S	5					+	1	2.68e-05	143.39	113.5	117.84	-0.16621	374	1.57342	0.15717	0.317469	2.62835	1.17679	0.281465	0.206543	2.05295	0.716004	0.289353	0.186857	1.11307
21.3237	21.4389	21.5982	NaN	21.0953	21.0896	21.03	NaN	21.1884	21.294	20.8685	NaN	21.0116	20.2308	20.8748	NaN	21.1257	21.2384	21.2272	NaN	20.0341	20.397	20.0987	NaN	T	3					+	0.995897	0.00267857	120.99	47.755	120.99	0.2184	409	2.01293	0.139481	0.381972	4.05315	1.04976	0.310508	0.336624	2.11764	1.37694	0.102802	0.747887	2.54217
23.0593	23.0442	22.979	22.9267	22.9328	22.8531	22.9115	22.8182	22.9147	22.8495	22.9343	22.8809	22.8947	22.6886	22.931	22.8723	22.7959	23.052	23.0082	23.0243	22.4986	22.6142	22.2693	22.6005	S	3					+	1	1.81e-24	273.38	229.49	213.51	0.013995	553	1.6502	0.155849	0.123416	2.3558	1.6156	0.236707	0.107451	2.43052	1.33504	0.109144	0.155653	1.51427
22.8449	22.839	NaN	22.7013	22.7178	22.6733	NaN	22.5902	22.6508	22.8084	NaN	22.7073	22.986	22.6882	NaN	22.9378	22.5136	22.6477	NaN	22.7025	22.1975	22.3255	NaN	22.3321	T	3					+	0.911369	0.000459025	118.76	92.715	77.593	-0.16895	322	1.0538	0.228408	0.1346	1.86943	0.481297	0.556432	0.0728817	0.983477	0.295997	0.599309	-0.0755952	-0.524247
23.2748	23.1282	23.7742	22.7326	22.7562	22.8036	22.3063	22.2183	22.8628	22.2287	21.9661	22.8933	21.8166	21.8889	22.4741	21.9809	21.8062	22.3942	22.1375	23.0406	22.3172	22.6645	21.6877	22.2653	S	3			+		+	1	1.68e-42	255.95	192.04	105.09	0.47532	76	1.44182	0.16388	0.706382	2.57061	1.23723	0.273156	0.739776	2.27928	2.40562	0.028481	1.18739	3.92994
23.328	23.1853	23.8284	22.7858	22.8094	22.8581	22.3529	22.2715	22.916	22.2818	22.0251	22.9465	21.8698	21.9439	22.5101	22.0341	21.8594	22.4423	22.1991	23.0938	22.3704	22.7142	21.7578	22.3185	S	3			+		+	1	1.68e-42	255.95	192.04	105.09	0.47532	79	1.44378	0.163649	0.708931	2.57411	1.24014	0.273156	0.739563	2.28391	2.43372	0.0275991	1.19245	3.9781
22.7052	22.754	22.8358	22.6235	22.6615	22.5756	22.5948	22.4756	22.5523	22.6092	22.4914	22.5671	22.5807	22.3523	22.616	22.5198	22.6637	22.8212	22.7764	22.8827	22.5164	22.5292	22.3131	22.5835	S	3					+	0.995426	1.7e-06	160.04	129.17	125.67	0.54064	15	1.38979	0.167699	0.152765	2.15827	1.86175	0.210745	0.174636	2.95862	1.55874	0.079551	0.2124	1.86167
22.978	22.8935	22.8932	22.8841	22.7937	22.7502	22.7606	22.6844	22.7217	22.8683	22.8393	22.8444	23.0045	22.7391	22.9295	22.8088	22.7461	22.8923	22.8708	22.8811	22.4325	22.5801	22.3912	22.6266	S	2					+	0.999998	2.78e-07	238.51	184.45	238.51	0.071681	482	2.6912	0.0841108	0.164957	3.76831	1.25565	0.272048	0.0937781	1.95894	0.271354	0.626292	0.0417185	0.400701
22.9404	22.768	22.8963	22.7929	22.7718	22.7429	22.7035	22.4825	22.7199	22.7735	22.7534	22.7505	22.1245	21.9299	22.231	22.1183	22.5881	22.7642	22.6774	22.8353	22.4125	22.5471	22.3216	22.6003	S	4			+		+	1	7.64e-19	211.06	177.35	154.84	-0.36512	251	1.18224	0.199292	0.174212	1.94599	1.2428	0.273156	0.100047	1.96533	4.23528	0.0021426	0.748462	6.47739
22.6576	22.6663	22.7153	22.4453	22.4769	22.4194	22.3239	22.1079	22.4851	22.2951	22.1957	22.3643	22.2031	21.8866	22.4194	22.2379	21.9692	22.2319	22.2547	22.5084	22.0346	22.3484	21.9321	22.2569	S	3					+	0.998724	9.88e-06	178.95	119.11	93.766	-0.15734	312	1.54439	0.15945	0.289121	2.56219	1.81193	0.21648	0.286102	3.05307	1.86528	0.0523391	0.434381	2.60791
22.7586	22.6896	22.8042	22.6813	22.6687	22.589	22.6023	22.5606	22.5846	22.6835	22.6808	22.6916	22.6564	22.5548	22.6086	22.4729	22.6046	22.6936	22.6443	22.7318	22.5136	22.5812	22.4332	22.6446	S	2					+	1	4.23e-39	276.03	215.72	276.03	0.093405	51	1.86599	0.148772	0.12828	2.60961	0.971412	0.332511	0.0733199	1.56057	1.76763	0.0598398	0.160254	1.7869
22.7414	22.614	22.8934	22.4736	22.5334	22.4265	22.3581	22.223	22.5411	22.3963	22.3177	22.5365	22.0843	21.93	22.2831	22.1388	22.1502	22.4559	22.2857	22.6151	22.1281	22.4029	22.022	22.2608	S	5			+		+	1	1.5e-15	203.61	140.54	183.15	0.20843	2105	1.43059	0.16504	0.295349	2.40772	1.16307	0.283722	0.232676	2.05245	2.58745	0.0232237	0.571548	3.65957
22.2081	22.1991	22.1714	22.0702	22.0461	22.0479	22.012	21.827	22.0608	22.07	22.0283	22.1101	22.3359	22.1925	22.377	22.2586	21.8769	21.9576	22.0139	22.1921	21.2174	21.3724	21.0834	21.3504	S	3					+	1	5.35e-05	181.67	140.95	68.972	0.12856	120	1.56878	0.157802	0.178967	2.43515	1.41774	0.253268	0.0948749	2.14854	1.32511	0.110812	-0.128833	-1.39381
22.5919	22.6246	22.8465	22.3277	22.4099	22.4561	22.4837	22.2721	22.501	22.2687	22.04	22.4356	22.3871	21.9805	22.3006	22.4985	21.573	22.0028	21.9093	21.9742	21.9642	22.2281	21.8201	22.095	S	2					+	0.999998	1.77e-244	511.96	462.65	397.84	-0.068664	5763	0.826221	0.302432	0.192227	1.4994	0.995881	0.324495	0.286356	1.83337	1.02691	0.176206	0.306016	1.57264
22.097	21.9293	22.125	21.7828	21.7589	21.8194	21.7384	21.5276	21.9511	21.7623	21.7035	21.9268	21.6472	21.5252	21.8076	21.6014	21.2755	21.5043	21.4505	21.7089	21.3755	21.6921	21.3149	21.6994	S	3					+	1	1.07e-09	215.15	170.96	76.713	0.18398	688	1.43418	0.16504	0.272486	2.3931	0.718286	0.440646	0.147631	1.35987	1.83804	0.054379	0.33819	2.413
23.174	23.1927	23.4305	22.7949	22.8591	22.8327	22.5614	22.3485	22.9842	22.4229	22.3269	22.8589	22.1741	22.0614	22.6991	22.346	21.9296	22.4564	22.3795	22.9134	22.2807	22.605	21.9916	22.4516	S	3			+		+	1	3.85e-76	357.53	325.45	357.53	0.28866	415	1.49784	0.161626	0.497576	2.61003	1.27594	0.268772	0.499797	2.31205	2.30488	0.0316489	0.827848	3.56741
23.181	23.1229	23.1375	22.8971	22.986	22.9676	22.9069	22.6841	22.987	22.8668	22.8711	22.9497	22.7675	22.6069	22.9451	22.8459	22.6447	22.8732	22.8612	23.1244	22.6432	22.8039	22.4974	22.7481	S	3					+	1	4.99e-34	243.17	206.65	177.93	1.2814	1028	1.098	0.217242	0.198487	1.86848	1.25023	0.272946	0.165988	2.11157	1.65561	0.0696985	0.293266	2.15087
22.5809	22.4914	22.7291	22.349	22.4607	22.307	22.1565	22.1239	22.3811	22.5676	22.3501	22.5026	22.0215	21.9122	22.3443	21.9259	22.2899	22.3523	22.3247	22.6753	21.9083	22.0111	21.6444	22.0333	S	2			+		+	0.999828	0.000419774	186.16	82.325	186.16	-0.51074	144	1.32156	0.175874	0.275569	2.23997	0.406346	0.605161	0.0872474	0.847184	2.04105	0.042536	0.48662	2.87735
22.6829	22.932	22.9239	22.3078	22.2757	22.6094	22.3494	21.8571	22.5689	21.6575	21.4963	22.3005	21.3309	21.2934	22.0539	21.71	20.9203	21.2195	21.5435	22.5015	21.7522	21.7247	21.263	21.3445	S	3			+		+	1	0.0015625	106.58	87.506	49.632	-0.77258	280	1.06442	0.225239	0.438747	1.94149	1.27031	0.269113	0.705861	2.32928	2.53104	0.0249053	1.11461	4.09846
22.6829	22.932	22.9239	22.3078	22.2757	22.6094	22.3494	21.8571	22.5689	21.6575	21.4963	22.3005	21.3309	21.2934	22.0539	21.71	20.9203	21.2195	21.5435	22.5015	21.7522	21.7247	21.263	21.3445	S	3			+		+	1	0.00273957	106.58	87.506	49.632	-0.77258	278	1.06442	0.225239	0.438747	1.94149	1.27031	0.269113	0.705861	2.32928	2.53104	0.0249053	1.11461	4.09846
21.9435	21.9254	22.1156	21.663	21.7796	21.7951	21.6111	21.491	21.8441	21.6197	21.5564	21.7381	21.4106	21.2182	21.6261	21.3841	21.1847	21.5271	21.4252	21.8357	21.4403	21.568	21.2711	21.5957	S	3			+		+	0.999619	2.75e-06	160.87	89.903	143.64	0.25755	445	1.06563	0.225062	0.242682	1.86337	1.0135	0.319435	0.222292	1.83112	2.14914	0.0373012	0.502129	3.02341
21.6481	21.6301	21.6017	21.7407	21.6529	21.7521	21.6251	21.7039	21.7108	21.578	21.8305	21.7322	21.7597	21.8165	21.6206	21.7706	21.6537	21.6382	21.5214	21.4377	21.3378	21.3379	21.5804	21.3615	S	3					+	0.999659	2.11e-72	115.66	83.564	84.933	-0.97006	4	0.286867	0.660315	-0.0283484	-0.533555	0.427993	0.589781	-0.0577402	-0.844964	0.836939	0.238422	-0.0867043	-0.937295
22.71	22.7297	22.8714	22.4303	22.4752	22.4175	22.305	22.1469	22.5633	22.3291	22.1988	22.5089	22.22	21.9178	22.4224	22.2361	21.879	22.2647	22.1875	22.508	22.0717	22.3134	21.9217	22.2156	S	3					+	0.999962	6.62e-05	112.32	69.124	91.636	-0.1076	796	1.60751	0.156337	0.349195	2.70213	1.2081	0.277811	0.285337	2.14703	1.88629	0.0511976	0.48628	2.70146
22.3384	22.2937	22.1387	22.2262	22.1663	22.1763	22.1889	21.9944	22.1686	22.088	22.1267	22.0507	22.1349	21.7089	22.1652	21.9872	21.7243	21.9329	21.9659	22.0605	22.6855	22.8894	22.6891	22.8538	S	3					+	1	0.00565749	99.855	51.572	80.596	-0.1841	231	0.951076	0.257154	0.117745	1.56525	1.50483	0.242941	0.14074	2.40097	1.16329	0.142695	0.250181	1.62888
22.4609	22.3697	22.5428	22.2984	22.3049	22.1952	22.1498	22.132	22.2898	22.2827	22.243	22.3011	22.0738	21.7462	22.1206	21.9383	22.1139	22.3785	22.24	22.3972	21.9629	22.2032	21.8884	22.1514	S	3			+		+	1	0.000285468	121.79	117.31	78.655	0.43093	151	1.82515	0.150132	0.222454	2.85541	1.35289	0.259644	0.138775	2.20113	2.39117	0.028796	0.448222	3.20061
22.8177	22.8018	22.7956	22.6028	22.6183	22.6798	22.6321	22.344	22.6546	22.5205	22.4518	22.6004	22.6293	22.2454	22.6348	22.3652	22.1451	22.443	22.4113	22.7079	22.0078	22.2697	21.9913	22.3834	S	3					+	1	3.35e-05	200.97	139.55	65.511	0.058162	716	1.05459	0.228175	0.185896	1.79809	1.57807	0.239303	0.197653	2.60572	1.39134	0.100734	0.285784	1.89858
22.251	22.4503	22.3311	22.3864	22.222	22.1998	22.2984	22.1074	22.0957	22.2916	22.268	22.3033	22.4045	22.19	22.3857	22.2799	22.4668	22.3	22.2734	22.3558	22.1185	22.1447	22.013	22.1427	S	2					+	1	5.85e-81	375.81	302.56	133.93	0.70462	1305	1.36708	0.169433	0.147783	2.11941	0.906056	0.355779	0.115049	1.58288	0.246887	0.654488	0.0396671	0.374055
[truncated: 20,399 more rows]
[truncated: 18 more columns]

## Sheet: PKN3 motif analysis
Sequences of rank 1 peptides for PKN3										P-sites																present in Johnson et al	PKN3 percentile	PKN3 rank
FVLERRDSFLGGGPG										position	-7	-6	-5	-4	-3	-2	-1	0	1	2	3	4	5	6	7
KHNYRNESARESLCD										ARGLU1 pS266	G	K	S	R	P	K	L	S	F	S	L	K	T	Q	D	no
[truncated: 68 more rows]
